# Supplementary material for: A novel approach to metabolic profiling in case models of MECP2-related disorders
Source: Metab Brain Dis. 2025 Feb 13;40(2):124. doi: 10.1007/s11011-025-01546-5 (PMC11825590; doi:10.1007/s11011-025-01546-5)
Supplement: Supplementary file 1 — Supplementary Material 1 [file 11011_2025_1546_MOESM1_ESM.xlsx]

## Sheet: PM-M1
	Well	Compound	Mean Dup Patient	Mean Control	Higher Mean	Unadjusted p-value	Adjusted p-value	p < 0.05 (Adjusted)	Patient 1 (Dup)	Control 1	Control 2	Control 3	Control 4	Control 5	Control 6	Control 7	Control 8	Control 9	Control 10	Control 11	Control 12	Control 13	Control 14	Control 15	Control 16	Control 17	Control 18	Control 19	Control 20	Control 21	Control 22	Control 23	Control 24	Control 25	Control 26	Control 27	Control 28	Control 29	Control 30	Control 31	Control 32	Control 33	Control 34	Control 35	Control 36	Control 37	Control 38	Control 39	Control 40
1	A01	NegativeControl	1.90262	1.60074	Patient	0.35907	0.62674	FALSE	1.90262	2.57248	0.95287	1.29716	1.67832	1.37057	1.85125	1.16437	2.08751	1.68521	1.32828	2.70942	0.71149	1.94756	1.71184	1.36202	1.76007	1.84752	1.7589	1.99877	1.92388	0.9737	1.42676	1.49805	1.56903	1.49394	2.802	1.59486	2.13654	0.87147	1.2027	2.29868	1.38554	1.71827	1.83555	1.20673	1.5428	1.14763	1.7423	1.84736	1.94395
2	A02	NegativeControl	2.03923	2.20522	Control	0.81205	0.91714	FALSE	2.03923	2.43037	1.34026	1.80945	2.42264	2.71897	2.47142	2.53039	2.31676	2.91157	1.54175	3.51633	1.11105	2.50172	2.10658	1.93129	2.66586	2.69195	2.44959	2.59866	2.73201	1.19157	0.81989	1.90759	1.99801	2.09277	3.87987	2.3938	2.87646	1.44456	1.86155	3.16327	2.03409	2.69874	2.45019	1.89567	2.14792	1.66994	1.71269	2.71581	2.6947
3	A03	NegativeControl	1.24968	1.59126	Control	0.26231	0.58562	FALSE	1.24968	1.73751	1.154	1.72082	2.08401	2.06879	1.61601	1.70807	1.64283	1.80047	1.31216	2.32546	0.81966	1.99717	1.07339	1.29684	1.81259	1.9643	1.72108	1.74057	1.91358	1.9934	1.45464	1.37059	1.45105	1.50973	2.54457	1.42946	1.76247	1.44586	1.09188	2.14951	1.31407	1.99131	1.66028	1.33427	1.54102	1.10429	1.38915	1.6222	1.70268
4	A04	a-Cyclodextrin	1.54538	1.80285	Control	0.61038	0.78129	FALSE	1.54538	2.48467	1.4056	2.03186	1.92835	1.30529	1.89899	1.37923	1.85646	2.12754	1.3695	2.81694	0.81408	2.1061	1.1166	1.54322	2.28046	1.93827	1.85289	1.93628	2.50315	2.19514	1.68348	1.46689	1.74108	1.76305	3.17152	1.7536	1.75711	1.70603	1.17174	2.36127	1.53248	2.46044	2.08895	1.75953	1.77796	1.52256	1.45988	2.22751	2.14716
5	A05	Dextrin	7.00551	5.83913	Patient	0.70866	0.8722	FALSE	7.00551	8.67977	2.44712	3.09303	5.06671	2.51739	8.2755	2.22247	6.63412	9.76735	3.227	4.09619	0.72475	7.52409	5.56641	7.96939	7.03504	7.94475	7.25918	8.44262	9.14079	0.77883	1.21981	6.78645	8.42136	6.08673	5.77516	7.17745	1.11838	6.14659	6.23386	9.13155	4.74361	8.46903	8.14243	8.87297	6.90274	7.25601	4.50554	5.46667	7.96799
6	A06	Glycogen	6.8172	5.13677	Patient	0.35907	0.62674	FALSE	6.8172	7.60391	5.51872	5.07684	5.35297	5.26735	0.57502	4.42859	5.49034	7.89236	4.00893	2.97907	2.5458	7.28397	5.85183	6.1011	6.73716	7.29658	6.67452	8.12464	7.05974	1.63726	2.10308	6.21908	7.26641	5.17954	4.17951	6.13727	0.59428	6.82089	2.44685	7.84527	4.7849	6.38234	6.34954	7.52982	4.65189	6.3514	5.40747	3.80971	5.88136
7	A07	Maltitol	2.11127	1.69342	Patient	0.39577	0.66655	FALSE	2.11127	2.14896	1.30212	1.7312	2.70824	1.90293	0.70788	1.66222	1.7961	2.38415	1.69918	2.24736	1.0403	2.07153	1.9803	1.66447	2.08856	2.33235	2.0857	1.94213	0.7382	1.17915	1.36875	2.02853	2.47433	1.78776	2.3523	1.721	0.56697	1.35233	1.81334	2.21755	1.584	0.46011	2.19768	1.65872	1.75618	1.48297	1.57943	0.63676	2.47449
8	A08	Maltotriose	6.81515	3.0818	Patient	0.09602	0.43896	FALSE	6.81515	5.59988	0.6565	3.63499	4.42911	3.46411	0.87658	4.16745	4.41381	3.66652	4.23538	3.96137	2.09286	4.68239	2.48143	4.30317	3.15618	6.79095	5.04141	0.53679	0.67384	1.48752	1.7754	4.31122	2.95658	4.26635	2.24921	1.04977	1.01152	5.73644	2.30266	5.47596	3.98171	1.02262	0.57556	5.09545	1.42195	4.5206	3.14023	0.5152	6.06995
9	A09	Maltose	11.4018	3.51009	Patient	0.09602	0.43896	FALSE	11.4018	0.68503	0.75876	5.98841	5.52595	4.47162	0.96262	4.89765	5.16161	7.95156	5.0719	7.69701	3.32	5.46047	2.76653	1.92971	0.62891	6.81157	7.26434	1.51012	0.98388	2.24788	3.64099	6.8857	0.81728	7.22684	2.10492	1.47428	0.55001	7.59845	3.35967	2.255	5.64224	0.42235	2.49682	0.62405	1.0308	2.28089	3.70904	0.60877	6.90388
10	A10	D-Trehalose	3.00913	1.90934	Patient	0.23448	0.58562	FALSE	3.00913	0.88464	0.91524	2.51793	3.42401	2.44169	1.33944	2.33714	2.75903	3.79863	3.18331	4.92949	1.41937	3.38406	2.30327	0.76618	0.78926	2.88017	2.42264	0.76558	1.61343	1.95488	2.82739	3.53649	0.98661	3.07596	1.81088	0.98748	0.73213	2.93864	2.15654	1.44573	2.15383	0.60908	0.8164	0.66455	1.29626	1.06512	2.52798	0.74002	0.78704
11	A11	D-Cellobiose	1.95761	1.47003	Patient	0.32458	0.62674	FALSE	1.95761	1.16985	0.92871	2.45975	2.93753	1.94313	1.11448	1.87287	1.86221	2.65979	1.70514	2.77332	0.97673	2.34004	0.88256	0.66182	0.74179	2.32651	1.08359	0.94879	0.79201	2.88813	1.86342	2.34843	1.03857	1.70383	1.63522	0.89894	0.74505	2.31058	1.59312	1.3765	1.58655	0.59035	0.72379	0.62413	1.42834	1.05397	1.49195	0.74897	0.79497
12	A12	Gentiobiose	1.70346	1.0792	Patient	0.20882	0.57275	FALSE	1.70346	1.19049	0.76634	1.62068	1.51232	1.01568	0.77945	2.03401	1.7991	1.72949	0.9155	2.23823	0.55239	1.8412	0.77352	0.50772	0.61916	1.63819	1.35604	0.5337	0.6124	1.21245	1.22101	1.66755	0.77892	1.22413	1.37076	0.71302	0.66024	1.36627	1.23621	1.29781	1.15122	1.29804	0.5869	0.48101	0.74234	1.20189	1.64134	0.61397	0.65409
13	B01	D-Glucose-6-Phosphate	1.64957	2.64228	Control	0.18525	0.52306	FALSE	1.64957	2.73078	2.08153	1.64884	2.31707	1.68321	2.80898	2.37735	1.69229	3.60911	2.47458	3.62534	0.96305	3.22768	2.62637	2.77639	3.38276	2.57466	3.3783	3.23686	3.66047	3.08227	2.94875	2.9266	3.2841	3.12892	2.24732	3.10576	2.86445	1.539	1.78313	4.04263	2.03386	3.88191	2.97201	1.30326	1.52733	2.76004	2.57025	3.56317	3.50599
14	B02	D-Glucose-1-Phosphate	5.21836	4.89115	Patient	0.91883	0.96932	FALSE	5.21836	6.95344	3.94683	3.15081	4.33492	2.77812	4.44491	3.16263	6.18148	6.10573	3.99754	3.89776	1.70046	5.91517	5.23756	4.19664	6.03602	5.82898	6.13904	6.15444	7.32622	4.35436	5.55835	4.62917	5.82287	5.32104	6.17834	5.51904	5.77014	1.93931	3.31622	8.57054	3.32412	6.85172	6.07753	4.45859	5.06732	3.86653	3.25766	6.52876	6.28807
15	B03	L-Glucose	1.86859	2.01248	Control	0.91883	0.96932	FALSE	1.86859	2.40666	1.40428	1.72692	2.81079	1.53108	1.74804	1.66529	2.19459	2.11613	1.59228	2.73963	1.0002	2.51454	1.90712	1.44558	2.8536	2.10118	2.05054	2.11652	2.25202	1.47044	2.06227	1.81353	2.09454	1.88238	2.8949	2.55132	1.69629	1.26619	1.53749	3.38789	1.58231	3.18846	2.45613	1.45428	1.87959	1.53245	1.57343	2.90644	2.17232
16	B04	D-(+)-Glucose	14.2991	12.517	Patient	0.61038	0.78129	FALSE	14.2991	15.0586	8.79171	8.48819	9.79749	7.56996	15.0903	6.56406	13.8787	16.2391	8.38718	10.4739	6.42031	15.6182	14.1659	13.1732	14.8271	13.1544	14.8414	14.2721	15.3491	6.68223	12.5602	14.3996	14.4141	10.7839	14.1854	16.461	14.7423	9.66534	8.80888	15.3774	10.574	12.4095	16.2115	12.8518	14.9058	10.4871	9.26873	15.1054	13.4374
17	B05	D-(+)-Glucose	7.66896	6.87246	Patient	0.86513	0.94378	FALSE	7.66896	8.47891	3.3651	3.35605	5.85556	4.1436	7.20353	3.2495	8.04685	9.36554	6.6423	4.49271	3.19478	9.08908	7.14355	8.02583	7.86329	6.7913	8.13359	8.23976	7.55049	1.87951	7.74441	7.76087	9.40531	5.59032	7.13206	8.67162	8.14946	4.76726	5.28054	9.50389	5.96654	7.13924	9.5939	7.77026	7.75632	6.8885	5.1858	8.40183	8.07575
18	B06	D-(+)-Glucose	13.3085	10.0008	Patient	0.14411	0.47707	FALSE	13.3085	12.2608	4.94057	6.11652	9.07974	8.13111	10.7314	5.47438	12.7795	11.635	8.61886	5.92808	4.15198	13.2334	11.4689	9.94045	11.5181	9.09517	12.0702	12.9153	13.6035	2.13098	10.2119	9.78976	12.7763	10.2298	9.70382	12.9472	9.3166	10.3006	4.62233	14.2493	9.00355	12.0364	14.4414	11.4444	13.0548	11.9257	7.53869	12.8326	11.1171
19	B07	3-MethylGlucose	1.8796	1.81814	Patient	1	1	FALSE	1.8796	1.70744	1.57288	2.33116	2.34904	1.575	1.91008	1.68074	1.89357	2.31639	2.75048	1.39699	1.2129	3.0832	1.80514	2.10082	0.91206	1.89141	3.20289	1.8039	2.22071	0.77296	1.45902	2.43544	2.05149	1.82708	1.61475	2.17025	0.60084	2.32604	1.62925	2.33177	1.51024	0.24146	1.97038	1.37286	1.70862	2.04347	1.93273	2.6717	2.17854
20	B08	a-Methyl-D-Glucoside	2.76863	2.16792	Patient	0.43464	0.68403	FALSE	2.76863	1.31171	0.85608	2.21236	2.90469	2.28672	0.95428	3.33436	2.50337	3.75994	2.30115	3.3639	1.37109	3.62104	2.50148	2.5889	1.6675	2.69349	3.84613	1.02063	3.16122	1.68706	1.71046	3.08486	3.20991	2.20025	2.558	2.28468	1.19839	1.78736	2.25572	2.7775	2.02802	0.50153	2.03292	1.8881	0.94612	1.01964	1.99311	1.05421	3.204
21	B09	b-Methyl-D-Glucoside	2.68745	1.90626	Patient	0.29233	0.61009	FALSE	2.68745	1.03725	0.93068	2.27143	2.8946	2.08162	0.85467	1.96432	2.35026	2.98735	2.18765	3.4363	1.52012	2.74094	2.53401	2.21093	0.76801	2.57381	2.97919	1.70294	2.78714	1.71125	2.03697	3.23807	1.82869	2.12017	2.00801	1.69898	0.71183	1.59541	2.00528	2.01061	2.01926	0.54956	0.80492	1.05709	1.52266	1.08043	1.98782	0.76698	3.16678
22	B10	Salicin	3.44003	2.20328	Patient	0.32458	0.62674	FALSE	3.44003	2.15803	0.88427	3.00068	3.8507	2.50402	0.8544	2.99517	3.67914	4.33316	4.15902	5.14047	1.63112	4.20927	0.851	2.37114	0.80712	3.00097	3.03191	1.51287	0.77324	2.19836	2.60581	3.96569	1.19728	3.61173	1.94485	0.95459	0.81587	3.10556	2.23998	1.60117	2.46785	0.6631	0.78895	0.48511	1.78511	1.03022	2.64121	0.70065	0.72843
23	B11	D-Sorbitol	2.90828	1.72977	Patient	0.12637	0.44932	FALSE	2.90828	1.91091	0.9036	2.22293	2.8692	2.30027	1.32674	1.83135	2.39208	2.89868	1.96207	3.54186	1.27131	2.86379	0.78703	2.16099	0.80464	2.40903	1.19742	1.37062	0.88158	2.5049	2.18923	2.8967	0.95951	2.08564	1.92361	0.92574	0.98187	1.53831	2.0956	1.84821	1.82572	0.59009	0.70586	0.4886	2.36025	1.12036	1.91577	0.74098	0.74843
24	B12	N-Acetyl-D-Glucosamine	2.61874	1.46748	Patient	0.12637	0.44932	FALSE	2.61874	1.11018	0.92178	1.93146	2.69004	1.64627	0.84718	1.52026	1.90858	2.57273	1.56696	3.249	1.15138	2.49905	0.90647	0.94641	0.8694	2.23828	1.07499	1.12419	0.92831	2.07293	2.03245	2.46849	0.97368	1.74411	1.86522	0.84833	0.71991	1.9273	1.87247	1.88413	1.69705	0.76573	0.64865	0.59997	1.99673	1.05057	1.63777	0.73299	0.73601
25	C01	D-GlucosaminicAcid	3.18288	3.41523	Control	0.70866	0.8722	FALSE	3.18288	3.68209	2.99531	3.80362	4.43695	2.60525	3.23173	2.74557	3.62439	4.14081	3.06668	5.10318	1.53014	3.90625	3.2305	2.81593	3.90248	3.55993	4.27356	3.79683	4.23135	1.95204	3.5175	3.3628	3.55045	3.42457	5.0655	3.23787	2.8995	1.95124	2.27282	5.0349	2.96278	4.38419	4.05449	5.77151	3.47759	2.52942	3.36531	3.55855	4.36007
26	C02	D-GlucuronicAcid	0.98931	1.34157	Control	0.43464	0.68403	FALSE	0.98931	1.53016	0.65093	1.58705	2.1469	0.96117	1.35864	0.96183	1.93478	1.50031	0.9532	2.00522	0.68241	1.5502	1.20612	1.10414	1.55154	1.33435	1.83069	1.38314	1.475	0.71159	1.47907	1.2195	1.37993	1.21171	2.13446	1.46271	1.26882	0.68852	0.86949	2.1195	1.26878	2.09538	1.47947	1.94319	1.14198	0.95976	0.94886	1.4417	1.52675
27	C03	ChondroitinSulfateC	1.61825	1.50719	Patient	0.75982	0.88955	FALSE	1.61825	2.04689	0.92954	1.53924	1.6728	1.05792	1.62721	1.06348	1.73775	1.78164	1.205	2.17417	0.72216	1.81148	1.25653	1.2278	2.68724	1.69525	1.64101	1.54599	1.54633	0.89865	1.95515	1.25851	1.5373	1.3833	2.29546	1.54184	1.16955	1.31478	1.12776	1.76675	1.10696	2.23147	1.84643	2.62422	1.33355	1.08003	1.25916	1.5674	1.72874
28	C04	Mannan	4.04792	2.29704	Patient	0.11037	0.4415	FALSE	4.04792	3.26013	1.9007	1.86322	2.87752	1.76278	2.23896	1.58812	3.12168	2.54537	2.1563	3.33102	1.07665	3.14392	0.79527	1.93358	4.7688	2.36272	2.37739	2.84101	2.34054	2.12668	2.43144	1.72309	3.13923	1.76001	2.45351	3.27383	1.54939	1.53658	1.45614	1.74712	2.09532	2.17043	2.65572	3.78781	2.74527	1.92321	1.40807	2.94269	2.37844
29	C05	D-Mannose	9.1323	7.45227	Patient	0.35907	0.62674	FALSE	9.1323	8.22264	5.82019	5.66622	5.8747	4.03241	10.1253	3.55486	7.74722	9.6128	5.93959	5.23753	3.29396	9.39781	7.59042	8.3014	8.8044	8.56062	9.65307	8.4794	9.53957	1.39916	7.95033	7.89341	10.1552	6.69086	8.20078	9.32525	7.99161	5.96593	4.39447	10.0499	5.97711	9.40165	9.91495	7.971	8.84944	7.84538	5.46904	6.07778	9.48162
30	C06	a-Methyl-D-Mannoside	2.54652	1.47499	Patient	0.11037	0.4415	FALSE	2.54652	1.60805	1.0518	1.73298	1.77087	1.01767	1.25322	1.126	1.67163	1.5996	1.58303	1.65465	0.73025	1.75698	1.42153	1.20466	1.88079	1.54379	1.68202	1.46985	1.66154	0.74576	1.67305	1.4304	1.56411	1.23485	1.87692	1.53784	1.46445	0.85181	1.33352	1.40229	1.0975	3.08399	1.62639	1.57955	1.6308	0.94629	1.61722	1.71418	1.69079
31	C07	D-Mannitol	2.61557	2.27169	Patient	0.61038	0.78129	FALSE	2.61557	2.64012	1.518	2.27186	2.66433	2.17403	2.05669	1.77769	2.51012	3.0851	2.38468	2.64123	1.22533	2.624	2.19911	2.15541	3.13636	2.66629	2.87613	2.37919	3.01414	1.46981	2.75474	2.78405	2.91348	2.02986	2.77753	2.77911	0.75523	1.86107	2.39655	2.40923	1.92464	2.38248	2.92268	2.06159	2.41168	1.12777	2.4878	2.12589	3.02663
32	C08	N-Acetyl-D-Mannosamine	1.73007	1.59471	Patient	0.81205	0.91714	FALSE	1.73007	1.6453	0.79646	2.21174	2.21339	1.52031	0.82906	1.31032	1.83579	2.25471	1.47371	2.60833	0.82384	2.22333	1.71102	1.98342	0.61051	1.82235	2.87795	0.6019	2.62828	1.15731	1.20116	2.03425	2.07065	1.5757	1.7747	2.00108	0.83291	1.64072	1.46952	1.55086	1.41542	1.04135	1.86505	1.54882	0.81932	1.63388	1.67808	0.64274	2.27181
33	C09	D-Melezitose	1.47701	1.07257	Patient	0.29233	0.61009	FALSE	1.47701	0.91172	0.514	1.61845	1.61618	1.03534	0.42182	1.05127	1.34295	1.48265	1.43642	1.89224	0.69644	1.69438	0.80763	1.43348	0.44819	1.31889	1.99478	0.73855	0.5199	0.90949	1.17909	1.46591	1.43885	1.17095	1.2648	1.80594	0.4402	1.1983	1.24146	1.1626	1.06624	1.19102	0.73294	0.32814	0.56658	0.62405	1.0882	0.47126	1.57872
34	C10	Sucrose	2.03999	1.36152	Patient	0.26231	0.58562	FALSE	2.03999	1.48297	0.6744	2.08228	2.03527	1.45161	0.56063	1.51911	1.79627	2.1442	1.46334	2.71882	0.93931	2.40176	0.62641	1.89173	0.68832	1.91296	2.28037	0.87935	1.35276	1.71162	1.61648	2.20469	1.29979	1.48484	1.73035	0.65677	0.70063	1.17393	1.7561	1.28631	1.37919	0.61277	0.81865	0.41195	1.29031	0.81249	1.64462	0.67368	0.55886
35	C11	Palatinose	1.35541	1.08306	Patient	0.43464	0.68403	FALSE	1.35541	1.36311	0.77963	1.08131	1.44533	0.9937	1.06688	1.1132	1.19387	1.45538	1.06942	1.72591	0.60854	1.64989	0.71598	1.02774	0.65347	1.41889	1.33297	0.80026	0.79606	1.35545	1.20131	1.61228	0.94541	1.16257	1.41306	1.56871	0.7808	0.85558	1.32561	1.75858	1.08822	0.86177	0.73287	0.5895	0.87273	0.96683	1.21613	0.86356	0.71462
36	C12	Turanose	2.84191	1.8491	Patient	0.29233	0.61009	FALSE	2.84191	1.44807	0.86805	3.56072	3.34013	1.89801	1.04972	3.19932	2.46087	3.36357	2.46802	4.23088	1.41891	3.10392	1.11577	0.68218	0.7074	2.50089	1.4131	1.04306	0.92193	2.57641	3.08507	3.22517	0.93824	2.28705	2.12461	0.83435	0.94817	1.74731	1.94379	2.25233	2.4304	1.14906	0.67961	0.59195	1.82423	0.99337	1.97469	0.8968	0.79516
37	D01	D-Tagatose	0.78663	1.03185	Control	0.51867	0.74317	FALSE	0.78663	1.00205	0.74885	1.14221	1.92881	0.66815	0.71735	0.55666	0.93668	1.17605	0.99482	1.50692	0.38463	1.6222	1.25794	0.77974	0.95453	0.96082	1.04939	0.83638	1.52027	1.27596	0.93465	1.2204	1.61892	0.88565	1.56681	2.00651	0.85875	0.62029	0.73649	1.38627	0.7671	1.29008	0.87011	0.71653	0.7331	0.81646	1.11487	0.92022	0.91445
38	D02	L-Sorbose	1.07117	1.09005	Control	0.91883	0.96932	FALSE	1.07117	1.2241	0.78575	1.36726	1.22915	0.82525	1.09732	1.27905	1.12919	1.24147	0.96563	1.09994	0.5122	1.33488	1.04075	0.84886	1.38432	1.22289	1.73238	1.12365	1.10383	0.73052	1.36685	0.94449	1.26231	1.02157	1.30219	1.32365	1.31494	0.99648	0.80303	1.21807	0.95352	1.23916	1.16156	0.83735	0.94828	0.90113	0.83855	1.28316	1.19285
39	D03	L-Rhamnose	2.73193	2.68244	Patient	0.9729	0.98314	FALSE	2.73193	3.27399	1.86035	2.3849	2.83743	2.0627	2.75013	3.4395	2.62375	3.20979	2.78215	4.03056	1.37776	2.98761	2.54025	2.1195	3.32654	2.8953	2.7525	2.93519	3.02113	1.905	2.87593	2.17257	2.86114	2.38604	3.44982	2.93814	3.67147	2.54796	1.58163	2.81595	2.13435	3.65856	2.95511	2.20429	2.49499	2.06094	2.10751	3.71975	3.43635
40	D04	L-Fucose	1.52786	1.34173	Patient	0.39577	0.66655	FALSE	1.52786	1.58729	0.88681	1.34716	1.45849	0.97019	1.44987	0.98642	1.2841	1.69243	1.41178	1.79835	0.713	1.84042	1.26737	1.04798	1.65824	1.49515	1.50207	1.49907	1.54527	1.13139	1.49386	1.2616	1.39275	1.22211	1.63328	1.47458	1.68269	1.33666	0.88381	1.35474	1.08257	2.14612	1.51314	1.18571	1.27672	1.06739	1.07368	1.74754	1.66927
41	D05	D-Fucose	1.5593	1.6809	Control	0.75982	0.88955	FALSE	1.5593	1.96085	1.0164	1.86784	1.61661	1.24401	1.65495	2.0726	1.72062	1.92254	2.1452	2.7009	0.97842	2.06809	1.49639	1.24208	2.093	1.72206	2.05782	1.79021	1.92313	1.20977	1.51875	1.79218	1.73478	1.55879	2.09356	1.81073	1.8463	1.61279	1.2215	1.65842	1.22672	2.26405	1.79658	1.23788	1.50815	1.16532	1.32866	1.95345	1.99238
42	D06	D-Fructose-6-Phosphate	2.02847	2.49568	Control	0.32458	0.62674	FALSE	2.02847	2.90466	1.6235	2.07366	3.16421	1.50515	2.5212	1.45891	2.81799	2.72995	2.04976	2.31945	0.95642	2.84783	2.60377	2.3885	3.07812	2.85141	2.05292	2.82039	2.96839	1.64227	3.6834	2.67868	3.20442	2.32401	2.77937	3.3098	2.5048	1.76479	1.75321	3.34383	1.77295	2.85814	3.39048	2.30806	2.57972	2.15999	1.67896	3.45469	3.5417
43	D07	D-Fructose	8.69673	3.05677	Patient	0.09602	0.43896	FALSE	8.69673	3.70963	1.12293	3.16638	3.33894	2.65137	6.17003	3.07871	4.08055	2.43226	2.66089	1.98868	1.53181	3.43169	3.06666	2.97821	2.77562	3.65353	3.49386	2.30966	5.00983	1.29917	5.16292	2.2972	5.01467	2.50005	1.67195	3.74756	0.46719	2.88829	1.84411	4.42588	3.06598	2.588	2.47431	3.6718	4.29144	3.30267	2.62474	3.19223	2.59409
44	D08	Stachyose	2.36359	1.83547	Patient	0.26231	0.58562	FALSE	2.36359	1.89307	0.65889	1.65859	2.49486	1.58233	2.14232	1.61415	2.40183	2.60989	1.58572	2.95172	1.05866	2.68439	1.86782	1.73438	1.39523	2.17622	2.84758	1.44304	2.28042	2.23673	2.0307	2.25682	2.16069	1.79643	1.75797	1.81175	0.63718	1.80831	2.09803	1.74505	1.54609	1.043	2.28831	1.42543	1.58162	1.73381	1.67011	2.62499	0.91058
45	D09	D-Raffinose	2.84385	2.15392	Patient	0.26231	0.58562	FALSE	2.84385	2.42727	1.35622	2.20088	3.09268	1.93382	2.44487	2.0859	2.2656	3.19693	2.29579	3.94725	1.26248	3.34177	1.90253	2.14574	0.72556	2.76469	3.3429	1.65113	2.07127	2.81711	2.42973	2.99184	2.61645	2.1492	1.87226	1.88465	0.88389	1.60322	2.19009	2.6519	1.93057	0.78132	2.5084	0.65527	1.92555	2.19254	2.14643	0.95437	0.95051
46	D10	Lactitol	1.95668	1.5771	Patient	0.47564	0.69184	FALSE	1.95668	1.70794	0.69789	2.22605	2.0356	1.42249	0.60435	2.31072	1.76077	2.22803	1.6174	3.03151	0.96006	2.3081	0.96412	1.6819	0.56993	2.27362	2.23137	1.44194	1.93208	2.00361	1.77707	2.30136	1.24789	1.49328	1.6138	1.18106	0.62296	1.85252	1.78863	1.72952	1.40725	0.49456	1.63166	0.59303	1.70125	1.85919	1.34842	0.56602	0.68884
47	D11	Lactulose	2.40006	1.69303	Patient	0.18525	0.52306	FALSE	2.40006	2.13414	0.94536	2.53495	2.37061	1.53955	0.63726	2.77277	1.8937	2.3241	1.96152	3.05308	1.00759	2.04222	1.73059	1.79223	0.78537	2.2381	2.24158	2.00223	1.78157	2.13872	1.80713	2.48455	0.88768	1.6967	1.45118	0.75881	0.68856	2.13107	1.82429	1.83122	1.52813	0.77545	1.83545	0.80897	1.89856	1.87996	1.5488	0.76962	0.84937
48	D12	a-D-Lactose	0.90729	1.4478	Control	0.35907	0.62674	FALSE	0.90729	1.48911	0.90783	2.03531	2.02035	1.22909	0.67563	1.31837	1.65661	2.21558	1.37309	2.72955	1.02282	1.93469	1.54762	1.68805	0.64853	2.0673	2.11833	1.78069	1.27734	2.01189	1.744	2.08083	0.87225	1.53354	1.60127	1.06494	0.83301	1.14057	1.78872	1.6416	1.61331	0.6521	1.98532	0.88501	1.75146	1.09911	1.41134	0.42777	0.77559
49	E01	MelibionicAcid	2.47475	2.16671	Patient	0.47564	0.69184	FALSE	2.47475	2.20049	1.34988	2.13071	2.9827	1.3269	2.04913	2.32042	2.99728	2.62899	1.83736	3.45066	0.64271	2.51365	2.10874	2.42998	2.89376	2.35019	2.2767	2.57482	2.59302	1.43325	2.3314	2.07349	2.11794	1.92964	2.29212	2.86795	2.36083	1.81661	1.50081	2.70402	1.66469	2.12186	2.35615	1.95451	2.41862	1.60316	1.46174	2.48796	2.58938
50	E02	D-Melibiose	2.37264	2.48623	Control	0.9729	0.98314	FALSE	2.37264	2.96617	1.59309	1.82221	2.69174	2.02993	2.77088	2.93335	2.55293	3.05796	2.52838	4.29426	1.28424	2.85882	2.20061	2.06702	3.2965	2.78634	2.56914	2.96259	2.90431	1.49841	2.90058	2.29379	2.72421	2.27568	3.12831	3.14344	3.12578	1.76952	1.54693	3.11024	2.04513	2.74248	2.9207	1.91467	2.32486	1.93592	1.95924	2.87654	3.0246
51	E03	D-Galactose	12.0199	3.98575	Patient	0.09602	0.43896	FALSE	12.0199	5.94966	3.9138	3.031	3.20102	3.09061	4.09038	2.65251	2.98876	5.01643	4.4504	4.73513	1.87562	4.22948	3.10632	2.8627	5.11698	3.48811	4.51329	4.31209	4.8264	2.52748	5.77821	3.70638	3.84528	3.06967	4.0433	3.8241	6.99682	3.90275	2.83729	5.8918	3.16436	5.10788	4.97793	4.20362	4.25867	3.48197	3.24376	5.04612	4.59548
52	E04	a-Methyl-D-Galactoside	3.11869	2.8319	Patient	0.61038	0.78129	FALSE	3.11869	3.35053	1.96266	2.33716	3.07645	2.10639	2.7309	2.34666	2.63297	3.09276	4.27917	4.22204	1.36302	3.5286	2.31756	2.29921	3.86773	3.0906	3.03248	3.20263	3.24283	2.88494	3.1737	2.8337	3.00585	2.44113	3.99535	3.27339	3.72127	2.70154	1.85189	3.06014	2.22873	3.7184	3.19864	2.23717	2.45646	2.06277	2.15564	3.20099	3.58139
53	E05	b-Methyl-D-Galactoside	2.55032	2.38923	Patient	0.75982	0.88955	FALSE	2.55032	2.75664	1.34735	1.98887	2.59782	2.00972	2.34894	2.955	2.39682	2.44627	2.57199	3.43014	1.39071	3.04942	2.04571	2.07985	3.11493	2.6863	2.53902	2.68953	2.7722	1.85809	2.52878	2.34354	3.00844	1.9684	3.0436	2.60198	2.67438	2.33579	1.63169	2.51303	1.86339	3.15503	2.69625	1.85174	2.06633	1.74964	1.79939	2.5733	2.99903
54	E06	n-acetyl-neuraminicacid	2.57111	2.65571	Control	0.86513	0.94378	FALSE	2.57111	2.70698	1.80928	2.81334	2.76584	1.79151	2.73918	2.77721	2.81577	3.30903	2.11725	3.09422	1.32596	3.64873	2.39518	2.37758	3.30304	2.99638	5.56638	2.6961	2.98466	2.01957	2.76866	2.8031	2.71449	3.00733	2.88087	2.88685	2.2866	2.4213	2.18122	2.59324	1.89251	3.25933	2.66776	1.96012	2.32358	2.00551	2.51804	3.15316	3.08563
55	E07	Pectin	2.9064	1.95817	Patient	0.09602	0.43896	FALSE	2.9064	1.46517	1.36622	2.09439	2.09097	1.80822	2.29253	1.72547	2.66387	1.64307	2.27623	1.52143	1.38125	2.51883	1.74901	1.98719	2.87995	2.27717	2.53727	1.70331	2.78864	0.72148	2.42859	2.43936	2.78486	1.38491	1.47528	1.49735	0.94418	2.52782	1.57427	1.76348	1.84773	1.83514	1.7117	1.86407	1.80282	1.40271	1.97086	2.64425	2.05259
56	E08	Sedoheptulosan	2.72543	2.5136	Patient	0.70866	0.8722	FALSE	2.72543	2.38187	1.65504	2.13554	3.02624	2.17266	2.95192	2.01395	2.95016	3.49555	2.45236	4.24752	1.3867	3.50929	2.45617	2.35046	3.04013	2.89137	4.04396	2.07692	3.92145	1.99376	2.47565	2.97783	2.98278	2.21218	2.28565	1.64742	0.69323	2.2296	2.00947	2.83625	2.05823	2.50075	2.66165	2.18568	2.22606	2.57317	2.11682	3.06783	1.12752
57	E09	Thymidine	1.83511	0.93616	Patient	0.11037	0.4415	FALSE	1.83511	1.02698	0.58481	0.98373	1.69545	0.89793	0.44894	1.04716	0.89463	1.18706	0.96143	1.24152	0.50757	1.73098	0.88935	1.33756	0.38529	0.99761	1.44859	0.75463	1.878	0.88838	1.03881	1.36866	0.70355	0.89866	0.4952	0.50904	0.48982	1.45847	0.93417	1.20029	1.06029	1.17895	0.64298	0.91706	0.8785	0.98187	0.938	0.59179	0.50722
58	E10	Uridine	3.3987	1.60097	Patient	0.09602	0.43896	FALSE	3.3987	1.70061	0.71843	1.59088	2.18933	1.45343	0.54324	1.37035	1.62341	2.55747	2.88577	3.06637	1.08771	2.42476	0.84388	1.71363	0.48472	1.95932	3.07835	1.87526	0.56126	1.96997	1.72696	2.56272	0.89484	1.72533	1.63079	1.59001	0.59799	1.94982	1.51326	3.22275	1.49381	0.87322	1.44506	0.62079	1.62113	1.49239	1.5717	0.65842	0.73254
59	E11	Adenosine	8.15337	2.05385	Patient	0.09602	0.43896	FALSE	8.15337	3.54146	1.0835	3.79934	2.99033	1.89646	0.80132	2.08998	2.47516	3.34269	2.94832	2.57609	1.81935	3.88342	1.41455	3.20376	0.63693	2.35297	2.90588	1.95807	0.9603	1.65901	2.4871	2.33771	1.10515	2.06409	1.30211	0.93756	0.74919	3.1175	1.58119	4.08493	2.99702	1.00949	1.68889	0.853	1.83561	1.36024	3.60572	0.93284	0.91727
60	E12	Inosine	8.4372	3.36271	Patient	0.09602	0.43896	FALSE	8.4372	3.76194	1.58571	4.06333	4.52937	3.66603	0.91538	5.41572	4.57936	5.60692	4.72626	5.48299	2.99989	6.5264	2.45094	4.63679	0.86673	4.50571	6.18769	3.10555	2.08342	3.36848	4.43197	4.71641	1.18108	4.29321	3.31593	1.07882	1.27139	2.97326	2.93584	6.90491	4.93486	1.81429	4.0412	1.07051	3.33409	1.24183	3.16281	0.96616	0.91632
61	F01	Adonitol	3.09823	2.39561	Patient	0.16371	0.49113	FALSE	3.09823	2.54277	1.73561	2.73357	2.72373	2.71728	2.39373	2.95146	2.36491	2.85023	2.34761	3.37257	1.23357	2.63518	2.20945	2.00183	3.22106	2.92357	2.67636	2.56161	3.44494	1.81826	2.82884	2.37478	2.3255	2.28886	3.08439	3.03273	2.31281	1.45495	1.71967	2.39671	2.13866	2.46084	1.97328	1.90431	2.19294	1.88096	1.8015	2.9159	2.81702
62	F02	L-Arabinose	1.65943	1.73436	Control	0.9729	0.98314	FALSE	1.65943	1.91144	1.06742	1.59585	1.84703	1.82902	1.55128	1.45035	2.38554	2.17279	1.4706	2.75047	0.82607	1.94486	1.62561	1.56054	2.4116	1.83395	2.3772	1.83713	1.8258	1.12047	1.83469	1.62262	2.24991	1.63847	2.22922	1.86181	1.8637	1.66529	1.23883	1.86338	1.46504	2.0544	1.49143	1.4104	1.49872	1.30165	1.82938	2.11271	2.06834
63	F03	D-Arabinose	2.3308	2.09646	Patient	0.47564	0.69184	FALSE	2.3308	2.41439	1.45386	2.21747	2.31853	1.77005	1.98983	1.56997	1.96871	2.47759	2.08779	3.47974	1.11243	2.49947	2.03259	1.9818	2.63825	2.32094	2.30947	2.3106	2.29708	1.42115	2.25664	2.20598	2.39927	2.05535	2.81217	2.33815	2.05234	2.27415	1.4581	2.49799	1.63331	2.49313	1.92889	1.85239	1.91688	1.5704	1.56601	3.32454	2.54885
64	F04	b-Methyl-D-Xyloside	1.85822	1.70372	Patient	0.61038	0.78129	FALSE	1.85822	1.92563	1.14003	1.76148	2.08722	1.72614	1.72472	1.47064	1.64873	1.91295	1.96827	3.043	0.86696	1.96787	1.59486	1.52741	2.12182	1.88059	1.75545	1.83116	1.91943	1.32876	1.50022	1.73909	1.92695	1.58423	2.02341	1.88837	1.39999	1.82914	1.0862	1.6507	1.33567	2.20264	1.48744	1.38191	1.46778	1.24427	1.46469	3.08635	2.15815
65	F05	Xylitol	4.00491	2.59453	Patient	0.12637	0.44932	FALSE	4.00491	3.38512	1.90097	1.91728	2.68379	1.77063	2.96032	1.29425	2.28888	3.00206	2.05541	3.89427	1.18735	3.05253	2.18011	2.14167	3.13391	2.73118	2.47777	2.56911	3.24351	2.08777	3.76118	2.76583	2.58883	2.34971	2.90479	2.84629	2.1722	2.60185	1.74305	2.9739	1.94504	4.06736	2.2727	2.47845	2.21417	1.89022	1.87282	7.1893	3.01969
66	F06	m-Inositol	2.98807	2.70457	Patient	0.47564	0.69184	FALSE	2.98807	2.84259	2.06529	2.49007	2.97213	2.113	2.90547	1.72166	2.59213	3.1627	2.35837	3.42701	1.37083	3.10881	2.30764	2.48917	3.58909	2.9161	3.26601	2.72794	3.15822	2.48563	3.7445	2.99493	2.97221	2.6094	3.08365	2.66167	2.30591	2.72271	2.31745	2.69317	2.08225	3.07025	2.26875	2.53686	2.30881	2.0978	1.96693	5.3936	3.34693
67	F07	i-Erythritol	1.31234	1.35385	Control	0.9729	0.98314	FALSE	1.31234	1.19097	1.01817	1.14345	1.73045	1.37656	1.5178	1.48734	1.37057	1.52985	1.25222	1.99756	0.63709	1.27916	1.20976	1.23351	1.72494	1.45117	1.93457	1.28727	1.58397	1.08305	1.73878	1.70708	1.71979	1.1022	1.29576	1.6792	1.42567	1.21236	0.89669	1.33863	1.05629	1.31415	1.02819	1.08132	1.09516	0.97704	0.88743	2.09788	1.69392
68	F08	1,2-Propanediol	2.39176	2.35807	Patient	0.81205	0.91714	FALSE	2.39176	2.23444	1.57349	2.34951	2.98198	2.01034	2.73265	2.13071	2.22049	3.10291	2.09821	3.95389	1.26292	2.66151	2.52074	2.31833	3.23298	2.57294	3.89743	2.58117	2.81371	2.30148	2.19508	2.70466	2.7405	2.17497	2.06134	1.69728	0.73253	2.46236	2.17374	2.37946	1.85222	2.14844	2.03393	1.70338	2.18297	1.81704	1.97705	2.75696	1.39053
69	F09	2-Aminoethanol	2.32905	1.33953	Patient	0.09602	0.43896	FALSE	2.32905	1.31941	0.78917	1.45598	1.72533	1.26006	0.80625	1.9859	1.20184	1.6915	1.38284	1.84377	0.78973	1.6708	1.54987	1.2293	1.64577	2.01834	1.90946	1.461	1.98867	1.26376	1.54295	1.53023	0.94707	1.20613	1.0457	0.63155	0.85879	1.07448	1.35356	1.60823	1.12197	1.09358	1.10689	1.13746	1.25323	1.40083	1.32411	0.69231	0.88844
70	F10	D,L-a-GlycerolPhosphate	3.13486	1.69351	Patient	0.09602	0.43896	FALSE	3.13486	1.73388	0.97548	1.73468	2.27388	1.41874	0.89253	1.49324	1.80193	2.4748	1.72753	2.77122	1.16907	2.14509	1.84449	1.70826	1.87267	1.98355	2.63985	1.85416	0.87828	3.08442	1.78911	2.41508	1.49582	1.75087	1.36001	0.80333	0.84907	1.8585	1.63009	2.53205	1.74964	0.73247	1.526	1.28423	1.57903	1.69564	1.42097	0.62852	0.87999
71	F11	Glycerol	1.69513	1.30211	Patient	0.26231	0.58562	FALSE	1.69513	1.32336	0.8152	1.34083	1.67723	1.14114	0.93355	1.27332	1.40503	1.78154	1.34844	2.30849	0.77858	1.49201	1.33608	1.28159	0.99048	1.54257	1.70121	1.51756	1.00798	1.49496	1.35683	2.02311	0.71864	1.23679	1.13997	1.05763	0.69435	1.0215	1.43931	1.88856	1.10197	0.60894	1.286	1.22479	1.26083	1.30308	1.28635	0.49676	1.09371
72	F12	CitricAcid	3.5228	1.73957	Patient	0.09602	0.43896	FALSE	3.5228	1.95802	1.04899	2.13767	2.39102	1.46639	0.78986	1.76862	1.75727	2.33139	1.9932	3.31562	1.35041	2.03605	1.82466	1.86525	1.02568	2.05922	2.51698	2.15787	1.6021	2.11562	1.75782	2.23679	0.81402	1.67237	1.28893	0.50061	1.18719	1.62053	1.83849	1.87696	1.73515	1.12234	1.7702	2.04663	2.38955	1.70482	1.57776	0.74789	1.29905
73	G01	TricarballylicAcid	2.02799	1.82707	Patient	0.56363	0.78129	FALSE	2.02799	2.10533	1.46834	2.40193	2.88449	1.66377	1.85025	1.4084	2.07852	2.24267	1.89856	3.79607	0.77254	1.99179	1.64571	1.4436	2.19745	2.15377	2.45309	1.99338	2.24322	1.27817	1.77152	1.64764	2.34688	1.59301	1.65538	1.78784	1.93598	1.0905	1.26557	1.73977	1.39706	1.51083	2.1717	1.50286	1.46628	1.57079	1.47203	2.07368	2.33311
74	G02	L-LacticAcid(DL)	4.72477	3.17796	Patient	0.09602	0.43896	FALSE	4.72477	4.16836	2.5432	2.79893	3.29318	2.52203	2.87592	2.18676	3.9124	4.17089	3.10382	4.46567	1.53353	3.2234	3.07777	2.95862	4.06634	3.66449	3.16661	3.59247	3.84537	2.69182	3.28942	3.65102	3.68961	3.12776	3.39166	3.51592	4.17476	1.92833	2.05143	3.60842	2.42754	3.03376	4.37944	2.62363	2.81743	2.54583	2.5396	4.20122	3.78041
75	G03	MethylD-Lactate	2.24666	2.01709	Patient	0.47564	0.69184	FALSE	2.24666	2.18828	1.39116	2.04839	2.42044	2.15976	1.66001	1.73596	2.43471	2.41712	2.02839	3.07694	1.23214	2.19231	1.92583	1.91318	2.72503	2.00554	2.22747	2.3259	2.2981	1.45666	2.07337	2.33402	2.17104	1.92919	2.23484	1.94117	2.47238	1.89601	1.4389	2.15127	1.63312	1.90611	2.31446	1.67324	1.80655	1.51077	1.59188	2.38581	2.59979
76	G04	MethylPyruvate	2.77714	2.93537	Control	0.75982	0.88955	FALSE	2.77714	3.3728	2.09435	3.37303	4.02004	2.46268	2.67502	3.54446	3.13987	3.39991	2.70512	4.36428	1.62414	3.25251	2.83429	2.80139	3.65335	2.86164	3.38985	3.16959	3.27512	1.88586	3.10272	3.29392	3.63769	2.90973	3.46542	2.77064	3.27046	2.68738	2.02781	2.94389	2.31305	2.80561	3.38121	2.44644	2.33992	2.11153	2.37064	3.31406	3.62573
77	G05	PyruvicAcid	4.04058	1.58933	Patient	0.09602	0.43896	FALSE	4.04058	2.02779	1.43504	1.43211	1.72928	1.90475	1.55983	1.2731	1.99222	2.00506	1.99577	2.16559	0.81153	1.88364	1.51929	1.53581	1.897	1.53691	1.33944	1.73939	1.5558	1.31847	1.71103	2.26427	1.72336	1.37838	1.85917	1.5211	1.49498	2.59112	1.28974	1.95217	1.27655	1.73634	2.12455	1.24977	1.21383	1.36607	1.33883	1.87996	1.89487
78	G06	a-Keto-GlutaricAcid	1.83678	2.17719	Control	0.43464	0.68403	FALSE	1.83678	2.73591	1.92078	2.63337	2.38471	2.52299	2.31116	1.34899	1.67926	2.96066	2.10971	2.19834	1.4802	1.86563	1.42763	1.36706	1.97959	1.71895	1.84055	1.65561	1.95744	2.63604	1.80621	2.23851	2.71218	1.56751	1.95865	2.66366	2.80516	4.1878	1.44838	3.23828	1.94065	2.29362	2.42702	1.65697	1.38435	2.16458	1.83562	2.71564	2.70807
79	G07	SuccinamicAcid	15.9026	4.41573	Patient	0.09602	0.43896	FALSE	15.9026	3.84098	3.6144	3.54827	4.42706	4.70081	5.53464	5.15619	4.55611	4.33673	3.84178	5.26062	2.05229	3.85554	4.26508	3.67706	5.08172	4.31939	5.23012	4.30673	7.30267	3.57853	5.42214	4.96261	7.44031	3.5673	2.90312	7.66098	5.44216	5.39169	3.71279	4.67115	3.66088	3.97165	3.98181	4.09884	3.20134	4.56388	3.74915	5.15478	4.96568
80	G08	SuccinicAcid	3.17784	2.91583	Patient	0.56363	0.78129	FALSE	3.17784	2.39701	1.73301	2.79681	3.30601	3.71994	2.4428	2.84477	2.88061	3.4597	2.92985	4.8197	1.50529	3.30911	2.6874	2.53742	3.88398	3.04058	3.53677	2.86827	4.18521	2.92858	2.57201	3.43005	3.0721	2.63749	3.1644	1.29147	0.70978	3.0622	2.73522	3.0211	2.23705	2.60989	3.7808	2.42874	2.1947	2.31278	3.1557	3.43827	3.44215
81	G09	MonoMethylSuccinate	10.1133	2.92838	Patient	0.09602	0.43896	FALSE	10.1133	2.84135	1.11586	3.34874	3.9311	3.08106	1.61726	2.95625	3.32653	3.7659	4.63807	3.90714	1.81451	3.99301	3.38844	3.24453	3.95486	3.39583	4.42181	3.3932	6.39655	2.40843	2.97217	4.16014	1.80135	2.95019	1.87754	0.73581	0.60212	4.14796	2.18117	3.81138	2.96123	2.45625	3.37897	2.28404	2.69255	2.83174	3.25585	0.74716	1.25686
82	G10	L-MalicAcid	2.97232	2.32487	Patient	0.26231	0.58562	FALSE	2.97232	2.61673	1.37098	2.79044	3.51345	2.09028	1.48271	2.19099	2.47455	3.05084	2.38072	4.08872	1.45721	2.96981	2.6724	2.62372	2.95091	3.16843	3.26591	2.64097	3.48	2.67877	2.46521	2.87588	1.33261	2.499	2.0227	1.18704	0.87181	1.69842	2.16465	2.50533	2.14518	1.54105	2.85266	2.01071	2.25632	2.55633	2.01042	0.92488	1.66763
83	G11	D-MalicAcid	2.08602	1.60984	Patient	0.26231	0.58562	FALSE	2.08602	1.48445	1.15161	2.01199	2.19267	1.36634	0.95616	1.56521	1.72505	2.2872	1.71525	2.54411	0.99309	1.80187	1.74883	1.66853	1.91983	2.02075	2.27581	1.85507	1.13833	1.8689	1.68474	1.93705	1.01043	1.46697	1.2587	0.69299	0.58731	1.10869	1.84084	1.62084	1.3781	1.59083	1.96472	1.61896	1.45438	1.5893	1.34545	0.73735	1.04827
84	G12	m-TartaricAcid	2.18985	1.43553	Patient	0.16371	0.49113	FALSE	2.18985	1.32916	0.87127	1.94813	2.06116	1.22995	1.11236	2.21392	1.526	2.15981	1.6185	2.35645	0.91162	1.86856	1.60731	1.45545	1.19421	1.72991	2.33085	1.64332	0.70554	1.78467	1.54058	1.50288	0.8631	1.30199	1.1521	0.53648	0.6164	0.95812	1.44795	1.47317	1.35136	1.03777	1.88136	1.45375	1.26429	1.52436	1.38648	0.79056	0.99318
85	H01	AcetoaceticAcid	2.78734	1.36715	Patient	0.09602	0.43896	FALSE	2.78734	1.58934	1.7026	1.42859	1.35552	1.14614	1.54277	1.07895	1.34229	2.01787	0.83572	1.09222	0.55377	1.65511	1.35201	1.30107	1.28002	1.69278	1.7843	1.14869	1.49994	1.14618	1.28449	1.72245	1.20048	1.45599	1.75851	1.18086	1.60081	0.9913	1.4323	1.72291	1.33428	1.68028	1.67834	1.0045	1.19833	1.30895	1.25938	1.30722	1.55015
86	H02	g-AminoButyricAcid	2.71915	2.07799	Patient	0.16371	0.49113	FALSE	2.71915	2.35077	1.60237	2.09037	2.46086	1.97339	2.26707	1.79699	2.09531	2.49999	1.69258	3.10738	1.11901	2.10415	2.05036	1.86174	2.76487	2.71024	2.57494	2.13302	2.68832	1.52571	2.08166	2.13666	2.06734	2.37537	2.57017	1.87561	1.80446	1.22769	1.50941	2.24585	1.85721	1.97547	2.44446	1.49865	1.67386	1.83242	1.67649	2.33277	2.55665
87	H03	a-Keto-ButyricAcid	2.55833	1.22476	Patient	0.09602	0.43896	FALSE	2.55833	1.0752	1.62401	1.40965	1.40702	1.07968	1.15711	1.84436	1.0006	1.64397	0.66767	1.15181	0.44042	1.26164	1.1608	1.10642	1.25517	1.77519	1.45438	1.04617	2.16139	0.91347	1.24722	1.18197	1.32112	1.46437	1.23616	1.4569	1.81918	1.12307	1.0653	2.00904	1.09094	1.66816	1.34178	0.88234	0.87702	1.75546	0.87122	0.95767	1.30914
88	H04	D,L-a-Hydroxy-ButyricAcid	6.13919	2.04127	Patient	0.09602	0.43896	FALSE	6.13919	2.43366	2.00067	1.99617	2.07281	1.7815	2.4001	2.04456	1.72799	2.63503	2.07643	2.14339	0.83686	2.12251	2.10951	2.16297	2.2357	2.23362	2.19393	2.44166	3.09999	1.78173	2.05483	2.41127	2.04916	2.43279	2.35842	2.08363	1.71968	1.37436	1.51705	2.2238	1.31543	1.87382	2.48385	1.74952	1.87764	1.78374	1.89002	2.28755	2.42736
89	H05	b-Hydroxy-ButyricAcid	3.99183	2.42801	Patient	0.09602	0.43896	FALSE	3.99183	3.07748	1.92191	2.23397	2.48726	2.08762	2.71275	2.90282	2.26453	3.0313	1.88309	3.19878	1.12665	2.62118	2.43969	2.31447	2.62458	2.69696	2.37761	2.37483	3.50995	2.49972	2.50397	2.87625	2.56358	2.14074	2.9442	2.59009	2.66255	2.51275	1.78417	2.51384	1.7878	2.51296	2.79914	1.8305	2.03981	1.94413	1.89083	2.49618	2.69473
90	H06	g-Hydroxy-ButyricAcid	1.72943	1.82993	Control	0.61038	0.78129	FALSE	1.72943	1.90199	1.48325	1.898	1.90301	1.43524	2.64722	1.30785	1.6833	2.0466	2.66939	2.11925	0.72993	2.5117	1.74222	1.54571	2.31493	2.01836	2.10586	1.60884	2.31909	1.85879	1.82473	1.90767	1.71284	1.54495	2.08908	1.97042	2.08211	1.3799	1.22644	1.92879	1.21292	1.61858	2.04549	1.4488	1.42455	1.64118	1.85497	1.80296	1.97597
91	H07	ButyricAcid	0.71772	0.58306	Patient	0.35907	0.62674	FALSE	0.71772	0.42508	0.52869	0.64041	1.06758	0.54665	0.68925	0.37304	0.51328	0.57282	0.39872	0.29266	0.24661	0.66635	0.58047	0.64506	0.47161	0.43245	1.0459	0.46538	1.49928	0.41707	0.6509	1.06178	0.52479	0.46699	0.25826	0.85383	0.46489	0.76692	0.52512	0.80877	0.78318	0.44704	0.55808	0.94213	0.60337	0.80914	0.3598	0.66964	0.54942
92	H08	2,3-Butanediol	1.7835	1.75015	Patient	0.86513	0.94378	FALSE	1.7835	1.48883	0.75713	1.80346	2.4654	2.14435	1.9231	2.49926	1.67311	2.3391	1.63406	2.7359	0.71636	2.26819	1.81454	1.41581	1.95743	2.24528	2.10658	1.59497	2.18043	2.3768	1.63633	2.12075	1.6036	1.56717	1.52374	1.79067	1.18277	1.71935	1.67292	1.58605	1.48624	1.59136	1.82475	1.41918	1.52429	1.42205	1.95934	1.96666	1.12534
93	H09	3-Hydroxy2-Butanone	2.11472	1.72864	Patient	0.35907	0.62674	FALSE	2.11472	1.74749	1.04242	1.88981	2.73027	2.30234	0.85601	1.70835	1.678	2.51495	1.38449	2.60283	0.89167	2.16505	2.068	1.97019	2.11308	1.95118	2.38802	1.68025	2.25002	2.27277	1.78866	2.14761	1.26039	1.63108	1.42871	0.70743	1.08496	1.12999	1.56358	1.71068	1.63904	1.45238	1.92413	1.53441	1.57047	1.7461	1.39511	2.29714	1.01337
94	H10	PropionicAcid	1.96602	0.86904	Patient	0.09602	0.43896	FALSE	1.96602	1.01535	0.47098	1.26955	1.27635	0.91392	0.48802	1.08547	1.10915	1.54622	0.39693	1.10221	0.30109	1.63908	0.62898	1.94397	0.6576	1.18531	1.71645	1.06436	0.60028	0.59204	0.93595	1.69415	0.92398	0.96526	0.28491	0.46932	0.82358	0.48042	0.61504	1.19991	1.03102	0.5581	1.54524	0.99005	0.98272	0.79263	0.7572	0.43138	0.38551
95	H11	AceticAcid	2.45623	1.35271	Patient	0.09602	0.43896	FALSE	2.45623	1.6245	0.73331	1.67112	1.75651	1.79221	0.67755	1.27101	1.41694	1.87861	1.75071	2.0367	0.67879	2.09465	1.49691	1.64525	0.89697	1.71998	2.32347	1.55033	0.92715	1.56648	1.49725	2.03081	1.22227	1.54444	1.18267	0.40922	0.95832	1.16568	1.30252	1.59003	1.17916	0.91952	1.88288	1.26356	1.47979	1.41349	1.37714	0.51443	0.72665
96	H12	HexanoicAcid	2.1885	1.1592	Patient	0.14411	0.47707	FALSE	2.1885	1.17732	0.65579	1.84463	1.98814	0.82027	0.71875	2.27142	1.21489	1.7531	0.97544	1.0489	0.612	2.61602	1.41614	1.73196	0.8359	1.53881	2.5549	0.89061	0.78506	1.1438	1.48592	1.63764	0.79539	1.24508	0.69405	0.66741	0.64525	0.89044	1.11209	1.83882	1.47022	0.77236	1.14759	0.77959	1.26323	0.99959	1.10156	0.51513	0.66348
[truncated: 10 more columns]

## Sheet: PM-M2
	Well	Compound	Mean Dup Patient	Mean Control	Higher Mean	Unadjusted p-value	Adjusted p-value	p < 0.05 (Adjusted)	Patient 1 (Dup)	Control 1	Control 2	Control 3	Control 4	Control 5	Control 6	Control 7	Control 8	Control 9	Control 10	Control 11	Control 12	Control 13	Control 14	Control 15	Control 16	Control 17	Control 18	Control 19	Control 20	Control 21	Control 22	Control 23	Control 24	Control 25	Control 26	Control 27	Control 28	Control 29	Control 30	Control 31	Control 32	Control 33	Control 34	Control 35	Control 36	Control 37	Control 38	Control 39	Control 40
1	A01	NegativeControl	1.58693	1.51748	Patient	0.70866	0.91935	FALSE	1.58693	1.7218	1.25568	1.32013	2.08404	1.39736	1.3406	1.1988	1.62173	1.82602	1.50807	2.41236	2.17484	1.29491	1.34713	1.8676	1.81303	1.76177	0.6781	1.6098	1.95475	1.10548	1.49232	1.54312	1.72251	1.41913	1.83097	1.48651	1.38327	0.99064	1.06249	1.55738	1.30355	1.55631	1.07085	1.23983	1.45553	1.57577	1.62424	1.94225	1.80598
2	A02	NegativeControl	1.96909	2.24751	Control	0.61038	0.91558	FALSE	1.96909	2.46005	1.95407	2.07745	3.11809	2.58748	1.91313	1.94677	2.30166	2.76248	2.28073	3.75662	3.12613	1.8799	2.00945	2.70541	2.81813	2.34236	1.28479	2.49121	2.67433	1.72563	2.1647	1.92834	2.45641	2.09173	2.78168	2.52484	2.17689	1.54438	1.54954	2.43456	2.00687	2.12094	1.5697	1.84937	2.05602	1.78795	1.774	3.11602	2.76112
3	A03	NegativeControl	1.27028	1.47894	Control	0.51867	0.85849	FALSE	1.27028	1.57691	1.25206	1.75839	1.94702	1.38589	1.57761	1.43026	1.48	1.81367	1.5963	2.28373	2.17123	1.14887	1.31301	1.64975	1.74128	1.37303	0.75969	1.72219	1.72566	1.24165	1.30843	1.17902	1.74106	1.25414	1.72543	1.59758	1.31733	1.21309	0.97315	1.69884	1.20549	1.42531	1.13741	1.20639	1.3231	1.50841	1.48058	1.7938	1.93658
4	A04	Tween20	0.57159	0.5727	Control	0.86513	0.94378	FALSE	0.57159	0.63995	0.66255	0.25694	0.49333	0.38409	0.71231	0.32267	0.93309	0.77993	0.23297	0.74513	0.6753	0.49439	0.57902	0.70807	0.57562	0.54047	0.38996	0.61577	0.86819	0.48425	0.87529	0.19462	0.95685	0.61278	0.55758	1.24061	0.51031	0.49975	1.06849	0.90761	0.55934	0.32725	0.53455	0.64886	0.55522	1.00503	0.31305	0.57025	0.57388
5	A05	Tween40	0.45194	0.47229	Control	1	1	FALSE	0.45194	0.53452	0.48041	0.21856	1.00406	0.46518	0.59728	0.27223	0.71491	0.37685	0.18872	0.31266	0.4838	0.45559	0.29173	0.64559	0.43451	0.4044	0.32731	0.5174	0.59034	0.44331	0.35984	0.29889	0.86948	0.52023	0.22927	1.04141	0.46036	0.63989	0.23099	0.7679	0.45397	0.53033	0.34321	0.52103	0.44961	0.95892	0.32279	0.46849	0.52107
6	A06	Tween80	0.43229	0.56633	Control	0.35907	0.76601	FALSE	0.43229	0.16141	0.54203	0.51888	1.01214	0.48992	0.55835	0.4292	0.75935	0.72584	0.84365	0.70432	0.70407	0.45187	0.54724	0.60208	0.43055	0.47965	0.43068	0.50276	0.80289	0.61285	0.79162	0.14856	0.86463	0.57887	0.52721	0.9103	0.50866	0.66083	0.85984	0.72034	0.43441	0.53185	0.75783	0.51388	0.45325	0.77954	0.52406	0.38001	0.48984
7	A07	Gelatin	1.58698	1.39757	Patient	0.47564	0.83021	FALSE	1.58698	1.66948	0.98345	1.35304	2.03719	1.23331	1.24504	1.72199	1.67581	1.48986	1.1111	2.25491	0.81957	1.39701	1.24004	1.2619	1.81613	1.40382	0.65803	1.3882	1.58234	1.43162	1.32698	0.5752	1.69658	1.41127	1.49128	1.8099	1.14741	1.36186	0.86796	1.37127	1.37129	0.9628	0.87292	1.33681	1.45358	1.08987	1.10172	1.76497	1.58503
8	A08	L-Alaninamide	0.97189	1.32488	Control	0.23448	0.66207	FALSE	0.97189	1.62384	1.298	1.13856	1.52441	1.22208	1.27582	1.46216	1.77769	1.90988	1.14463	1.89898	1.51009	1.08814	1.51874	0.45796	1.61784	1.49905	0.55715	1.29899	1.73816	1.69703	1.34438	1.0985	1.47717	1.4883	1.64668	1.20442	0.57327	0.95903	0.96583	1.39042	1.11587	1.29238	0.70426	1.3238	1.52498	1.09216	1.06835	0.79154	1.61434
9	A09	L-Alanine	1.66808	1.69094	Control	0.81205	0.94378	FALSE	1.66808	1.74989	1.82737	1.61288	1.85939	1.72796	1.72517	1.59284	1.85636	2.38749	1.42241	2.58817	1.25297	1.67778	1.8012	0.70577	2.05805	2.06563	0.82263	1.7408	2.23825	2.38864	1.63294	1.61213	2.21573	1.64546	1.51836	0.79169	0.90566	1.26764	1.62969	2.00968	1.69045	2.0302	0.80947	1.72794	1.66957	1.40373	1.28228	0.59011	1.54725
10	A10	D-Alanine	1.1818	1.21571	Control	0.70866	0.91935	FALSE	1.1818	1.2012	1.05478	1.41874	1.47263	1.17301	1.34721	1.03246	1.2889	1.67915	0.99322	1.75941	0.71001	1.11775	1.46188	0.51581	1.5387	1.47699	0.56111	1.22977	1.28572	1.80374	1.23257	1.13096	0.9392	1.39418	1.54519	0.54753	0.5417	1.22154	1.23604	1.1683	1.22583	1.05507	0.64286	1.20651	1.41862	1.03175	0.9555	0.54567	1.31787
11	A11	L-Arginine	1.19611	1.11617	Patient	0.61038	0.91558	FALSE	1.19611	1.11222	1.18228	1.04912	1.33358	0.99818	1.15645	0.95704	1.12628	1.63483	0.88925	1.62594	0.54746	1.01132	1.4515	0.48387	1.44919	1.66932	0.44269	1.22889	0.8815	1.59919	1.11046	1.22974	0.67705	1.09216	1.47617	0.45039	0.68565	1.14945	1.06556	1.01601	0.97214	0.88918	0.87285	1.10119	1.0205	0.98315	0.91623	0.75465	1.44092
12	A12	L-Asparagine	1.74095	1.17383	Patient	0.09602	0.55768	FALSE	1.74095	1.49534	1.03157	1.1262	1.51486	1.34734	1.1478	0.97614	1.63591	1.5076	0.51779	1.64189	0.71587	1.06109	1.62779	0.63363	1.31167	1.65136	0.67556	1.17367	0.76786	1.44613	1.1694	1.71698	1.02543	1.06826	1.13064	1.16308	0.53176	0.79926	1.64183	1.19762	1.08213	1.16724	1.36734	1.17145	1.0246	0.96481	1.02873	0.54909	1.43825
13	B01	L-AsparticAcid	1.18662	1.62754	Control	0.12637	0.57769	FALSE	1.18662	1.76862	1.6086	2.03122	2.04786	1.45684	1.33106	1.06443	2.00587	1.90012	1.35476	2.20358	2.79469	1.25646	1.74044	1.54174	1.88417	1.98434	0.9795	1.94649	2.17466	1.33406	1.53439	1.87645	1.96835	1.69788	1.80186	1.60792	1.35938	1.27814	1.53081	1.74097	1.27918	1.43184	1.29669	1.5301	1.44928	1.32506	1.22279	1.9538	1.69337
14	B02	D-AsparticAcid	2.16982	2.13975	Patient	0.91883	0.96932	FALSE	2.16982	2.40922	1.71135	2.03093	2.32219	2.3159	1.89163	1.82536	2.23373	2.60497	1.60779	2.99737	4.38493	1.85817	1.91777	2.06649	2.77448	2.44371	1.31812	2.27962	1.98363	1.44302	2.41606	2.31088	2.44414	1.928	2.70451	2.23164	1.98214	1.18588	1.35043	2.04421	1.79208	2.6288	1.70156	1.6793	1.97138	1.71215	1.79046	2.78712	2.46591
15	B03	L-GlutamicAcid	1.26203	2.58495	Control	0.09602	0.55768	FALSE	1.26203	2.87604	1.96862	2.3514	2.58519	2.26993	2.26095	1.92896	2.63069	3.10728	2.07727	3.67298	5.62271	2.01454	2.23037	2.52693	3.06046	2.73367	1.93022	2.63476	3.02257	2.07932	2.5685	2.59079	2.86793	2.16096	2.86031	2.74772	2.4872	1.69659	1.67513	2.95942	1.99924	3.26743	1.65851	2.16574	2.39803	2.20946	1.79949	3.08008	2.73816
16	B04	D-GlutamicAcid	1.96675	2.22283	Control	0.70866	0.91935	FALSE	1.96675	2.50414	1.78949	1.90432	2.39689	1.98906	2.00778	1.79831	2.10618	2.72916	1.92358	3.20008	4.42912	1.81532	2.09055	2.12537	2.80018	2.45899	1.41722	2.29667	2.73302	1.93733	2.20355	2.25872	2.26864	1.84291	2.77324	2.4224	2.12156	1.43545	1.46075	2.03102	2.03976	2.69428	1.59468	1.86017	1.96244	1.78015	1.68676	2.83148	2.51799
17	B05	L-Glutamine	7.81558	4.21088	Patient	0.09602	0.55768	FALSE	7.81558	4.98211	3.30712	2.94471	3.83326	3.80692	3.90505	3.46387	4.02897	6.43427	2.6509	4.17069	7.02594	3.53148	3.59119	3.14179	6.04573	4.29703	4.84024	3.79264	5.44208	3.33266	4.38852	4.29497	4.0443	2.9823	3.9706	4.97722	3.46077	3.4714	3.45946	3.55957	4.13104	4.16137	3.16203	5.34555	5.60773	4.34264	4.53844	3.67141	3.42709
18	B06	Glycine	1.56854	1.9721	Control	0.32458	0.74191	FALSE	1.56854	2.1869	1.42492	1.70852	2.46365	1.52613	2.36761	1.37657	1.92419	2.7739	1.49964	2.78707	2.51891	2.04808	1.73572	2.08527	2.29366	2.0405	1.88625	2.085	2.23999	2.24872	2.01718	2.01626	2.17888	1.64255	2.34478	2.15868	1.8653	1.3067	1.42309	1.95437	1.85946	1.9498	0.55641	1.75762	2.00898	1.70499	1.56519	2.60487	2.75068
19	B07	L-Histidine	1.14266	1.48785	Control	0.18525	0.61324	FALSE	1.14266	1.80062	1.15251	1.29583	2.15497	1.60773	1.40183	1.14812	1.6694	1.93885	1.57217	2.3207	1.54557	1.28242	1.33018	0.44324	1.80327	1.59686	1.61414	1.54725	1.93661	1.4323	1.61543	1.35829	1.69662	1.15777	1.60547	1.90547	1.69176	0.83266	1.47723	1.42448	1.47786	1.39404	0.41206	1.31392	1.33195	0.81568	1.15485	1.72859	1.53714
20	B08	L-Homoserine	2.74823	1.48141	Patient	0.09602	0.55768	FALSE	2.74823	1.43074	1.55539	1.49651	1.49071	1.52316	1.61801	1.20832	1.53198	1.56172	1.10932	1.25544	1.35458	1.46575	1.50029	0.75473	1.78336	1.63222	0.86668	1.65799	1.7864	1.67858	1.31938	1.23454	1.76785	1.10108	1.40135	1.75558	1.3497	1.06206	1.12295	1.49292	1.68308	1.38197	0.66339	1.43226	1.43043	1.13435	1.31875	1.92872	1.85757
21	B09	Hydroxy-L-Proline	2.23963	2.09042	Patient	0.75982	0.94378	FALSE	2.23963	2.27425	1.93064	1.99788	2.46137	2.06254	2.24107	1.7994	2.17198	2.79357	1.93018	3.04321	1.19011	2.08206	2.25735	0.76296	2.91988	2.36961	0.94446	2.2699	2.55216	2.3854	2.14187	2.15975	2.13945	1.83395	2.37658	1.90708	0.96463	1.52368	1.9138	2.04098	1.9175	1.76522	1.06545	2.16307	2.12915	1.92506	1.728	1.05469	2.44025
22	B10	L-Isoleucine	2.1847	2.07641	Patient	0.86513	0.94378	FALSE	2.1847	2.13294	1.80938	2.80166	2.46097	1.92967	2.17151	2.34004	2.19515	2.78362	1.89905	2.85637	1.5723	1.94008	2.2901	0.7993	2.77122	2.39401	0.70301	2.2781	2.47534	2.51636	1.99227	2.20357	1.68632	1.74143	1.86331	1.48894	1.35938	1.5694	2.90789	1.8437	1.56204	1.39365	1.76044	1.9959	2.37692	1.79158	2.58517	0.70398	1.92287
23	B11	L-Leucine	1.88975	1.80292	Patient	0.86513	0.94378	FALSE	1.88975	1.74916	1.81943	1.55626	2.46484	1.79307	2.02831	1.40136	1.78011	2.45555	1.74312	2.72484	1.2532	1.80118	2.17225	0.7696	2.63056	2.08477	0.7852	2.16919	2.25343	2.13565	2.0037	1.98972	1.22539	2.00934	2.10067	2.1006	0.74547	1.38187	1.58006	1.67443	1.32105	1.2206	1.30526	1.69007	1.70383	1.59622	1.45378	1.08298	1.75184
24	B12	L-Lysine	1.34521	1.76341	Control	0.26231	0.71947	FALSE	1.34521	1.80298	1.72988	1.63113	2.10099	1.77083	1.85584	1.54164	1.84599	2.48749	1.59521	2.70523	1.46369	1.77375	2.23724	0.89542	2.1882	2.10807	1.01222	2.06602	2.1011	2.11424	1.84474	2.1391	1.73476	1.61307	1.7404	0.84373	0.69146	1.21384	1.66627	1.66724	1.57953	1.07272	1.31854	1.79626	1.70637	1.68728	1.60647	0.89718	2.01898
25	C01	L-Methionine	2.78614	2.86597	Control	1	1	FALSE	2.78614	3.90072	2.61667	3.2999	2.62788	2.24873	2.34597	2.5114	2.82602	3.57466	1.89244	3.14273	4.76203	2.74208	2.71592	2.91538	3.54174	3.08556	1.99985	2.8597	3.26343	2.12903	2.71386	2.54427	3.52018	2.42991	3.76598	3.03413	2.71719	1.76936	2.10242	2.78318	2.41489	2.86205	2.4839	2.49687	2.96645	2.6842	2.11805	2.99671	2.93218
26	C02	L-Ornithine	1.297	1.70075	Control	0.23448	0.66207	FALSE	1.297	1.97177	1.61933	1.99646	1.75617	1.46272	1.61374	2.46125	1.569	2.09015	1.10936	2.37234	2.41645	1.37029	1.63542	1.78611	2.24172	1.72254	1.01778	1.8533	1.72241	1.35173	2.22659	1.35921	1.57502	1.57542	2.13396	1.82527	1.51315	1.11579	0.90723	1.43383	1.17844	1.83365	1.46083	1.51945	1.68246	1.29669	1.71131	1.89371	1.94366
27	C03	L-Phenylalanine	1.26124	1.91367	Control	0.14411	0.61324	FALSE	1.26124	2.29077	1.50379	1.68245	2.1589	1.55267	1.66619	1.56145	1.96574	2.32617	1.86119	2.94813	2.81534	1.47887	1.83118	2.10497	2.59835	1.89101	1.03607	2.24631	2.23132	1.69071	1.9265	1.6598	2.04664	1.69627	2.51122	1.84218	1.81245	1.49848	1.16764	2.10344	1.23358	2.58754	1.62118	1.44979	1.49003	1.38502	1.56833	2.54493	2.54264
28	C04	L-Proline	1.89997	2.73397	Control	0.18525	0.61324	FALSE	1.89997	3.34973	2.13983	2.16463	2.87178	2.06598	2.50131	2.1267	2.60146	3.59227	2.46325	3.86277	4.3614	2.26372	2.47056	2.94801	3.75406	2.90473	1.80689	3.00369	3.35031	2.5923	2.62654	2.13382	3.14032	2.4076	3.27191	3.0866	2.43317	1.73558	1.49525	2.44413	1.86104	2.93565	1.8445	2.13379	2.69878	2.22128	2.1338	3.43883	3.42351
29	C05	L-Serine	1.68478	1.65958	Patient	0.81205	0.94378	FALSE	1.68478	2.1774	1.28535	1.40027	1.66806	1.44989	1.62412	1.45852	1.48457	2.02815	1.81175	2.13051	2.5978	1.30971	1.41036	1.75948	2.07855	1.66666	1.2164	1.47746	2.04471	1.56984	1.60359	1.25663	1.88535	1.29496	2.07124	2.09562	1.78176	1.16187	0.98387	1.33195	1.36449	1.71564	1.289	1.23495	1.63761	1.36913	1.23825	2.20254	1.78424
30	C06	D-Serine	1.29885	1.66097	Control	0.29233	0.74191	FALSE	1.29885	1.98368	1.25903	1.35779	2.14063	1.30693	1.58732	1.2491	1.60023	2.14209	2.04205	2.25146	2.50718	1.37306	1.59119	1.61165	2.22776	1.7088	1.93399	1.63395	1.84777	1.59251	1.65126	1.14394	1.93472	1.37292	1.82457	1.82451	1.40373	1.12753	0.98166	1.64439	1.32268	1.69922	0.41283	1.25343	1.44502	1.23141	1.77979	2.17282	1.98967
31	C07	L-Threonine	1.97436	2.18939	Control	0.70866	0.91935	FALSE	1.97436	2.42198	1.91309	1.74767	2.14363	1.74027	2.08683	1.94916	2.13116	2.7727	1.75804	2.9709	2.89642	2.02682	1.97076	0.78738	2.87843	2.20412	2.1468	1.99791	3.22413	2.22134	2.5382	1.38532	2.64016	1.7703	1.94034	2.56677	2.2667	1.51478	1.28815	2.45571	1.77396	2.21022	0.98305	1.72491	1.90516	1.76372	1.62755	2.67787	2.44775
32	C08	D-Threonine	1.19434	1.55051	Control	0.23448	0.66207	FALSE	1.19434	1.81023	1.42844	1.21662	1.84375	1.22846	1.60676	1.68926	1.65886	1.81835	1.35667	2.18785	1.19018	1.44526	1.65329	0.54096	1.97261	1.58311	0.86589	1.49574	1.98183	1.89536	1.44112	1.38089	1.78265	1.22618	1.18788	1.47796	0.64732	1.02453	1.25886	1.58548	1.23541	1.3545	0.66239	1.36164	1.47146	1.28075	1.62909	1.99376	1.89371
33	C09	L-Tryptophan	2.77142	1.51712	Patient	0.09602	0.55768	FALSE	2.77142	1.74766	1.70856	1.71869	1.68834	1.35504	1.44102	1.43575	1.53195	2.10664	1.5633	1.60986	1.07339	1.66469	1.70615	0.71773	2.23744	1.69005	0.6194	1.53174	2.30859	1.35468	1.63301	1.20086	2.24181	1.33609	1.35552	1.45198	0.86659	1.77971	1.05733	1.55667	1.65498	1.40652	0.60794	1.38162	1.53084	1.51551	1.94032	0.77165	0.69882
34	C10	L-Tyrosine	1.24106	1.43106	Control	0.47564	0.83021	FALSE	1.24106	1.4834	1.39779	1.5605	1.69865	1.2907	1.61698	1.41962	1.43185	1.98752	1.25287	1.94752	0.97625	1.59121	1.78233	0.69456	1.94198	1.73718	0.68894	1.47627	0.94036	1.2057	1.48532	1.40893	1.12335	1.2374	1.05246	1.42046	0.73305	1.31014	1.204	1.52615	1.40548	0.95145	0.38241	1.45853	1.55524	1.312	1.58169	0.65015	1.23824
35	C11	L-Valine	2.29071	2.15005	Patient	0.56363	0.91558	FALSE	2.29071	2.18116	1.84128	2.17798	2.39915	2.12443	2.07784	1.20296	2.17623	2.83862	2.4406	3.39423	2.07113	2.42598	2.69447	0.85004	2.79026	2.44082	0.84376	2.23378	2.02895	2.28381	2.06087	2.11326	1.48913	1.81143	1.81023	3.04973	0.91807	1.4728	2.11843	2.00931	1.97004	1.39751	1.7161	2.11683	1.97369	2.13662	1.71527	1.51237	1.99529
36	C12	Ala-Ala	1.84196	1.69518	Patient	0.75982	0.94378	FALSE	1.84196	1.66208	1.5826	2.42188	1.82005	1.60329	1.42447	1.15259	2.14685	2.15799	1.18781	2.64111	1.88087	1.96777	2.16395	0.9487	1.80598	1.89503	0.81992	1.65825	1.8665	0.96907	1.58339	1.58167	0.97886	1.40232	1.90859	2.48644	0.7882	1.49028	1.38437	1.89395	1.69103	1.4995	1.72091	1.58166	1.48166	1.69564	1.23938	0.8556	1.88517
37	D01	Ala-Arg	1.25177	1.39631	Control	0.43464	0.81815	FALSE	1.25177	1.69103	1.27824	1.64566	1.58774	1.1	1.12775	1.46714	1.3231	1.81121	1.32937	1.56497	2.08821	1.26048	1.37548	1.43054	1.60905	1.70316	0.91522	1.27872	1.51847	1.21882	1.31372	1.41167	1.41888	1.17524	1.36991	1.5079	1.24114	1.18439	1.34252	1.62072	0.98975	1.30789	1.36949	1.12803	1.49188	1.49282	1.43527	1.70554	1.31363
38	D02	Ala-Asn	1.78698	1.81915	Control	0.86513	0.94378	FALSE	1.78698	2.32515	1.46018	2.31827	1.86624	1.50203	1.78297	2.33344	1.68934	2.48051	1.22657	2.44779	3.52527	1.75412	1.7003	1.88852	2.16109	2.18497	1.3668	1.70487	1.15763	1.43517	1.63308	1.36143	2.03264	1.50849	2.0725	2.11555	1.52865	1.24835	1.22878	2.34868	1.64398	1.99841	1.94151	1.29875	1.69998	1.54407	1.47621	2.28687	1.62245
39	D03	Ala-Asp	2.06934	2.35497	Control	0.75982	0.94378	FALSE	2.06934	2.93019	1.93458	2.05024	2.53739	2.0375	2.36343	1.85697	2.56195	2.76925	2.03176	3.68546	3.58664	2.4191	2.20848	2.64228	2.95768	2.58869	1.60491	2.59811	2.71382	2.02897	2.23334	1.91547	2.66408	1.96875	2.88971	2.17559	2.01343	1.44756	1.19171	2.70688	1.76158	2.50018	2.5642	1.84136	2.23779	1.85213	1.71108	3.43906	2.54334
40	D04	Ala-Glu	1.26195	2.06223	Control	0.11037	0.55768	FALSE	1.26195	2.4994	1.54502	2.26425	1.98526	1.503	2.08351	2.10321	2.14758	2.70013	1.86202	3.06208	3.10725	1.90317	1.84249	2.20378	2.48894	2.19756	1.44784	1.96679	2.6744	1.65341	1.91429	0.88991	2.18116	1.76427	2.3084	2.11323	1.68042	1.57108	1.27848	2.7012	1.44092	2.38462	2.09794	1.68391	1.85862	1.69441	2.15978	2.63738	2.22183
41	D05	Ala-Gln	8.55921	4.62074	Patient	0.09602	0.55768	FALSE	8.55921	8.21775	3.94848	4.89446	4.06172	3.44819	3.9639	3.04205	6.7489	8.17585	3.52455	5.65887	5.00706	4.33317	3.84489	4.60771	6.51014	5.31476	3.79037	4.4793	6.83563	3.61365	4.053	3.00527	4.76927	3.78374	4.02042	5.2262	3.20923	2.82559	3.25635	3.99407	4.11229	3.43971	2.86644	5.71592	5.54607	4.62904	4.89456	4.79728	3.82557
42	D06	Ala-Gly	1.83043	2.02227	Control	0.65879	0.91935	FALSE	1.83043	2.74726	1.62861	1.86588	2.29933	1.47291	1.98479	1.67013	2.18753	2.5779	1.87036	2.99442	2.9119	2.04964	1.76084	2.02992	2.66878	2.04608	1.49706	1.97045	2.83506	1.77516	1.83286	0.56302	2.62866	1.67686	2.06121	2.22922	1.82181	1.26275	1.12178	2.3271	1.71919	1.99846	1.56493	1.69909	1.85677	1.71894	1.51446	2.72415	2.05309
43	D07	Ala-His	1.32759	1.44787	Control	0.70866	0.91935	FALSE	1.32759	1.78208	1.22772	1.79274	2.13235	1.1463	1.46849	1.70959	1.45631	1.67935	1.81293	2.24316	1.39059	1.40695	1.29013	0.47503	1.78736	1.40333	1.83576	1.39995	1.902	1.38385	1.15216	1.03343	1.96773	1.08263	1.44538	1.78061	1.73301	0.80799	0.73416	1.73587	1.24875	1.2256	1.06257	1.06685	1.23186	1.09489	1.48565	1.79819	1.36734
44	D08	Ala-Ile	2.36196	2.34541	Patient	0.9729	1	FALSE	2.36196	2.57045	2.44779	1.99651	2.4584	1.63588	2.1431	1.79569	2.3233	3.07889	2.58612	3.15034	1.27139	2.27928	2.56197	0.8229	2.98924	2.53997	2.39345	2.27139	3.41618	2.7031	1.9756	1.72757	3.39168	1.91368	2.758	2.33571	2.41073	1.44769	1.43167	2.46316	1.93522	2.09811	1.7514	1.90555	2.34735	1.89259	1.82893	3.15291	1.87407
45	D09	Ala-Leu	2.6748	2.26257	Patient	0.32458	0.74191	FALSE	2.6748	2.59808	2.05707	1.99877	2.35592	1.8867	2.30084	2.55336	2.28718	2.72371	2.39155	3.38981	1.87257	2.26834	2.80559	0.82321	3.32149	2.52112	2.2934	2.16594	3.16149	2.36374	2.11579	2.00236	2.69639	1.92142	2.37347	2.01339	1.03503	1.44182	1.78996	2.70331	2.02384	2.23365	1.76188	2.0872	2.05092	1.83287	1.90219	2.00474	2.0022
46	D10	Ala-Lys	1.53856	1.53225	Patient	0.9729	1	FALSE	1.53856	1.64615	1.42468	1.88629	1.54322	1.30408	1.46224	1.19017	1.44327	1.85534	1.28136	2.30899	1.19952	1.57893	1.85299	0.56926	2.05035	1.80594	1.12869	1.44293	1.44659	1.65091	1.334	1.45197	1.58874	1.26618	1.35682	1.81036	0.65873	0.9828	1.26251	2.06259	1.3304	1.44491	1.30309	1.42087	1.37907	1.28821	1.55153	1.02227	1.6485
47	D11	Ala-Met	2.54824	2.21896	Patient	0.35907	0.76601	FALSE	2.54824	2.47982	2.16735	2.25342	2.30256	1.93086	1.92132	1.44247	2.15143	2.54257	1.8211	3.21139	2.30927	2.47458	2.84253	0.75318	2.63971	2.4874	1.44744	2.21627	2.13319	2.26908	1.981	2.39864	2.41547	1.75711	1.96033	3.81934	1.27335	1.82745	1.47028	2.23735	2.03986	1.81024	2.69064	2.16049	2.27422	1.79121	1.84616	1.67324	2.42191
48	D12	Ala-Phe	1.38502	1.4662	Control	0.65879	0.91935	FALSE	1.38502	1.48261	1.2079	1.94495	1.62019	1.40284	1.23776	1.28235	1.48129	1.7375	1.16738	2.24791	1.30426	1.47296	1.7553	0.7422	1.82114	1.73336	0.83619	1.39987	1.25813	1.55947	1.43475	1.39712	1.57416	1.52294	1.37625	1.41591	0.85796	0.93107	1.34058	1.82391	1.44169	1.52889	1.13206	1.34452	1.32265	1.4489	1.15623	1.13585	1.63107
49	E01	Ala-Pro	1.30504	1.54172	Control	0.51867	0.85849	FALSE	1.30504	1.65381	1.18535	1.71267	1.87224	1.17257	1.24294	1.64936	1.44081	1.80709	1.1392	1.77357	2.33766	1.30197	1.22144	1.67997	1.78672	1.81456	1.09505	1.53973	2.44186	1.34798	1.71027	1.67311	1.73646	1.32254	1.95557	1.60393	1.31224	0.98354	1.03781	1.57972	1.28633	1.38869	1.02256	1.17656	1.60978	1.37676	1.48765	2.06569	1.80031
50	E02	Ala-Ser	2.34077	2.08277	Patient	0.47564	0.83021	FALSE	2.34077	2.54895	1.69875	1.75479	2.10399	1.75801	1.78133	1.57471	1.99459	2.52354	1.4316	2.60394	3.87719	1.91186	1.70466	2.15319	2.40332	2.34	1.34521	1.89464	5.16211	1.5734	1.77396	1.75033	2.34224	1.74147	2.96285	2.44169	1.73338	0.94974	1.38265	2.13801	1.97476	2.37621	1.63904	1.54789	1.95389	1.78182	1.55055	2.67301	2.27908
51	E03	Ala-Thr	1.50028	1.27273	Patient	0.39577	0.79153	FALSE	1.50028	1.65297	1.01051	1.43044	1.53325	1.0627	1.07434	1.22742	1.09049	1.62977	1.15719	1.63997	2.06654	1.22035	1.05131	1.5698	1.39553	1.43604	0.89204	1.08708	1.30982	0.95426	0.99597	1.04696	1.77541	1.0693	1.69563	1.34392	1.37677	0.59582	0.86314	1.55558	1.03527	1.34058	1.33874	0.99551	1.14117	1.08912	0.89212	1.5535	1.33486
52	E04	Ala-Trp	3.01242	2.1347	Patient	0.11037	0.55768	FALSE	3.01242	2.60161	1.82933	1.92261	2.03868	1.79998	2.1408	1.96223	1.91908	2.73339	1.82118	2.6839	3.2696	1.99332	1.9221	2.18156	2.60811	2.5221	1.41277	1.88282	2.38324	1.80897	1.90557	1.53991	2.70524	1.79287	2.45013	2.60736	1.97037	1.7483	1.39131	2.41102	2.30516	1.89184	1.96252	1.82527	2.0088	2.18903	2.04995	2.92064	2.38202
53	E05	Ala-Tyr	2.40327	2.0367	Patient	0.39577	0.79153	FALSE	2.40327	2.68814	1.65134	2.72493	2.14233	1.69507	2.00534	1.69253	1.83919	2.05726	1.8255	2.66791	2.88477	1.90759	1.83042	2.26632	2.51167	2.22748	1.48969	1.89069	2.2685	1.71129	1.77107	1.51079	2.64474	1.70842	2.63681	2.55517	1.64883	1.08158	1.33403	2.48072	1.7461	1.73785	1.57122	1.78208	1.91335	1.93993	2.35691	2.66155	2.47503
54	E06	Ala-Val	1.50435	1.63771	Control	0.81205	0.94378	FALSE	1.50435	2.02842	1.47681	2.14032	1.78408	1.2649	1.37166	1.89561	1.38549	1.85113	1.50388	2.39999	2.04473	1.55885	1.47305	1.92756	1.99588	1.72777	1.3583	1.3978	1.74086	1.58134	1.53223	0.96996	1.91783	1.29382	1.75299	2.11972	1.30484	0.82444	0.92798	1.7782	1.40618	1.39176	1.50632	1.33235	1.448	1.27758	1.72506	2.20603	1.86051
55	E07	Arg-Ala	1.62986	1.61969	Patient	0.86513	0.94378	FALSE	1.62986	1.83752	1.38459	1.50863	1.66581	1.19822	1.37891	1.32604	1.4677	1.95066	1.64458	2.22798	1.47663	1.56613	1.51726	1.39015	2.23204	1.88693	1.82449	1.5839	2.18884	1.47617	1.38553	1.16764	1.82891	1.3893	1.72103	1.54286	1.84502	0.80547	0.90786	1.80551	1.19524	1.48735	1.37132	1.34317	1.50404	1.33095	1.33621	2.28061	2.08181
56	E08	Arg-Arg	2.05337	1.76254	Patient	0.43464	0.81815	FALSE	2.05337	1.78994	1.42355	1.94477	2.02264	1.50932	1.56254	1.32496	1.55565	2.19548	2.04063	1.88631	0.74843	1.89727	1.89657	0.97692	2.51292	1.87631	0.85733	1.68339	2.74418	1.82479	1.61389	1.86337	2.23769	1.51891	1.83095	1.16782	0.44043	1.00407	1.21699	1.64724	1.37582	1.40051	1.29088	1.58733	1.7525	1.52091	2.04923	2.36354	1.66784
57	E09	Arg-Asp	1.50753	1.60155	Control	0.91883	0.96932	FALSE	1.50753	1.65263	1.40878	1.66568	2.48303	1.25778	1.48318	1.31172	1.44001	1.9408	1.27831	2.42841	1.07521	1.62806	1.98383	1.01119	2.16169	1.85	0.75053	1.5147	2.06275	1.91081	1.44746	1.6342	1.81856	1.34225	1.70216	1.65882	0.63529	1.00337	1.01311	1.49996	1.30597	1.25289	0.97124	1.58339	1.41411	1.3647	1.82354	1.21842	2.0653
58	E10	Arg-Gln	5.78027	2.51618	Patient	0.09602	0.55768	FALSE	5.78027	2.64517	2.1097	2.70628	3.06261	2.91026	2.17496	2.24443	2.64661	3.10042	1.95263	3.49994	1.55683	2.86987	2.4107	0.65412	3.89709	2.60629	0.84344	2.6619	2.71623	2.71176	2.32673	3.69657	1.75108	2.03825	2.35091	2.22993	0.77671	1.98968	1.96583	2.63463	2.56566	2.27478	1.93754	2.32976	2.58792	2.49544	2.32966	1.44921	2.64312
59	E11	Arg-Glu	2.01942	1.91754	Patient	0.91883	0.96932	FALSE	2.01942	1.95751	1.70674	2.56003	2.22378	1.61179	1.68427	1.90148	1.87373	2.2151	1.65972	2.96807	1.32062	1.86542	2.04951	0.6216	2.70175	2.08321	0.77261	2.1757	2.12429	2.2454	1.74669	2.10035	1.73227	1.65566	1.5892	2.57309	0.93115	0.95529	1.53806	2.15405	1.68852	1.65346	1.37859	1.71446	1.61008	1.77615	1.51595	1.55165	2.13645
60	E12	Arg-Ile	2.95492	1.82815	Patient	0.09602	0.55768	FALSE	2.95492	1.77488	1.61691	1.81974	2.10506	1.68978	1.65792	1.34719	1.78479	2.35312	1.43568	2.34787	1.42344	1.86518	2.0399	0.83416	2.20065	1.92221	0.83035	2.04243	2.54526	2.01143	1.77407	1.91181	1.16661	1.73182	2.12298	2.50761	1.39451	0.9674	1.51106	1.88737	1.68207	1.7402	1.85734	1.79569	1.722	1.83864	1.66343	1.59813	1.90204
61	F01	Arg-Leu	1.56915	1.48259	Patient	0.86513	0.94378	FALSE	1.56915	1.6272	1.16965	1.67823	1.91394	1.04005	1.15989	1.23084	1.31658	1.87863	1.46913	1.8141	1.86126	1.47083	1.37185	1.49183	1.74219	1.88508	1.18471	1.62819	2.09169	1.01971	1.79039	0.93479	1.84651	1.58315	1.79632	1.26959	1.4142	1.03674	0.96821	1.69424	1.23286	1.22686	0.90557	1.17197	1.22557	1.53607	1.20758	1.70972	1.80748
62	F02	Arg-Lys	1.55883	1.62758	Control	0.86513	0.94378	FALSE	1.55883	1.85619	1.28581	1.50655	1.66856	1.29792	1.48378	1.22112	1.48224	2.18868	1.91561	1.91831	2.18831	1.56811	1.42858	1.64516	2.03349	1.81596	1.25038	1.61784	2.15511	1.21243	1.80104	0.11079	1.99106	1.83478	1.96567	1.76057	1.67834	0.81093	1.35049	1.74816	1.28949	1.49711	1.40115	1.40038	1.54633	1.41909	1.59174	2.0627	1.88847
63	F03	Arg-Met	3.05798	3.35794	Control	0.70866	0.91935	FALSE	3.05798	4.11594	2.44702	4.54737	3.05023	2.74791	3.0987	2.22363	3.11742	4.15001	3.22382	5.48972	5.27875	3.43292	3.06227	3.52699	4.40355	3.80892	2.49616	3.53309	3.6342	2.1362	3.01648	2.51658	3.90612	2.61253	3.76672	3.00287	2.97403	1.50467	1.91693	2.95755	2.83317	3.13122	3.50206	3.21566	3.38789	2.62568	2.91648	4.44435	3.20255
64	F04	Arg-Phe	1.29834	1.60365	Control	0.32458	0.74191	FALSE	1.29834	1.79409	1.16765	1.73297	2.14601	1.26948	1.41055	1.02627	1.39172	1.86784	2.21638	1.88218	2.04681	1.41525	1.38207	1.62884	2.00432	1.79088	1.21552	1.68697	2.02359	1.27002	1.58126	1.61326	1.6641	1.47984	2.02498	1.80677	1.63593	0.83992	1.02426	1.70471	0.9428	1.58759	1.496	1.32517	1.37765	1.27439	1.59426	1.98941	2.00335
65	F05	Arg-Ser	1.68824	1.84159	Control	0.61038	0.91558	FALSE	1.68824	2.17167	1.44438	2.00768	2.1915	1.60217	1.77121	1.29727	1.70417	2.271	1.78707	2.31191	2.39229	1.73835	1.54374	1.77153	2.345	2.1027	1.36383	1.86351	2.12554	1.62925	1.74196	1.71679	1.90524	1.45386	2.30349	2.11255	1.75167	1.13812	1.07606	1.49919	1.49986	1.45933	1.72234	1.56746	1.66828	1.48754	2.05503	2.62024	2.24836
66	F06	Arg-Trp	2.66141	1.54766	Patient	0.09602	0.55768	FALSE	2.66141	1.87823	1.18426	1.65589	1.7059	1.33551	1.55964	1.14629	1.44486	1.94066	1.36934	2.00503	2.04801	1.49698	1.44149	1.4246	2.05623	1.80615	1.28982	1.8214	1.63703	1.6261	1.50288	1.3976	1.60089	1.28497	1.88474	1.95899	1.53775	0.84896	0.78767	1.24696	1.20768	1.13276	1.21735	1.37601	1.40255	1.23738	1.5137	2.3388	1.9606
67	F07	Arg-Tyr	1.25441	1.47966	Control	0.35907	0.76601	FALSE	1.25441	1.45457	1.38164	1.75212	1.6166	1.30299	1.25336	0.81454	1.15301	1.77219	1.66211	1.62916	1.81321	1.30646	1.24614	0.93696	1.64527	1.52237	1.12284	1.42679	2.00788	1.49553	1.37811	1.42481	2.24921	1.29783	1.57778	2.04058	1.74459	0.83441	1.04622	1.78956	1.13597	1.48935	1.31086	1.11778	1.26468	1.1843	1.67786	1.84518	1.67675
68	F08	Arg-Val	2.55902	2.33591	Patient	0.51867	0.85849	FALSE	2.55902	2.51739	1.96078	2.23137	2.79143	1.83892	1.90654	1.50355	1.93793	3.0301	2.09029	2.7809	2.34821	2.25052	2.28077	1.4704	3.05451	2.58595	2.28441	2.31283	3.00092	2.42706	2.03265	2.5111	2.40905	2.00022	2.43651	2.44802	3.28074	1.30349	1.50203	2.0632	1.83706	1.80551	1.51764	1.97966	2.23786	1.92714	2.6512	3.1092	2.40732
69	F09	Asn-Glu	2.13126	2.37892	Control	0.61038	0.91558	FALSE	2.13126	2.20575	1.83699	2.39088	2.79827	1.72422	2.08283	1.7357	2.13164	3.08397	2.49227	3.73392	2.21362	2.20399	2.33925	1.66187	3.05295	2.86616	2.60325	2.30989	2.86877	2.54497	2.16935	2.64172	2.43819	1.96378	2.86267	3.00299	1.46534	1.1399	1.76367	2.36697	2.03195	1.97593	1.49462	1.99441	2.0882	1.91018	2.10562	2.45823	2.67088
70	F10	Asn-Val	1.80947	1.52119	Patient	0.32458	0.74191	FALSE	1.80947	1.57028	1.51689	1.75179	2.02961	1.26726	1.27973	1.15996	1.28443	1.95902	1.31551	2.24507	1.4228	1.48077	1.56034	0.9202	1.91228	1.82421	1.64168	1.43302	1.51278	1.63969	1.33281	1.39488	1.75106	1.17637	1.75105	1.98911	1.17466	0.82777	1.16007	1.42694	1.47978	1.28045	1.09838	1.26767	1.34066	1.19665	1.29361	1.55498	1.80843
71	F11	Asp-Ala	1.95255	1.97156	Control	1	1	FALSE	1.95255	1.83514	1.65444	2.5894	2.31956	1.66357	1.65502	1.28878	1.90781	2.63209	1.81142	3.08429	1.76265	1.88465	1.87243	0.65455	2.52688	2.22207	2.02987	2.04512	2.01575	2.2781	1.77891	1.97683	2.02244	1.5649	2.23419	2.47655	1.4864	1.23105	1.67216	2.03006	1.79499	1.67523	1.3327	1.79354	1.66378	1.62306	1.75159	2.30274	2.30067
72	F12	Asp-Asp	2.20069	1.42372	Patient	0.11037	0.55768	FALSE	2.20069	1.32068	1.14619	1.52625	1.77978	1.55649	1.15517	1.07872	1.53073	1.817	1.09866	2.24367	1.42647	1.36425	1.24095	0.6489	1.74667	1.63995	1.24239	1.4633	1.37742	1.53867	1.30486	1.43953	1.19582	1.22829	1.67617	1.7985	1.87104	0.5645	0.96717	1.16873	1.27485	1.22351	0.96648	1.3649	1.1635	1.23463	1.33091	1.67416	1.8736
73	G01	Asp-Glu	1.38479	1.84269	Control	0.16371	0.61324	FALSE	1.38479	1.83379	1.44649	2.2516	2.4326	1.47954	1.6295	1.84043	1.7133	2.0756	1.54356	2.45294	2.28454	1.4941	1.93053	1.60079	2.02608	1.92333	1.46739	1.92569	2.24589	1.25895	1.8657	1.99106	1.86426	1.6133	2.93017	1.69899	1.56647	0.79083	1.84505	2.03328	1.59245	1.50636	1.14017	1.48239	1.90463	1.58913	2.05678	2.10019	2.01285
74	G02	Asp-Gln	7.3736	4.10651	Patient	0.11037	0.55768	FALSE	7.3736	4.60729	3.24132	2.7081	4.06924	3.56066	3.39967	2.53909	4.19	6.97766	2.14686	4.97337	8.0656	3.74379	3.44806	2.98627	4.84604	4.98187	4.01292	3.7612	4.79256	0.7183	4.81102	4.22239	5.89141	3.42837	5.84085	4.26479	2.96207	2.02861	3.55212	3.14806	3.48499	2.48656	3.36666	4.422	4.57517	4.06708	3.62466	4.18793	3.76582
75	G03	Asp-Gly	2.09015	2.64016	Control	0.32458	0.74191	FALSE	2.09015	2.92302	2.08005	2.59456	3.15994	2.29003	2.68651	1.78622	2.57764	3.36468	2.00467	3.93475	3.6898	2.30856	2.30881	3.64651	3.20146	2.75919	1.99274	2.6961	3.11231	0.87581	2.7517	2.55575	2.48372	2.87133	4.98719	2.66931	2.24145	1.42782	1.45081	2.30274	2.22874	2.07356	1.79766	2.15479	2.34574	2.05673	2.99766	3.47901	3.18488
76	G04	Asp-Leu	3.00473	2.31018	Patient	0.18525	0.61324	FALSE	3.00473	2.60463	2.0633	2.22994	3.11828	2.07941	2.62228	1.72851	2.39345	2.8137	2.27838	3.20556	3.04575	2.16369	1.91535	2.07759	2.89805	2.4777	1.64065	2.28216	2.88516	1.81843	2.26838	2.05193	2.26259	1.91382	4.11726	2.24682	1.92683	1.65691	1.51678	2.01572	2.10359	1.8126	1.61916	1.85138	2.00907	1.85473	2.11259	2.9228	2.75397
77	G05	Asp-Lys	1.7884	2.30427	Control	0.20882	0.64666	FALSE	1.7884	2.59303	1.83901	2.13566	2.49999	2.36741	2.46508	1.90778	2.37001	2.81907	1.78931	3.32088	2.77717	2.07733	1.92799	2.08039	2.80646	2.60638	1.70252	2.29959	2.97846	2.24772	2.23854	2.37812	2.39446	2.02582	3.90255	2.62437	1.92594	1.27227	1.23433	1.9813	1.934	1.73631	1.63984	1.9246	2.03456	1.90131	1.99182	3.23532	2.80083
78	G06	Asp-Phe	1.00329	1.83871	Control	0.11037	0.55768	FALSE	1.00329	1.99835	1.73132	1.78709	2.03899	1.50764	1.73573	1.43976	1.88964	2.12544	1.57392	2.65479	2.03391	1.59374	1.48775	1.67694	2.31023	2.06722	1.5795	1.78468	2.13667	2.1048	1.75374	1.80843	1.95891	1.55014	3.26596	1.95298	1.56212	0.93447	1.10578	1.64087	1.43378	1.41407	1.0383	1.4128	1.53812	1.4379	2.05759	2.40467	2.22145
79	G07	Asp-Trp	2.99502	2.23329	Patient	0.16371	0.61324	FALSE	2.99502	2.46853	1.82237	2.67313	2.54898	1.8025	2.11315	1.22074	2.43872	2.94243	2.08056	3.35738	2.49362	2.10603	1.94942	2.06879	2.77178	3.01953	1.81347	2.23945	3.14908	2.16955	2.2219	2.39789	2.36847	1.95364	0.32842	2.70207	2.54443	1.18358	1.64348	1.77264	1.90103	1.80278	1.26639	1.85068	2.0303	2.15864	1.89297	2.94827	2.411
80	G08	Asp-Val	1.71668	1.66808	Patient	0.86513	0.94378	FALSE	1.71668	1.63864	1.72914	1.42952	1.67782	1.84508	1.48301	1.24242	2.14862	2.01447	1.35382	2.46982	1.89555	1.54118	1.39146	1.96817	2.05213	1.81691	1.9372	1.57256	2.36087	1.70638	1.51246	1.64859	1.726	1.32937	0.38138	2.13048	1.91911	0.75075	1.04707	1.46882	1.20914	1.3696	0.98576	1.26688	1.48639	1.30951	1.51341	2.31552	1.85491
81	G09	Glu-Ala	2.01775	2.19613	Control	0.70866	0.91935	FALSE	2.01775	2.02361	1.66248	2.27124	2.76583	1.78703	1.98704	1.60228	2.01635	2.58751	1.93841	3.81139	2.45842	2.05886	1.7275	2.03682	3.31395	2.54303	2.76015	2.11209	2.40844	2.29511	1.9401	2.12373	2.18286	1.67758	2.6601	3.06726	2.40084	1.02269	1.3867	2.46847	1.72399	2.46293	1.35963	1.71195	1.82082	1.64303	1.80904	2.08106	2.28826
82	G10	Glu-Asp	2.49225	2.33543	Patient	0.61038	0.91558	FALSE	2.49225	1.9558	1.82683	2.56561	2.67989	2.28851	2.24389	1.64403	2.34278	2.84405	2.03683	3.88023	2.06389	2.33122	1.86812	1.36133	3.35775	2.501	2.61165	2.35071	2.10951	2.50036	2.0478	2.24958	2.5171	1.90273	3.84637	2.43928	2.07891	1.34899	1.71598	2.02372	2.14822	1.76768	1.569	2.0058	1.96961	1.79153	2.13681	2.6404	2.48064
83	G11	Glu-Glu	2.20488	1.58146	Patient	0.12637	0.57769	FALSE	2.20488	1.45731	1.32613	2.10071	1.70841	1.30088	1.41873	1.78113	1.61989	1.96936	1.23417	2.34152	1.41816	1.43505	1.30767	0.51834	2.11228	1.77052	2.12539	1.65224	1.67899	1.6362	1.53757	1.58829	1.55681	1.16951	2.24203	1.86959	1.15154	0.71154	1.27414	1.58705	1.34648	1.39575	0.94091	1.28957	1.26842	1.53047	1.52261	1.57363	1.83849
84	G12	Glu-Gly	0.37684	1.46805	Control	0.09602	0.55768	FALSE	0.37684	1.29866	1.24022	1.98121	1.65456	1.44435	1.26265	1.04763	1.51262	1.85186	1.1772	2.19325	1.37372	1.33811	1.36588	0.56344	1.66649	1.6157	1.87575	1.73064	1.63736	1.50932	1.33616	1.56109	1.18332	1.11455	3.26563	1.40922	1.81223	0.5182	1.07521	0.93217	1.40689	1.10577	0.93234	1.19982	1.36342	1.23047	1.91979	1.49392	1.71502
85	H01	Glu-Ser	1.48332	1.6502	Control	0.70866	0.91935	FALSE	1.48332	1.64072	1.59795	1.50722	1.58631	1.37835	1.46896	1.10851	1.609	2.34529	1.29928	2.39276	2.24252	1.47041	1.46979	1.60573	2.40823	2.02065	1.3155	1.56501	2.22301	1.50423	1.68517	1.67836	1.70786	1.49099	2.20857	1.86713	1.77545	1.01744	1.14013	1.494	1.42004	1.39417	1.02387	1.28495	1.79969	1.365	1.38726	2.14587	2.18219
86	H02	Glu-Trp	2.10652	1.32143	Patient	0.09602	0.55768	FALSE	2.10652	1.31327	1.08457	1.50447	1.58301	1.05947	1.52534	0.94746	1.14963	1.96006	0.86423	1.64956	1.88075	1.12687	1.20661	1.14814	1.93163	1.46113	0.91462	1.27139	1.66116	1.09461	1.57997	1.14167	1.37325	1.13934	1.63877	1.43849	1.34421	1.12078	0.93652	1.44369	1.18471	1.0901	0.83434	1.09554	1.27134	1.21063	1.32536	1.62677	1.51822
87	H03	Glu-Tyr	1.77182	2.14584	Control	0.32458	0.74191	FALSE	1.77182	2.38831	2.0442	1.7757	2.04835	1.73034	2.16156	1.31904	1.98454	2.77036	1.38838	2.56526	3.1976	1.79726	1.81957	1.94001	3.25004	2.4235	1.53206	1.96268	2.61649	1.88037	2.65067	1.68936	2.42761	2.34763	2.84959	2.32836	1.84196	1.11976	1.57675	3.06579	1.9674	1.78712	1.46782	1.78044	2.48983	1.89749	1.79933	2.42871	2.35747
88	H04	Glu-Val	1.17471	1.64865	Control	0.18525	0.61324	FALSE	1.17471	1.8614	1.65213	1.52273	1.66045	1.43168	1.62568	1.1073	1.59866	2.08551	1.07113	2.32591	2.35555	1.51615	1.43416	1.45758	2.40681	1.9468	1.37068	1.54091	1.97893	1.43323	2.00395	1.30194	1.74728	1.36144	2.00491	1.80575	1.30523	0.80709	1.11457	2.01996	1.45658	1.25158	1.14623	1.38604	1.76643	1.37347	1.41444	1.93274	1.87411
89	H05	Gln-Glu	2.20032	2.61224	Control	0.39577	0.79153	FALSE	2.20032	2.84871	2.56331	1.98216	2.16443	2.41484	2.45373	1.56957	3.14663	3.81829	1.50922	2.94248	3.44094	2.03948	2.25005	1.76704	5.50752	2.95878	2.69065	2.25133	2.61827	2.41026	2.25248	2.70667	4.71682	1.97143	2.92816	2.6349	1.93605	1.49793	2.32278	2.20299	2.07511	1.73908	1.50098	3.06674	2.8619	2.54407	2.29868	2.55679	2.72325
90	H06	Gln-Gln	7.09056	2.66766	Patient	0.09602	0.55768	FALSE	7.09056	3.2992	2.45734	2.27796	2.61871	2.75161	2.17	2.107	3.662	4.17501	1.59524	2.93297	2.63465	2.24975	2.22638	1.90497	5.19877	2.86074	2.5762	2.33471	2.66056	2.24071	2.39843	2.58505	4.36785	2.01009	3.28113	2.95769	2.28458	1.89901	1.87559	2.23908	2.39924	1.94028	1.40853	2.88939	2.71905	2.65465	2.60656	2.87378	2.34958
91	H07	Gln-Gly	3.38992	2.06633	Patient	0.11037	0.55768	FALSE	3.38992	2.20862	1.83598	1.96566	2.33418	2.3563	1.58508	1.78744	2.8958	2.39158	1.25298	2.67028	2.14078	1.94935	1.81624	1.5765	3.19264	1.9053	1.89192	1.83676	2.09002	2.29659	1.80429	2.26049	2.39286	1.49194	2.06826	1.9576	1.94527	1.85169	1.49356	1.5698	2.21098	1.51054	1.24411	1.86301	2.17854	1.73486	2.08935	1.99954	2.00868
92	H08	Gly-Ala	1.81949	1.60014	Patient	0.47564	0.83021	FALSE	1.81949	1.74458	1.62991	1.96074	2.01735	1.56784	1.51191	1.73933	1.56528	1.9259	1.76612	2.32142	1.80409	0.23764	1.5139	1.6543	1.66165	1.72193	2.01621	1.48797	2.12628	2.08688	1.46577	1.29191	1.58594	1.14665	1.89717	1.99504	1.62912	0.91439	0.93895	1.99202	1.33833	1.31137	1.11866	1.10811	1.53749	1.38105	1.32503	1.43285	1.75585
93	H09	Gly-Arg	1.36003	1.04912	Patient	0.20882	0.64666	FALSE	1.36003	1.08686	0.92047	1.09355	1.1755	1.0512	0.97214	0.89015	0.95357	1.3952	0.83749	1.38766	0.91024	0.92512	1.04808	0.76907	1.20912	1.43831	1.00391	0.99358	1.25804	1.20565	1.05854	0.95801	1.07633	0.83562	1.1747	1.13758	0.78788	0.60797	0.88439	0.94988	1.09159	0.91937	0.72495	0.85777	0.90435	0.9194	1.01038	0.99522	1.27263
94	H10	Gly-Asn	1.49637	1.17289	Patient	0.18525	0.61324	FALSE	1.49637	1.26628	1.19095	1.15656	1.32453	1.05955	0.99701	1.00267	0.98947	1.48384	0.96711	1.8024	1.49032	1.08166	1.219	0.43712	1.31196	1.5573	1.67774	1.20888	1.22924	1.34478	1.04431	0.96105	1.26849	0.83487	1.31576	1.27904	1.11641	0.62688	0.83775	0.8829	1.23937	0.92477	0.8306	0.88601	1.17344	0.93204	1.03995	1.17277	1.38792
95	H11	Gly-Asp	1.77863	1.59153	Patient	0.43464	0.81815	FALSE	1.77863	1.60403	1.4886	1.55779	1.81422	1.584	1.31422	1.23026	1.50594	2.33556	1.15298	2.34004	1.40395	1.4594	1.53523	0.95434	1.56138	1.75324	2.03315	1.70612	2.08862	2.14607	1.54478	1.5261	1.5843	1.32215	2.32787	1.67035	1.53837	0.774	1.17646	1.4675	1.45647	1.7058	0.99589	1.31725	1.32558	1.34631	1.37118	1.73334	1.95412
96	H12	D-(+)-Glucose	6.96635	4.21917	Patient	0.11037	0.55768	FALSE	6.96635	4.54048	3.50871	4.54942	4.47051	3.65796	4.84461	2.91455	4.94647	6.47902	4.38469	5.18915	3.59975	5.31438	4.46088	2.18869	2.44124	4.57968	2.23355	5.0635	2.98601	3.49477	5.55432	6.38363	1.97772	5.03054	3.47767	2.24063	2.67696	3.29065	4.8254	7.3865	5.45887	5.3406	2.41346	3.90299	4.9854	5.53905	3.90667	2.76123	3.51525
[truncated: 10 more columns]

## Sheet: PM-M3
	Well	Compound	Mean Dup Patient	Mean Control	Higher Mean	Unadjusted p-value	Adjusted p-value	p < 0.05 (Adjusted)	Patient 1 (Dup)	Control 1	Control 2	Control 3	Control 4	Control 5	Control 6	Control 7	Control 8	Control 9	Control 10	Control 11	Control 12	Control 13	Control 14	Control 15	Control 16	Control 17	Control 18	Control 19	Control 20	Control 21	Control 22	Control 23	Control 24	Control 25	Control 26	Control 27	Control 28	Control 29	Control 30	Control 31	Control 32	Control 33	Control 34	Control 35	Control 36	Control 37	Control 38	Control 39	Control 40
1	A01	NegativeControl	1.95799	1.9929	Control	0.9729	0.98314	FALSE	1.95799	1.86526	1.74536	2.85455	2.55117	1.6893	2.01792	2.16978	2.06242	2.3965	1.70135	2.79216	2.4428	2.38101	1.66629	2.01137	2.18108	2.22839	1.50851	1.99503	2.06151	1.6716	2.00073	2.29925	1.94815	2.38507	2.82337	2.31499	1.97335	1.63818	1.51066	1.09333	1.89317	1.64821	1.416	1.5698	1.76768	1.57028	1.49918	2.29421	2.57047
2	A02	NegativeControl	1.73084	1.95921	Control	0.51867	0.65516	FALSE	1.73084	1.81084	1.70965	1.73792	2.58633	1.59748	1.78263	2.14028	1.93421	2.33282	1.62715	2.89904	2.72152	2.37581	1.64448	2.31907	2.05531	2.55716	1.35772	1.94382	2.13441	1.80019	2.03243	2.27913	2.10153	2.0981	2.36845	2.52579	1.84952	1.49139	1.45461	0.99098	2.07165	1.54868	1.3673	1.76328	1.77088	1.47729	1.56353	2.56742	2.72948
3	A03	NegativeControl	1.50201	1.79154	Control	0.35907	0.59365	FALSE	1.50201	1.98826	1.4539	1.552	2.47902	2.04948	1.62545	1.34351	1.82553	2.0753	1.88129	2.88035	2.39257	2.03506	1.50727	1.62861	1.89752	1.9546	1.18322	1.70434	1.89163	1.64084	1.76745	1.94428	2.18199	2.08587	2.18377	2.59577	1.80734	1.32894	1.53769	0.92512	1.6079	1.13629	1.56914	1.33643	1.48256	1.5834	1.4363	2.07981	2.40591
4	A04	Gly-Gly	1.69819	2.02782	Control	0.47564	0.63419	FALSE	1.69819	2.43397	1.68031	1.78854	2.6812	1.23491	1.99443	1.75132	2.13419	2.45164	1.65103	2.96239	2.68381	2.45091	1.89531	1.91808	2.45498	2.22276	1.57063	1.9655	2.37539	1.86376	2.08258	2.42875	2.23189	1.91192	2.31889	2.57998	1.83379	1.5511	1.89184	1.08309	1.97492	1.64093	1.46025	1.56565	1.67792	1.65885	1.4715	2.96823	3.07896
5	A05	Gly-His	1.24797	1.63841	Control	0.26231	0.48426	FALSE	1.24797	1.99601	1.39795	1.51506	2.20787	1.16172	1.60252	1.4388	1.659	2.14525	1.29338	2.43088	2.15934	1.89365	1.65814	1.56759	2.20257	1.88125	1.25776	1.66102	1.72096	1.38315	1.55204	1.97369	1.89066	1.54702	2.09223	2.12375	1.50213	1.49441	1.17339	0.82892	1.6578	1.21985	1.16908	1.36147	1.43933	1.36719	1.19549	0.7927	2.45954
6	A06	Gly-Ile	1.49745	1.76392	Control	0.51867	0.65516	FALSE	1.49745	2.14008	1.41826	1.56401	2.38383	1.45916	1.5814	1.37771	1.75748	2.28314	1.72129	2.55716	2.16577	1.86515	1.54196	1.47529	1.86928	1.99454	1.45642	1.82905	2.01385	1.67137	1.82353	1.99309	2.21251	2.18703	2.29242	2.04713	1.53216	0.77203	1.49339	0.87249	1.79578	1.43003	1.19344	1.48336	1.62418	1.93386	1.3026	2.01779	2.39076
7	A07	Gly-Leu	2.61698	2.24181	Patient	0.39577	0.59365	FALSE	2.61698	2.12377	1.8058	1.73538	3.49055	1.8683	2.12238	1.68065	2.18449	2.94161	2.04954	3.34795	2.78036	2.75109	1.96284	1.79112	2.43194	2.40049	1.85729	2.14507	2.57062	2.72377	2.14647	2.45891	2.71561	2.67163	2.74237	2.55072	3.03487	0.96032	1.79819	1.14249	2.13035	2.05804	1.57151	1.67528	1.89849	1.8424	1.5896	2.5958	3.39608
8	A08	Gly-Lys	1.1549	1.46223	Control	0.26231	0.48426	FALSE	1.1549	1.30677	1.13006	1.87562	2.21999	1.20172	1.53718	1.75609	1.56188	1.89441	1.45047	1.83878	1.62042	1.64293	1.18691	1.37511	1.21398	1.45117	1.19548	1.39883	1.30186	1.41693	1.30859	1.69546	1.91657	1.57108	1.89381	1.81542	2.11621	0.95138	1.04929	0.52179	1.22819	1.25668	1.32011	1.0552	1.16822	1.13124	0.95454	1.80917	1.96445
9	A09	Gly-Met	1.99732	1.77523	Patient	0.47564	0.63419	FALSE	1.99732	2.023	1.56685	1.61815	1.96954	1.40856	1.64285	1.32148	1.71448	2.13568	1.90844	2.51283	2.11116	1.48672	1.71975	1.81149	0.96583	2.09668	1.57028	1.5973	1.95109	1.75695	1.63545	2.36653	2.40733	2.20229	2.17703	2.4762	1.95403	0.84035	1.66873	1.00984	1.59095	1.23893	1.01663	1.47399	1.6556	1.5473	1.16038	1.91196	2.45192
10	A10	Gly-Phe	1.42649	1.69713	Control	0.43464	0.63221	FALSE	1.42649	1.71243	1.45137	1.53376	2.12027	1.21385	1.42683	1.40238	2.03406	2.1527	1.39298	2.52177	2.07221	1.08724	1.61869	0.64521	1.19181	2.02288	1.53647	1.6813	1.90566	1.76909	1.74403	2.06655	2.3102	2.23272	2.06912	2.47231	2.12991	0.75207	1.68548	0.8239	1.72274	1.3693	0.88196	1.32125	1.47744	1.3767	1.2537	1.99674	2.5777
11	A11	Gly-Pro	1.64101	1.50579	Patient	0.61038	0.73246	FALSE	1.64101	1.44609	1.3114	1.4105	2.01909	1.33986	1.77783	1.48701	1.70197	1.93927	1.37576	2.18831	1.7175	1.07703	1.41371	0.46505	0.51581	1.70619	1.4722	1.47333	1.71984	1.57333	1.37783	1.69157	1.57356	1.90878	1.76003	1.92896	1.86238	0.66809	1.43234	0.98049	1.4894	1.31139	0.93591	1.23804	1.3554	1.30836	1.21627	1.51112	2.30859
12	A12	Gly-Ser	1.44686	1.63777	Control	0.43464	0.63221	FALSE	1.44686	1.494	1.40142	2.44339	2.13989	1.33786	1.54807	2.15768	1.59838	2.09157	1.67783	2.44618	1.85904	0.96177	1.53051	0.45099	0.65346	1.9182	1.32294	1.48902	1.89294	1.76792	1.50432	1.62953	1.21191	1.44956	1.89101	2.08602	2.34437	0.82742	1.55495	0.86033	1.49565	1.60986	0.78038	1.41046	1.36299	1.79785	1.19117	1.96215	2.62549
13	B01	Gly-Thr	1.41863	1.58345	Control	0.61038	0.73246	FALSE	1.41863	1.46724	1.62726	1.95423	2.16423	1.20729	1.24089	2.07737	1.69686	1.84181	1.60271	2.63047	2.24579	1.89088	1.63187	1.39199	1.88159	1.95387	1.05901	1.24999	2.0631	1.482	1.55828	1.94311	1.70339	1.82555	1.56776	1.52933	1.82082	1.54209	1.19516	0.83775	1.55271	1.29492	0.70266	1.435	1.65929	1.31742	1.54697	1.65884	1.90202
14	B02	Gly-Trp	3.03589	1.79281	Patient	0.09602	0.48426	FALSE	3.03589	1.692	1.4543	1.52045	2.12791	1.47846	1.80459	1.65447	1.64648	2.3905	1.57009	2.41695	2.41207	1.84524	1.56996	1.55382	1.90219	2.07381	1.27261	1.68405	2.11943	1.54097	1.95181	2.1432	1.97905	1.64147	2.03249	2.09014	1.79922	2.47285	1.37484	1.38201	2.37552	1.9114	1.09366	1.3878	1.58288	1.58476	1.78776	2.12963	2.36005
15	B03	Gly-Tyr	2.2666	1.99363	Patient	0.51867	0.65516	FALSE	2.2666	1.77962	1.46243	1.53237	2.30661	1.50948	2.08913	1.76267	1.91892	2.46451	1.59873	3.31283	2.69408	2.04851	1.77023	1.79098	2.27856	2.30102	1.36314	1.86723	2.33532	2.13627	2.09075	2.65959	2.19848	1.7401	2.42871	2.36664	2.0184	2.21073	1.49919	1.0999	2.24623	1.75009	1.45374	1.53613	1.74265	1.69147	1.7762	2.31646	2.4352
16	B04	Gly-Val	1.97801	2.14166	Control	0.65879	0.77126	FALSE	1.97801	2.07305	1.63358	2.01769	2.70318	1.67459	2.35178	2.04268	2.18542	2.73337	1.697	2.94916	2.95886	2.24218	2.01696	1.90834	2.29472	2.3826	1.66296	1.98021	2.42379	1.87263	2.13557	2.57198	2.37021	1.90235	2.91948	3.25755	2.28532	2.03056	1.60867	1.27541	2.2014	1.71815	2.47968	1.72989	1.87977	1.74552	1.56385	2.4602	2.8843
17	B05	His-Ala	1.57144	2.2039	Control	0.14411	0.48426	FALSE	1.57144	2.49553	1.65216	2.00205	2.79515	1.94667	2.402	2.18108	2.16267	2.67355	1.74191	3.46805	3.17241	2.31713	2.01934	2.01078	2.42012	2.43386	1.84965	2.10407	2.35761	1.86192	2.19048	3.0904	2.90647	1.98372	2.64116	2.68822	2.71224	1.81387	1.69778	1.24513	2.21993	1.56101	2.24002	1.66477	1.95407	1.65259	1.52813	2.92437	2.74577
18	B06	His-Asp	1.68346	2.36393	Control	0.18525	0.48426	FALSE	1.68346	2.34113	1.8905	2.06987	2.83726	1.81674	2.38198	2.10754	2.4702	2.8272	2.21438	3.97145	3.28972	2.32992	2.07034	2.02472	2.4224	2.62186	2.18412	2.17542	2.95696	2.18933	2.50457	3.00314	2.60643	2.7579	2.95554	2.39166	2.98269	1.1069	1.76901	1.17755	2.42115	1.83269	1.39985	1.93978	2.26814	1.87389	1.54741	3.22453	3.0879
19	B07	His-Glu	1.07445	1.87769	Control	0.12637	0.48426	FALSE	1.07445	1.7719	1.27856	1.52616	2.95282	1.68605	1.69573	1.65349	2.16851	2.39553	1.79409	2.61044	2.3749	1.78447	1.54037	1.54259	1.79739	2.08961	1.67334	1.61501	2.51457	1.73427	1.73212	1.8652	2.27409	2.32687	2.56019	2.06817	2.5669	0.62244	1.48832	0.96192	1.86638	1.69926	1.55643	1.53027	1.67201	1.52887	1.57603	2.43746	2.0992
20	B08	His-Gly	1.88925	2.33358	Control	0.23448	0.48426	FALSE	1.88925	2.24972	1.93934	1.85734	3.03115	2.41443	2.11595	2.37858	2.23286	2.97124	1.91156	3.21384	2.56679	2.27194	2.10473	2.11441	2.09205	2.54279	2.3503	2.08113	2.64955	2.3302	2.0825	2.36339	3.30033	2.90944	3.20871	2.9482	2.56511	0.9277	1.90019	1.29648	2.09093	2.30415	1.26412	1.88882	2.25582	2.08478	1.55378	2.87122	2.96838
21	B09	His-His	2.32672	2.69357	Control	0.39577	0.59365	FALSE	2.32672	2.70346	2.30213	2.20978	3.92134	2.37159	2.54908	2.64993	2.99229	3.36817	2.69388	4.75178	3.00283	1.84064	2.6079	2.24505	0.85854	3.07606	2.92458	2.54736	3.1461	2.92074	2.59779	2.14614	2.66922	2.52036	2.93051	3.14056	2.85888	0.99499	2.49446	1.71322	2.55096	2.09671	1.52831	2.37032	2.82091	2.28406	1.98463	3.55955	3.54696
22	B10	His-Leu	2.32606	1.83812	Patient	0.20882	0.48426	FALSE	2.32606	1.93268	1.62318	1.55301	2.98296	1.61993	1.7827	1.64052	1.84738	2.33102	1.90272	2.99536	2.06624	1.10578	1.82534	1.18551	0.77207	2.1752	1.90861	1.81249	2.15622	1.74743	1.73871	1.27736	2.11193	1.61632	1.84209	2.32554	2.07161	0.82616	1.71201	1.09795	1.89779	1.55734	1.04312	1.48544	1.74377	1.49371	1.41098	2.45712	2.68328
23	B11	His-Lys	1.83185	1.85332	Control	1	1	FALSE	1.83185	1.74052	1.56057	1.61743	2.59937	1.81776	1.78081	2.2131	2.35031	2.26904	1.5316	3.11619	2.06615	1.06912	1.7615	1.01193	0.61983	2.1133	1.73744	1.66725	2.15896	1.79247	1.74258	1.73357	2.13219	2.04324	2.36899	2.28056	2.50161	0.7994	1.70794	0.83631	1.88945	1.67503	1.05198	1.52698	1.84107	1.55254	1.26695	2.38966	2.22861
24	B12	His-Met	2.84166	2.35218	Patient	0.32458	0.55643	FALSE	2.84166	2.50004	2.2322	2.21665	3.05455	2.14433	2.09237	3.65971	2.61758	3.04015	1.70465	3.84005	2.89399	1.30615	2.53806	0.79002	0.94504	2.84941	2.32941	2.10588	2.69218	2.11914	2.14311	2.62605	2.94864	2.70423	2.74482	3.12022	2.88671	1.45199	2.15795	1.4442	2.26047	2.35083	1.25627	2.01009	2.25768	2.11976	2.02774	2.87502	2.70023
25	C01	His-Pro	1.51165	1.87534	Control	0.20882	0.48426	FALSE	1.51165	1.93704	1.64417	1.60741	3.10121	1.46616	1.6315	1.70021	2.26143	2.56547	1.34901	2.83518	2.38795	2.00467	1.72089	1.92462	1.81325	2.17117	1.21868	1.63188	2.31466	1.53689	1.98421	2.22066	2.05542	2.15791	2.42438	2.05954	1.9855	1.85993	1.53291	1.02404	2.01945	1.47784	0.89393	1.5626	1.70232	1.6814	1.64039	2.3755	2.35412
26	C02	His-Ser	1.23081	1.41891	Control	0.47564	0.63419	FALSE	1.23081	1.36129	1.10712	1.77804	1.69185	1.02152	1.41588	1.27686	1.26322	1.70939	1.40628	2.25589	1.81264	1.6366	1.28818	1.11878	1.84585	1.86581	1.01339	1.28019	1.78096	1.30765	1.35423	1.7654	1.86887	1.26407	1.76614	1.64911	1.64373	1.33779	1.00622	0.745	1.43796	0.92475	0.68267	1.18831	1.31547	1.17321	1.26669	1.76255	2.08153
27	C03	His-Trp	1.85935	1.55281	Patient	0.23448	0.48426	FALSE	1.85935	1.47305	1.31188	1.26834	2.22273	1.11314	1.69095	1.435	1.42792	1.96369	1.52017	2.14869	1.85898	1.55864	1.45447	1.27945	1.70313	1.73891	1.22836	1.30714	1.9575	1.31507	1.56274	1.78269	1.834	1.38189	1.79298	1.84258	1.5926	1.74865	1.03862	0.90248	1.93978	1.37424	1.40149	1.13216	1.42268	1.32423	1.32735	1.95027	2.07271
28	C04	His-Tyr	3.26915	2.50868	Patient	0.26231	0.48426	FALSE	3.26915	3.22986	2.21213	2.13702	2.96726	1.92596	3.37031	2.54877	2.41273	2.47254	2.01392	3.39984	3.20528	1.81157	1.65824	1.67277	2.01541	2.37118	1.69712	2.66349	2.9016	2.67407	1.90922	4.34809	2.20546	1.79505	2.65384	1.74144	2.36186	2.96119	1.36195	1.30908	3.55763	1.55301	1.1362	2.50815	2.8478	2.39279	1.81261	3.56366	4.33473
29	C05	His-Val	1.20118	1.84641	Control	0.11037	0.48426	FALSE	1.20118	2.00904	1.59515	1.77131	2.38521	1.44676	2.01208	1.56812	1.92438	2.38076	1.42941	3.01889	2.47317	1.74806	1.71905	1.74533	1.98035	2.14474	1.48479	1.51155	2.10735	1.399	1.68581	2.17841	2.29535	1.61306	2.1571	2.30861	2.33045	1.46431	1.23784	0.98964	1.98215	1.26207	1.81857	1.46534	1.70975	1.41127	1.37065	1.96501	2.32868
30	C06	Ile-Ala	1.27873	1.63093	Control	0.23448	0.48426	FALSE	1.27873	1.60925	1.34516	2.20409	1.84889	1.11104	1.46455	1.37356	1.54798	1.86843	1.86706	2.2879	1.98882	1.66104	1.37862	1.72534	1.80647	1.66106	1.32584	1.29879	1.98411	1.73222	1.42656	2.30712	1.76159	1.47518	2.42702	1.61912	2.43328	1.23758	1.5649	0.85361	1.53667	1.23361	1.66286	1.26656	1.4455	1.48006	1.25927	1.72546	2.126
31	C07	Ile-Arg	3.50653	2.50815	Patient	0.11037	0.48426	FALSE	3.50653	2.52082	2.01138	2.05951	3.13166	1.74515	2.03844	2.17874	2.24072	3.21712	2.24217	3.0613	2.89428	2.50796	2.30663	2.25955	2.17393	2.93511	2.30278	2.03688	3.54158	2.59347	2.58357	2.93515	3.37593	3.11346	3.16684	2.61571	2.76742	0.81983	2.12003	1.39449	2.38717	2.2889	1.92866	2.00448	2.32151	2.16497	2.99905	2.83075	2.93653
32	C08	Ile-Asn	1.81097	2.18791	Control	0.26231	0.48426	FALSE	1.81097	2.52133	1.82418	1.96578	3.60795	1.7098	1.88362	2.24555	2.21823	2.70331	1.96154	2.79291	2.30805	2.17398	2.06178	2.0755	1.46127	2.45947	1.93596	1.64433	2.12946	2.17857	2.03555	2.62856	2.46621	1.7509	3.11128	2.97655	2.28791	0.79343	2.03286	1.27193	1.86615	1.96648	2.04896	1.815	2.26192	1.7549	1.77409	2.40897	2.83585
33	C09	Ile-Gln	5.88911	2.19714	Patient	0.09602	0.48426	FALSE	5.88911	2.89843	1.81721	3.0472	3.18526	1.99311	1.66644	2.98838	2.29822	2.74523	2.07169	3.12589	2.01725	1.4399	1.80111	1.00793	0.80804	2.20886	2.28302	2.14757	2.19544	2.02884	1.86555	1.95192	2.39847	2.00233	2.43473	2.67246	2.22274	0.5931	1.96799	1.43937	1.98598	1.22196	1.24708	2.34138	2.67592	2.36922	2.14441	2.28044	2.2852
34	C10	Ile-Gly	1.97372	2.25402	Control	0.51867	0.65516	FALSE	1.97372	2.46638	2.12923	3.22265	2.90702	2.14574	2.12461	2.23943	2.08992	2.7445	1.94671	3.70912	2.52769	1.73981	2.04595	1.30208	0.94338	2.55831	2.24443	1.7952	2.44217	2.36303	1.86957	2.40695	2.65288	1.93291	3.19863	3.04338	3.05293	0.96358	2.65555	1.23946	2.12333	1.92224	1.21441	1.72843	2.1486	1.83855	1.87964	2.87231	2.85959
35	C11	Ile-His	1.64917	2.09161	Control	0.23448	0.48426	FALSE	1.64917	2.15735	1.76224	1.88036	3.10003	1.95772	2.01855	2.07719	2.16083	2.88734	1.79941	3.63965	2.3703	1.46344	2.01993	1.21171	0.68453	2.45758	1.97368	1.8017	2.49209	2.22667	1.83094	1.90719	3.07977	1.93638	2.28062	2.60295	2.53831	0.76434	1.93288	1.28475	2.05911	1.70894	1.17811	1.73848	2.01986	1.66435	1.8219	2.57511	2.6212
36	C12	Ile-Ile	2.21935	1.69884	Patient	0.16371	0.48426	FALSE	2.21935	1.64285	1.60977	1.48379	2.19229	1.81194	1.62588	1.6619	1.78951	2.18421	1.47425	2.61023	1.90129	0.70631	1.62087	0.53121	0.65839	1.94666	1.56235	1.57534	2.14698	1.94433	1.64584	1.7023	2.20972	1.61739	1.93326	2.06055	2.34409	0.75622	2.01265	0.9745	1.6381	1.56298	0.83686	1.46538	1.75036	1.55767	2.30879	1.94987	2.50337
37	D01	Ile-Leu	3.03377	1.62949	Patient	0.09602	0.48426	FALSE	3.03377	1.54123	1.74836	1.31715	1.86063	1.04549	1.7504	1.34934	1.50603	2.01923	1.69233	2.0407	2.0071	1.85853	1.46643	1.50893	1.75507	2.10141	1.1719	1.40999	2.21095	1.71148	2.06384	1.74234	2.02421	1.7769	2.34887	1.7453	1.69047	1.62707	1.24014	0.81269	1.69095	1.34554	0.75829	1.43879	1.40723	1.31721	1.82042	1.87885	2.40114
38	D02	Ile-Met	2.25793	2.47111	Control	0.47564	0.63419	FALSE	2.25793	2.62933	2.1897	2.3418	2.92971	1.95311	2.37595	2.41637	2.20122	3.4817	2.86387	3.33704	3.13094	2.66988	2.30733	2.49829	2.49555	2.79367	2.07422	1.93034	2.77848	1.74481	2.46374	2.86005	2.93185	2.18592	3.32007	2.65531	2.92744	2.42881	1.87969	1.403	2.7948	2.54939	1.39159	1.85426	2.38696	1.87322	3.01971	2.6217	2.64015
39	D03	Ile-Phe	1.19647	1.64583	Control	0.16371	0.48426	FALSE	1.19647	1.92143	1.36123	2.23321	2.39067	1.12793	1.5068	1.46488	1.45867	2.0429	1.54334	0.51045	2.05741	1.72184	1.58919	1.57048	1.99425	1.76133	1.23698	1.4583	1.84545	1.73727	1.46304	2.44277	2.09103	1.44613	1.96391	1.59393	1.59387	1.42522	1.35923	0.78519	1.60057	1.37442	0.68826	1.27942	1.56366	1.32197	1.51033	2.14847	2.43499
40	D04	Ile-Pro	1.39711	1.65666	Control	0.39577	0.59365	FALSE	1.39711	1.61493	1.33665	2.14793	2.30108	1.12111	1.48009	1.35089	1.80129	2.02692	1.46001	2.3186	2.02853	1.57278	1.62486	1.47765	1.76083	1.81396	1.30644	1.36119	2.17152	1.61358	1.57663	2.02245	1.93612	1.78259	2.08473	2.01567	1.80506	1.36067	1.44129	0.84511	1.65459	1.24468	1.34633	1.42736	1.45447	1.29119	1.79357	1.86864	2.03864
41	D05	Ile-Ser	1.35817	1.45609	Control	0.61038	0.73246	FALSE	1.35817	1.56074	1.13318	1.91903	1.36395	1.00172	1.35291	1.14857	1.4682	1.78367	1.6693	2.01973	1.84829	1.40526	1.29962	1.36174	1.43134	1.51441	1.15588	1.13317	1.68831	1.32484	1.37721	1.57824	2.0701	1.19658	1.8968	1.67118	1.71342	1.43372	1.44548	0.67393	1.4964	1.19722	1.30466	1.03972	1.3869	1.17719	1.57503	1.40737	1.79672
42	D06	Ile-Trp	4.41771	2.62886	Patient	0.09602	0.48426	FALSE	4.41771	2.57406	2.15007	2.65554	2.94	2.02075	2.36748	2.05035	2.62271	3.50971	2.28484	3.55398	3.19688	2.56304	2.33284	2.46892	2.49476	2.93256	2.0707	2.03841	3.38861	2.56365	2.98945	3.11017	3.17782	2.25231	3.35442	3.11655	3.54331	2.72253	1.79437	1.67889	3.04406	2.55455	1.85367	2.03713	2.36602	2.31534	2.58463	2.50159	3.22377
43	D07	Ile-Tyr	2.17789	2.19582	Control	0.9729	0.98314	FALSE	2.17789	2.216	1.68839	1.94059	3.48929	1.48847	1.87846	2.01536	2.19014	2.66947	1.77043	3.24962	2.64833	2.1933	1.88155	1.99864	2.04941	2.28916	1.76659	1.62923	2.66685	2.22032	2.60455	2.25767	2.60286	1.78875	2.80102	2.6244	2.35649	1.97514	1.49946	1.18607	2.28239	1.92938	1.6496	1.72203	1.98848	1.7418	2.76832	2.28331	2.62553
44	D08	Ile-Val	1.41856	1.73672	Control	0.23448	0.48426	FALSE	1.41856	1.82264	1.55537	2.37047	2.6378	1.29045	1.51612	1.49226	1.80714	2.04603	1.48656	2.31707	1.81992	1.8754	1.59798	1.33263	0.84782	2.02599	1.48355	1.45341	1.90208	1.83619	1.46851	1.90185	2.37517	1.42764	2.09307	2.39037	1.90728	1.44814	1.39176	0.88488	1.54944	1.69853	1.03064	1.52048	1.68146	1.38766	1.5236	2.06341	2.24805
45	D09	Leu-Ala	2.603	2.11318	Patient	0.26231	0.48426	FALSE	2.603	2.54167	1.8739	2.30778	2.72955	1.47112	1.96206	2.19741	2.19798	2.3524	2.05423	2.75774	2.43984	2.16625	1.9667	1.4473	0.90209	2.39054	1.91043	1.69028	2.68679	2.27983	1.73574	2.16673	2.61168	1.73804	2.48578	3.08745	2.66045	1.51896	1.73684	1.17487	1.95869	2.13865	1.42329	1.44712	1.8639	1.62973	2.0212	3.00298	2.93464
46	D10	Leu-Arg	2.83411	2.10427	Patient	0.12637	0.48426	FALSE	2.83411	2.42308	2.32532	2.09871	2.62389	1.61108	1.8935	1.84564	2.0328	2.77833	2.41672	2.85487	2.04661	1.67203	2.20888	1.07336	1.0631	2.63524	2.12558	1.95652	2.78749	2.1718	1.9155	1.66721	2.4706	1.91776	2.26976	2.68531	2.18164	1.74577	1.63606	1.35601	2.08299	2.38368	1.50224	1.62814	2.01628	1.80413	2.30431	2.6704	2.54212
47	D11	Leu-Asn	2.63875	1.70429	Patient	0.11037	0.48426	FALSE	2.63875	1.88344	1.42698	1.62227	2.50317	1.37909	1.50695	1.98679	1.69148	1.88372	1.52886	2.69874	2.08067	1.73607	1.5524	1.00106	0.97274	1.87148	1.32007	1.24999	1.96321	1.78627	1.28852	1.68889	1.89056	1.40103	2.46372	2.22922	2.15705	1.54274	1.4291	1.0305	1.62852	1.57346	1.03541	1.20728	1.49284	1.2706	1.88126	2.06249	2.21461
48	D12	Leu-Asp	2.99222	2.11317	Patient	0.11037	0.48426	FALSE	2.99222	2.00648	2.61249	1.9249	2.84787	1.7293	2.02468	2.09535	2.44092	2.69122	1.74345	3.21588	2.42535	1.47662	1.96898	0.65086	0.6106	2.45199	2.10041	1.89143	2.63168	2.48188	1.98752	2.06555	2.38807	1.9476	1.89815	2.71451	2.81192	2.23688	1.87006	1.11749	2.21615	2.04308	1.70235	1.75894	1.95191	1.98942	1.96398	2.85244	2.12393
49	E01	Leu-Glu	3.35063	1.92208	Patient	0.09602	0.48426	FALSE	3.35063	1.82424	1.67709	2.49025	2.21887	1.41542	1.85658	1.95083	1.75722	2.49216	1.91136	2.79819	1.81458	2.10994	1.64226	2.19064	2.36829	2.35062	1.55046	1.37742	2.74029	1.9494	1.93652	2.57872	1.70383	1.83398	2.88411	1.95449	2.01242	1.81023	1.54883	1.05934	1.98536	1.66591	0.87739	1.71831	1.6174	1.60172	2.22214	2.0969	2.82417
50	E02	Leu-Gly	2.65077	2.07128	Patient	0.18525	0.48426	FALSE	2.65077	2.29275	1.82838	2.88574	2.83766	1.81236	2.08081	1.59478	2.09491	2.72124	2.51727	3.14888	2.60043	2.24803	1.88441	2.178	2.27692	2.33207	1.58183	1.74388	2.43162	1.8095	1.98135	2.55385	2.33595	2.42863	2.65028	2.34154	2.03173	2.00247	1.53411	0.94029	2.31056	1.80483	0.84683	1.32935	1.84336	1.52702	1.72521	2.45575	2.80822
51	E03	Leu-His	2.00095	1.87869	Patient	0.70866	0.81966	FALSE	2.00095	2.01484	1.66941	2.40528	2.94724	1.43061	1.89166	1.22044	1.85795	2.01622	1.67073	2.9759	2.2822	1.86458	1.82667	1.78514	1.99643	2.00822	1.319	1.53917	2.37603	1.64634	1.8442	2.41728	2.1501	1.63935	2.35197	2.04204	2.07112	1.58037	1.62958	0.96032	2.08217	1.44498	0.94304	1.34425	1.73915	1.35174	1.98189	2.15928	2.51173
52	E04	Leu-Ile	3.81378	2.71879	Patient	0.11037	0.48426	FALSE	3.81378	2.92774	2.16697	2.45134	3.43322	2.00702	2.69981	1.80857	2.73721	3.26466	2.80243	3.66532	3.29004	2.54063	3.10805	2.63354	3.02347	3.00363	2.12352	2.17346	3.66146	2.52739	2.76346	3.41617	3.0868	2.42547	3.69669	3.40074	2.80138	2.38761	1.95691	1.53371	2.88179	2.24975	1.45487	2.10453	2.39746	2.06985	2.59007	2.63042	3.87676
53	E05	Leu-Leu	1.8067	1.73777	Patient	0.86513	0.92281	FALSE	1.8067	1.75579	1.3339	2.19041	1.64246	1.18975	1.65677	1.07196	1.62715	1.89604	2.25058	2.13546	2.0218	1.39909	1.51226	1.6307	1.8233	2.01106	1.37623	1.33474	1.98952	1.71122	1.64726	2.15074	2.26289	1.44918	2.40111	2.50686	2.06403	1.4575	1.28006	1.00095	1.68063	1.4459	1.57079	1.17469	1.46466	1.23814	1.97785	1.80759	2.35463
54	E06	Leu-Met	2.01921	1.79394	Patient	0.47564	0.63419	FALSE	2.01921	1.99269	1.64105	1.65697	2.22639	1.29034	1.60284	1.21807	1.72349	2.09891	2.11565	2.66545	2.1964	1.67628	1.68376	1.77196	1.71618	1.84059	1.4395	1.28835	2.07827	1.51215	1.58324	2.14062	2.08099	1.54444	2.48119	1.9927	2.31548	1.51297	1.39692	0.94773	1.75154	1.62054	1.93637	1.35372	1.53904	1.37428	1.9026	1.77144	1.99336
55	E07	Leu-Phe	2.01202	2.19222	Control	0.61038	0.73246	FALSE	2.01202	2.3396	1.81153	2.03918	2.60983	1.61327	2.02187	1.64078	2.2292	2.63434	2.20988	3.29772	2.72028	2.07692	1.97468	2.2817	2.46876	2.45765	1.85325	1.70043	2.7328	2.54506	2.05583	2.89982	2.5063	2.03695	2.7728	2.75916	2.7689	1.82643	1.68106	1.07917	1.85876	1.89825	1.27176	1.66916	1.86443	1.65607	1.77828	1.75589	2.83824
56	E08	Leu-Pro	1.92399	1.85945	Patient	0.75982	0.86837	FALSE	1.92399	1.94079	1.53453	1.63204	2.61765	1.39018	1.75845	1.4008	1.67258	2.18252	1.90517	2.51565	1.97647	1.46632	1.67674	1.66468	1.724	2.10695	1.54737	1.47733	2.1798	2.14639	1.55915	2.33338	2.52548	1.56472	2.22851	2.49578	2.76013	1.79326	1.35733	1.00789	1.57447	1.58575	1.35445	1.63529	1.82315	1.46921	1.45882	2.12487	2.29059
57	E09	Leu-Ser	2.45735	1.73803	Patient	0.12637	0.48426	FALSE	2.45735	1.86486	1.35265	2.3097	2.3036	1.33058	1.5846	1.30986	1.63391	1.92003	2.28259	2.41238	2.10556	1.42441	1.48507	1.66393	0.72207	1.92599	1.40358	1.30007	2.29745	1.96111	1.30323	2.06891	2.48738	1.40763	2.22974	2.7446	2.2777	1.36708	1.80022	0.95547	1.60019	1.56397	1.54092	1.12113	1.49521	1.28265	1.35528	2.08815	1.71258
58	E10	Leu-Trp	3.38753	2.48077	Patient	0.11037	0.48426	FALSE	3.38753	2.64498	2.30677	2.38104	3.08081	2.04326	2.32117	1.86916	2.42491	3.11273	2.40574	3.51152	2.76624	1.84174	2.46072	2.07448	1.00253	3.09858	2.03913	2.18729	3.02736	1.60315	2.7627	1.79927	2.90994	2.26745	3.02052	3.31757	2.98833	1.85692	1.87976	2.035	2.49623	2.71638	2.7348	1.99713	2.3312	2.24803	2.39774	2.87214	2.15084
59	E11	Leu-Tyr	2.65416	2.23636	Patient	0.32458	0.55643	FALSE	2.65416	2.32967	1.9777	2.43435	3.08256	1.82939	2.19611	1.72042	2.24997	2.58331	2.21871	3.30497	2.75163	1.83658	2.05539	0.9901	0.88447	2.37911	1.84761	1.80233	2.7483	2.50612	1.83245	2.52003	2.67041	2.14235	2.9218	2.79478	2.85449	1.98194	1.85142	1.37858	2.02212	2.29277	1.38436	1.75431	1.96766	2.03426	2.11163	2.68965	2.93456
60	E12	Leu-Val	2.39121	1.83119	Patient	0.18525	0.48426	FALSE	2.39121	1.73987	1.76999	1.55489	2.44501	1.86638	1.62509	1.50747	2.02849	2.26128	1.64906	2.88207	2.30947	1.02784	1.8262	0.52448	0.50774	2.0715	1.60602	1.54145	2.87121	2.06854	1.61435	2.30376	2.17521	1.65548	2.38723	2.41728	2.56276	1.88598	1.67603	0.98663	1.70214	1.94385	0.87939	1.58598	1.35845	1.65924	1.628	2.36945	1.71483
61	F01	Lys-Ala	1.32517	1.51803	Control	0.47564	0.63419	FALSE	1.32517	1.53778	1.28902	1.81657	1.84516	0.79973	1.0549	2.27685	1.5723	1.94541	1.70642	2.3086	1.47892	1.60128	1.28152	1.46616	1.66635	1.59787	1.21002	0.91461	2.02667	1.3505	1.38314	2.02647	1.46121	1.75582	2.36394	1.49825	1.57721	1.42397	1.177	0.77311	1.85708	1.39814	0.46293	1.08249	1.25282	1.57604	1.58563	1.87148	2.17462
62	F02	Lys-Arg	3.09549	2.51802	Patient	0.29233	0.5197	FALSE	3.09549	3.13943	2.34846	1.95329	2.90324	2.20885	2.74413	3.49467	2.17107	2.81082	2.41823	2.65487	2.6883	1.83724	2.02544	1.97516	2.14396	2.62208	2.04855	2.21405	2.86426	2.85905	2.14962	4.13797	2.59691	2.241	2.88021	1.98389	2.50457	2.70694	1.74517	1.02151	3.18009	1.83493	0.79352	1.99139	2.60594	2.40661	2.18415	3.69296	3.76518
63	F03	Lys-Asp	1.8698	2.6536	Control	0.14411	0.48426	FALSE	1.8698	2.89774	2.28005	2.28878	3.65435	2.09867	2.57404	3.6922	2.89789	3.14633	1.91604	3.81033	3.25984	2.35502	2.22658	2.4774	2.66323	2.97993	2.13034	2.17719	3.13345	2.43894	2.43619	3.40883	3.704	2.41506	3.21855	2.75878	2.80311	2.51761	1.7432	1.38242	2.86106	2.3954	1.26668	1.94265	2.36039	2.25575	2.27313	3.51285	3.52031
64	F04	Lys-Glu	1.23805	2.13895	Control	0.12637	0.48426	FALSE	1.23805	2.17215	1.79806	2.02582	2.55846	1.79855	2.00946	2.11725	2.18267	2.51659	1.7859	3.0417	2.5186	1.8802	2.02049	1.94291	2.20566	2.46103	1.66049	1.61485	2.80063	1.78683	1.93673	2.5424	3.03748	2.58236	2.59107	2.92005	2.5192	1.94545	1.4055	1.13526	2.14444	1.83061	1.21004	1.62532	1.84671	1.70856	2.21836	2.45905	3.07429
65	F05	Lys-Gly	2.01213	2.79597	Control	0.14411	0.48426	FALSE	2.01213	3.0251	2.31514	2.37363	4.59743	2.17686	2.77573	3.45603	2.86376	3.27999	2.39462	4.50601	3.26187	2.41654	2.4927	2.44963	2.71156	2.35124	2.23767	2.06197	3.09501	2.39358	2.36936	3.39097	4.06881	2.41024	3.24234	3.20045	2.98471	2.54459	1.8398	1.34879	2.72433	2.2627	2.76947	2.06299	2.42487	2.33264	1.86691	3.54408	3.74263
66	F06	Lys-Ile	3.83115	2.84147	Patient	0.12637	0.48426	FALSE	3.83115	2.97057	2.3382	2.53252	3.65694	2.06381	2.57361	2.91738	2.54597	3.32833	2.81641	3.74633	3.14233	2.67614	2.64039	2.7507	2.79358	3.07761	2.58554	2.16431	3.57853	2.80891	2.63594	3.63584	3.8184	2.51104	4.02984	3.14566	2.61002	2.70785	2.1352	1.62583	2.93772	2.4731	1.6791	2.12738	2.65831	2.4303	2.3601	3.28349	3.46886
67	F07	Lys-Leu	1.88121	1.632	Patient	0.39577	0.59365	FALSE	1.88121	1.59914	1.38018	1.93326	2.33907	1.61164	1.4129	2.1128	1.52446	1.81892	1.56271	2.17397	1.76512	1.35182	1.44541	1.45902	1.24972	1.85073	1.40355	1.22412	2.02516	1.48129	1.45593	1.85506	2.21601	1.39875	2.23124	1.73405	2.02213	1.31221	1.10068	0.93377	1.46188	1.25397	0.79552	1.40346	1.36205	1.36445	1.805	1.74674	1.88586
68	F08	Lys-Lys	1.48089	1.83164	Control	0.23448	0.48426	FALSE	1.48089	1.81176	1.47208	1.64284	2.29168	1.28185	1.55529	1.9506	1.87082	2.10504	1.59116	2.85604	1.99771	1.64142	1.70477	1.4908	1.50878	2.07794	1.55018	1.45268	2.04279	1.92333	1.58733	2.60325	2.51659	1.62134	2.36286	2.92884	2.42442	1.61386	1.28881	0.95035	1.74727	1.55735	0.85665	1.51069	1.63241	1.57528	1.38834	2.28707	2.24095
69	F09	Lys-Met	3.41867	3.40938	Patient	0.86513	0.92281	FALSE	3.41867	3.6715	2.83985	3.49595	4.23789	2.62189	2.85505	3.59547	3.24478	3.70895	3.09155	5.0232	3.9893	3.49103	3.22758	3.02676	2.56868	3.80951	2.79895	2.50683	3.85245	3.46108	2.70374	4.47423	4.05746	2.9909	3.93624	4.13129	4.0752	3.66952	2.36934	1.87005	3.22093	3.46439	1.87505	2.42544	3.07725	2.80656	2.60185	4.21609	4.42302
70	F10	Lys-Phe	1.87306	2.51728	Control	0.23448	0.48426	FALSE	1.87306	2.83439	2.00636	2.02492	3.42665	2.23511	2.37235	2.62238	2.33904	2.76776	2.09697	3.57029	2.68844	2.16701	2.30044	1.76542	1.48267	2.81842	1.79458	2.17292	2.75727	3.03976	1.81211	3.53136	2.87018	2.79212	2.93721	2.97765	3.22125	2.6332	1.95459	1.20964	2.37896	2.31943	1.87649	1.78589	2.18628	2.13361	1.81186	3.47622	3.46391
71	F11	Lys-Pro	2.60491	2.48833	Patient	0.86513	0.92281	FALSE	2.60491	2.60334	1.93437	2.01411	1.08583	2.31979	2.05036	2.88613	2.77835	2.54933	2.19161	3.75268	2.9102	2.38031	2.04992	1.6348	1.61533	2.73568	2.11614	2.33873	2.78678	2.57778	2.13397	3.17124	3.00386	2.66026	3.15792	3.15126	3.33801	2.21159	2.12074	1.4256	2.40437	2.44192	1.4058	2.25552	2.31868	2.85786	1.72601	3.37762	3.16976
72	F12	Lys-Ser	1.83916	1.81312	Patient	0.81205	0.90648	FALSE	1.83916	1.67209	1.56911	1.35155	2.42353	1.98482	1.53501	2.39599	2.01686	2.16269	1.54875	2.88626	2.1361	1.53467	1.77306	0.45182	0.40158	2.0699	1.66554	1.43648	2.21493	2.43425	1.67686	2.21442	2.00057	1.71991	2.43719	2.25719	2.66682	1.73485	1.51975	1.18368	1.86483	1.73146	0.84826	1.49988	1.5931	1.69389	1.37777	2.56806	2.48643
73	G01	Lys-Thr	2.75983	1.53551	Patient	0.09602	0.48426	FALSE	2.75983	1.66126	1.55725	1.91712	1.81182	1.23981	1.17047	2.104	1.99277	1.77546	1.57989	2.38402	1.77545	1.33137	1.18	1.30222	1.63557	1.6142	1.12809	0.95329	1.71614	1.28383	1.49195	1.8551	1.66144	1.77524	2.09598	1.38137	1.60343	1.47434	1.15127	0.7579	1.61646	1.37483	0.69882	1.21869	1.29854	1.55963	1.11694	1.9312	2.10203
74	G02	Lys-Trp	1.89593	2.59492	Control	0.16371	0.48426	FALSE	1.89593	2.81019	2.29221	2.28652	3.39848	2.04496	2.10196	2.34802	2.48889	3.25622	2.38605	3.66968	3.3482	2.41464	1.6776	2.17227	2.65303	3.01302	2.25219	2.10961	3.10733	2.41387	2.51307	3.14231	3.08947	2.38549	3.23936	2.54546	2.75733	2.87215	2.1711	2.09522	3.16088	2.65168	1.57395	2.02962	2.32713	2.36014	2.27375	3.22158	3.5617
75	G03	Lys-Tyr	4.01888	3.4502	Patient	0.39577	0.59365	FALSE	4.01888	4.06397	3.44383	2.6809	4.87832	2.18979	3.34066	3.21394	3.12619	4.01859	3.04901	3.77815	3.96909	2.80403	2.95557	2.54681	2.54729	3.86988	2.66411	3.38464	3.78445	3.39043	3.08192	4.87265	4.78701	3.15938	4.19674	2.27516	3.43357	3.97148	2.18626	1.84187	4.46729	2.90374	1.59762	3.21717	3.35494	3.33808	2.69887	4.50166	5.63261
76	G04	Lys-Val	1.66151	2.6456	Control	0.11037	0.48426	FALSE	1.66151	2.83757	2.17056	2.50085	3.16586	1.8721	2.59625	2.47587	2.55402	3.05884	2.05761	3.86187	3.38574	2.38332	2.99008	2.30511	2.54453	2.86944	2.15707	2.01278	3.1518	2.32724	2.30547	3.18579	3.27196	2.41765	3.16588	2.82369	2.84775	2.47442	1.80165	1.46349	2.67753	2.37503	1.8349	2.14303	2.28771	2.17599	1.9503	3.02922	3.7188
77	G05	Met-Arg	3.87224	4.11143	Control	0.91883	0.94847	FALSE	3.87224	4.64602	3.48362	3.31791	4.8159	3.05016	3.79916	3.78918	4.06618	5.09976	3.61921	5.18353	5.43425	3.7896	4.06327	3.73602	3.9916	4.85281	3.49423	2.99735	4.47116	3.76648	3.4607	5.10614	6.09352	3.7239	5.66879	5.71821	4.36123	4.03415	2.98632	2.37251	4.5702	3.93649	2.69338	3.13547	3.58424	4.05324	3.00078	4.28478	5.02806
78	G06	Met-Asp	1.79058	2.56537	Control	0.16371	0.48426	FALSE	1.79058	2.87334	2.01596	2.06082	3.22579	1.83833	2.36378	2.22644	2.67936	3.03542	2.88983	4.19099	3.25806	2.70321	2.35799	2.25098	2.63594	2.72845	2.23723	1.76115	2.89837	2.40527	2.20902	3.41323	3.90115	2.13384	3.29219	2.56265	2.37122	2.52687	1.78424	1.21859	2.5509	2.33386	1.37161	2.01724	2.20067	2.34594	2.63843	2.65787	3.06253
79	G07	Met-Gln	8.52695	4.70088	Patient	0.09602	0.48426	FALSE	8.52695	5.203	3.81803	4.19278	5.60392	4.12749	3.65483	4.36549	4.61559	6.28345	3.42448	6.05667	5.55591	3.99385	4.58918	3.3652	3.92311	5.14757	4.6692	3.83894	5.66965	4.00706	4.30596	5.27688	6.00781	4.30892	4.9008	5.00145	5.12253	4.35102	4.23705	2.69296	5.75653	5.27212	2.73802	4.87423	5.1356	4.77247	4.39928	4.87109	4.51258
80	G08	Met-Glu	2.33815	2.85918	Control	0.26231	0.48426	FALSE	2.33815	3.13567	2.26271	2.18519	3.89829	1.9338	2.3053	3.41975	2.68363	3.71515	3.13917	4.07148	3.52025	2.62273	3.43959	2.40343	2.50365	3.24583	2.49582	2.10805	3.05177	2.53672	2.36427	3.91953	3.5561	2.50613	3.24025	3.33689	3.77629	2.61729	2.55487	1.47261	2.46482	2.71783	1.50758	2.2432	2.43593	2.45151	3.10885	3.24771	3.11886
81	G09	Met-Gly	2.33718	2.35463	Control	0.91883	0.94847	FALSE	2.33718	2.75665	2.08091	2.0099	2.93386	1.80628	1.99858	1.99068	2.35787	2.54868	1.74379	3.49863	3.13302	2.39165	2.23834	2.13195	1.74627	2.59719	1.94026	1.72112	2.53169	2.38524	1.79466	3.00538	3.80284	2.35805	2.68895	2.69884	2.88594	2.3097	2.45959	1.25926	2.15613	2.43654	1.38684	1.78136	2.03157	2.0114	1.89019	2.85295	3.06225
82	G10	Met-His	3.75686	3.55602	Patient	0.65879	0.77126	FALSE	3.75686	4.16865	3.06231	3.08001	4.51336	2.92281	3.14153	3.55864	3.66712	4.63758	2.68112	5.73245	4.87894	3.5634	3.32196	3.08266	2.3753	4.11748	2.86914	2.87359	3.79382	3.40235	2.70639	4.57642	4.88143	2.92059	3.7432	4.12734	3.99035	3.79977	3.2381	1.9234	3.50342	3.27078	2.11155	3.16791	3.02382	2.99266	2.51467	4.308	4.26511
83	G11	Met-Ile	3.36397	2.76961	Patient	0.26231	0.48426	FALSE	3.36397	2.84713	2.40524	3.19229	3.11296	2.10112	2.28672	2.63356	2.97826	3.13277	2.31909	3.73951	3.55712	3.06216	2.48573	2.19325	1.59277	2.92922	2.51372	2.07232	3.02238	2.74892	2.17583	3.37923	3.40908	2.736	3.36589	3.5607	3.47628	2.52042	2.18828	1.5753	2.60874	3.11589	1.91743	2.25356	2.53536	2.40912	2.61286	3.20689	3.62085
84	G12	Met-Leu	2.32886	2.35116	Control	0.91883	0.94847	FALSE	2.32886	2.09922	2.09445	1.76923	3.85838	2.16494	1.74877	2.51866	2.61681	2.6915	1.83144	3.47889	2.97114	2.25559	2.19833	0.72825	0.61324	2.74471	2.20704	1.97361	2.94423	2.3673	2.04832	2.91287	2.91537	2.10951	2.8795	2.86242	3.09376	2.26863	1.97894	1.44747	2.37914	2.43304	1.45011	1.97931	2.02732	2.34641	2.02677	2.94547	3.17485
85	H01	Met-Lys	1.84231	2.01035	Control	0.81205	0.90648	FALSE	1.84231	2.06959	1.68048	2.86769	2.92148	1.48447	1.48881	2.16524	2.13246	1.84244	1.82838	2.36038	2.91871	2.30882	1.57892	2.2649	1.73573	2.51956	1.45826	1.15907	2.22189	1.75255	1.81367	2.66627	2.72345	1.60671	2.21769	1.77716	2.54846	1.9911	1.46624	0.90273	2.48635	2.23159	1.36831	1.79232	2.18805	1.60431	1.74407	2.1047	2.505
86	H02	Met-Met	1.64271	2.02331	Control	0.29233	0.5197	FALSE	1.64271	2.71387	1.65123	2.0716	2.13742	1.55597	2.18181	2.09309	2.17444	2.34143	1.81524	2.70048	2.39899	2.14957	1.8269	1.97328	1.82395	2.21997	1.612	1.42964	2.38215	1.71616	1.73599	2.4918	2.5497	1.78988	2.78864	2.08062	2.19188	2.17066	1.55354	1.16832	2.11584	2.05272	1.20297	1.59681	1.77488	1.62811	1.41118	2.43174	2.32496
87	H03	Met-Phe	1.72003	2.94495	Control	0.12637	0.48426	FALSE	1.72003	3.54244	2.18414	2.56531	3.19884	2.1298	2.38467	2.79921	3.62571	3.32578	2.9397	3.75775	3.28844	2.80167	2.46457	2.63154	3.48137	3.15194	2.26032	2.39581	3.43219	3.06667	2.48606	3.86747	3.5875	3.22552	3.68467	2.9734	3.67039	2.96514	2.21149	1.40435	2.82983	2.69447	1.53621	2.31886	2.41074	2.3754	2.1072	3.67908	4.03542
88	H04	Met-Pro	1.70182	2.7927	Control	0.12637	0.48426	FALSE	1.70182	3.48922	2.04941	2.0765	3.0609	2.38156	2.85513	2.75693	3.1072	3.26621	2.1748	3.76675	3.35266	3.00674	2.14239	2.42443	3.09077	3.02735	1.83342	2.17244	3.37919	2.29213	2.38425	3.32148	3.5427	3.31785	3.82459	2.83099	3.06678	2.90627	2.04217	1.46535	3.58415	2.53102	1.40375	2.43242	2.41979	2.86561	2.67726	3.49677	3.42534
89	H05	Met-Thr	2.50677	2.37694	Patient	0.86513	0.92281	FALSE	2.50677	2.61818	1.92316	2.11508	2.77915	2.03699	2.10899	3.55184	2.68867	2.7136	2.40318	2.91855	2.83431	2.57991	2.09922	2.1702	2.75178	2.50979	1.71743	1.68755	2.97144	2.23483	1.80959	2.84824	3.10782	2.00208	3.19685	2.2843	2.4703	2.74208	1.79883	1.41508	2.57107	2.34053	1.34351	2.03986	1.97691	2.56966	2.32857	2.58537	2.83258
90	H06	Met-Trp	3.55069	2.04929	Patient	0.09602	0.48426	FALSE	3.55069	2.03414	2.36798	1.74519	2.17454	1.59887	1.95514	1.945	2.28738	2.63104	1.50337	2.09876	2.40627	1.94688	1.77863	1.85021	2.10635	2.27684	1.70546	1.55489	2.79259	1.77023	1.87424	2.33226	2.6425	1.63789	2.78113	2.19714	2.25363	2.68659	1.46	1.59746	2.67319	2.32117	1.11976	1.75804	1.78051	2.06351	1.8523	2.31833	1.00529
91	H07	Met-Tyr	3.31817	2.89401	Patient	0.39577	0.59365	FALSE	3.31817	3.14132	2.48757	2.28995	3.3599	2.24154	2.72645	2.98646	3.24719	3.37279	1.92243	3.54374	3.30457	2.81706	2.52384	2.67681	2.416	3.2545	2.17761	2.27756	3.94236	3.51205	2.48886	3.55686	3.54151	2.5998	3.50843	3.02516	3.52315	3.12834	2.26774	1.55051	2.99052	2.96445	1.56791	2.49201	2.72464	3.15129	2.45607	3.36881	4.10486
92	H08	Met-Val	1.6702	2.01294	Control	0.35907	0.59365	FALSE	1.6702	1.91172	2.08394	1.80346	2.95536	1.70563	1.57941	3.36762	2.13092	2.09792	1.69687	2.82746	2.64961	2.27208	1.70049	1.93061	2.05715	2.14585	1.63911	1.35699	2.04758	2.02176	1.47978	2.17481	2.83445	2.24697	2.58255	2.00021	2.54197	2.29697	1.91279	1.1113	1.77304	1.92324	1.21146	1.41403	1.55585	1.57925	1.4195	2.22534	2.4723
93	H09	Phe-Ala	0.91647	1.54742	Control	0.12637	0.48426	FALSE	0.91647	1.55154	1.18563	1.4591	1.99025	1.21943	1.26246	1.9924	1.70834	1.58917	1.28211	2.35133	1.96098	1.71694	1.35514	1.44215	0.93736	1.69083	1.29357	1.18439	1.82659	2.07593	1.26322	2.34827	1.89378	1.33054	2.10581	1.65897	2.16308	1.61386	1.37884	0.88729	1.37229	1.42145	0.89394	1.14473	1.18363	1.19024	1.14979	2.09468	2.13551
94	H10	Phe-Asp	0.922	1.60724	Control	0.12637	0.48426	FALSE	0.922	1.60184	1.23843	1.46689	2.11355	1.40503	1.38056	1.44945	1.78643	2.03941	1.16012	2.49879	1.95402	1.77624	1.42132	1.38599	1.27176	0.77411	1.33139	1.32961	1.78668	2.0857	1.27036	2.05058	1.91625	1.4212	2.07161	1.87234	2.03706	2.0429	1.23944	0.76021	1.52348	1.43086	1.29893	1.57282	1.27554	1.34539	1.17023	2.16466	2.35014
95	H11	Phe-Glu	1.41898	2.1503	Control	0.18525	0.48426	FALSE	1.41898	1.94018	1.74087	1.91181	2.50282	1.62564	2.28401	1.86038	2.38628	2.48096	1.32472	3.00437	2.6322	2.24752	2.33339	1.16518	1.23953	2.25533	1.83376	1.81944	2.50212	2.90699	1.76197	2.81652	2.98	2.00071	2.8592	2.42935	2.68732	1.97895	1.81138	1.1068	2.0093	1.95735	1.14646	2.18037	1.6136	1.8699	1.78124	2.76318	3.03407
96	H12	D-(+)-Glucose	11.6984	6.64865	Patient	0.09602	0.48426	FALSE	11.6984	7.26263	5.49206	5.56605	6.56554	4.56015	6.0107	4.40972	7.09156	9.15252	6.42626	7.86459	8.84629	3.68558	7.82183	2.35637	1.55501	7.94323	6.30098	7.22789	9.18456	7.38113	9.38707	5.66336	4.38826	8.12077	5.90097	5.25467	5.83533	6.12126	7.4415	6.04546	8.34839	7.41528	6.99831	7.11311	8.70441	8.23688	5.96845	6.13585	6.02078
[truncated: 10 more columns]

## Sheet: PM-M4
	Well	Compound	Mean Dup Patient	Mean Control	Higher Mean	Unadjusted p-value	Adjusted p-value	p < 0.05 (Adjusted)	Patient 1 (Dup)	Control 1	Control 2	Control 3	Control 4	Control 5	Control 6	Control 7	Control 8	Control 9	Control 10	Control 11	Control 12	Control 13	Control 14	Control 15	Control 16	Control 17	Control 18	Control 19	Control 20	Control 21	Control 22	Control 23	Control 24	Control 25	Control 26	Control 27	Control 28	Control 29	Control 30	Control 31	Control 32	Control 33	Control 34	Control 35	Control 36	Control 37	Control 38	Control 39	Control 40
1	A01	NegativeControl	1.74839	1.89153	Control	0.75982	0.84817	FALSE	1.74839	2.08704	1.55838	2.51838	2.16926	1.73948	1.52449	1.4025	2.38331	2.29375	1.56194	2.76372	2.82455	2.42794	1.59995	1.85326	1.84379	1.84636	1.36109	2.07358	2.44396	1.69986	1.92334	2.11476	1.99621	1.91543	2.82371	1.95442	1.87873	1.63317	1.57395	1.00584	1.84683	1.73808	2.1684	1.50262	1.51822	1.51061	1.41969	2.02175	2.34059
2	A02	NegativeControl	1.60272	1.88548	Control	0.43464	0.59608	FALSE	1.60272	1.9902	1.44377	1.80426	2.20498	1.78913	1.7151	1.33026	1.95417	2.3566	1.23457	2.94646	2.24203	2.12329	1.44716	1.85572	2.01398	1.93498	1.62434	2.49124	2.10683	1.55975	1.94584	2.18086	1.93499	1.60074	2.36466	2.27854	1.94763	1.5453	1.73159	1.04349	1.8039	1.62571	2.20187	1.55002	1.70694	1.53336	1.44264	2.75268	2.34808
3	A03	NegativeControl	1.29172	1.74207	Control	0.16371	0.38332	FALSE	1.29172	1.80103	1.26422	2.12197	1.95635	1.63302	1.47414	1.26829	2.09697	2.15069	1.32755	2.51988	2.20482	1.84311	1.37734	1.68338	1.68025	1.79211	1.42576	1.84303	1.89342	1.35071	1.98756	1.99805	1.96889	1.44058	2.11192	2.36531	1.72221	1.42635	1.56497	0.93442	1.57965	1.43428	1.90451	1.57857	1.65472	1.31353	1.22488	2.48867	2.079
4	A04	Phe-Gly	1.18394	1.76156	Control	0.18525	0.3952	FALSE	1.18394	2.41881	1.46982	1.3135	2.1456	1.31201	1.84551	0.394	1.78556	2.06236	0.83423	1.14721	2.16019	2.12235	1.98214	1.53719	1.95743	1.81739	1.87671	2.49702	1.93361	1.55607	1.76892	2.06942	1.74461	1.39655	1.87326	2.63527	1.85792	1.55895	1.45628	0.86822	1.73494	1.6605	1.97614	1.73711	1.05328	1.99678	1.30235	2.8703	2.43338
5	A05	Phe-Ile	1.05245	1.72044	Control	0.11037	0.38332	FALSE	1.05245	1.86784	1.29457	2.06522	1.93352	1.96264	1.46976	1.11136	2.15752	2.07177	1.47744	2.32338	1.77305	1.8248	1.42975	1.85227	1.63204	2.14577	1.51039	1.76272	1.87371	1.42258	1.56753	2.10763	1.67528	1.50979	1.93511	1.98118	1.9439	1.7642	1.33531	0.79338	1.5826	1.40917	1.83825	1.43473	1.55481	1.26841	1.27362	2.61699	2.2214
6	A06	Phe-Met	1.22216	1.97459	Control	0.12637	0.38332	FALSE	1.22216	2.67468	1.49725	2.29167	2.17981	1.47208	1.35775	1.57147	1.92772	2.41924	2.01386	2.97308	2.67597	2.29776	2.27572	2.33421	1.85494	2.35549	0.60772	1.79179	2.13381	1.58944	1.80255	2.7183	2.05075	1.8068	2.16197	2.10874	2.45692	1.63896	1.47766	0.94683	2.05199	1.73632	2.18439	2.01111	1.92404	1.36015	1.3467	2.64445	2.01744
7	A07	Phe-Phe	0.93587	1.84971	Control	0.14411	0.38332	FALSE	0.93587	1.77966	1.30887	1.78633	2.29809	1.27924	1.44676	1.40891	2.21133	2.12726	1.49053	3.10578	2.10861	2.38442	1.62887	1.84909	1.84156	2.23948	0.83555	1.6913	2.14915	1.88877	1.70507	2.53391	1.97102	1.60837	2.16074	2.15708	2.4189	1.77516	1.40331	0.84497	1.70282	1.5769	1.86286	1.66719	1.17457	2.04632	1.40164	2.77108	2.32696
8	A08	Phe-Pro	1.3426	2.1669	Control	0.12637	0.38332	FALSE	1.3426	1.8301	1.52536	2.08047	3.10141	1.80723	1.82009	1.37965	2.06242	2.44362	1.59527	3.1914	2.3464	2.35397	1.76807	2.4405	2.49489	2.66317	2.11267	1.77554	2.16415	2.59347	1.95268	2.83929	2.68198	2.27049	2.44876	2.93519	2.79247	1.69585	2.04546	1.04666	1.99186	1.7258	2.01466	1.79765	1.22037	1.89255	1.62489	3.18936	2.90015
9	A09	Phe-Ser	1.22734	1.78725	Control	0.16371	0.38332	FALSE	1.22734	1.59964	1.27452	1.63333	2.20236	2.38729	1.47377	1.21972	1.73236	2.08325	1.30827	2.68578	2.29001	1.9126	1.57338	1.94853	1.85999	2.15279	1.59798	1.60482	1.76233	1.76186	1.64431	2.16047	1.84435	1.52604	2.22527	2.30852	2.2503	1.56672	1.28938	0.88539	1.68534	1.57899	1.79316	1.50401	1.22109	1.39558	1.21082	2.93352	2.45645
10	A10	Phe-Trp	2.21283	1.91262	Patient	0.43464	0.59608	FALSE	2.21283	1.46576	1.54688	2.45834	2.14916	1.80089	1.95493	1.57401	1.82215	2.39103	1.44361	2.6063	2.71027	0.91471	1.67044	1.59108	1.64839	2.02469	1.55855	0.63148	2.00998	1.98407	1.80056	2.26683	2.30002	1.57346	2.00553	2.36052	2.48548	1.87176	1.6027	1.21908	2.13856	1.92608	2.29622	1.47354	0.6228	1.85841	1.66732	3.02711	2.41137
11	A11	Phe-Tyr	2.14506	2.44391	Control	0.51867	0.67287	FALSE	2.14506	2.08244	1.89377	2.12088	2.57226	1.95216	2.4241	2.01026	2.42537	3.15887	2.33412	3.6592	2.85885	1.24578	2.15264	2.36416	1.65084	2.48817	2.26268	0.73209	2.55389	2.85313	2.31389	3.23759	3.05006	2.03267	3.34477	3.07443	3.63872	2.18259	2.02069	1.3858	2.26334	2.39724	3.06537	1.89888	0.85856	2.03015	1.96288	4.0884	3.55523
12	A12	Phe-Val	1.50834	1.5634	Control	0.70866	0.8099	FALSE	1.50834	0.69532	1.36156	1.96441	2.07775	1.60351	1.37575	1.24521	1.80218	2.08773	1.13275	2.48302	2.0895	0.65983	1.66492	0.64733	0.73166	1.79184	0.46206	0.57185	1.56473	1.80006	1.61577	2.1016	1.35156	1.51208	2.07352	1.9482	2.17349	1.37382	1.86141	0.87987	1.56042	1.7271	1.75314	0.60912	1.03015	1.3733	1.39844	2.85701	1.80685
13	B01	Pro-Ala	1.73562	2.20645	Control	0.39577	0.59365	FALSE	1.73562	2.58192	1.7134	1.75986	2.44868	1.61143	1.46673	1.60469	2.80734	2.53243	1.60961	4.0778	2.84992	2.47504	2.08358	2.30074	2.32646	2.13094	1.96145	2.94102	2.49676	1.75264	2.80615	2.53491	2.65434	2.41087	3.23244	1.98153	2.54894	2.58032	2.14807	1.22342	2.149	1.88678	2.47778	1.88504	1.84527	1.45632	1.50551	2.83594	2.79432
14	B02	Pro-Arg	2.95082	2.50143	Patient	0.32458	0.51082	FALSE	2.95082	3.30717	1.70656	3.0818	2.67472	2.17968	2.26909	1.76146	2.30509	3.31258	2.02538	3.50899	2.96168	2.76163	2.01061	2.31466	2.4002	2.62254	2.16563	2.72927	2.48514	2.04928	2.4828	2.9688	2.36023	2.22493	2.88778	2.62852	2.74454	2.25348	2.16728	1.49591	2.63599	2.36707	2.80948	2.21789	2.98286	1.95767	1.93425	3.14722	3.04153
15	B03	Pro-Asn	1.89684	2.72698	Control	0.14411	0.38332	FALSE	1.89684	3.7071	1.86414	2.62984	3.26536	2.12651	2.53641	1.88436	2.87813	3.5551	2.11611	4.49075	3.26174	2.89359	2.1203	2.71301	2.83825	2.87821	2.35887	3.29887	2.85888	2.82874	2.65702	3.21154	2.57718	2.21963	3.41372	2.71282	3.41765	2.46846	1.99262	1.539	2.69768	2.3938	3.14166	2.90522	2.66823	1.918	1.91166	3.91567	3.39193
16	B04	Pro-Asp	2.09206	3.33266	Control	0.12637	0.38332	FALSE	2.09206	4.24578	2.20754	2.87048	4.03596	2.79938	3.22963	2.55231	3.68891	4.14902	2.60726	5.58055	4.05427	3.5903	1.68843	3.13216	3.35732	3.24469	3.30417	4.3939	3.58724	2.79373	3.29003	3.7061	3.1735	2.89375	3.58375	3.53815	4.03239	2.82855	2.65432	2.0572	3.33063	2.24379	3.95472	3.68626	2.90365	2.46266	2.27071	4.76708	4.17207
17	B05	Pro-Glu	1.0799	1.9678	Control	0.11037	0.38332	FALSE	1.0799	2.53079	1.46913	1.71346	2.916	1.5184	2.02472	1.25808	2.07905	2.57787	1.41491	2.84509	2.27104	2.15088	1.47744	1.73509	1.89814	1.97444	1.71543	2.18786	1.89648	1.68606	1.8747	2.18273	2.34863	1.73464	2.22609	2.23887	1.99904	1.63362	1.287	1.06746	1.94049	1.60086	2.15771	2.15978	1.83031	1.55501	1.5672	2.55379	2.43083
18	B06	Pro-Gln	8.88884	5.00969	Patient	0.09602	0.38332	FALSE	8.88884	6.78297	3.84225	3.97457	5.2118	4.47302	4.16154	3.46852	7.25779	7.4683	3.07571	6.08112	5.3137	5.01981	3.62547	3.75727	3.78471	5.10279	3.61231	5.2058	4.86642	4.98036	5.98219	4.85363	4.75431	4.05312	4.52348	4.73488	4.85743	5.98455	3.96011	3.25581	6.56142	4.95972	4.96986	8.16738	4.56138	4.80647	5.40631	5.64747	4.98539
19	B07	Pro-Gly	1.89724	3.01399	Control	0.11037	0.38332	FALSE	1.89724	3.00754	1.99204	2.62496	4.50549	2.66547	2.53415	2.42452	3.65497	3.64025	2.24422	4.59692	3.44901	3.06827	2.76251	3.22241	3.74596	3.39385	2.91007	2.98685	3.48791	2.89996	3.41708	3.35647	3.49138	2.53291	3.69376	3.85914	3.90374	2.60285	1.99353	1.60384	2.84446	2.55608	2.96299	2.56203	2.25296	2.02854	2.15959	4.2524	3.5252
20	B08	Pro-Hyp	2.11222	2.59703	Control	0.26231	0.48426	FALSE	2.11222	2.51072	1.86367	2.37621	3.01048	2.10275	2.2374	1.93911	2.70491	3.28975	1.94287	3.84182	3.31561	2.99571	2.19558	2.42503	2.72068	2.63029	2.45264	2.71402	2.4301	2.81515	2.36782	3.12944	2.67156	2.14741	2.88276	2.98797	3.4742	2.2465	2.40205	1.29575	2.50463	2.40012	2.61846	2.29648	1.70931	1.88712	1.94229	3.83841	3.21518
21	B09	Pro-lle	1.63977	2.76085	Control	0.12637	0.38332	FALSE	1.63977	2.60841	2.08989	2.11521	3.31889	1.82647	2.53096	1.77967	3.1821	3.68392	1.86695	4.17709	3.35824	3.23768	2.66488	2.63587	2.93339	2.81733	2.38346	2.85134	3.0585	3.11866	2.58546	3.25506	2.75162	2.48211	2.92948	2.91768	3.67246	2.68418	2.14296	1.25847	2.79501	2.72908	2.76732	2.56539	1.55508	2.20702	2.30932	4.32281	3.44506
22	B10	Pro-Leu	2.35948	2.19686	Patient	0.61038	0.75124	FALSE	2.35948	2.10721	1.62909	2.01176	2.55053	1.6357	1.95023	1.40333	2.28563	2.6556	1.8763	3.1066	2.45235	2.43182	1.95139	2.05277	2.13754	2.35477	2.04223	2.29208	2.41613	2.57001	2.00024	2.44985	2.6887	1.82746	2.27312	2.40911	2.8151	1.9745	1.56985	1.18732	2.09689	2.06545	2.13464	1.88712	1.92379	1.52474	1.89567	3.2313	2.87589
23	B11	Pro-Lys	3.49218	3.25046	Patient	0.56363	0.7027	FALSE	3.49218	2.99621	2.43313	3.13959	3.6301	2.70785	2.95096	2.35208	3.17041	3.9932	2.69922	4.33084	3.77016	3.60481	3.03727	2.91963	2.61208	3.45564	2.9742	2.7754	3.54786	3.1888	2.94998	4.36657	3.20077	2.86779	3.89764	3.66084	4.19727	2.83402	2.75819	2.01733	3.05746	3.14349	3.29227	2.5149	2.70513	2.61054	2.75351	4.62961	4.23689
24	B12	Pro-Phe	1.58011	2.16329	Control	0.20882	0.42652	FALSE	1.58011	1.97398	1.7632	1.93181	2.71832	2.06306	1.77923	1.84697	2.41342	2.86548	1.48466	3.73133	2.75769	2.03998	2.02927	2.11431	1.13171	2.35082	1.95688	0.94631	2.449	2.18339	2.06707	2.83524	2.22295	2.08992	2.92527	2.85727	3.12018	1.94463	1.84001	1.23735	2.19132	2.2345	2.37547	0.60359	1.15348	1.74678	1.79503	3.21996	2.88879
25	C01	Pro-Pro	1.43583	1.826	Control	0.32458	0.51082	FALSE	1.43583	2.43451	1.40263	1.509	2.12261	1.47046	1.57576	1.52338	2.47148	2.0222	1.34471	3.19927	2.35072	2.01505	0.76209	1.76411	1.90597	1.76275	1.31131	2.39659	1.86369	1.48912	1.83395	2.01673	1.70212	1.72174	2.59723	1.8946	1.803	1.72423	1.39762	0.98055	1.95391	1.6449	2.13998	1.76317	1.66393	1.20194	1.37035	2.46887	2.16644
26	C02	Pro-Ser	1.21674	1.54207	Control	0.29233	0.50114	FALSE	1.21674	1.96812	1.05719	1.92924	2.24758	1.1188	1.44971	1.04642	1.43528	1.9615	1.40929	2.51573	1.75243	1.61515	0.6818	1.58523	1.65318	1.56374	1.37004	1.87094	1.52314	1.2264	1.48353	1.71121	1.4673	1.25477	1.82392	1.77447	1.5783	1.47605	1.1983	1.03037	1.50293	1.29424	1.81214	1.55353	1.6974	1.14322	1.16095	2.18342	1.96876
27	C03	Pro-Trp	3.77634	2.63434	Patient	0.09602	0.38332	FALSE	3.77634	3.30498	1.9174	3.03514	2.56472	1.91841	2.55543	1.65919	2.54385	3.6402	2.3316	3.23901	2.96477	2.61114	1.69641	2.33572	2.64569	3.23052	2.26938	3.32541	3.11735	2.38593	2.61759	2.9811	2.69709	2.13241	2.82641	2.62912	2.94496	2.70532	1.86934	1.83699	3.12117	2.37333	2.8586	3.08425	2.31187	1.96987	2.59212	3.28886	3.18347
28	C04	Pro-Tyr	3.07388	3.27895	Control	0.70866	0.8099	FALSE	3.07388	4.09734	2.28927	2.81163	4.19753	2.62839	3.09161	2.21721	3.4245	4.18993	2.67705	5.02223	3.94101	3.40864	2.28633	2.97505	3.30227	3.26958	3.09688	4.13234	3.85228	2.64369	3.18407	4.30489	3.20447	2.08383	4.44294	3.31555	3.8256	3.10444	2.49925	1.77639	3.51862	2.84525	3.72791	3.79785	2.8515	2.69304	2.54726	4.12597	3.96926
29	C05	Pro-Val	1.51297	2.72627	Control	0.09602	0.38332	FALSE	1.51297	3.46005	1.89732	2.33019	3.49593	2.09295	2.51954	1.81843	2.95756	3.34596	2.58013	4.20804	3.18048	2.97681	2.22122	2.48157	2.72654	2.83338	2.21543	3.30824	2.78199	2.27973	2.43876	3.0411	3.2901	2.02485	2.66535	2.9508	2.98303	2.52456	1.71856	1.56431	2.63637	2.13867	3.21578	2.84889	2.67989	2.04475	2.69383	3.3951	3.47041
30	C06	Ser-Ala	1.81442	1.52623	Patient	0.32458	0.51082	FALSE	1.81442	1.96802	1.10417	1.46156	2.43283	1.26679	1.29365	1.04072	1.58506	1.90466	1.49251	2.20907	1.90821	1.8155	1.23423	1.6894	1.45068	1.44945	1.18645	1.72797	1.78018	1.24188	1.35243	2.01266	1.78159	0.95011	1.75084	1.49231	1.59791	1.43453	1.07915	0.94496	1.56545	1.41272	1.69323	1.38503	1.60363	1.21652	1.12152	2.20388	1.83012
31	C07	Ser-Asn	2.11983	1.96511	Patient	0.70866	0.8099	FALSE	2.11983	2.2493	1.37547	1.83676	2.36824	1.89563	1.57521	1.57186	2.2236	2.20404	1.55766	2.90314	2.7409	2.22757	1.7433	2.18236	2.1621	1.83011	1.67164	2.17108	2.27131	1.73497	1.72782	2.23598	1.88727	1.52372	2.11745	2.26349	2.25743	1.95224	1.3779	1.28062	2.07886	1.72494	2.15775	1.68568	1.99862	1.64963	1.93977	2.63601	2.26339
32	C08	Ser-Asp	1.55261	2.15377	Control	0.18525	0.3952	FALSE	1.55261	2.16196	1.45854	2.13382	2.55937	2.2849	2.01784	1.83693	2.45495	2.56522	1.47069	3.53472	2.5507	2.56145	1.7144	2.18898	2.41541	2.46677	1.88827	2.05039	2.13442	1.74063	1.97478	2.4519	2.00811	1.65232	2.68043	2.68875	3.063	1.76834	1.42868	1.21008	1.96115	1.73483	2.28297	2.28147	1.94128	1.4665	2.21155	3.27465	2.74956
33	C09	Ser-Glu	1.62518	2.44282	Control	0.12637	0.38332	FALSE	1.62518	2.19132	1.53251	2.70799	3.57207	1.89024	2.19264	2.76102	2.3898	3.12968	1.68726	3.48148	2.8129	2.67895	2.50789	2.38946	2.60335	2.57918	2.14945	2.29962	2.61996	2.09348	2.34865	2.79253	2.84404	2.09826	2.61731	2.74198	3.25307	2.26383	1.63962	1.27016	2.29507	1.90506	2.58214	1.79411	2.22681	1.97137	1.8747	3.55184	3.13218
34	C10	Ser-Gln	6.07001	3.6926	Patient	0.09602	0.38332	FALSE	6.07001	2.86251	2.47001	3.66391	5.37709	3.217	2.81828	2.8362	4.20992	5.51935	2.30297	5.08061	4.11764	3.24588	3.17238	2.87357	3.0682	4.35967	2.70751	3.05898	3.49984	3.26613	3.31131	3.60882	3.51197	3.14094	3.56707	4.40183	4.30265	4.2556	3.20883	2.33227	4.74281	3.57222	3.21752	1.81693	2.0843	4.89962	3.32845	4.6275	4.0548
35	C11	Ser-Gly	2.49944	2.04676	Patient	0.29233	0.50114	FALSE	2.49944	2.15148	1.50789	1.88948	2.44	2.12098	1.72901	1.71915	2.02411	2.33746	1.52661	3.39158	2.54946	2.65413	1.91313	2.2812	2.02394	2.19309	1.64313	2.52176	2.36172	2.03827	1.76079	2.41736	2.20965	1.68307	1.9477	2.62548	2.66101	1.84897	1.43659	1.25377	1.99574	1.85572	2.44518	0.64636	2.05368	2.03562	1.45349	3.18407	2.53644
36	C12	Ser-His	2.33437	1.88721	Patient	0.29233	0.50114	FALSE	2.33437	1.21359	1.44488	1.91929	2.3274	1.82657	1.60914	2.06043	1.96085	2.5522	1.42574	2.9398	2.4383	2.38433	1.76738	2.00878	0.68307	2.08314	1.39082	0.74277	2.22899	1.85218	1.78596	2.26091	1.89398	1.85236	2.13571	2.92245	2.5848	1.64385	1.803	1.0679	2.08455	1.74862	2.39642	0.71556	1.58465	1.63471	1.40577	2.80631	2.26424
37	D01	Ser-Leu	2.24665	1.77898	Patient	0.20882	0.42652	FALSE	2.24665	2.02878	1.29368	1.78149	2.60414	1.34114	1.33475	2.07306	2.17817	2.20248	1.61948	2.60737	2.45085	1.62066	1.55601	2.26606	1.7458	1.75734	1.61827	2.0284	1.92761	1.72897	1.72108	1.84407	2.10306	1.79635	2.37244	1.75702	1.92015	1.91705	1.85562	0.95962	1.68894	1.40455	2.03484	1.63455	1.49974	1.36362	1.26146	2.23214	2.21025
38	D02	Ser-Met	2.45574	2.77933	Control	0.51867	0.67287	FALSE	2.45574	3.45331	2.11733	3.69208	3.28169	2.52271	2.37511	2.07325	2.67433	3.34688	2.66782	3.92309	3.33562	3.16078	2.35374	3.08259	3.0253	2.88111	2.29567	2.96169	2.71017	2.10777	2.66088	3.43261	3.14665	2.49176	3.1393	3.29953	3.09426	2.56024	2.23218	1.65861	2.92512	2.61886	3.2153	2.60402	2.45293	2.2422	2.22057	3.24074	3.29981
39	D03	Ser-Phe	1.45424	1.83296	Control	0.32458	0.51082	FALSE	1.45424	2.19172	1.31686	1.67577	2.16715	1.56117	1.54077	1.41715	1.85777	2.06022	1.32038	2.98249	2.19142	1.82703	1.38469	1.86516	2.09434	2.11299	1.52192	2.22206	1.97657	1.38861	1.68201	2.4181	1.81243	1.59685	2.38944	1.89117	2.07089	1.65404	1.37545	1.01283	1.80627	1.52367	1.84829	1.75507	1.66094	1.3666	2.09348	2.44442	2.40685
40	D04	Ser-Pro	1.93586	2.48888	Control	0.18525	0.3952	FALSE	1.93586	3.02013	1.67803	2.60122	2.80013	1.77404	2.16575	1.66758	2.74678	3.12246	2.45174	4.11267	2.98106	2.44134	2.05706	2.43665	2.62353	2.60744	2.24992	3.03655	2.6585	2.30753	2.20237	2.8229	2.6088	2.14062	2.74613	2.81129	2.54147	2.2752	1.9049	1.42162	2.5652	2.07618	2.62677	2.54385	2.22544	2.0217	2.53552	2.82133	3.14084
41	D05	Ser-Ser	1.61109	1.52053	Patient	0.81205	0.86619	FALSE	1.61109	2.23214	1.07297	1.37708	1.69748	1.16804	1.32319	1.12344	1.53133	1.73117	1.43248	2.5427	1.85957	1.63989	1.10936	1.68732	1.70209	1.65687	1.1813	1.74938	1.50876	1.18791	1.23674	1.77523	1.59689	1.32365	1.68196	1.69368	1.66912	1.40289	1.10199	1.00415	1.63587	1.28231	1.72437	1.56838	1.77451	1.21481	1.0706	1.73839	1.92966
42	D06	Ser-Tyr	2.40751	2.20125	Patient	0.56363	0.7027	FALSE	2.40751	2.66723	1.58101	1.73442	2.62858	1.82062	1.89359	1.6055	2.39093	2.85179	2.12899	3.12534	2.66076	2.40889	1.64072	2.33898	2.37652	2.34568	1.79642	2.33707	2.42298	1.89171	2.10181	2.58458	2.89068	1.85309	2.74771	2.48667	2.16323	2.03499	1.72748	1.29029	2.41445	1.87625	2.51863	2.12243	2.04889	1.897	1.59241	2.76462	2.73548
43	D07	Ser-Val	2.02367	2.59541	Control	0.23448	0.45021	FALSE	2.02367	2.95285	1.98325	2.13445	3.12433	2.0269	2.18089	1.86102	2.97631	2.7914	2.20097	3.85709	3.77044	2.78956	1.93656	2.8495	2.93573	3.52088	2.2061	2.81143	2.70037	2.34558	2.19667	3.10338	2.86463	2.17362	3.44263	2.83389	2.69551	2.33402	1.58615	1.29063	2.567	2.37767	2.75359	2.47868	2.36318	1.93787	1.94606	3.24896	3.19767
44	D08	Thr-Ala	2.41094	2.64782	Control	0.51867	0.67287	FALSE	2.41094	3.04314	2.23509	2.69976	2.78791	1.96289	2.06073	1.75612	2.50005	2.95125	2.04258	3.8053	3.55141	3.1302	2.44789	3.22311	3.1079	2.96101	2.11914	3.06463	2.72876	2.17419	2.13168	3.43919	2.67685	2.3058	2.76124	3.38771	2.63334	2.43988	1.98187	1.84234	2.83344	2.45883	2.70393	2.5828	2.55191	1.88878	2.06388	3.45626	3.25969
45	D09	Thr-Arg	2.15593	1.44666	Patient	0.12637	0.38332	FALSE	2.15593	1.65784	0.95456	1.86337	1.52389	1.7422	1.2033	1.3747	1.45617	1.62509	1.30395	2.57109	2.12012	1.69694	1.15504	1.61911	1.6877	1.30645	1.2816	1.79621	1.37229	1.59506	1.01836	1.65123	1.26614	1.05599	1.33012	0.64031	1.56604	1.14833	0.79202	0.97633	1.23307	1.18668	1.44188	1.45975	1.3305	1.09902	1.39907	2.3336	1.77417
46	D10	Thr-Asp	2.09351	2.66293	Control	0.23448	0.45021	FALSE	2.09351	2.65881	1.88633	2.39281	3.36853	1.76876	2.41872	1.95445	2.64798	3.11148	2.40936	4.30165	3.11044	2.95243	2.34985	2.58582	3.06757	2.68521	2.47476	2.95189	2.77862	2.17007	2.14528	3.02376	3.38358	2.29482	2.91934	2.04882	3.19745	2.29599	1.73163	1.42461	2.97785	2.34107	2.96958	2.55466	2.52895	2.07934	2.90237	3.75389	3.51234
47	D11	Thr-Glu	1.32115	2.37909	Control	0.11037	0.38332	FALSE	1.32115	2.60999	1.7665	1.7488	2.6406	2.14687	2.11395	1.91533	2.28397	3.09305	2.01037	3.77005	2.73726	2.52647	2.08819	2.40464	2.30364	2.33165	2.24949	2.4556	2.58726	1.94297	2.1772	2.97496	2.34939	2.19345	2.60403	1.77999	3.13633	2.15684	1.97613	1.32026	2.34213	2.13842	2.49464	2.27206	2.13155	2.20092	1.69608	3.46905	3.06463
48	D12	Thr-Gln	6.20476	3.42134	Patient	0.09602	0.38332	FALSE	6.20476	2.98323	2.86683	2.08148	3.59054	3.375	2.58587	2.57758	3.81007	5.32314	1.94389	5.11033	3.92229	3.3399	2.74426	2.65574	1.88693	3.41047	2.37062	3.17431	3.57995	3.04126	3.47098	3.44571	3.47332	3.30875	3.9626	3.42203	3.76156	4.02867	3.21152	2.66867	4.70826	3.81642	3.20025	3.24454	3.1075	4.77498	2.90818	3.92104	3.61511
49	E01	Thr-Gly	1.69925	1.73184	Control	0.9729	0.98314	FALSE	1.69925	1.80293	1.39518	1.55615	2.55941	1.6003	1.34286	1.32698	2.24491	2.22272	1.47598	2.72773	2.01463	2.17256	1.51156	1.81933	1.98918	1.46267	1.28528	1.71189	1.63245	1.24929	1.69472	1.91851	1.96674	1.51623	1.66712	1.75626	1.71939	1.89245	1.82627	1.00808	1.7061	1.58641	2.04121	1.52207	1.48729	1.33163	1.93887	2.47196	2.46423
50	E02	Thr-Leu	3.78591	3.17815	Patient	0.26231	0.48426	FALSE	3.78591	3.35224	2.45394	2.67871	3.5448	4.27503	2.97916	2.13962	3.09522	4.17404	3.51425	4.72362	3.81286	3.38954	2.7255	3.32919	3.61524	3.38826	2.66871	3.85986	3.19221	2.36201	2.99739	3.75412	2.58134	2.73739	3.46457	3.35809	3.57193	2.73263	2.38107	1.91328	3.25709	2.71597	3.7551	2.94458	3.32758	2.34247	2.53742	3.76328	4.36442
51	E03	Thr-Met	3.6757	3.73701	Control	1	1	FALSE	3.6757	4.52715	3.01889	5.11938	4.1851	3.12955	3.15066	2.7261	3.64418	4.82509	3.51946	5.58218	4.50721	4.32052	3.3092	4.18507	3.60206	4.95834	2.80132	4.43719	4.43083	2.77975	3.88164	5.15616	3.54001	2.70911	4.17452	4.46303	3.91986	3.59505	2.44086	2.23143	3.97358	3.54117	4.80101	3.68934	3.4102	2.5392	2.94513	4.25918	4.04118
52	E04	Thr-Phe	1.74603	2.79668	Control	0.11037	0.38332	FALSE	1.74603	2.97759	2.26943	2.4688	3.72994	1.94117	2.46971	2.24389	2.68844	3.37752	2.29731	4.93088	3.33979	2.61759	2.41155	3.02761	3.05848	3.07315	2.81094	3.24319	3.45441	2.23675	2.52916	4.10627	2.39481	2.11815	3.10867	3.39962	2.99072	2.49848	2.11444	1.50866	2.75591	2.26885	3.21612	2.50485	2.63663	2.10084	2.00162	3.54854	3.65947
53	E05	Thr-Pro	2.0998	2.623	Control	0.23448	0.45021	FALSE	2.0998	2.79921	1.68034	2.14722	2.5931	2.02799	2.30661	1.84339	2.61684	3.08035	2.9144	4.56619	3.01869	2.71057	2.20303	2.64321	2.49667	2.80879	2.24259	3.03195	3.0415	2.10827	2.20443	3.1969	3.2493	2.07403	2.88584	3.1983	2.71347	2.36137	1.98293	1.4481	2.5035	2.14422	3.1861	2.59464	2.74671	2.0339	2.48505	2.95417	2.90646
54	E06	Thr-Ser	2.04436	1.83014	Patient	0.43464	0.59608	FALSE	2.04436	2.16473	1.21085	1.58266	2.75789	1.44323	1.39227	1.38283	1.77445	2.04187	1.59761	2.61741	2.29081	1.86047	1.56349	2.01786	1.76433	1.83051	1.46789	2.0355	2.36521	1.5837	1.53011	2.08722	2.19376	1.46562	1.87932	2.38987	1.75871	1.60058	1.84578	1.12222	1.88099	1.48346	2.34336	1.72758	2.03628	1.34971	1.2196	2.34358	1.97628
55	E07	Trp-Ala	2.92224	2.12065	Patient	0.11037	0.38332	FALSE	2.92224	2.32545	1.69482	2.14244	2.14471	1.98712	1.87858	1.56885	1.90344	2.65376	1.62094	3.06908	2.70313	2.39814	1.9426	2.37309	2.38728	2.3385	2.03781	2.2896	2.43239	1.94538	1.98595	1.93853	1.79339	1.72525	2.27741	2.16281	2.07103	2.09303	1.86428	1.61151	2.32279	1.97629	2.62356	1.99641	2.21725	1.68974	1.84609	2.72188	2.68778
56	E08	Trp-Arg	1.81327	1.63323	Patient	0.39577	0.59365	FALSE	1.81327	1.74984	1.09317	1.42109	1.84846	1.3796	1.53046	1.29164	1.71427	1.77919	1.46283	2.91434	2.29468	1.75513	1.58942	1.64024	1.60885	1.64538	1.66922	2.0173	1.83672	1.43251	1.52916	1.46732	1.32631	1.21958	1.41824	1.83878	1.60843	1.41108	1.02654	1.12588	1.64336	1.29009	1.87469	1.71026	1.65637	1.16644	1.29137	2.2151	2.17629
57	E09	Trp-Asp	3.49773	3.17788	Patient	0.47564	0.64312	FALSE	3.49773	3.19721	2.466	2.762	3.60619	2.54617	3.05582	2.17957	2.93171	3.99573	3.06579	4.56421	3.87249	3.23141	2.82514	3.01054	3.59131	3.23165	3.14131	3.87241	3.63242	2.61101	2.83039	3.09196	2.52937	2.64652	2.68556	3.31717	2.83795	2.88362	2.1227	1.83576	3.43528	2.85123	3.50659	3.15029	3.4811	2.40231	2.43154	4.56016	4.20651
58	E10	Trp-Glu	3.41342	2.93303	Patient	0.35907	0.55597	FALSE	3.41342	2.95518	2.19886	1.94285	3.41935	2.18943	2.94949	1.75306	3.0008	3.91422	1.99299	4.6417	3.60975	2.91859	2.6531	2.67846	2.49874	3.11905	2.87697	3.27665	3.55698	2.63163	2.73922	3.07645	2.52493	2.64566	3.34878	3.30745	2.74891	2.77869	2.08942	1.60976	3.28003	2.86466	3.38781	2.92325	2.21557	2.56435	2.87857	3.7748	3.92084
59	E11	Trp-Gly	3.55577	2.29497	Patient	0.09602	0.38332	FALSE	3.55577	2.20695	1.8006	2.13435	2.99732	1.90441	2.13695	2.02277	2.14409	2.91009	1.74239	3.13599	2.71901	2.53239	1.89166	2.12192	2.10387	2.59234	2.20257	2.3074	2.55637	2.02135	2.16083	2.14855	1.73884	2.07608	2.49038	2.37255	2.44102	2.28306	2.26252	1.68527	2.53897	2.19322	2.48594	2.24394	2.26028	2.03309	2.13111	2.99055	2.87896
60	E12	Trp-Leu	2.68753	1.75683	Patient	0.09602	0.38332	FALSE	2.68753	1.73963	1.54887	1.54393	1.98818	1.5359	1.73384	1.26447	1.8056	2.31462	1.23694	2.26677	1.96804	1.82482	1.59953	1.66494	1.28543	2.0387	1.58214	1.88662	2.19566	1.48815	1.85437	1.52441	1.39115	1.68525	1.9835	1.78321	1.91957	1.83047	1.65242	1.26184	2.02438	1.80551	2.02011	1.72449	1.36385	1.45382	1.84224	2.39239	2.20556
61	F01	Trp-Lys	2.83031	1.95665	Patient	0.14411	0.38332	FALSE	2.83031	2.14172	1.64591	2.33758	2.88845	2.06442	1.81525	1.61676	1.88429	0.94407	1.60914	2.44262	2.65725	1.87658	1.58626	1.8966	1.84012	1.88722	1.70898	2.47446	1.9279	1.42647	2.00342	1.78368	1.38616	1.59053	3.24721	1.76725	1.84227	1.84728	1.66758	1.24056	2.09887	1.90324	2.24139	1.97891	1.71924	1.69576	2.38241	2.87673	2.58526
62	F02	Trp-Phe	3.74421	2.83024	Patient	0.16371	0.38332	FALSE	3.74421	3.066	2.26128	2.69972	3.00004	2.28865	2.63016	1.93674	2.88874	3.76211	2.64077	4.12583	3.5382	2.68455	2.372	2.46061	2.70038	3.05125	2.5738	3.22677	3.02132	2.55372	2.89605	2.58886	2.10793	2.41215	2.79674	2.78452	2.93742	2.89526	2.83868	1.86274	3.42662	2.95658	3.21574	2.51523	2.64248	2.41245	2.38369	3.28102	3.44345
63	F03	Trp-Ser	4.67893	2.50869	Patient	0.09602	0.38332	FALSE	4.67893	2.93361	1.87197	2.21938	2.70189	2.14824	2.35217	1.95173	2.50051	3.5582	1.90416	3.28928	2.94578	2.62698	2.20113	2.62026	2.7078	2.85519	2.10044	2.85674	2.90135	1.8628	2.54463	2.43476	1.82252	2.1751	2.91555	2.55902	2.66841	2.59834	2.15704	1.96108	3.13084	2.44773	3.10605	1.6542	2.50376	2.08164	2.25406	3.26187	3.1993
64	F04	Trp-Trp	2.82723	2.18163	Patient	0.18525	0.3952	FALSE	2.82723	2.36838	1.77447	1.76597	2.6887	1.47089	2.53596	1.51719	1.88641	2.7326	2.05421	2.96815	2.41595	2.65464	2.17586	2.20937	2.20707	2.33755	2.16332	2.47802	2.6756	1.73272	2.16835	1.87149	1.55718	1.8828	1.95784	2.08438	2.38875	2.12648	1.73265	1.40691	2.2959	1.99578	2.94844	1.67364	1.79396	1.69526	2.04384	2.87572	2.43933
65	F05	Trp-Tyr	3.65557	2.43655	Patient	0.09602	0.38332	FALSE	3.65557	2.67613	1.82714	1.88098	2.6448	1.77186	2.44253	1.78004	2.42378	3.12963	2.24901	3.45581	2.87024	2.49222	2.10471	2.27963	2.36223	2.6949	2.26912	2.6284	2.74671	2.01531	2.36248	2.3739	2.02676	2.2094	2.55792	2.51271	2.26004	2.32071	1.97817	1.5141	2.60934	2.23978	3.04755	2.23285	2.28958	1.96442	2.06884	3.33589	3.09245
66	F06	Trp-Val	3.92425	2.69046	Patient	0.09602	0.38332	FALSE	3.92425	2.77464	2.15503	2.31682	2.7937	2.15337	2.72261	2.04459	2.66842	3.55549	1.87092	3.449	3.17271	2.67318	2.47323	2.54367	2.92246	2.90169	2.4016	2.69539	3.19967	2.58359	2.61325	2.53304	2.25985	2.45044	3.26993	2.84884	2.4157	2.61639	2.15254	1.86018	3.01158	2.74226	3.17904	2.69257	2.45418	2.33238	2.58072	3.05556	3.56677
67	F07	Tyr-Ala	2.30416	2.29215	Patient	0.86513	0.90275	FALSE	2.30416	2.49428	1.68005	1.89481	2.5597	1.64441	1.77982	2.02385	2.16891	2.77898	1.76548	4.33503	3.45352	2.50823	1.86506	2.50121	2.63929	2.18838	1.9617	2.20686	2.57351	1.88897	1.91222	3.5127	2.40266	2.46906	2.49578	2.867	2.73906	2.04587	1.66216	1.30779	2.32006	1.98631	2.40234	2.03004	2.30017	1.69845	1.73836	2.95173	2.95883
68	F08	Tyr-Gln	4.20584	2.74894	Patient	0.09602	0.38332	FALSE	4.20584	2.5281	2.02612	2.028	3.1011	2.76867	2.28092	1.92861	3.01872	4.03629	1.84869	3.53109	2.99592	2.36283	1.99918	2.11901	2.38099	2.28241	2.2874	2.63831	3.73911	2.22854	2.66328	2.95368	3.03482	2.50592	2.84132	2.78773	2.88178	3.08426	2.47387	1.39701	3.56059	2.7326	2.84474	2.6728	2.21446	2.55975	2.34843	2.84013	2.9413
69	F09	Tyr-Glu	2.99779	4.08308	Control	0.14411	0.38332	FALSE	2.99779	4.51594	2.58037	3.94596	4.7566	3.18191	3.5261	3.15955	4.53304	4.87844	3.84171	7.20616	5.04273	4.13147	3.27719	3.6748	3.96953	4.10362	4.04575	4.16463	4.63876	3.32844	3.66388	5.16604	3.94884	3.88139	4.1511	4.28745	4.97211	3.30217	3.03527	2.12128	4.02417	3.61116	4.66259	4.07198	3.38694	2.96664	3.07225	5.52771	4.70812
70	F10	Tyr-Gly	3.00599	2.85314	Patient	0.75982	0.84817	FALSE	3.00599	2.98082	2.00031	2.36431	4.37615	2.5944	2.35877	2.34936	3.25193	3.39912	1.9746	4.61761	3.34532	3.02488	2.38569	2.90606	3.07181	2.8156	2.66898	2.97385	3.13984	2.33643	2.56889	3.5173	3.93462	2.53224	3.06145	3.53601	3.46167	2.45577	2.37411	0.57345	3.12262	2.59291	3.34362	2.56297	2.5709	2.21521	2.21737	3.68237	3.53904
71	F11	Tyr-His	2.24675	2.90716	Control	0.29233	0.50114	FALSE	2.24675	2.9598	2.14606	2.43163	3.71166	2.37763	2.68366	2.22592	2.93677	3.62478	1.98044	4.22036	4.0505	3.09319	2.54924	2.67889	2.86582	3.35731	2.62454	3.00595	3.24486	2.28696	3.04415	3.51917	3.19345	2.7715	3.82088	3.56689	3.60967	2.57749	2.15364	1.35568	3.12829	2.67251	3.32097	2.72122	2.59682	2.06304	2.1801	4.08422	3.45742
72	F12	Tyr-Ile	2.84062	2.15134	Patient	0.16371	0.38332	FALSE	2.84062	2.10769	1.81669	1.96314	2.6358	1.706	1.67062	1.8987	2.86429	2.92084	1.36475	3.19884	2.46148	2.61059	1.69135	2.01243	1.28586	2.33135	1.27417	2.08339	2.48298	2.0191	2.26112	2.46879	2.54089	2.18087	2.62206	2.68024	2.40031	2.20179	2.05298	1.2095	2.52301	2.29223	2.49032	2.08417	1.8709	2.12705	1.82283	2.84062	2.0178
73	G01	Tyr-Leu	3.44464	2.43214	Patient	0.16371	0.38332	FALSE	3.44464	2.35773	2.23144	1.8843	3.62603	2.91811	2.25862	2.04584	2.43886	2.96347	1.70569	3.37553	3.49755	2.5319	2.03229	2.44298	2.47235	1.17205	2.15627	2.56318	2.52838	1.77666	2.50089	2.87236	2.2496	1.34274	3.47289	2.43348	2.60551	2.25383	2.0636	1.76249	2.71005	2.39648	2.72836	1.91721	2.13232	2.08348	3.24223	3.49045	3.09972
74	G02	Tyr-Lys	2.51722	2.37597	Patient	0.65879	0.78078	FALSE	2.51722	2.4419	1.75157	1.97121	2.5124	2.25045	1.93338	1.90863	2.23842	3.1773	1.9793	3.47752	2.67761	2.35961	1.5879	2.4396	2.47464	2.56266	2.10513	2.62978	2.38606	1.98606	2.34641	3.15048	2.62999	0.67795	2.75152	2.43317	2.92963	2.24551	1.82454	1.74801	2.71556	2.30804	2.69918	1.79669	2.25332	1.95197	1.9851	3.18676	2.95684
75	G03	Tyr-Phe	1.99549	2.86257	Control	0.12637	0.38332	FALSE	1.99549	3.07442	2.47039	2.22355	3.17106	2.01053	2.65403	2.16719	2.69939	3.4016	2.22016	3.79747	3.05271	3.03774	2.07893	2.56708	3.19028	4.14747	2.68579	3.18047	3.10057	1.86442	2.68527	3.9816	3.38247	2.03787	3.67375	3.15865	3.06403	2.53461	2.50457	1.70268	2.91975	2.6707	3.4466	2.35414	2.63796	2.20966	2.22541	4.09354	3.65498
76	G04	Tyr-Trp	2.2623	2.11275	Patient	0.43464	0.59608	FALSE	2.2623	2.25721	1.57641	2.45303	1.95316	1.71798	2.15396	1.67155	1.99749	2.49271	2.0037	3.14305	2.88415	2.15614	1.83285	2.20397	2.18295	2.24394	1.9168	2.22493	2.52764	1.24166	1.99982	2.43026	1.96122	1.61175	2.17435	2.21442	2.38072	1.86457	1.51653	1.52743	2.23051	1.86219	2.59041	1.69273	1.9193	1.56102	2.56332	3.06821	2.3991
77	G05	Tyr-Tyr	2.20246	2.58507	Control	0.43464	0.59608	FALSE	2.20246	2.93014	1.98568	1.83966	2.99112	2.02421	2.52858	1.89393	2.34957	3.29891	1.89085	3.91766	3.04845	2.76463	1.76316	2.48628	2.79222	2.98412	2.38746	2.66238	2.89272	1.94159	2.55288	3.48349	3.56437	2.33077	2.89473	2.4268	3.11237	2.47947	1.87182	1.48479	2.8736	2.41042	3.11233	2.08678	2.28979	2.21126	2.02401	3.60797	3.21515
78	G06	Tyr-Val	1.71154	1.88512	Control	0.65879	0.78078	FALSE	1.71154	2.05991	1.46417	1.44902	2.28677	2.14901	1.65722	1.46349	1.56361	2.37285	1.21453	2.77681	2.4659	2.09956	1.33529	1.78387	2.04072	2.11794	1.63952	1.95239	2.24885	1.39542	1.72434	2.29607	2.10411	1.79815	2.14921	2.04559	2.23847	1.71538	1.40172	1.31384	2.03724	1.66396	2.18719	1.63426	1.73801	1.54754	1.48607	2.41477	2.23211
79	G07	Val-Ala	1.89423	2.19919	Control	0.56363	0.7027	FALSE	1.89423	2.37314	1.72502	1.97682	2.55939	1.93104	1.82543	1.83902	1.92226	2.67685	1.64283	3.73723	3.15399	2.77363	1.38723	2.67493	2.89529	2.20277	2.01997	2.22913	2.43487	1.57116	2.0029	3.12855	2.40699	2.11703	2.08185	2.47709	2.88132	1.86817	1.5272	1.35559	2.28697	1.97162	2.48079	1.84935	2.30992	1.58873	2.49419	2.9419	2.64062
80	G08	Val-Arg	2.19	2.11476	Patient	0.81205	0.86619	FALSE	2.19	2.29003	1.64037	1.69985	2.44639	1.71589	1.73351	1.35564	1.80342	2.70971	1.86158	2.94315	2.43104	2.19871	1.7939	2.07437	2.21479	2.28198	1.91533	2.02654	2.46346	1.50848	1.96271	2.65923	3.00149	2.03422	2.49607	2.44103	2.7665	1.78279	1.71895	1.24336	2.1599	1.84041	2.34749	1.76667	1.90366	1.54813	1.63217	2.59152	2.51897
81	G09	Val-Asn	1.94683	2.12808	Control	0.91883	0.93838	FALSE	1.94683	2.57236	1.65004	2.00348	2.46557	1.78771	1.74125	1.52421	1.92143	2.65544	1.4629	3.43674	2.6496	2.26746	1.48671	2.30699	2.64538	2.16096	1.85875	2.23996	2.3705	1.58054	1.85102	2.75496	2.41938	1.96963	2.53244	2.253	2.74252	1.84681	1.67407	1.28722	2.22612	1.94533	2.42269	1.83571	1.74246	1.58216	1.59046	2.79683	2.55658
82	G10	Val-Asp	1.75065	2.40499	Control	0.16371	0.38332	FALSE	1.75065	2.75751	1.79389	1.93167	2.81892	2.00675	2.04888	1.60403	2.32351	2.84652	1.67921	4.30321	3.27662	2.58814	2.03997	2.48729	2.51605	2.51569	2.19248	2.65875	2.65019	1.80838	2.10718	2.9283	3.2107	2.12684	2.89377	2.8925	3.18681	1.98919	1.71111	1.3465	2.44922	2.12275	2.61693	2.07183	1.88036	1.82056	2.93967	2.30573	2.99251
83	G11	Val-Glu	1.47893	2.49194	Control	0.11037	0.38332	FALSE	1.47893	2.62588	1.95529	2.22605	2.68065	2.10296	2.23624	1.78587	2.63792	3.09366	1.58309	3.70143	2.82654	2.77872	1.69063	2.46149	2.37972	2.70025	2.34191	2.52558	2.93446	1.97008	2.42933	3.21412	2.58741	2.2791	2.82261	3.06436	3.01589	2.17949	1.75117	1.44556	2.54998	2.45615	2.79189	1.95014	1.90502	2.05509	2.05808	3.39637	2.83156
84	G12	Val-Gln	5.39849	3.24712	Patient	0.11037	0.38332	FALSE	5.39849	3.33358	2.95024	2.22138	3.5038	3.86795	2.27486	2.2156	3.74941	6.08513	2.00463	4.69071	3.50769	3.04374	2.04013	2.52701	1.56211	3.36415	2.37618	2.783	3.44386	2.91747	3.5276	3.41957	3.33156	3.07871	3.47997	3.62751	3.12282	3.60726	3.03737	2.06956	4.48114	3.21826	3.32774	3.09512	2.8231	3.46529	3.02624	3.97198	3.4344
85	H01	Val-Gly	1.28898	1.39687	Control	0.81205	0.86619	FALSE	1.28898	1.45879	1.59779	1.23152	2.25539	0.89596	1.30012	2.53735	1.07681	1.68526	0.82344	2.50883	1.57016	1.49118	0.64984	1.44735	1.42773	2.05731	1.09172	1.4274	0.99291	1.00221	1.3604	1.50502	1.4517	1.34546	1.28526	1.27748	1.35614	1.2136	1.37452	0.72965	1.35912	1.29648	1.53419	1.10114	1.19532	1.56446	1.68448	2.01325	1.70492
86	H02	Val-His	1.89321	2.31111	Control	0.32458	0.51082	FALSE	1.89321	2.6103	1.9003	1.9766	2.59499	2.24953	2.11731	3.55718	2.36767	2.95129	1.25077	4.37136	2.77551	2.41353	2.1344	2.25975	2.3181	2.53749	2.10126	2.47958	2.12711	1.61668	2.24977	2.54677	2.86301	2.21436	1.7049	2.96499	2.34325	2.01806	1.64896	1.13841	2.31003	2.20083	3.21214	1.77022	1.76949	1.89455	1.62714	3.11957	3.28824
87	H03	Val-Ile	1.97489	2.28148	Control	0.65879	0.78078	FALSE	1.97489	2.30889	1.80792	1.89555	2.40795	1.96327	1.94582	4.60076	2.11946	3.10909	1.53723	3.17581	2.87221	2.37565	1.67124	2.23455	2.38581	2.52824	1.85265	2.35344	1.90454	1.58882	2.10835	2.71783	2.29414	2.10569	1.99201	2.35877	2.45954	2.0761	1.60927	1.14012	2.32012	2.2538	2.61289	2.01658	1.63543	1.892	1.74524	3.08028	3.05598
88	H04	Val-Leu	3.31625	2.25811	Patient	0.12637	0.38332	FALSE	3.31625	2.8765	1.8801	1.77282	3.1976	2.33014	1.95908	5.00751	2.76185	2.66854	1.879	4.3828	3.086	2.17441	1.78332	2.26284	2.44007	2.2996	1.20763	2.58381	2.8069	1.74963	2.04991	2.49862	2.07268	2.0279	1.20361	2.05958	2.41863	2.36537	1.49481	1.20631	2.15217	1.96229	2.79325	1.98017	1.7458	1.74524	1.56525	2.78294	2.49629
89	H05	Val-Lys	1.3727	2.10756	Control	0.14411	0.38332	FALSE	1.3727	2.50218	1.61745	1.66322	2.9547	2.05164	1.91157	3.79428	1.94595	2.6823	1.42707	2.94271	2.35539	2.33925	1.48169	2.12464	2.09509	2.35147	1.75433	1.94146	2.27469	1.85952	1.97932	2.39639	2.202	2.01879	1.2198	3.012	2.18433	1.84418	1.36714	1.20427	2.51106	2.03884	2.63612	1.90348	1.57236	1.71823	1.60161	2.63002	2.56546
90	H06	Val-Met	2.3305	2.78064	Control	0.43464	0.59608	FALSE	2.3305	2.58386	2.29944	2.4002	3.0595	2.58288	2.36333	4.91056	2.71686	3.42917	2.54232	3.94455	3.35755	3.19765	1.74481	3.37623	3.13462	3.15588	2.25152	2.45214	3.41624	2.073	2.63871	3.69857	3.27015	2.75149	1.4529	3.08127	3.27211	2.53209	2.15508	1.61885	3.05574	2.6714	3.43861	2.22307	2.29312	2.11568	2.08481	3.22255	3.35101
91	H07	Val-Phe	1.4548	2.41828	Control	0.12637	0.38332	FALSE	1.4548	2.50503	1.86534	2.0034	2.61939	2.08149	1.82207	4.59237	2.05951	2.85152	2.21002	3.4841	2.71858	2.95077	1.86284	2.53246	2.32535	2.43378	2.2889	2.20896	2.87172	1.91031	2.21148	3.52958	3.02675	2.60469	1.37446	2.53937	3.05936	2.64014	1.85246	1.2439	2.24035	2.10992	2.58782	1.57452	2.21107	1.90189	1.80947	3.3625	3.14808
92	H08	Val-Pro	1.18268	1.73764	Control	0.12637	0.38332	FALSE	1.18268	1.59425	1.2901	1.44958	1.8933	1.59018	1.43951	3.70334	1.71552	2.14535	1.5529	2.72954	2.46591	1.87361	1.23018	1.72935	1.63343	1.59833	1.4339	1.58283	1.84643	1.36532	1.55055	2.23788	2.18773	1.62332	1.22907	2.34711	2.11376	1.78204	1.64242	1.07437	1.65974	1.4878	1.82166	1.13149	1.41717	1.53459	1.4059	2.16869	2.20818
93	H09	Val-Ser	1.81616	1.81718	Control	0.86513	0.90275	FALSE	1.81616	1.59912	1.38707	1.62989	2.08368	1.66695	1.46004	4.5224	1.46667	2.20283	1.61785	2.61951	2.09724	1.84023	1.20326	2.03335	2.23093	1.73572	1.5459	1.72618	2.01305	1.38729	1.69269	2.18137	2.39544	1.79075	0.75663	2.61931	2.21745	1.94917	1.77056	1.07915	1.82294	1.60408	2.03193	1.24909	1.46308	1.43216	1.40527	2.37685	2.17009
94	H10	Val-Tyr	1.70316	1.70013	Patient	0.81205	0.86619	FALSE	1.70316	1.71349	1.36059	1.37711	1.93525	1.47686	1.36976	4.59608	1.58648	2.20666	1.46679	2.41383	2.51206	1.76321	1.12463	1.61714	1.59263	0.92193	1.37216	1.63091	1.48801	1.29745	1.6381	2.01705	2.30896	1.63402	1.19649	2.05406	2.02152	1.47144	1.70808	0.85872	1.78518	1.50702	1.82393	1.38917	1.28707	1.49273	1.25518	2.44104	2.09917
95	H11	Val-Val	1.67421	1.7328	Control	0.91883	0.93838	FALSE	1.67421	1.76093	1.39341	1.43837	1.95166	1.4746	1.30294	3.3085	1.31702	2.17787	1.59526	2.64366	2.32619	1.89152	1.12247	1.84314	1.30193	1.96497	1.59539	1.68059	1.74884	1.41671	1.6139	2.10525	2.31707	1.5771	1.14685	2.37104	2.30993	1.61111	1.6498	0.9601	1.62887	1.51166	1.87696	1.43331	1.32739	1.43795	1.3183	2.61206	1.74317
96	H12	D-(+)-Glucose	8.86252	5.70677	Patient	0.11037	0.38332	FALSE	8.86252	4.79934	5.73379	4.18021	5.30403	3.72488	5.79087	6.14203	-0.0427	9.33305	4.44423	6.50926	7.76601	4.64569	4.92786	2.61804	2.16078	6.31387	3.03035	3.53312	7.87629	5.19258	7.41507	6.54525	5.86243	6.20462	4.36472	6.3205	6.44931	6.66891	8.09633	3.66949	7.64074	6.16522	7.13159	6.43832	4.02819	7.38866	5.399	7.46666	7.39677
[truncated: 10 more columns]

## Sheet: PM-M5
	Well	Compound	Mean Dup Patient	Mean Control	Higher Mean	Unadjusted p-value	Adjusted p-value	p < 0.05 (Adjusted)	Patient 1 (Dup)	Control 1	Control 2	Control 3	Control 4	Control 5	Control 6	Control 7	Control 8	Control 9	Control 10	Control 11	Control 12	Control 13	Control 14	Control 15	Control 16	Control 17	Control 18	Control 19	Control 20	Control 21	Control 22	Control 23	Control 24	Control 25	Control 26	Control 27	Control 28	Control 29	Control 30	Control 31	Control 32	Control 33	Control 34	Control 35	Control 36	Control 37	Control 38	Control 39	Control 40
1	A01	NegativeControl	3.83348	5.59155	Control	0.39577	0.70358	FALSE	3.83348	6.62835	5.61872	5.98023	3.46291	2.71194	3.33525	7.1065	5.76422	6.82891	4.23387	8.28296	2.99437	7.85079	5.80783	2.72521	2.51691	8.06628	4.49518	7.28927	3.18959	3.29307	6.02954	7.30771	7.88699	5.3151	5.1172	8.53824	7.96536	4.55802	6.30942	3.88779	6.51236	6.54661	7.80731	6.56866	6.65312	3.55366	6.7708	8.10883	5.54667
2	A02	NegativeControl	5.96661	6.28355	Control	0.91883	0.95878	FALSE	5.96661	7.94174	7.02263	5.09275	3.1045	3.67282	2.35193	8.85045	4.83504	8.52361	5.06913	9.94901	3.40035	9.46839	7.16371	2.42607	3.02239	8.8455	7.4754	8.89933	3.85094	4.44947	7.02618	8.33365	7.03421	6.65725	3.38528	10.5868	8.72923	5.23153	6.80774	4.64277	5.99754	4.88272	9.32897	3.8	6.52261	5.83194	10.1935	9.51045	6.08591
3	A03	NegativeControl	6.30754	5.89062	Patient	0.91883	0.95878	FALSE	6.30754	6.86138	2.60897	4.4916	2.96569	4.65154	4.4755	8.3072	6.1227	7.42999	5.24775	6.88879	3.98569	8.51365	2.96219	3.63387	2.60008	7.51017	6.29591	8.3118	3.29131	3.97206	6.50288	8.62622	7.97548	6.59263	6.73502	9.32101	7.82782	4.98941	5.49949	4.37712	5.09106	6.6744	8.63084	6.49588	5.18362	4.72976	8.8855	7.67826	4.41107
4	A04	NegativeControl	8.58767	7.11276	Patient	0.51867	0.72163	FALSE	8.58767	7.23238	1.40559	5.89314	3.675	4.19178	7.56277	9.92666	5.54936	9.76735	6.21327	10.9583	3.83472	10.4992	4.21063	2.9503	4.21831	9.76105	8.65675	8.69872	3.84885	4.70179	8.07036	9.31042	7.66559	8.49487	8.33332	9.26756	9.69975	6.3513	8.56252	5.39046	3.69511	8.09263	10.6148	9.04973	10.7269	5.35254	8.08719	8.56741	6.70577
5	A05	NaCl	7.95312	7.03049	Patient	0.70866	0.8504	FALSE	7.95312	4.12109	1.11546	5.71091	3.71675	4.93326	8.13727	9.24761	7.69811	9.81542	6.35766	10.8888	4.10716	9.60735	2.868	3.70743	5.71118	10.3439	4.8502	8.56828	7.52913	4.29026	7.81122	9.34762	7.85899	5.97782	7.11864	4.52034	9.79552	2.8706	8.63279	5.01924	9.17095	8.59844	10.3311	9.91914	7.46455	6.58011	7.5977	8.30737	6.96171
6	A06	NaCl	4.9174	4.39858	Patient	0.81205	0.88588	FALSE	4.9174	1.95328	0.59678	3.84425	2.79622	4.67434	6.73486	5.75345	3.71754	6.40369	4.64148	7.13261	2.96375	5.87794	1.83458	2.55112	1.78225	7.50224	1.16435	3.50477	4.71204	2.69767	4.91074	6.10986	6.86236	5.2966	1.28092	1.16198	7.75452	0.52619	5.90717	3.37665	1.36091	6.35541	6.39173	4.19367	4.30585	3.34857	7.86235	4.88515	4.6334
7	A07	NaCl	2.4319	3.31318	Control	0.56363	0.74121	FALSE	2.4319	0.83191	0.64355	4.15156	2.66296	3.31683	7.03794	2.7807	4.53046	4.74044	4.87304	5.55132	2.98471	5.21168	1.28657	2.9879	0.99131	8.50241	0.61012	1.53038	1.7236	2.95814	3.57372	3.36822	4.94557	2.93191	1.1509	1.05493	5.79604	0.71339	2.83734	3.52654	0.88046	5.29932	4.61546	0.71057	3.08633	1.30352	3.74118	1.00022	2.25763
8	A08	NaCl	0.24837	2.36359	Control	0.11037	0.67739	FALSE	0.24837	0.23844	0.72884	4.17911	2.44171	4.42385	9.54859	0.75673	5.40011	2.81032	4.81009	0.67223	3.20751	0.68603	0.93141	3.47334	0.58526	8.22812	0.52721	0.91367	0.77463	2.65578	0.82423	0.98261	4.68115	0.83574	0.57526	0.92636	0.94959	0.6732	0.59282	2.59546	0.73932	0.70107	0.84197	0.55746	0.47661	0.54265	4.87951	1.42093	0.55197
9	A09	NaCl	0.2461	0.82767	Control	0.16371	0.67739	FALSE	0.2461	0.20388	0.99697	0.58312	0.69796	0.64249	1.58261	0.75666	0.24278	0.97763	0.42179	0.7099	0.76291	0.79444	0.73701	1.253	0.91115	2.49038	0.62698	0.62881	0.75467	1.33098	0.73921	0.59613	0.77173	0.51384	0.6045	0.88428	0.70207	0.7106	0.66112	0.35958	0.74056	0.80124	0.84462	0.62173	0.60369	0.52243	1.27855	0.19878	0.59929
10	A10	NaCl	0.20864	0.73203	Control	0.09602	0.67739	FALSE	0.20864	0.64759	0.60565	0.90309	0.54096	0.61438	0.76336	0.68369	0.5991	1.12008	0.41653	0.71396	0.79356	0.84121	0.73114	0.65415	0.67364	0.72575	0.57877	1.30233	0.83371	0.82411	0.78424	1.04702	0.61122	0.66764	0.71116	0.86151	0.64559	0.74569	0.7483	0.4128	0.74735	0.83949	0.94317	0.68786	0.71125	0.59904	0.8411	1.53052	0.61455
11	A11	NaCl	0.15399	0.59522	Control	0.09602	0.67739	FALSE	0.15399	1.06041	0.62434	0.36609	0.44658	0.40366	0.61332	0.46305	0.44369	1.00113	0.34439	0.59587	0.69437	0.65202	0.49581	0.58733	0.52776	0.62998	0.46738	0.61483	0.71856	0.63907	0.67017	0.54525	0.46596	0.49984	0.56128	0.83727	0.49981	0.64767	0.72471	0.40038	0.76157	0.65625	0.78173	0.42248	0.60425	0.52271	0.68154	0.41507	0.57506
12	A12	NaCl	0.18304	0.6494	Control	0.09602	0.67739	FALSE	0.18304	1.14575	0.63983	0.3161	0.39847	0.38415	0.56104	0.71527	0.48507	1.00262	0.2985	0.68508	0.39425	0.77402	0.58242	0.53639	0.52174	0.53012	0.45187	0.58308	0.80751	0.71387	0.64685	0.64379	0.46799	0.83524	0.5336	0.83433	1.0904	0.64179	0.60837	0.4562	0.72259	0.71213	0.89991	0.58341	0.59302	0.47935	0.52786	0.46461	0.63011
13	B01	AmmoniumChloride	5.97187	7.00002	Control	0.47564	0.72163	FALSE	5.97187	8.99975	5.34972	6.98867	3.37395	5.1448	8.30839	9.86606	6.54924	9.12338	5.61483	9.37709	3.8675	9.19989	4.65058	1.99426	3.24732	10.3493	7.17825	10.3161	4.57573	6.37948	6.71765	8.93884	6.88658	7.40343	6.94634	6.7494	9.68625	6.43708	7.37403	4.97719	8.38261	7.62982	9.56826	9.61924	8.02296	5.24139	6.07254	8.43925	6.83433
14	B02	AmmoniumChloride	7.9411	6.44302	Patient	0.56363	0.74121	FALSE	7.9411	4.68027	6.03392	7.22672	3.32577	5.59675	8.2861	8.41681	4.61853	8.20488	6.17824	10.1168	3.49155	9.62415	4.25929	3.29131	3.18065	8.78899	2.8119	9.21322	3.96609	3.81552	6.29718	8.82409	8.096	6.18174	7.00055	6.87891	9.6387	3.35713	8.05114	4.7944	8.70296	5.14267	10.655	8.65672	7.61114	5.30561	9.95491	8.08505	4.5397
15	B03	AmmoniumChloride	9.72568	7.00964	Patient	0.23448	0.67739	FALSE	9.72568	4.22899	5.50802	5.50966	3.78769	3.60934	9.31961	9.44346	5.83	9.57332	7.66863	10.7303	3.79635	11.2794	4.78495	3.91167	3.82672	9.81028	3.32162	10.117	7.56466	4.83819	7.38239	9.87455	8.69892	6.22826	7.28051	7.79935	9.53851	3.1859	7.85878	4.99873	7.79848	6.25622	10.9984	9.25444	8.27006	5.06381	10.1752	8.02825	5.54199
16	B04	AmmoniumChloride	10.0668	6.60943	Patient	0.16371	0.67739	FALSE	10.0668	2.60542	2.56472	5.6061	3.93663	4.06259	8.90993	8.93567	7.12656	9.32989	6.89288	10.4534	3.7854	10.4942	4.78727	3.66209	4.81224	9.74788	2.91133	8.15861	9.0191	4.38178	8.13954	9.31251	9.03293	1.31195	8.81478	10.6108	9.49427	5.67144	8.41646	4.85323	5.19042	8.00698	10.8348	7.94962	7.69639	4.84893	5.62455	0.65236	6.15963
17	B05	SodiumSelenite	8.04695	5.45548	Patient	0.20882	0.67739	FALSE	8.04695	2.97673	2.29262	6.19417	4.40195	3.59877	7.83226	3.96894	3.75823	8.43479	5.67362	8.12413	3.11397	9.58411	2.64183	1.03937	6.92017	7.24342	3.79458	5.80147	7.05661	3.53029	7.69408	8.09661	6.56194	4.78929	8.82081	9.15009	7.19784	6.59471	8.01599	4.90677	2.96006	7.57233	7.65528	7.47928	6.84036	7.4298	4.94058	4.50977	6.39675
18	B06	SodiumSelenite	6.35386	2.11538	Patient	0.12637	0.67739	FALSE	6.35386	1.45047	1.68836	6.91589	0.57508	1.80272	7.12976	0.82303	1.59137	2.95283	4.28357	1.16577	0.95681	0.86517	1.73366	0.5178	2.87454	6.03306	2.69593	0.85506	0.98224	1.82409	2.412	1.20623	4.78423	1.65501	0.86053	3.56905	1.03007	3.38152	1.16405	3.54498	2.17906	1.27951	1.39128	2.5145	1.99538	0.80148	2.03994	0.54596	0.67709
19	B07	SodiumSelenite	0.33009	1.03663	Control	0.11037	0.67739	FALSE	0.33009	0.66895	0.95575	3.08215	0.7413	1.95171	3.06664	0.60137	0.99429	1.03645	0.64116	0.89916	0.7911	0.96563	0.75182	0.7292	0.68318	1.06916	1.54016	0.77974	0.68038	1.5794	0.5255	0.71043	2.05245	0.73071	0.64641	1.24546	0.5382	0.82244	0.77728	1.11671	0.74478	0.77357	1.36261	0.80226	0.95365	0.60937	0.59996	0.93127	0.51538
20	B08	SodiumSelenite	0.39071	1.23975	Control	0.09602	0.67739	FALSE	0.39071	0.82874	1.48626	1.52671	0.6144	1.62633	2.77988	1.03762	0.91498	1.37067	0.79412	1.11557	0.84785	0.85958	1.05288	1.36697	0.94739	1.23954	1.86888	0.89635	1.1172	1.0305	0.98358	1.15215	2.49228	1.07117	1.00007	1.33766	0.78821	1.38561	1.05907	2.36869	1.12436	1.06174	2.74547	1.38228	0.96785	0.8664	1.26666	0.68684	0.93873
21	B09	PotassiumChloride	4.11451	6.04126	Control	0.61038	0.77101	FALSE	4.11451	9.36059	1.54681	8.19852	5.82319	5.49441	10.1894	1.79972	7.31721	6.04019	9.80271	7.83692	5.89439	8.87591	2.78039	3.28829	3.00871	16.0198	8.2592	5.82	2.57139	2.91992	5.67189	12.9094	7.73133	4.74141	1.62264	1.60953	11.9478	1.14885	2.43742	7.91189	1.39106	3.05105	7.62618	7.55755	3.68359	3.42948	5.84465	3.09344	5.69313
22	B10	PotassiumChloride	2.69625	3.86315	Control	0.75982	0.86837	FALSE	2.69625	5.98835	1.36426	5.58566	5.34287	4.4241	5.5607	1.7948	5.98159	4.04618	7.50925	5.60713	3.83712	2.70191	4.88264	3.40268	2.13433	1.20728	6.34555	2.07024	1.83824	2.24352	2.31817	9.40344	3.98927	2.83059	0.9022	1.62595	8.82737	0.8332	2.46238	5.91967	0.96592	1.69453	4.79417	4.51993	2.54293	2.26771	4.39244	1.12733	2.67335
23	B11	PotassiumChloride	2.59578	4.31992	Control	0.56363	0.74121	FALSE	2.59578	7.15082	1.41892	3.91123	3.19788	4.73614	6.19395	1.98902	7.12016	4.09017	7.98445	6.41028	3.28961	2.99883	5.47886	4.02431	6.70543	1.44427	6.76716	2.58509	2.10009	1.74093	3.06389	12.2273	3.42543	3.38278	1.11292	1.92254	11.9735	1.24201	2.0001	5.39941	1.56245	1.58055	4.91371	5.55954	3.26335	3.08946	5.36545	0.98996	0.73022
24	B12	PotassiumChloride	0.21399	1.03186	Control	0.09602	0.67739	FALSE	0.21399	0.9287	1.16718	0.61668	0.81413	0.80896	1.22141	1.39392	0.77774	1.57953	0.76355	1.23417	0.6585	1.32013	1.03642	1.00399	0.8826	1.03201	0.78826	1.07827	1.35391	1.21196	1.22575	0.9535	0.57691	1.16939	1.14133	1.53169	0.95067	1.29598	1.10765	0.72659	1.54535	1.2199	1.43897	0.8397	0.94261	0.82373	0.58886	0.84176	1.11012
25	C01	CalciumChoride	1.99007	1.25441	Patient	0.20882	0.67739	FALSE	1.99007	1.73392	0.62096	0.55036	0.70383	1.02112	0.76895	1.01823	0.96598	0.74855	0.47672	0.88599	0.42837	0.71019	3.79336	1.13158	0.8035	0.71508	4.56807	1.58365	0.67914	1.02877	3.8341	0.85976	0.53428	1.34314	1.19962	7.29893	0.75374	0.55218	0.61065	0.58016	0.66061	0.87233	3.50965	0.8067	1.41867	4.00535	0.9865	0.59822	0.71387
26	C02	CalciumChoride	0.5631	0.77963	Control	0.26231	0.67739	FALSE	0.5631	0.5799	0.63828	0.77097	0.53258	1.0115	0.72111	0.59329	0.81232	0.71518	0.51258	0.67538	0.53047	0.77145	3.51972	0.57478	0.70149	0.72571	0.71303	0.75175	1.047	0.66151	1.049	0.85449	0.57876	0.78722	0.66047	0.80121	0.93198	0.64745	0.62573	0.37207	0.73262	0.62084	1.15101	0.63228	0.66748	1.28354	0.82996	0.76004	0.83107
27	C03	CalciumChoride	0.7112	0.80013	Control	0.51867	0.72163	FALSE	0.7112	0.77123	0.89104	0.1721	0.99568	0.67399	0.77587	1.06995	0.626	0.75992	0.54833	1.10092	0.52715	1.05731	1.22123	1.0187	0.77789	0.94736	0.77901	0.87213	0.70397	0.80838	0.86813	0.97203	0.66223	0.73869	1.31033	0.88598	0.91147	0.91736	0.92807	0.9897	1.036	0.83249	1.46612	0.92124	0.71886	0.69105	0.74279	0.71756	1.05979
28	C04	CalciumChoride	0.64738	0.97159	Control	0.26231	0.67739	FALSE	0.64738	0.64427	1.26795	0.85365	0.49505	0.87164	0.73563	1.18027	0.88175	1.22903	1.01613	0.89038	0.66261	1.19397	0.97322	0.94576	1.24819	0.35098	0.89573	0.99786	1.15437	1.07452	1.22435	1.09793	0.76091	0.92149	1.22894	1.1912	1.22309	1.06592	1.12307	0.99391	1.27977	1.05749	1.48719	1.00919	1.25439	1.20253	0.57108	0.76816	1.12721
29	C05	ManganeseChloride	42.5802	16.4273	Patient	0.09602	0.67739	FALSE	42.5802	8.35383	1.49496	16.1998	8.54268	11.7754	25.8777	23.1587	18.3997	25.109	18.0908	27.6683	8.99878	18.3237	7.78995	8.06583	4.70277	37.733	10.5738	12.5657	13.2829	11.0629	5.17138	18.0139	27.3455	12.3018	17.286	35.7641	19.6442	25.191	24.5483	14.1157	25.3381	25.5728	25.2179	14.5466	14.1141	10.1201	18.1091	32.4826	20.2716
30	C06	ManganeseChloride	97.6472	32.7715	Patient	0.12637	0.67739	FALSE	97.6472	24.6212	1.76061	42.9423	33.1888	34.2682	60.4665	29.527	27.175	55.5542	38.8456	16.5115	23.0201	15.8223	67.4781	12.0346	4.81956	105.616	69.6206	17.1648	9.89301	30.3604	12.7772	24.5904	99.3385	15.4733	3.85296	87.7121	24.5315	58.8703	52.7294	34.704	10.4489	33.0264	44.7539	20.4595	12.6681	3.08701	31.4039	56.7876	30.4211
31	C07	ManganeseChloride	-305.661	-109.005	Control	0.14411	0.67739	FALSE	-305.661	-40.4322	-15.4965	-180.584	-127.277	-105.165	-382.881	1.93813	-140.869	-122.934	-192.566	-6.01675	-115.295	-46.9446	-31.4982	-46.978	-23.3198	-441.374	-8.37596	-12.2434	-10.4749	-109.916	-382.776	-87.9238	-217.297	-64.0759	-27.0482	-159.357	-104.399	-173.162	-263.235	-197.701	-31.076	-94.4758	-82.7936	-3.28622	-46.0807	1.30737	-75.625	-277.71	-127.579
32	C08	ManganeseChloride	-349.459	-120.915	Control	0.12637	0.67739	FALSE	-349.459	-226.629	-32.6417	-170.361	-311.456	-90.4113	-380.935	13.5114	-184.712	-104.877	-207.928	-13.1174	-171.672	-94.4423	-37.6569	-34.9909	-58.904	-544.283	-26.9634	4.32631	-58.755	-82.5598	-243.006	-225.005	-43.0442	-96.145	-81.4227	-31.1783	-167.516	13.9596	-32.6124	-192.203	-88.1441	-163.543	-160.751	27.9616	-22.3112	51.433	-97.1038	-62.645	-210.609
33	C09	ZincChloride	2.95059	2.8186	Patient	0.9729	0.98314	FALSE	2.95059	4.88533	1.38389	6.20457	3.23108	3.86288	6.9502	0.82131	4.36678	3.72595	4.44878	3.8875	3.81443	1.24011	1.14297	2.28314	0.8574	3.84618	1.92337	1.29274	1.11811	1.41389	3.28466	4.00066	5.23909	0.98603	0.76008	1.21894	4.69465	0.6294	0.75984	4.66683	0.75625	1.11411	2.17676	4.35788	1.14334	1.10221	2.54596	2.30825	2.35144
34	C10	ZincChloride	1.25458	1.58229	Control	0.9729	0.98314	FALSE	1.25458	3.84355	1.23035	1.47718	0.5385	2.00005	4.44141	1.0725	3.36013	2.46125	0.80357	3.56709	0.93868	0.8338	0.81779	2.10662	0.77282	0.65302	2.49448	0.84386	1.00302	0.7669	1.19146	3.60416	2.7224	0.80181	0.82803	1.08027	1.90675	0.72467	1.359	2.52717	0.85561	0.7175	1.72724	1.81795	0.73716	0.71868	2.27925	1.2938	1.4328
35	C11	ZincChloride	0.38641	0.75192	Control	0.09602	0.67739	FALSE	0.38641	1.03957	0.69994	0.48587	0.55027	0.73503	0.79277	1.02705	0.81043	0.86965	0.39356	0.87108	0.51306	0.82575	0.75531	0.58039	0.79765	0.69554	0.5562	0.68422	1.11748	0.81146	0.92065	0.83735	0.86144	0.83252	1.00836	0.92942	0.71132	0.80112	0.80546	0.64902	0.96374	0.83821	1.03741	0.67564	0.73063	0.6659	0.49967	0.61871	0.78696
36	C12	ZincChloride	0.15304	0.78239	Control	0.09602	0.67739	FALSE	0.15304	0.77524	0.71291	0.5834	0.53688	0.83847	0.72649	1.05064	0.77719	0.72306	0.53259	1.14952	0.50443	1.02554	0.81992	0.63435	1.01062	0.8497	0.63944	0.83056	0.95696	1.07008	0.86389	0.90949	1.01408	0.89118	0.82419	1.0017	0.77832	0.83673	0.80685	0.5332	0.96089	0.84914	1.14097	0.67642	0.73736	0.66687	0.53154	0.71714	0.81313
37	D01	Copper(II)Chloride	2.20124	3.31881	Control	0.35907	0.68941	FALSE	2.20124	3.63326	2.87028	2.89683	1.37445	2.30864	3.47898	4.16747	2.57734	4.24525	1.00112	3.78692	1.52061	6.52677	2.50652	0.35419	4.21059	4.89555	4.13524	4.97107	6.13419	3.00425	4.12216	5.06622	2.54642	4.39657	2.91363	3.93901	4.55688	2.76035	3.26463	1.05483	3.90219	3.65586	6.80184	5.26301	3.59131	5.95275	2.80196	1.64195	2.85875
38	D02	Copper(II)Chloride	0.8436	1.84627	Control	0.51867	0.72163	FALSE	0.8436	2.77448	2.32903	0.68665	0.57678	0.69602	3.01097	1.83712	1.29902	3.84132	0.45123	1.67405	0.64937	4.74938	3.12791	0.21799	3.08495	2.37384	2.05701	2.41916	3.26701	0.68076	1.81307	3.27259	1.8592	1.81871	2.47159	4.41653	1.77084	1.85469	2.04265	0.54147	2.74329	1.92959	5.20296	2.41145	1.466	2.73096	1.75767	1.65127	0.46863
39	D03	Copper(II)Chloride	0.86762	0.35899	Patient	0.11037	0.67739	FALSE	0.86762	0.52746	0.16907	0.22413	0.21449	0.32121	0.72495	0.10605	0.20698	0.74368	0.21208	0.06023	0.20726	0.67245	0.16383	0.49962	0.60429	0.56154	0.3606	0.85317	0.48192	0.43622	0.21187	0.83127	0.32505	0.25524	0.7969	0.59557	0.40401	0.32739	0.51423	0.22172	0.75928	0.24649	1.09707	0.09584	0.33892	-0.00142	0.06013	0.29073	0.58932
40	D04	Copper(II)Chloride	4.34824	1.15037	Patient	0.09602	0.67739	FALSE	4.34824	0.79452	0.74129	0.73654	0.87852	0.76265	1.24137	0.75175	0.39222	1.03592	0.93177	0.46074	0.77203	1.35564	0.77087	0.65868	2.26684	0.89627	1.06131	2.87751	1.15129	0.94951	1.02079	2.43057	0.89373	0.63999	3.77184	1.34929	2.4181	0.16837	1.40883	0.79866	2.49888	0.56843	2.52982	0.33631	1.49143	-0.05166	-0.01944	3.19735	2.17141
41	D05	CobaltChloride	7.92013	6.28277	Patient	0.35907	0.68941	FALSE	7.92013	6.36301	1.4158	4.80699	3.23372	3.57647	7.89	8.99885	4.58818	6.44519	6.76806	4.6095	3.42281	8.09537	4.81673	3.16477	7.92507	8.39795	6.34215	6.78477	7.92468	3.62492	5.4013	7.43138	9.70795	6.16855	9.01743	9.43243	7.97557	6.75086	7.7976	5.12403	5.94689	7.3506	9.04056	7.89681	6.67101	6.25968	9.57742	5.1831	6.0002
42	D06	CobaltChloride	7.6741	6.63402	Patient	0.43464	0.72163	FALSE	7.6741	7.52716	1.37065	5.77441	3.76174	4.22045	10.5674	9.61184	4.89835	6.57235	0.31424	6.35223	4.39086	10.5442	4.27987	3.07614	9.9014	4.72457	7.91215	7.33999	8.14744	4.00131	6.0793	7.08427	10.8564	7.34897	6.62698	11.4005	9.2402	7.53206	5.9038	5.54068	8.93471	7.47113	10.0709	9.4593	6.83839	6.3009	7.06262	3.49482	7.39619
43	D07	CobaltChloride	5.16086	5.00995	Patient	1	1	FALSE	5.16086	5.53946	1.00053	6.32483	3.34622	3.45106	7.87322	7.85372	3.79416	4.97392	5.81764	6.6415	3.39516	6.49513	1.90819	2.4732	6.37431	3.78333	6.19114	5.79419	6.2276	2.90688	4.39692	7.04648	5.19048	5.03495	4.99294	4.32944	7.51296	3.02543	5.35238	4.68871	2.131	4.54676	5.98161	5.68503	6.41745	3.31728	5.10847	8.36649	5.48447
44	D08	CobaltChloride	3.34131	4.66477	Control	0.51867	0.72163	FALSE	3.34131	6.78057	1.62487	5.81883	3.75915	4.81738	8.11309	8.86998	5.16258	4.8533	8.13373	4.06667	3.7962	6.97268	1.73734	1.75717	3.4453	1.46277	5.81174	3.82196	3.7902	2.24904	7.47424	10.7814	5.64153	2.88945	2.41142	1.31317	8.38675	1.17357	4.11391	5.4401	1.17802	4.69943	6.06975	6.24779	3.86927	2.98737	3.76721	2.99346	6.38616
45	D09	Iodine	3.67018	4.87065	Control	0.51867	0.72163	FALSE	3.67018	6.28305	3.15226	6.26382	4.34521	7.55955	7.8089	5.67408	5.55621	4.99638	8.07975	4.91831	4.57584	6.65414	2.35286	2.14642	4.76454	1.00374	7.24835	3.97355	2.08951	1.87033	4.11682	10.0132	4.96439	3.09904	2.21064	1.51885	10.0053	1.20021	5.34586	6.36726	1.3234	5.74328	6.15526	6.42639	4.56177	3.31994	4.36072	2.2893	6.75849
46	D10	Iodine	3.24726	4.69547	Control	0.47564	0.72163	FALSE	3.24726	6.91739	4.15455	6.82403	4.34909	5.48627	5.99169	2.06272	6.86984	5.35321	8.28489	4.11821	4.65227	3.25057	3.75656	4.14967	6.93802	1.2239	6.49161	2.56507	1.79425	1.59092	2.73931	10.8376	6.26519	2.74541	2.20199	1.28809	10.3509	0.95292	4.58439	6.9078	1.27794	4.19624	5.4966	5.42933	3.61825	3.34906	4.95519	1.55828	5.09297
47	D11	Iodine	2.06664	3.53508	Control	0.47564	0.72163	FALSE	2.06664	5.18027	2.59774	6.96295	4.99994	4.14719	4.10848	1.77906	4.46841	4.77061	5.7666	3.13148	3.46359	2.53467	3.30142	1.90475	6.19733	1.05271	4.51814	1.97815	1.69009	1.00665	1.76228	8.04581	4.3283	2.74794	1.51036	0.92595	7.37053	0.76983	3.33497	4.69206	1.04759	2.33351	3.8389	4.54574	2.7376	2.65216	3.78938	1.09011	3.74187
48	D12	Iodine	1.67753	3.58998	Control	0.32458	0.67739	FALSE	1.67753	4.85602	2.78583	4.62072	4.84853	3.32185	3.97413	1.68239	5.40618	4.04663	6.39421	3.42382	4.77477	3.34098	4.38761	1.79636	5.01323	1.03524	4.00765	2.14605	2.11944	1.1103	1.93747	8.36611	3.86639	2.90879	0.81824	1.29136	8.1414	0.79691	3.4654	4.73821	0.91317	0.82601	4.38077	4.87882	2.71686	2.37581	3.80753	1.17573	4.00064
49	E01	SodiumPhosphate	4.60024	6.08757	Control	0.32458	0.67739	FALSE	4.60024	6.18762	5.33273	6.12267	4.27323	4.42012	7.0607	7.9543	5.50778	7.25391	5.62032	8.41966	3.15257	8.32139	2.67025	2.9077	6.84631	8.22988	6.36738	8.41807	6.54033	3.61534	8.1011	7.23957	6.5225	5.35169	6.36594	6.01903	7.6684	5.73431	8.33632	4.01766	7.37566	7.04792	7.60361	7.01606	6.3723	8.00136	8.20609	8.19995	5.50155
50	E02	SodiumPhosphate	8.07926	7.58168	Patient	0.81205	0.88588	FALSE	8.07926	7.81171	7.47582	4.82183	5.18359	4.64576	9.19615	11.0736	7.29951	8.60299	6.46823	12.6012	4.11198	11.1065	3.50892	2.30479	10.0508	8.55356	7.68767	11.3207	8.82852	4.44158	3.21062	9.66858	10.9375	6.49908	11.8342	5.83576	10.6789	8.16962	9.47402	4.22774	9.95601	10.1214	11.2625	9.34975	6.31683	10.2902	8.9986	6.62094	7.40165
51	E03	SodiumPhosphate	6.14124	6.36935	Control	0.81205	0.88588	FALSE	6.14124	6.2554	4.83395	2.89271	1.3249	3.2194	6.79883	9.0117	3.22672	7.31946	5.56389	9.35168	2.42741	9.17659	4.90763	1.88109	8.45462	7.9588	6.40651	7.9672	6.35239	2.25806	4.73922	10.6269	6.66483	6.18274	11.0409	13.9521	11.8488	8.19408	8.74924	2.32905	8.05156	9.2803	9.49167	7.5764	5.75781	7.13121	8.04119	6.0449	5.14075
52	E04	SodiumPhosphate	2.73881	2.71079	Patient	0.51867	0.72163	FALSE	2.73881	1.12436	0.61856	0.63781	0.58903	-0.03352	8.18625	0.68875	1.00535	8.15731	4.35584	3.73839	0.68283	2.59382	1.57003	1.4255	2.16541	6.66319	1.49648	2.06402	0.30642	0.61529	1.44824	1.48011	3.0822	0.98003	1.55963	6.94764	1.25392	1.80868	1.48634	0.77287	1.25209	0.86951	3.61881	1.31536	1.71436	1.70138	8.33967	4.96526	1.07913
53	E05	SodiumSulfate	7.56343	5.96901	Patient	0.23448	0.67739	FALSE	7.56343	6.35514	3.355	4.61159	3.14701	2.97139	7.82347	7.30038	5.68898	6.06684	6.76452	7.32801	3.31011	8.42779	6.27958	1.91252	7.40311	8.97439	6.5755	6.28868	4.00149	3.04472	5.68669	7.43574	7.17138	5.86702	8.39288	9.15475	7.49336	6.45594	7.36671	4.66356	6.85311	7.13094	8.25566	6.81304	6.11777	6.15627	7.62052	6.03365	4.96778
54	E06	SodiumSulfate	5.30442	4.70291	Patient	0.75982	0.86837	FALSE	5.30442	5.24451	1.0909	4.67515	3.14128	3.51099	6.15911	6.36754	4.60023	4.20647	5.66709	6.86272	2.59108	6.41979	6.14847	1.7534	5.97787	6.35198	5.05821	5.18332	3.51242	2.35481	2.24314	6.44247	7.39465	4.79555	3.70043	6.30657	6.52301	5.47432	6.19631	4.02336	1.65371	5.66631	6.91901	5.55419	4.93117	5.18727	6.6839	7.30614	3.57769
55	E07	SodiumSulfate	5.16178	4.50184	Patient	0.70866	0.8504	FALSE	5.16178	6.36638	2.03695	4.5695	0.16518	0.02308	6.09138	7.73782	4.0323	5.71575	5.9269	7.40554	3.46577	7.10849	7.49898	2.23367	5.10203	3.98253	5.51773	4.59768	2.26343	2.57086	3.47615	8.63343	7.34629	4.11595	2.84279	1.27348	8.09001	4.62629	7.80882	0.0938	1.75782	4.47614	8.86575	5.82766	5.1955	3.2035	3.82525	4.36742	3.99851
56	E08	SodiumSulfate	4.73885	4.71725	Patient	0.86513	0.92281	FALSE	4.73885	6.48403	2.91763	4.29574	3.19334	5.89061	8.1179	3.56803	5.16595	5.0548	6.60439	4.24421	3.56029	3.65125	2.39961	2.44693	3.53481	3.02717	5.30303	2.9144	1.94747	1.94555	6.07225	10.4185	7.50717	3.25082	2.84432	1.42193	9.81839	1.4121	6.83689	4.98118	2.24993	4.30302	9.00417	6.09536	4.06589	2.46403	4.29851	4.82553	4.25374
57	E09	SodiumMolybdate	2.35293	3.39601	Control	0.51867	0.72163	FALSE	2.35293	4.91816	2.55075	5.78588	2.664	3.0503	5.10623	1.30935	4.62364	3.81549	5.16744	2.9352	3.12399	2.78206	1.5822	1.14266	3.18143	0.75463	4.66211	2.42981	1.29922	1.08744	2.8378	8.20363	3.90996	2.20902	1.2518	1.08645	6.88483	0.9675	3.7278	4.64704	1.6859	1.89965	4.71949	3.62371	3.13758	1.98028	3.85942	4.77174	3.54366
58	E10	SodiumMolybdate	1.97499	3.02778	Control	0.47564	0.72163	FALSE	1.97499	5.07381	3.04997	4.44687	2.87471	2.91778	4.38983	1.26031	3.62232	4.01204	5.41138	2.77909	2.95727	2.85483	2.27353	1.37965	4.22939	0.7994	3.98569	1.74068	0.82433	0.8736	1.699	7.81142	2.79023	2.34863	1.31984	0.88488	6.71879	0.90709	3.69612	4.15167	1.74863	2.04395	4.72121	4.19314	2.18848	1.99975	3.22193	1.088	3.03253
59	E11	SodiumMolybdate	2.04965	3.84961	Control	0.35907	0.68941	FALSE	2.04965	6.27664	3.47718	5.19285	4.49684	5.54422	4.62881	1.39451	5.0091	4.31112	5.82818	3.16494	3.83488	3.1133	3.88573	2.61807	4.8383	0.92141	4.91575	1.78678	1.20112	1.22607	2.33699	8.71704	4.63534	2.97158	1.57678	1.31509	8.26207	1.27969	4.63887	5.35509	2.44298	3.09378	5.06675	4.90103	2.80991	3.13595	4.147	1.96837	4.11953
60	E12	SodiumMolybdate	1.81481	3.68556	Control	0.39577	0.70358	FALSE	1.81481	6.29087	1.20746	6.50278	2.82732	3.61062	4.94068	1.36459	5.16331	4.09666	5.46583	3.31118	3.90216	3.57749	3.65418	1.43319	4.53614	1.09683	4.42475	2.40758	1.22038	1.23004	2.16508	8.3516	4.38464	4.01853	1.04809	1.29279	8.16349	0.8935	4.52027	4.86823	1.33553	3.28358	4.67918	4.99968	2.93907	4.15373	3.86015	2.71514	3.81074
61	F01	SodiumTungstate	4.48212	5.26679	Control	0.61038	0.77101	FALSE	4.48212	4.79376	4.95518	2.57862	2.00545	3.97607	5.95413	8.59335	4.46274	6.38108	1.90599	5.6126	2.22241	7.75433	3.9375	2.81552	6.35922	4.28878	5.10147	7.90671	6.41539	6.00703	5.68917	8.018	4.32325	6.82375	6.17354	8.09468	8.99781	5.96543	7.7526	2.77692	7.52984	7.57203	6.70463	6.7011	5.86194	7.28734	5.55156	4.84566	5.11485
62	F02	SodiumTungstate	4.04357	2.87998	Patient	0.29233	0.67739	FALSE	4.04357	1.8657	1.91173	1.18143	1.64444	1.94201	4.0654	5.51969	2.13983	3.94281	1.20921	3.77005	1.56109	3.78369	5.0113	1.53201	3.13791	3.33131	2.66439	2.18494	3.6071	2.65919	4.18724	5.45755	2.63558	2.98061	4.16008	4.72841	6.22071	3.81799	4.3635	2.28029	3.49951	3.31215	3.11307	3.66973	2.27919	3.26915	2.28892	2.12486	1.88742
63	F03	SodiumTungstate	2.53034	1.3493	Patient	0.16371	0.67739	FALSE	2.53034	1.28937	0.86818	0.67146	0.59832	0.97594	2.07111	3.0923	0.82503	1.74822	0.64247	1.58069	0.66487	2.73116	2.6038	0.67121	1.34091	1.66053	1.3071	0.7783	1.68397	1.28691	1.90629	1.93324	1.41478	1.2308	2.90647	1.72612	2.1707	1.8437	1.91433	1.24738	1.69297	1.32032	1.18506	1.1213	0.87335	1.12086	0.56102	1.11395	1.00841
64	F04	SodiumTungstate	0.60929	0.55401	Patient	0.56363	0.74121	FALSE	0.60929	0.34196	0.37256	0.51935	0.44142	0.51506	0.65068	0.5868	0.69684	1.18048	0.52349	0.496	0.52639	0.51163	0.49424	0.58996	0.3946	0.53966	0.39823	0.35421	0.51987	0.95372	0.43094	0.50958	0.63734	0.33811	0.80256	0.71302	0.39328	0.3888	0.35687	0.5438	0.53515	0.39946	0.47454	0.33995	0.43917	0.32576	0.50475	0.61457	0.43457
65	F05	SodiumOrthovanadate	1.06492	0.5923	Patient	0.18525	0.67739	FALSE	1.06492	0.36175	0.57991	0.27688	0.24848	-0.24372	0.12752	0.46562	0.57822	0.80648	0.25203	0.65175	0.28398	0.82147	1.26537	0.08897	0.65339	1.63465	0.42893	0.63265	2.52285	0.3674	0.58167	0.91975	0.24927	0.3875	2.03439	0.69573	0.48394	0.58749	0.38135	0.26091	0.95999	0.3573	0.93247	0.40395	0.54274	0.3726	0.14011	1.85092	0.48641
66	F06	SodiumOrthovanadate	0.55633	0.38365	Patient	0.43463	0.72163	FALSE	0.55633	0.4136	0.41994	0.35092	0.69328	-0.34045	0.03539	0.49939	0.16158	0.44454	0.24179	0.5501	0.27175	0.75408	0.47271	0.13809	0.62405	1.26459	0.41988	0.3026	0.60678	0.39371	0.52278	0.90484	0.13436	0.22681	0.35452	0.86608	0.39338	0.09696	0.01064	0.27175	0.78835	0.18601	0.94779	0.30991	0.56222	0.20552	0.07371	0.6758	0.35406
67	F07	SodiumOrthovanadate	0.21991	0.27457	Control	0.70866	0.8504	FALSE	0.21991	0.13807	0.20963	0.20392	0.46181	0.2097	-0.02324	0.20373	0.05145	0.1801	0.13694	0.28855	0.25989	0.60707	0.36214	0.25241	0.27175	0.28388	0.16352	0.16289	0.22323	0.7297	1.48579	0.4555	0.0576	0.08675	0.09026	1.17374	0.20484	0.05794	0.07767	0.12295	0.39122	0.11336	0.73141	0.15477	0.2155	0.08918	0.01091	0.31754	0.23813
68	F08	SodiumOrthovanadate	0.53669	0.60819	Control	0.9729	0.98314	FALSE	0.53669	0.63586	0.65701	0.27828	0.25443	-0.26852	0.08966	0.65669	0.19716	0.35342	0.25841	1.0402	0.27232	1.91707	0.66531	0.19219	0.75987	0.23455	0.49518	0.57936	0.88051	0.64602	0.77815	1.66197	0.19701	0.40049	1.8164	3.37173	0.60613	0.39331	0.30236	0.27033	1.05272	0.35535	1.41608	0.65373	0.56219	1.0238	0.0738	0.68873	0.57256
69	F09	PotassiumChromate	3.37603	5.32513	Control	0.32458	0.67739	FALSE	3.37603	8.82467	3.49756	6.30434	4.76583	4.17973	7.19155	6.03669	5.57482	5.13664	7.79462	3.98219	4.60426	4.88231	3.76846	2.25915	7.30482	12.3667	5.59892	3.47734	1.98469	1.60763	10.207	10.1924	6.0159	3.68323	2.06202	1.19341	9.55342	1.29851	5.83346	6.65882	1.95599	3.76708	5.75074	6.7692	5.46155	2.98322	4.83329	4.36834	5.46924
70	F10	PotassiumChromate	2.32803	4.2223	Control	0.29233	0.67739	FALSE	2.32803	6.72668	3.45525	7.70753	3.55598	4.92668	5.17137	1.97968	4.934	4.50718	7.96813	3.24821	4.14668	4.40507	4.69498	1.53045	5.42417	6.50598	5.40593	2.44161	2.25471	0.80751	2.34939	9.32616	5.38027	3.06017	1.72834	1.17749	7.08671	0.99355	4.66669	5.57755	2.51389	3.30654	5.31125	4.91882	3.64586	2.45346	4.16409	1.57974	4.33623
71	F11	PotassiumChromate	1.52365	3.10193	Control	0.29233	0.67739	FALSE	1.52365	6.85066	2.23272	4.48123	2.76434	2.87329	3.62388	1.85281	3.55347	3.54716	5.16183	2.54576	2.88379	3.4622	4.28173	1.50793	3.82778	1.00285	3.97912	1.6059	1.4633	0.5861	1.61132	6.15745	2.63581	3.08055	1.05692	1.25946	4.83768	0.81026	3.71902	4.05864	2.06835	2.59274	4.23803	4.474	2.18461	2.06991	3.2594	1.16512	3.63266
72	F12	PotassiumChromate	1.44814	3.30028	Control	0.26231	0.67739	FALSE	1.44814	5.58738	2.17016	4.46831	2.85159	3.09727	4.67059	2.01349	4.14324	3.99528	5.50124	2.9827	3.1565	3.95134	4.60357	1.78919	3.5796	1.09572	3.50992	1.48214	1.34179	0.71898	1.92056	6.29158	3.41464	3.02473	0.68555	1.05451	5.39049	0.632	4.21134	4.3201	1.19826	3.18795	4.82716	4.51354	2.99994	3.4588	4.33432	2.07713	3.91158
73	G01	SodiumPyrophosphate	5.05564	6.65618	Control	0.32458	0.67739	FALSE	5.05564	7.8294	4.5736	6.36367	4.66932	5.1457	8.30417	7.80666	4.19447	8.0788	5.67329	5.95945	4.30386	8.57862	7.50726	3.66161	7.40428	8.92369	6.17017	9.1027	8.1046	6.32969	5.15332	8.82011	6.69122	6.8773	6.30048	9.71385	8.34397	6.80888	7.96617	4.1411	7.88668	7.67584	8.62048	7.18602	5.65501	8.31792	8.32112	9.16814	5.38157
74	G02	SodiumPyrophosphate	7.29225	8.62783	Control	0.51867	0.72163	FALSE	7.29225	9.77816	8.28911	6.58333	6.69415	4.5443	11.321	11.6992	8.35174	10.6829	6.81851	8.17655	4.71966	11.6622	8.78621	2.32631	9.22133	11.0923	7.55978	10.5383	11.486	5.6553	6.69199	12.4199	8.94212	7.28239	9.54371	13.9962	11.4134	9.27651	10.6116	6.04529	10.874	10.7751	11.6515	10.5108	8.96372	10.3062	8.24094	8.06597	6.95725
75	G03	SodiumPyrophosphate	4.94424	5.66944	Control	0.70866	0.8504	FALSE	4.94424	6.3791	5.86151	4.0925	3.32069	2.68849	7.47218	6.63416	3.68247	7.39324	4.36459	4.81975	3.36515	7.32825	5.36352	1.43027	6.43174	7.0728	5.25474	7.91705	8.34177	4.90666	4.25575	7.13318	7.10464	4.8224	7.77588	8.87794	7.83529	5.6652	6.85199	4.01892	6.88095	6.88108	7.58682	7.89241	5.72519	6.96401	5.16836	7.24726	4.73436
76	G04	SodiumPyrophosphate	10.3027	9.8303	Patient	0.75982	0.86837	FALSE	10.3027	12.8033	8.78305	7.75909	6.4416	5.43464	14.1566	11.8949	9.6237	12.5038	7.27952	9.34052	6.80962	12.7172	7.77321	2.48837	10.1674	13.9021	8.96275	10.0674	12.9801	5.5668	7.65369	13.1863	10.4874	8.10533	10.5018	14.9793	13.1786	9.76859	12.2835	7.01515	12.0189	12.0095	14.8252	11.6827	8.91767	11.5966	12.7358	8.74837	8.67536
77	G05	SodiumNitrate	7.29696	6.48336	Patient	0.61038	0.77101	FALSE	7.29696	7.19269	6.24864	4.73645	3.20315	3.34141	8.92495	7.94881	4.37857	8.3652	5.93779	6.49513	3.50317	9.09481	5.21736	2.08801	7.07604	8.74195	6.67277	5.88866	8.50277	4.7734	5.39683	9.37512	6.9323	5.79906	9.21066	10.5353	8.57621	6.31543	8.19722	5.08219	8.12424	7.87175	9.50743	7.4706	7.07942	8.29635	6.95328	6.14644	6.12266
78	G06	SodiumNitrate	3.28466	4.6274	Control	0.32458	0.67739	FALSE	3.28466	4.99075	3.64205	3.4505	2.37021	2.41296	6.32373	5.78528	4.85067	4.5008	4.43268	3.95483	2.68071	6.4418	1.46106	1.70807	4.63892	6.36017	4.63335	4.9701	6.02963	2.60469	4.44184	6.76468	7.18257	4.38015	5.31472	7.59991	6.41403	4.28417	5.58829	3.71954	5.85544	4.84779	7.6566	6.28497	4.80437	5.49163	4.08617	5.74494	3.81768
79	G07	SodiumNitrate	3.11897	5.58562	Control	0.26231	0.67739	FALSE	3.11897	6.47338	1.36707	4.88274	2.92988	2.97345	7.97664	7.54771	4.57948	4.7935	5.53632	4.64299	3.21564	7.91525	1.9973	2.29155	6.33417	9.57031	5.91822	7.00134	8.39001	4.12944	5.25259	8.67499	6.39012	5.66464	6.1616	8.42112	8.45691	4.43567	6.82605	5.0323	6.95341	5.90558	7.68369	7.18701	5.6087	7.30338	4.85821	6.7178	4.86542
80	G08	SodiumNitrate	2.80568	5.25764	Control	0.18525	0.67739	FALSE	2.80568	6.2966	3.07376	5.15129	4.07071	3.69425	8.23415	4.43294	5.11971	5.47867	6.25166	3.72885	4.93291	5.81617	1.55353	3.74613	6.50378	9.76759	6.80491	3.28171	6.28365	2.46928	5.25822	10.1384	7.08528	5.88371	4.68033	1.71435	9.32148	2.38641	6.35662	5.84176	6.9161	4.38129	6.27506	6.55739	3.30683	6.43804	4.48103	3.86495	4.29897
81	G09	SodiumNitrite	2.21577	3.45033	Control	0.43464	0.72163	FALSE	2.21577	5.02791	2.94463	4.13263	2.75271	3.06125	5.07791	2.01477	4.15545	3.34936	5.08037	2.74383	2.86131	3.98525	1.77165	1.40357	4.64351	0.66747	3.81493	1.5963	1.6258	1.30698	4.0318	8.0732	5.06036	4.32815	2.33965	0.91526	7.00095	0.89758	4.47288	4.73813	1.93797	3.90834	3.96796	4.9872	3.01019	2.13028	3.73086	1.61098	3.12771
82	G10	SodiumNitrite	2.63218	4.62298	Control	0.35907	0.68941	FALSE	2.63218	7.29741	3.52829	5.5395	3.89022	4.17449	5.64685	2.39617	5.87106	6.19679	7.61423	3.77337	4.36814	5.77079	3.25996	1.64533	5.44957	1.63418	5.99796	1.99962	2.35619	0.8644	2.51289	10.6143	4.62806	5.04758	4.06316	1.54971	9.6977	1.15644	5.69987	6.21862	2.78076	5.2579	5.93096	7.68598	3.71466	3.3088	5.05228	1.59749	4.8011
83	G11	SodiumNitrite	1.75202	3.74	Control	0.26231	0.67739	FALSE	1.75202	5.73448	2.26785	4.98469	3.22914	4.99599	3.55279	1.69894	6.35213	3.82497	5.06669	2.8714	4.28212	4.78597	3.36565	2.38955	3.90143	1.28481	4.94306	1.8617	1.5841	0.63887	2.13182	6.99513	3.58776	3.5784	3.43957	1.06769	7.24482	0.89882	4.54648	4.97703	3.27585	4.60951	5.17346	5.16741	2.88187	2.43213	4.57614	1.49619	3.59138
84	G12	SodiumNitrite	1.31836	3.3202	Control	0.23448	0.67739	FALSE	1.31836	4.94656	1.04337	3.87002	2.63391	3.10627	4.02982	1.59569	4.1918	4.51948	5.82559	2.86099	3.0266	4.42918	3.28452	1.26446	3.11164	1.01356	4.09159	1.78819	1.36513	0.65806	1.73278	6.43959	3.86042	3.33794	2.29687	1.13286	6.98835	0.61478	3.95232	4.28243	2.13122	4.73964	5.36375	4.62998	2.88724	2.52446	4.2589	1.36235	3.48627
85	H01	LithiumChloride	2.33135	4.93142	Control	0.12637	0.67739	FALSE	2.33135	5.45391	1.75147	4.58106	3.27342	3.94846	7.50057	6.52743	3.42219	6.1168	4.20052	5.69814	3.39316	6.13831	4.79526	2.84836	4.75512	6.97637	4.41759	6.24564	2.78289	2.62889	3.87465	6.62372	5.37779	4.26237	5.22857	7.11367	6.25977	4.60678	5.82433	3.02758	6.72054	5.81345	6.75901	5.85141	5.41571	6.7202	6.46798	7.40505	4.44856
86	H02	LithiumChloride	4.99839	6.28225	Control	0.39577	0.70358	FALSE	4.99839	7.32201	5.27925	4.51738	3.33169	5.15703	9.86393	7.94412	4.51558	7.98203	5.70706	7.7676	3.96904	8.20021	5.89141	3.17763	7.02779	9.56027	6.11121	7.71775	3.56823	3.78588	5.33499	7.07714	6.96445	5.58173	6.83324	9.13105	7.93186	6.01307	7.47406	4.46089	7.3071	7.444	9.07114	9.11085	6.73091	8.26309	6.66114	6.1517	5.33373
87	H03	LithiumChloride	5.14854	6.40053	Control	0.39577	0.70358	FALSE	5.14854	7.32403	4.76937	6.07372	3.58508	4.7355	8.03069	7.13783	4.5114	8.19208	6.63695	7.54799	4.84497	8.09986	6.05649	2.23977	6.56243	8.12814	6.57216	8.67372	3.45751	4.16887	5.3565	7.55525	7.35947	7.06425	6.99572	8.94287	8.48627	6.30659	7.54098	5.16856	7.40045	7.28613	8.70808	7.66538	6.76136	8.51928	7.31315	5.51209	5.70184
88	H04	LithiumChloride	7.83474	7.25726	Patient	0.86513	0.92281	FALSE	7.83474	7.13923	4.76966	4.85303	4.27654	3.75978	9.23913	9.02253	5.19054	9.49081	6.2549	7.64654	4.85818	8.92462	6.92933	2.55756	7.11539	10.6288	8.0025	9.04272	5.51191	4.71503	5.97983	10.2319	8.66206	7.31393	7.47815	9.8171	10.6012	8.83345	9.24304	6.0105	8.4004	9.0224	10.7185	10.5885	8.54002	8.16481	8.2623	6.00195	6.46528
89	H05	FerricChloride	6.5967	6.94474	Control	0.75982	0.86837	FALSE	6.5967	7.50514	4.29857	3.78435	3.25429	2.89436	11.2774	9.82877	4.90709	8.90817	5.82104	9.10783	3.45582	9.5455	7.55183	1.57442	8.43838	7.77218	8.44877	7.57821	3.67448	4.3559	6.31141	9.96834	7.74124	7.62636	7.94938	9.99482	9.40117	7.33195	9.26147	5.48407	9.26525	8.83444	10.6733	10.1529	7.58662	8.56441	8.07487	5.2142	6.92363
90	H06	FerricChloride	5.90752	6.40783	Control	0.81205	0.88588	FALSE	5.90752	7.60293	3.88775	3.4785	2.88168	2.60571	8.64599	10.4522	4.52265	6.18947	5.27972	10.8978	3.1902	10.0019	3.13046	1.43463	8.86768	8.43017	8.33002	7.69554	9.3865	5.30464	7.05145	8.0674	7.7427	7.36798	6.68627	3.26523	9.73735	7.09425	9.50942	5.03251	9.38183	8.90831	10.903	10.0608	7.02933	5.88671	6.97314	4.63723	6.64092
91	H07	FerricChloride	3.13962	5.59702	Control	0.32458	0.67739	FALSE	3.13962	7.57939	3.25579	4.96318	2.25187	2.18447	8.39911	10.7771	3.66073	4.68772	5.14858	8.89694	2.51441	9.67543	3.48714	1.39571	7.98589	9.55488	7.69404	5.1953	7.55976	3.79665	6.99651	10.4796	6.44719	6.92318	3.41691	1.23761	9.69344	1.47704	7.91172	4.43404	4.95963	7.59251	8.55193	9.81624	6.60786	5.39986	5.72585	5.65917	5.64047
92	H08	FerricChloride	1.79351	3.27019	Control	0.32458	0.67739	FALSE	1.79351	5.07565	1.89109	2.26556	1.73752	1.83401	4.19595	4.31776	2.6715	2.15597	2.88783	3.93201	1.68881	5.66152	2.00174	1.89621	5.6469	2.67616	4.9227	1.75344	3.52537	1.70247	4.12814	6.95935	4.38463	5.65631	2.16474	0.99658	6.8238	1.53005	5.35692	2.47222	2.57036	5.35659	6.04382	5.9865	3.11184	4.93178	3.09574	2.16201	2.93065
93	H09	MagnesiumChloride	1.66663	3.8825	Control	0.20882	0.67739	FALSE	1.66663	5.68279	1.22495	4.16161	4.04959	3.00572	6.07856	1.82035	6.18212	4.35001	5.13952	3.03103	3.24662	4.83226	1.85283	1.48057	4.53226	1.74389	4.43567	1.3221	2.10188	1.96354	2.17497	7.5208	5.35299	4.58238	2.43447	1.10627	7.33281	1.52687	5.70178	4.2902	2.2088	4.12463	5.93817	4.57004	3.20562	5.2775	5.84758	3.21738	3.44922
94	H10	MagnesiumChloride	1.16148	3.27441	Control	0.16371	0.67739	FALSE	1.16148	4.56488	1.55075	3.51492	2.59881	2.67934	4.53801	1.58706	5.3625	3.70027	4.67011	2.15485	2.81852	4.22337	2.70029	1.41025	4.23536	1.13873	4.00537	1.09583	2.02441	0.87159	1.82964	6.61054	3.65991	4.32217	2.9264	1.33928	6.51404	1.02359	4.13434	3.66591	2.50004	3.94206	3.69158	5.2499	3.12761	2.73936	3.58409	2.10077	2.99683
95	H11	MagnesiumChloride	1.03344	3.3052	Control	0.18525	0.67739	FALSE	1.03344	5.55677	1.01825	3.65739	3.66646	2.51235	3.87098	1.74774	3.80812	3.67289	4.39945	2.73511	3.38768	3.84366	2.60474	1.3891	4.37976	1.00622	3.76273	1.60104	2.2239	0.77231	2.04999	6.36152	3.43514	3.66649	2.63641	1.00876	7.23378	0.97149	4.56239	3.5243	2.85455	3.71029	4.23716	5.37402	2.8857	3.05413	4.17108	2.04122	3.23437
96	H12	MagnesiumChloride	1.27887	2.56274	Control	0.26231	0.67739	FALSE	1.27887	4.38509	0.52753	2.69755	1.70424	2.10707	3.50638	1.26765	4.52962	3.07723	3.5405	2.31942	2.17179	3.52273	1.98703	1.06236	2.19958	0.71048	2.53154	1.90304	1.40834	0.54318	1.34895	6.37607	2.82483	2.93292	2.06438	1.11679	5.62011	0.84803	3.79482	2.92078	1.77233	3.77323	3.69841	3.84652	2.43226	2.63962	2.89716	1.32139	2.77256
[truncated: 10 more columns]

## Sheet: PM-M6
	Well	Compound	Mean Dup Patient	Mean Control	Higher Mean	Unadjusted p-value	Adjusted p-value	p < 0.05 (Adjusted)	Patient 1 (Dup)	Control 1	Control 2	Control 3	Control 4	Control 5	Control 6	Control 7	Control 8	Control 9	Control 10	Control 11	Control 12	Control 13	Control 14	Control 15	Control 16	Control 17	Control 18	Control 19	Control 20	Control 21	Control 22	Control 23	Control 24	Control 25	Control 26	Control 27	Control 28	Control 29	Control 30	Control 31	Control 32	Control 33	Control 34	Control 35	Control 36	Control 37	Control 38	Control 39	Control 40
1	A01	NegativeControl	3.43955	5.64947	Control	0.18525	0.4556	FALSE	3.43955	6.01772	1.45702	8.14697	2.23676	4.21446	6.54187	7.01451	5.09558	5.67804	4.43039	5.8414	4.25841	7.8105	6.86593	3.36783	5.12917	7.27827	5.94085	6.63784	6.09519	7.01875	4.55863	7.55874	5.30071	4.70178	6.2911	8.33527	7.14056	8.20406	6.7593	4.2926	8.06145	5.4699	7.88473	6.21276	5.8555	5.97618	5.52739	5.54269	5.51277
2	A02	NegativeControl	5.78707	5.90659	Control	0.91883	0.9285	FALSE	5.78707	6.51017	5.18667	8.95811	2.4733	3.32901	6.97652	7.61846	3.94757	6.70074	4.52364	5.37951	4.0433	8.27481	6.92268	1.79492	6.64995	8.05107	6.39638	6.98106	6.82333	7.67573	4.57449	7.22612	5.53546	4.9312	6.81774	8.94827	7.27042	5.14333	7.12315	4.53621	8.52932	5.34826	8.17218	6.73283	6.12997	6.11876	5.54872	5.28731	5.70808
3	A03	NegativeControl	6.79315	6.18336	Patient	0.75982	0.85815	FALSE	6.79315	6.84993	4.96121	9.32636	3.05692	4.3537	7.24599	7.90477	5.55518	6.9925	4.71046	4.32253	4.23009	8.13265	6.49923	2.47921	5.53586	8.389	5.62052	6.90093	6.59652	7.89943	5.34617	8.11927	7.30634	5.00905	6.90047	8.63412	8.50583	8.11431	7.15441	4.1697	8.04797	6.41964	8.58238	6.6898	6.28858	6.18789	6.92536	6.08163	5.88858
4	A04	NegativeControl	8.10159	7.12451	Patient	0.65879	0.78078	FALSE	8.10159	9.10398	6.47195	10.7021	3.4276	3.72278	8.60514	9.01436	4.84489	8.52672	5.91436	5.62754	5.4225	9.7454	6.67367	1.68757	7.16758	9.42304	6.23802	7.31665	8.37502	8.91975	5.63606	8.9895	7.0259	6.61285	7.87256	10.4904	8.9293	8.06778	8.64252	5.45735	9.32573	7.34407	10.0003	8.38109	7.79606	7.51003	6.86046	6.73302	7.35452
5	A05	NegativeControl	5.92045	5.63821	Patient	0.86513	0.89304	FALSE	5.92045	7.63373	4.82395	8.64065	2.62343	3.31009	6.55673	7.08409	3.97417	6.79281	4.68394	4.19538	4.28147	7.68523	4.19596	0.41267	5.64815	6.96951	4.81262	5.35926	6.46887	6.96033	4.95398	7.13788	5.65554	5.30161	5.7565	8.23499	7.59828	7.91759	6.21058	4.56108	7.66869	5.31209	8.06422	6.65981	6.0795	6.14462	5.74015	5.65645	5.21338
6	A06	NegativeControl	4.13275	5.98373	Control	0.20882	0.4556	FALSE	4.13275	7.35228	4.65116	9.07818	2.70764	3.38564	6.95759	7.91613	4.4204	7.97145	5.26002	4.96646	4.69264	8.09717	3.4674	0.79518	5.6095	8.65107	5.51688	5.64119	6.92043	6.18333	5.18886	7.54675	6.15912	5.68304	5.38089	8.60357	7.85505	6.4426	6.35684	5.08802	8.02226	5.21782	8.56028	7.29937	5.96989	6.70796	9.64065	7.00977	5.68058
7	A07	Dibutyryl-cAMP	2.03036	5.48346	Control	0.12637	0.4556	FALSE	2.03036	6.16804	4.49599	8.59266	3.09328	3.3654	6.28317	7.59174	5.98462	6.14166	5.85621	4.45279	3.98554	7.2889	1.95655	1.46102	5.88872	8.76566	5.06766	4.58731	6.20513	4.21597	5.71496	7.30887	6.16031	5.00257	4.51033	8.44955	8.10225	6.44148	5.94571	4.94145	5.96586	4.83222	8.18791	6.66413	5.62843	4.90602	6.91177	4.09328	4.97962
8	A08	Dibutyryl-cAMP	2.642	5.67144	Control	0.12637	0.4556	FALSE	2.642	6.2215	4.56299	8.67948	4.46271	4.77435	6.64382	8.59228	6.94046	6.40563	5.92656	4.04175	3.67847	7.29451	2.46016	2.35092	6.27582	5.14054	5.56553	3.95079	7.45425	3.6424	6.3837	7.82675	8.35283	5.31249	4.0491	8.10135	7.64598	7.09218	5.30843	6.12023	5.95316	4.34578	5.76681	5.60719	4.35539	4.78532	7.2897	6.58177	4.93736
9	A09	Dibutyryl-cAMP	1.97337	4.07441	Control	0.20882	0.4556	FALSE	1.97337	5.22766	3.94366	7.88405	2.84675	3.30424	4.79874	2.70666	4.15438	5.36722	4.95312	3.45388	1.32999	5.12159	2.92963	1.78401	5.34878	1.70402	4.16473	3.07613	1.70486	2.0901	5.01547	6.74871	5.52898	4.59227	3.18835	1.09226	7.43879	6.38382	4.14849	4.51091	4.84157	2.52751	4.69519	5.37497	2.94178	2.95186	4.14673	3.48619	4.48717
10	A10	Dibutyryl-cAMP	2.5043	5.41817	Control	0.16371	0.4556	FALSE	2.5043	6.78223	5.48133	6.75832	4.15652	4.81166	5.05497	3.51465	8.37112	8.67233	7.72728	4.45067	1.54594	7.42153	4.28395	2.83918	7.0159	2.56721	6.09521	3.70838	2.61284	2.11491	3.06038	8.30377	7.34525	6.12984	4.02521	1.31297	8.87026	8.78205	4.46183	7.71323	7.07167	3.36836	5.38333	6.64357	4.16531	4.22154	5.12689	3.61549	6.30545
11	A11	Dibutyryl-cAMP	2.43559	4.83553	Control	0.20882	0.4556	FALSE	2.43559	6.47567	4.38445	5.99637	4.06417	4.64014	4.3316	4.03489	7.09451	8.34091	6.24946	4.40724	1.56107	6.17044	3.51412	2.60395	6.38169	1.81138	7.08348	3.57491	2.52282	1.66014	2.94006	7.56742	5.61153	5.86754	1.98714	1.52914	7.96891	7.8023	2.86852	6.93236	7.45802	3.15803	4.98288	7.05083	4.00512	3.4225	4.84781	3.3973	4.79792
12	A12	Dibutyryl-cAMP	1.99666	3.3225	Control	0.32458	0.51933	FALSE	1.99666	5.22606	0.53982	1.64148	2.50354	3.12708	2.08028	3.21622	4.32569	6.35382	5.03199	3.31351	0.6927	5.7294	2.52903	2.11007	4.73633	0.7362	5.14546	2.29752	2.00553	0.62604	2.08286	5.82625	4.85527	4.69769	0.60303	1.29955	6.04884	5.85493	0.7607	5.31824	5.89913	1.9524	3.6401	5.19294	3.27159	2.57241	3.02811	2.03419	3.53331
13	B01	3-Isobutyl-1-Methylxanthine	5.57869	6.38522	Control	0.51867	0.67287	FALSE	5.57869	7.43844	5.35091	9.9351	0.215	3.71293	9.15672	8.60681	5.08521	7.77804	4.29685	6.73117	4.55573	9.6593	8.16976	2.61107	7.54599	0.93584	6.04756	9.72565	4.73499	9.85081	5.92413	8.85071	5.67117	5.63875	7.93458	9.46149	8.85223	8.11328	9.34068	4.75631	8.50907	7.23808	8.5715	7.98578	6.45036	7.61723	5.84608	7.21849	6.19967
14	B02	3-Isobutyl-1-Methylxanthine	9.28654	7.55383	Patient	0.61038	0.75124	FALSE	9.28654	9.6907	8.50572	12.6896	1.76452	4.1987	8.80167	11.8047	4.35297	8.19513	5.3582	8.7261	5.87843	12.3254	10.6767	3.24781	8.22386	1.18573	2.64221	9.95686	9.73588	12.0026	6.51196	10.6464	8.21065	6.72849	10.3145	11.5718	10.8337	11.0199	10.2863	7.1387	10.8039	6.81487	10.1285	9.34873	7.28451	8.81548	6.55057	8.32896	6.78457
15	B03	3-Isobutyl-1-Methylxanthine	8.94623	5.74357	Patient	0.29233	0.47566	FALSE	8.94623	8.9715	6.23875	9.49083	1.72238	2.50777	7.13465	9.55418	3.1331	6.86082	4.01406	6.19192	4.19419	9.73137	8.99715	2.36746	5.9336	0.61389	1.41694	6.25772	7.45037	9.11767	5.38274	8.11119	6.92613	5.62268	8.657	8.09822	9.31225	8.99127	8.33932	5.94247	9.20436	6.00501	7.50405	7.33688	5.32429	6.33994	3.83198	4.79358	4.2685
16	B04	3-Isobutyl-1-Methylxanthine	7.05324	3.04958	Patient	0.09602	0.4556	FALSE	7.05324	6.67775	3.20861	4.70757	0.39588	1.13306	4.16889	6.05809	1.14427	3.22903	2.65071	2.03881	1.52698	6.43554	4.06775	1.12492	2.98478	0.27909	0.34576	2.8992	3.76896	5.36329	2.74346	5.17389	4.28806	3.51115	4.84369	3.12523	5.89118	5.84598	4.32305	4.16987	6.24229	2.16472	3.50886	4.23923	2.94572	3.1066	2.3156	2.7127	1.81169
17	B05	3-Isobutyl-1-Methylxanthine	1.22828	0.98072	Patient	0.51867	0.67287	FALSE	1.22828	3.28337	0.404	0.782	0.25046	0.918	3.05994	1.59241	0.67334	1.04801	0.92495	0.61315	0.72842	1.2631	1.23585	0.49079	0.55894	0.31348	0.63283	0.73014	0.66918	0.77643	0.83172	1.33442	1.49964	0.79005	0.45274	0.83116	1.12852	1.33794	0.61547	1.93908	1.45959	1.42421	0.81003	0.86286	0.58475	0.68919	1.05488	1.91709	0.54921
18	B06	3-Isobutyl-1-Methylxanthine	0.33698	1.86579	Control	0.81205	0.87592	FALSE	0.33698	7.21901	3.22708	6.6245	0.19641	0.27945	0.2598	0.37128	0.2908	0.3713	0.16753	1.69733	0.16512	0.42757	4.65013	0.04154	3.32308	0.28932	0.25947	1.44046	5.40277	5.44726	2.28338	5.52313	0.23151	4.33474	0.82567	0.89809	0.92966	7.07852	3.70492	0.21374	6.44681	0.20747	3.47304	0.27274	2.13066	4.68143	0.26041	0.19813	1.64488
19	B07	Caffeine	4.46629	6.88969	Control	0.23448	0.46897	FALSE	4.46629	8.56982	6.33289	9.59798	3.92431	6.06862	8.87859	3.43863	7.57636	5.95567	8.15712	7.03492	4.06524	9.55765	7.93723	1.3748	7.39333	10.2122	6.62021	7.57848	8.08124	7.85019	7.0087	9.26321	9.02383	5.67597	4.78943	2.22805	9.85426	7.58271	6.87783	6.41407	8.00164	6.91613	6.43056	7.3588	4.31243	5.59785	9.90662	9.32801	5.96925
20	B08	Caffeine	2.70924	4.65401	Control	0.16371	0.4556	FALSE	2.70924	6.57204	4.38169	7.56647	2.96279	2.90061	5.38548	4.15754	3.75231	4.98706	6.18346	4.14835	2.69349	6.97145	4.03863	1.20109	5.58219	4.77618	5.40164	3.30705	3.64355	6.5054	6.31018	7.16784	5.44339	4.34071	2.98579	1.78976	7.23866	5.99633	4.83756	4.74306	5.79688	3.77107	4.75971	4.99482	3.11105	3.28845	5.38425	4.63155	4.51699
21	B09	Caffeine	2.83042	5.01416	Control	0.26231	0.47566	FALSE	2.83042	6.40863	4.88362	7.89205	3.53837	3.41078	6.36459	2.08893	4.80259	4.52608	7.00546	3.32625	1.11181	5.89171	3.29688	1.8808	6.00112	4.78253	6.63282	2.15343	2.08174	6.59491	2.74855	8.43881	7.08036	5.20855	3.91003	2.05935	9.09136	6.93305	5.74731	6.20045	7.047	3.88753	5.18251	6.16607	3.45332	5.1475	5.06631	2.39516	5.44709
22	B10	Caffeine	1.58351	2.82448	Control	0.29233	0.47566	FALSE	1.58351	3.76238	1.95331	2.6195	2.40932	2.59119	3.84945	1.2678	3.03396	1.87672	3.90537	1.74808	0.70982	3.54557	1.84523	1.36747	3.43686	1.12319	4.09042	0.93581	1.27365	3.90826	1.33637	5.10481	4.89963	3.04392	1.62438	0.93028	5.79572	4.19159	2.35042	3.42894	3.84413	1.6349	2.97876	4.362	1.57377	2.08753	3.88345	1.64063	2.11877
23	B11	Caffeine	1.67727	2.59198	Control	0.61038	0.75124	FALSE	1.67727	3.90753	0.98982	1.56525	1.80242	2.24044	4.01005	1.91448	3.26865	1.81549	3.10876	1.62473	0.84251	3.15538	1.71588	1.00229	2.87217	0.70897	4.49057	0.86343	1.26485	3.76913	1.26871	4.38127	5.32034	2.94041	0.88378	1.02055	5.57441	5.65766	1.48061	4.21124	4.25053	1.92422	2.42872	2.96347	1.15186	1.51282	2.13879	1.05827	1.61263
24	B12	Caffeine	1.06955	1.43671	Control	0.9729	0.9729	FALSE	1.06955	1.09157	0.57856	0.76646	0.48886	1.2978	2.30483	1.1802	1.99131	1.34073	1.42905	1.09474	0.39534	2.45985	1.03946	0.52285	0.68544	0.69605	3.11569	0.61498	0.89742	1.05898	0.86278	1.9707	3.31015	1.9392	0.81055	1.01085	2.18489	4.22384	0.85185	4.01836	3.30355	0.77405	1.05656	1.3898	0.80751	0.76314	0.82161	0.66589	1.19593
25	C01	Epinephrine	4.23136	5.82498	Control	0.26231	0.47566	FALSE	4.23136	6.43532	5.36766	8.93222	2.6213	4.51867	7.04696	7.21596	3.40553	5.55408	4.48096	8.3411	4.38991	7.83585	5.87892	1.68303	4.9989	7.83338	5.76697	7.21371	7.77734	6.6991	4.83026	7.58518	5.12629	4.60862	6.58061	7.8606	7.73857	6.71311	7.08618	4.12852	7.14154	6.2568	7.02022	6.76868	6.03457	6.64703	7.58657	5.21686	5.5253
26	C02	Epinephrine	6.76175	6.35224	Patient	0.91883	0.9285	FALSE	6.76175	6.80174	6.00345	9.88986	2.80058	4.71488	7.08561	7.68176	5.53119	6.51241	5.572	8.37564	4.19218	9.23586	7.23186	2.46808	5.49925	8.26717	5.35334	7.13286	8.21934	7.41367	4.63936	7.76495	7.36172	4.61297	7.89807	8.34838	7.64976	6.86599	7.62472	4.05761	6.2035	6.14648	7.02715	7.03948	5.95855	6.54101	8.33707	7.77308	5.50494
27	C03	Epinephrine	8.51199	6.47668	Patient	0.23448	0.46897	FALSE	8.51199	7.64119	6.50132	10.4793	3.91178	5.11109	7.58889	8.10863	3.89587	5.93466	6.74191	8.99194	4.21691	9.38352	6.99265	0.31021	6.18805	8.67359	5.76703	6.0958	8.97623	7.99257	5.24865	8.13459	6.5412	5.12952	7.34068	8.74929	8.24523	7.16107	7.76166	4.59146	8.03453	6.82812	8.89866	8.36647	6.52689	6.8931	6.46994	5.83647	5.54056
28	C04	Epinephrine	10.4824	7.65599	Patient	0.14411	0.4556	FALSE	10.4824	9.71423	7.61021	11.8775	3.67198	4.2365	9.14688	9.188	4.6205	7.14789	8.4307	10.3197	5.63191	11.6485	7.55653	1.65193	7.26777	11.4921	7.09398	7.25115	8.93042	8.63164	5.82323	10.06	8.15131	6.42406	8.51686	10.0277	9.43664	8.75492	8.92188	6.29082	9.52754	7.94434	9.97989	9.72707	8.2525	8.10309	8.10244	7.04417	7.4243
29	C05	Epinephrine	5.84946	4.6234	Patient	0.29233	0.47566	FALSE	5.84946	5.87763	4.38194	7.36716	2.17675	2.66738	5.2208	5.73911	4.65619	4.23208	4.38645	5.8427	2.76255	6.24522	5.03417	1.05637	4.39814	6.85333	4.32355	4.396	5.05131	5.28946	4.24008	6.0751	4.69458	3.51107	4.0665	5.09323	6.60499	5.0502	4.95129	3.45405	5.91315	6.24405	6.60031	5.77553	4.59575	4.52595	4.54187	4.28972	5.44715
30	C06	Epinephrine	6.58076	5.36964	Patient	0.35907	0.5386	FALSE	6.58076	6.23028	5.08928	8.6971	2.79199	4.34648	5.69673	7.1482	5.30939	5.32005	4.89862	7.75895	3.28443	7.57823	6.66018	2.11567	5.29092	8.41613	4.61992	4.9596	6.37892	5.76443	3.73103	7.03121	6.89199	4.09914	4.56	5.73741	6.7491	5.78288	6.46499	4.21079	6.9803	5.26683	5.40674	6.70366	5.64237	4.82735	4.83012	4.84415	4.59791
31	C07	Norepinephrine	4.8733	5.19657	Control	0.75982	0.85815	FALSE	4.8733	6.02417	5.35138	8.67565	2.95355	3.22381	6.31471	7.3549	3.61497	4.99483	6.25556	7.9832	2.31627	7.46118	3.62061	1.48976	5.91102	9.97838	4.5676	5.25542	5.75639	6.03863	5.31963	7.11564	5.32661	4.29441	4.18465	4.14123	7.11561	6.15361	5.85171	5.48312	5.49996	4.61084	5.85147	6.1222	4.19273	4.45547	4.91258	3.9276	4.86327
32	C08	Norepinephrine	2.59177	4.48602	Control	0.16371	0.4556	FALSE	2.59177	5.06866	4.29643	6.94273	3.4982	2.65151	5.5337	7.36702	4.50728	4.21619	5.0215	3.38773	1.06617	7.08661	6.8631	1.85966	4.78444	7.76289	4.86268	2.61179	5.39576	4.92271	4.6374	5.87818	5.33674	4.15323	2.85328	1.83737	6.42263	5.30706	4.73505	4.30151	5.1148	3.77582	5.69828	4.65651	3.12816	3.29346	4.16616	3.75931	3.44059
33	C09	Norepinephrine	2.23185	4.33994	Control	0.16371	0.4556	FALSE	2.23185	5.32443	4.70423	8.53899	3.72078	3.2289	4.80018	4.41586	4.62523	4.4207	5.68887	3.19282	1.11124	7.60164	2.6176	1.3413	5.2007	1.7834	4.49074	2.38766	2.67741	5.21604	2.2586	6.41047	6.92016	4.12627	3.04726	1.71841	6.90975	5.71527	5.15779	4.70717	5.62462	3.01255	6.07166	4.93465	3.2991	3.39201	5.32284	3.02266	3.75027
34	C10	Norepinephrine	2.34224	4.15435	Control	0.18525	0.4556	FALSE	2.34224	5.55343	4.5218	6.39145	2.81411	4.81867	4.62984	2.44422	4.05737	4.5653	5.6985	3.17456	1.16541	6.88045	2.68369	1.10675	5.45702	1.639	4.9964	2.80071	2.69308	5.15454	2.5463	7.37501	5.64931	4.13643	2.65344	1.58339	7.12678	6.44778	4.31016	4.54337	6.03595	2.42348	4.43073	5.75723	2.9646	3.38359	3.88539	2.63259	4.32881
35	C11	Norepinephrine	2.43813	4.90575	Control	0.20882	0.4556	FALSE	2.43813	7.51324	5.33893	6.4646	2.92648	4.00184	5.77272	2.76	6.51225	4.99149	6.9614	3.76752	2.01236	7.5788	2.81098	1.50759	6.72613	1.25545	5.84859	3.20864	2.72171	5.18423	2.99774	8.29016	5.87085	4.93327	1.9279	2.41108	8.70391	7.96251	4.69645	6.10259	7.01133	3.03698	6.34219	7.07344	4.15719	3.92566	5.22175	3.60333	4.91392
36	C12	Norepinephrine	1.2327	3.44207	Control	0.16371	0.4556	FALSE	1.2327	4.66747	2.44585	2.719	2.18014	3.06403	4.13441	2.44784	3.89869	4.22651	5.22317	3.02938	1.08707	4.59007	2.21231	1.23027	4.07617	1.26107	4.76445	2.26252	1.85858	2.99854	2.11555	6.21719	6.35479	3.79177	0.60701	1.18541	5.84669	5.34237	2.2277	3.54757	5.38336	2.29654	4.21324	5.14572	3.01286	3.32045	3.93955	2.31184	3.17088
37	D01	L-Leucine	5.09232	5.70204	Control	0.65879	0.78078	FALSE	5.09232	5.57884	4.61336	8.60644	3.17179	3.83479	6.18919	7.73713	4.88185	6.20628	4.70728	5.93521	4.00422	7.60994	4.97859	2.38379	5.16139	6.90321	4.82627	7.24272	6.09502	6.43789	4.50961	6.91499	6.22966	4.31275	6.41286	8.26875	7.33709	6.20558	7.98262	3.95278	6.50487	6.34815	6.73174	7.62929	5.58037	5.50328	7.16194	7.11588	4.88262
38	D02	L-Leucine	9.63801	7.68449	Patient	0.29233	0.47566	FALSE	9.63801	7.80543	7.05979	12.9318	3.39882	5.01291	8.90502	8.71638	4.14342	7.73804	7.19789	8.68777	5.44234	11.9747	7.45583	2.62386	7.87606	9.99816	6.124	7.97629	7.94476	8.90741	5.7849	9.29281	8.98119	5.83942	9.06804	12.5398	10.3001	8.33285	9.88042	5.57795	8.85672	9.72916	9.32506	8.34571	7.1737	7.14102	9.81034	11.0606	6.6152
39	D03	L-Leucine	10.8072	7.74875	Patient	0.18525	0.4556	FALSE	10.8072	9.35555	7.07381	13.1167	3.40131	5.62356	9.19993	8.81446	4.36368	7.53139	7.20012	8.16044	5.71154	10.4283	8.4233	1.51642	8.27508	11.0789	6.72934	8.06736	8.30711	9.61214	5.94549	9.82449	7.73196	6.96536	8.90309	12.9674	10.4602	8.33632	9.74719	5.55757	9.23342	7.68361	12.0043	10.8717	7.37137	7.82816	7.80913	7.46925	7.37701
40	D04	L-Leucine	9.01984	6.78693	Patient	0.29233	0.47566	FALSE	9.01984	8.972	6.31226	11.1975	3.07131	4.75869	7.01716	7.58574	5.43451	7.6237	5.94268	7.30316	4.88244	9.20588	6.90261	1.38114	7.36464	9.49656	5.65157	7.22469	7.47632	8.10653	5.45811	9.57376	5.9729	6.10349	9.61865	10.8611	9.49311	7.45153	8.55747	5.42884	9.04803	6.24283	10.4272	7.77666	7.33937	6.1692	6.83421	6.14569	5.86607
41	D05	L-Leucine	5.6053	3.97703	Patient	0.23448	0.46897	FALSE	5.6053	5.62684	3.33242	6.72212	2.16871	2.85103	3.77568	5.09415	2.15662	3.13826	3.30812	4.29819	2.61833	6.29616	3.9812	0.77575	4.7185	4.71044	3.46012	3.31299	4.98584	5.78945	3.22413	5.27424	4.58653	3.86392	4.82304	6.91858	6.2073	4.48104	5.41001	2.23653	5.37313	3.62492	6.14005	4.37228	3.84	3.33068	3.63099	3.03607	3.66424
42	D06	L-Leucine	7.09286	3.50884	Patient	0.09602	0.4556	FALSE	7.09286	3.98521	2.60966	6.17731	1.35191	1.60739	4.32057	3.65087	2.25597	2.65734	2.81269	4.26844	2.64915	4.70507	2.61284	1.01184	3.66168	4.16172	3.46826	2.47148	3.79924	5.34707	2.53858	4.44888	3.6716	3.23177	3.56014	6.46471	6.38194	4.30187	4.27473	2.62805	5.93834	2.60117	5.7468	4.04549	3.13944	2.71497	4.04526	5.43995	2.5158
43	D07	Creatine	3.76885	4.76009	Control	0.47564	0.6523	FALSE	3.76885	5.30213	4.69227	7.8104	2.59308	2.69291	5.25615	5.02583	3.39543	5.13908	5.23503	4.28107	2.68942	6.6229	5.74201	2.00784	5.30817	6.41174	4.22374	3.26501	6.01834	5.52241	2.54037	6.05269	6.86118	3.98725	3.35931	7.57265	6.53561	5.46177	5.51532	3.90889	6.24709	6.44105	6.55527	5.35494	3.80651	3.74053	5.90131	3.8983	4.36239
44	D08	Creatine	3.13106	5.62532	Control	0.14411	0.4556	FALSE	3.13106	7.65411	6.07754	10.0684	3.25043	5.15426	5.95465	8.74182	4.14928	5.27488	5.92503	3.95255	1.48636	8.67811	5.43426	1.52538	6.76746	3.87124	5.58733	3.32452	5.90961	7.47228	6.16106	7.39604	6.02003	5.70758	3.90597	10.0414	8.49938	7.81262	6.89245	4.6912	8.03631	5.46699	7.93526	6.22315	4.49833	4.6941	4.83463	3.79184	5.07877
45	D09	Creatine	2.95808	5.10628	Control	0.29233	0.47566	FALSE	2.95808	6.95348	6.19183	10.5615	3.70535	4.43069	5.50452	3.65385	4.73285	5.08332	6.30251	3.86518	1.26571	8.26151	2.90921	1.47532	6.92736	2.6815	5.41632	3.4776	2.36103	6.42203	2.67045	7.82503	6.31019	5.28088	3.64503	8.58396	8.3945	7.54185	5.85981	5.05168	8.15026	5.66289	4.83491	6.50766	4.46694	3.95776	4.94459	2.41271	5.44036
46	D10	Creatine	2.04849	4.15744	Control	0.14411	0.4556	FALSE	2.04849	5.83209	5.077	6.00773	2.52304	2.99348	4.4619	2.97004	3.74714	4.42231	5.44241	3.53204	0.80138	5.98535	2.35398	2.15543	5.83838	2.23018	4.42073	2.88325	2.22186	5.53724	2.12682	6.66011	6.83259	4.04853	2.37963	1.88716	6.52513	5.99588	4.36274	4.14177	6.31803	5.81399	4.51516	5.36629	3.6966	3.0432	4.65557	2.78544	4.09638
47	D11	Creatine	2.24708	4.85744	Control	0.16371	0.4556	FALSE	2.24708	7.2257	5.94862	6.30252	3.29615	3.68947	5.54622	3.16689	4.64681	5.37946	6.72881	3.639	1.16534	6.19502	2.64105	2.06646	7.0375	2.6266	5.55106	3.00489	2.71374	5.00614	2.61429	8.15329	6.1447	4.91788	1.9976	2.50281	8.39841	7.92868	4.48911	5.651	7.92224	5.38526	5.87767	6.48035	4.11576	4.16426	6.28263	3.36394	4.85435
48	D12	Creatine	1.4167	4.02721	Control	0.12637	0.4556	FALSE	1.4167	5.91089	3.84385	2.11959	2.93979	3.10036	4.7802	3.23491	3.9498	4.92571	5.85643	3.69727	1.24196	5.74859	2.22503	1.85793	5.13646	1.85274	6.02621	2.96592	2.58314	4.20587	2.56635	6.58489	5.45105	4.61372	0.7322	2.12247	6.97904	4.77699	2.88236	4.7148	6.57157	4.32802	5.05939	5.80848	3.70854	3.64782	4.11255	2.87953	3.95997
49	E01	Triiodothyronine	5.18042	5.84046	Control	0.51867	0.67287	FALSE	5.18042	5.3216	4.8974	8.23435	3.06368	3.04806	6.72496	6.90444	5.27783	6.43748	5.05486	6.79638	4.30361	7.592	5.45865	3.99501	5.36114	7.18084	6.35676	6.46047	6.25377	6.65542	5.07373	7.394	4.12796	4.52185	7.22596	8.17206	7.44505	7.67092	5.95967	3.92092	6.52254	5.96833	7.16384	6.86373	5.83739	6.03939	7.80298	7.27106	5.03821
50	E02	Triiodothyronine	8.98757	7.44826	Patient	0.51867	0.67287	FALSE	8.98757	7.67296	6.92825	11.9517	3.43694	3.59311	9.16367	9.21574	4.61412	7.03695	7.69286	10.2477	6.16907	9.82446	8.04856	1.72401	7.58494	9.64334	7.03855	8.23709	10.0106	9.26351	6.34728	9.70424	7.00185	5.7674	9.03833	11.4056	9.57477	8.38634	9.28446	5.36034	8.63388	6.57316	10.4094	9.03477	7.48967	8.0037	7.28863	7.70523	6.68981
51	E03	Triiodothyronine	9.00894	6.80374	Patient	0.20882	0.4556	FALSE	9.00894	7.17216	6.32324	10.4869	2.97845	5.09092	7.62746	7.40637	5.86666	6.53138	6.69704	9.25294	5.20194	8.62928	7.32096	2.78369	6.8338	9.41333	5.69165	7.07173	7.76214	8.12201	5.81065	8.78813	6.18741	5.30661	7.55984	9.16487	8.34686	7.31877	8.4319	4.85321	7.62747	7.07454	9.71993	9.51078	6.25988	6.63271	6.17776	6.46184	5.64385
52	E04	Triiodothyronine	9.99732	7.66357	Patient	0.16371	0.4556	FALSE	9.99732	8.77514	7.54102	12.0599	4.04431	4.01195	8.60889	8.53047	6.03882	7.32455	7.4863	9.19264	5.42221	9.83272	8.5539	1.65908	9.16561	9.84674	6.66672	8.33447	9.7606	8.84809	6.88296	9.90663	7.20516	5.94398	10.0232	10.6568	9.57009	8.71544	9.39403	5.84507	8.90582	7.64818	10.9029	9.6389	7.50413	7.79504	9.09504	8.18179	7.08512
53	E05	Triiodothyronine	7.06226	5.45763	Patient	0.20882	0.4556	FALSE	7.06226	6.73526	5.2837	6.77332	2.4514	3.09733	5.92098	7.24718	3.3664	5.86798	5.46945	6.06056	3.77342	6.7753	5.01279	1.17066	5.84957	7.57879	4.9023	5.94195	7.18966	6.20766	6.97053	6.93213	6.82888	4.28819	6.10272	8.01084	7.03239	5.81597	6.45572	4.02505	6.42975	7.10606	8.11839	6.71	4.83024	5.32448	5.29957	4.77024	4.64306
54	E06	Triiodothyronine	5.92929	5.28642	Patient	0.61038	0.75124	FALSE	5.92929	6.18436	4.82203	6.13759	2.73553	3.06163	5.89943	5.74779	3.44776	4.98004	5.34978	6.27534	2.66554	6.55551	5.86573	1.51428	5.41849	8.92461	4.77698	5.58408	6.55222	6.15272	6.14886	6.40861	6.97956	4.19166	5.17127	7.77029	6.51498	5.86202	7.00845	4.24829	6.5781	4.03435	7.93182	6.44043	4.5972	5.65254	5.13635	4.76742	4.26109
55	E07	Thyroxine	4.33026	5.19423	Control	0.43464	0.63221	FALSE	4.33026	5.86386	5.11573	7.69845	2.97955	3.75728	5.62495	4.62648	3.81053	4.56539	5.6915	5.60305	1.7616	6.99089	7.75039	1.25697	6.27814	7.8582	4.63158	5.5513	7.10699	6.64997	2.85641	6.71688	5.36452	4.30171	4.60359	8.06253	7.26782	6.11877	5.88151	4.34817	6.88522	5.18343	7.23115	6.86342	5.04229	4.05159	5.27457	4.64089	4.66266
56	E08	Thyroxine	3.53503	6.12783	Control	0.14411	0.4556	FALSE	3.53503	7.48822	7.0177	8.9128	4.52866	3.75033	6.56858	5.0642	4.94647	5.48566	7.78526	4.36669	1.32803	7.98077	9.71706	2.69771	7.67456	5.40628	6.20405	3.85102	5.11843	7.33511	7.1394	8.66314	6.82956	5.28268	4.5134	6.44059	8.80547	8.33607	6.90346	5.63421	8.42693	8.06103	8.07274	7.98932	5.0361	5.21861	5.47068	5.63435	5.36833
57	E09	Thyroxine	1.69669	3.32296	Control	0.12637	0.4556	FALSE	1.69669	4.29983	4.14275	4.20406	2.30658	2.78607	3.6821	2.24906	2.97504	3.53638	4.00036	2.47775	0.87127	4.94509	2.03642	1.6973	4.61851	1.8376	3.82402	2.70082	2.01446	3.95869	3.74036	5.09731	4.14613	3.26558	2.47109	1.95303	5.15671	4.76446	3.84106	3.37712	5.12523	4.5531	3.53015	4.43806	2.50481	2.61689	3.43794	1.75368	2.99065
58	E10	Thyroxine	2.46739	4.42593	Control	0.23448	0.46897	FALSE	2.46739	6.44861	5.76807	5.4064	3.31344	3.47838	5.01739	2.69395	4.60881	4.8073	6.28217	3.40822	0.90532	4.69677	2.30483	2.27473	6.82523	1.47499	5.85582	2.57975	3.07337	5.05577	2.46612	7.26836	5.81824	4.68098	2.69907	2.42267	7.5857	7.40514	4.68321	5.54559	7.27255	5.19366	4.57843	5.63968	3.73672	3.45684	4.27268	3.01367	4.29569
59	E11	Thyroxine	1.90086	4.14601	Control	0.20882	0.4556	FALSE	1.90086	6.73352	5.36639	2.12329	2.97287	3.21989	4.17974	2.36376	5.08382	4.11697	5.94697	3.09818	0.87205	3.14232	2.30096	1.14466	6.89646	0.72702	6.86531	2.19623	2.41954	3.49362	2.61969	6.94348	6.9965	4.97208	1.49103	1.64788	7.46453	7.59473	4.01678	6.10805	8.17301	6.03804	4.78479	5.49654	3.36879	2.85654	3.51438	3.11629	4.41103
60	E12	Thyroxine	1.3037	2.24129	Control	0.81205	0.87592	FALSE	1.3037	5.66625	0.60742	0.56232	0.9137	1.94145	3.7202	0.8447	3.20157	1.98792	2.05138	1.31405	0.50198	1.60536	0.79538	0.63267	2.66959	0.71703	5.85662	1.0824	1.0662	0.65274	1.03938	5.09994	2.34155	4.71348	0.66682	1.01181	5.92245	6.36531	0.83785	4.23535	6.27224	0.94925	1.75131	4.18296	1.74419	1.28705	1.29101	1.0961	2.16844
61	F01	Dexamethasone	5.27299	6.79684	Control	0.35907	0.5386	FALSE	5.27299	6.74275	4.3132	9.65162	3.30619	4.68053	9.26794	8.43885	6.46101	7.36437	5.49536	6.78335	4.75024	8.95244	6.66614	2.44599	6.40686	9.93156	7.97581	7.53325	9.10107	6.87914	6.12576	9.63228	4.19946	5.54813	8.21971	9.98041	8.94134	7.51835	9.40575	5.00772	8.08457	7.23093	9.03801	7.34776	6.15135	6.68387	7.66079	8.60528	5.74568
62	F02	Dexamethasone	6.46616	6.86259	Control	0.86513	0.89304	FALSE	6.46616	7.75665	5.92185	11.7078	3.16299	4.19385	9.32492	8.36918	4.48095	5.61616	6.66338	6.9101	4.75583	10.1396	6.97649	2.38747	7.21628	11.1402	7.16707	7.58818	10.6797	7.45576	5.64481	9.72395	3.72685	5.82538	9.39714	10.2204	9.11264	8.0592	9.38999	5.05337	8.82096	7.44182	9.98139	8.28289	6.09477	6.90395	6.42779	6.68805	5.4003
63	F03	Dexamethasone	7.48214	6.82206	Patient	0.56363	0.72144	FALSE	7.48214	9.72886	5.75119	11.8301	2.69187	2.8455	9.94061	8.18684	4.1271	4.14286	6.98593	6.37238	5.39083	8.76649	7.22312	1.29791	7.08894	12.0978	5.10262	7.47397	10.0506	7.32165	6.10169	9.90289	6.0889	6.545	9.61984	10.3614	9.43862	8.30276	9.40643	4.7924	9.22828	6.15242	11.5891	10.0681	5.74584	6.76961	6.19334	7.00187	5.57827
64	F04	Dexamethasone	4.10627	3.99213	Patient	0.81205	0.87592	FALSE	4.10627	5.93339	3.24512	7.0909	1.51382	1.78751	5.41659	4.74913	2.52717	2.87397	3.88783	2.94137	3.16521	4.73232	4.79043	1.03772	4.16379	6.976	3.49033	4.22004	5.61222	3.97144	3.4248	5.81374	4.76201	3.92391	5.63863	6.18907	5.75042	4.88999	5.13288	3.19061	5.49118	3.34212	6.71981	4.78654	3.78083	4.07605	3.40752	3.48753	3.32771
65	F05	Dexamethasone	4.48783	4.2693	Patient	0.86513	0.89304	FALSE	4.48783	7.08303	3.27475	7.62352	1.75592	1.84446	5.41387	5.00044	2.51129	2.65751	4.27772	3.29159	2.74499	5.12701	3.4412	0.65325	4.53557	6.65623	3.53798	5.39971	6.05296	4.51184	3.82265	6.96562	4.68036	4.39865	5.58222	7.27034	7.00948	5.30567	5.85422	3.09113	6.00377	3.99881	6.58993	5.74623	3.60492	4.45648	4.13071	3.0354	3.79727
66	F06	Dexamethasone	4.37012	4.77111	Control	0.81205	0.87592	FALSE	4.37012	7.84353	3.81694	7.84448	1.89171	2.52698	6.26525	5.35425	3.28054	1.94163	4.94367	2.81286	3.50926	4.46239	5.22145	0.80398	5.16121	8.78466	4.2144	4.21107	7.66231	4.93094	4.54231	8.03528	5.61487	5.08967	5.51129	7.28143	7.89262	6.36737	6.5305	3.5767	6.59545	3.17206	6.8515	6.65489	4.10079	5.89206	5.53459	3.79061	4.61093
67	F07	Hydrocortisone	2.81944	4.85305	Control	0.16371	0.4556	FALSE	2.81944	5.73525	4.53836	7.25698	3.2506	2.98578	6.62945	4.88833	3.49625	4.80229	4.62645	3.4036	2.01618	6.2805	6.06039	1.77883	5.39384	6.96988	4.21543	3.30789	6.92053	5.52505	4.87498	6.36058	6.1499	4.16129	4.12719	7.29424	6.16418	5.76242	5.2191	3.49089	6.09867	5.73774	7.06034	5.82496	4.45158	4.72581	4.40481	4.77182	4.11903
68	F08	Hydrocortisone	3.06118	4.94827	Control	0.26231	0.47566	FALSE	3.06118	6.76858	5.39665	8.08788	2.82919	2.93804	5.74547	4.89635	3.66428	4.38949	5.58878	3.67296	1.8452	6.91025	2.84567	1.11946	6.34499	5.22495	5.08009	2.94398	6.72174	5.63693	5.28883	7.0534	5.68286	5.11275	4.01854	4.97408	7.41265	7.39013	5.54648	4.60479	7.20132	4.84317	7.99821	5.47938	5.96301	4.9263	4.87909	2.94833	4.42537
69	F09	Hydrocortisone	3.34614	4.88466	Control	0.43464	0.63221	FALSE	3.34614	8.77628	5.79175	7.55332	2.7889	3.47895	6.15588	3.32694	4.19454	3.17005	6.1404	3.25564	1.75086	6.6764	2.3641	1.08571	6.97575	3.0189	5.71928	3.99753	2.34461	5.8501	4.21074	8.21208	6.5702	5.26737	3.8704	2.19919	8.53038	8.37788	5.78345	4.80932	8.27252	4.89738	5.92605	6.16382	3.72819	7.2055	5.30444	2.10108	4.34696
70	F10	Hydrocortisone	1.96139	3.45098	Control	0.20882	0.4556	FALSE	1.96139	6.59192	3.86709	3.05717	2.57898	2.35895	4.12771	2.30383	3.06477	2.54702	4.7954	2.63646	1.50049	3.43663	1.87859	0.89563	5.31684	2.5163	4.47066	1.75859	2.04699	3.49402	2.41232	6.17669	4.6868	4.14789	2.21645	2.10237	6.40416	6.5794	3.64361	4.15349	6.3957	3.30214	3.33339	5.22475	2.36043	2.48101	3.37866	1.74598	3.26073
71	F11	Hydrocortisone	1.54836	3.8069	Control	0.14411	0.4556	FALSE	1.54836	7.11435	3.94428	3.32386	3.06823	2.63115	4.05575	3.10925	3.65016	2.3485	5.63912	3.04047	1.6617	2.77174	1.99943	0.85775	5.49655	3.17661	6.38729	1.79591	2.26561	2.73591	2.4091	7.36797	6.45832	4.68572	1.54706	2.31994	7.63725	7.23582	3.46884	4.51254	7.21291	3.42489	4.64948	5.47236	2.51506	2.65623	3.8251	1.65278	3.91325
72	F12	Hydrocortisone	0.98374	3.00501	Control	0.16371	0.4556	FALSE	0.98374	6.11429	1.08236	0.67603	2.63019	2.15932	3.60817	2.27375	3.46512	2.32523	4.97954	2.47247	1.739	2.68861	1.77541	1.04248	5.73549	2.97926	5.17047	1.77028	1.81274	0.65105	2.05747	6.27252	0.05587	4.37359	0.62086	2.7508	6.68932	5.86988	1.44125	3.39444	6.15713	3.19775	3.18873	5.46833	2.59539	2.37955	3.51776	1.68774	2.59871
73	G01	Progesterone	4.40221	5.3769	Control	0.47564	0.6523	FALSE	4.40221	5.18027	3.83984	7.6731	2.76198	3.98418	7.09799	6.31631	4.13535	6.18689	4.36485	4.64182	3.62375	7.95514	4.77888	2.52976	5.00497	6.97539	5.2251	5.64183	5.7628	5.2751	5.96373	8.04117	5.52245	4.15475	6.48629	7.46006	6.72638	5.66958	7.52814	3.76308	6.53672	5.80159	6.80736	6.23429	5.17321	5.11765	7.19157	7.44903	4.75156
74	G02	Progesterone	8.33366	7.00725	Patient	0.35907	0.5386	FALSE	8.33366	7.15096	6.34797	11.0306	3.85754	3.53731	10.018	8.31355	4.49571	8.06075	6.31539	6.14293	5.01952	9.84796	6.36613	3.19445	7.46105	11.2805	7.66496	7.66405	7.5223	7.69799	6.02132	9.71739	6.74213	5.82814	8.81896	10.6479	9.48551	8.35942	8.96684	5.51425	8.25837	5.85021	9.79352	8.28785	6.96116	7.88546	7.22723	7.0615	6.30904
75	G03	Progesterone	6.39183	4.61152	Patient	0.18525	0.4556	FALSE	6.39183	5.40407	4.3996	7.16246	2.1735	2.21822	6.26738	5.58075	2.98577	5.52923	4.3621	3.34216	3.54023	6.35068	5.02444	1.97935	4.85486	7.22377	3.92392	4.95661	5.14915	5.0293	3.81958	6.61396	4.8052	3.97678	5.66217	6.20626	6.1664	5.28413	6.90217	3.49399	5.62542	4.58457	6.70687	5.77162	4.28119	4.4678	4.84829	4.88219	3.90315
76	G04	Progesterone	9.39508	7.13574	Patient	0.29233	0.47566	FALSE	9.39508	8.2176	6.78128	9.65651	3.7771	3.53697	9.59195	8.47995	5.21379	8.44078	5.93816	4.50925	5.25835	9.70399	7.25252	1.80473	7.66393	10.9585	7.26031	7.92589	8.258	7.50237	5.75814	9.75267	7.10034	5.8233	9.7446	9.43163	9.37989	8.18452	7.94137	5.62784	8.89057	6.73184	9.66952	8.78671	6.68945	7.43027	8.68515	10.102	6.16391
77	G05	Progesterone	5.02381	4.16749	Patient	0.47564	0.6523	FALSE	5.02381	5.04288	3.91299	4.36454	2.07702	2.08653	5.17834	5.29359	2.86021	5.49473	3.91517	3.38433	2.65862	5.75522	4.37469	0.95252	4.63457	5.62683	3.70501	4.56823	4.98037	4.55291	4.23131	5.76218	5.33304	3.49188	4.95094	5.4847	6.48387	4.94865	5.10192	2.93385	5.22195	3.93646	6.58004	5.21271	3.88926	4.95397	4.43828	3.83681	3.73449
78	G06	Progesterone	5.8908	6.97966	Control	0.47564	0.6523	FALSE	5.8908	8.43427	6.73331	7.49554	3.77106	3.40639	8.54423	8.78985	4.96033	7.73886	6.72595	5.92084	4.45979	9.35318	7.02213	3.18732	7.31487	11.7999	6.90763	7.74931	9.02814	7.78441	5.46607	9.58558	7.31817	6.15632	7.82537	8.37175	9.36685	8.48578	8.3064	5.33426	8.77703	6.57176	9.59268	8.79021	6.58466	8.32809	8.10039	6.87109	6.4487
79	G07	beta-Estradiol	3.24724	6.20371	Control	0.14411	0.4556	FALSE	3.24724	7.02646	6.18904	7.70217	3.2217	3.81466	7.30757	8.28137	4.5215	5.97515	5.92621	4.01877	3.46459	8.70438	6.33643	1.47619	7.02466	10.566	5.9812	6.35143	7.67558	5.8115	4.78006	8.95372	8.69643	5.27169	6.1794	7.68313	8.38107	8.00505	6.50401	5.34026	8.48631	5.97957	10.0175	7.12162	6.01085	7.24176	6.21772	5.00079	5.6597
80	G08	beta-Estradiol	2.60073	4.54163	Control	0.16371	0.4556	FALSE	2.60073	5.71011	5.13719	5.61418	2.62519	2.55119	5.0774	5.72893	3.32829	4.56824	5.10253	2.74769	1.99761	7.11681	4.35084	1.3227	5.71132	5.86573	4.58026	3.84236	2.83656	4.43761	3.57795	6.58525	5.44563	4.48808	3.82421	6.43971	6.71828	6.80033	4.77014	4.69567	6.55978	5.17902	6.16689	5.37346	4.19284	4.62983	5.31039	3.53623	3.61315
81	G09	beta-Estradiol	2.97409	4.80118	Control	0.18525	0.4556	FALSE	2.97409	6.53052	6.14529	6.96938	3.06005	3.07898	5.40675	3.03278	3.77166	5.99331	6.15399	3.5557	1.58995	6.89656	3.76695	2.39961	6.70185	3.28656	5.38474	4.10965	3.24076	4.563	2.801	7.29246	6.33576	4.91483	3.69563	2.58601	7.69614	7.39306	4.90906	4.69267	7.49248	5.19465	5.42647	5.91572	4.71938	5.66331	5.03838	3.94665	4.12179
82	G10	beta-Estradiol	2.11139	4.60307	Control	0.16371	0.4556	FALSE	2.11139	6.59789	5.55704	5.96352	2.94719	3.11245	4.98631	3.48114	3.92113	4.99709	5.6414	3.04191	1.67287	6.46045	3.47269	1.20557	6.24626	3.91543	5.454	4.11869	3.27574	3.55936	2.87964	7.71636	5.65057	4.92011	2.79383	1.05988	7.68047	7.30167	4.39953	5.44712	7.57177	6.63054	5.42015	5.83283	4.05544	3.62384	4.87256	3.7717	4.39291
83	G11	beta-Estradiol	1.82045	4.76837	Control	0.11037	0.4556	FALSE	1.82045	6.96263	5.58576	5.49457	4.11923	3.519	5.3595	3.6502	4.2589	5.14423	5.57182	3.89888	1.92088	5.04853	2.86043	2.16806	6.54364	4.96794	6.74256	3.91093	3.18204	3.79008	2.67957	7.41378	5.60603	5.26012	1.8326	1.76882	7.44566	7.22978	4.1254	5.16316	7.84513	6.01337	7.05728	5.68612	4.24377	3.95777	6.89249	3.59995	4.61626
84	G12	beta-Estradiol	1.55943	3.82968	Control	0.12637	0.4556	FALSE	1.55943	4.96268	3.66687	3.20221	2.70755	2.82461	3.95783	3.29511	3.48763	4.83791	5.07391	3.29617	1.415	4.76904	2.37416	1.75765	5.16781	4.15971	5.38109	3.23356	2.30102	1.98077	2.63045	6.52197	6.0411	4.35015	0.69719	1.79973	6.52282	5.89133	2.9578	4.33239	6.34128	4.85615	4.41235	5.34282	3.75675	3.48943	4.70541	2.97105	3.4923
85	H01	4,5-a-Dihydrotestosterone	3.61586	5.45695	Control	0.20882	0.4556	FALSE	3.61586	4.98209	1.27801	8.12029	2.68372	4.76086	6.9963	6.67239	4.54449	6.17745	4.6213	7.17317	3.58249	7.02896	6.83056	1.51646	5.24659	7.68138	6.14204	6.19472	5.98245	4.98262	5.47316	7.50904	6.61419	4.46654	6.51231	7.95071	7.4429	6.14317	6.28979	3.94846	6.70108	4.99234	7.07482	6.28847	5.70383	5.51912	5.01733	7.40402	5.27995
86	H02	4,5-a-Dihydrotestosterone	6.87742	7.39416	Control	0.70866	0.81966	FALSE	6.87742	7.53303	5.73486	11.2277	4.93414	4.11595	9.36121	9.04864	5.07888	8.3054	6.22162	8.79449	4.8944	9.05952	8.33915	3.05627	6.73626	11.1437	7.62904	9.50284	7.62922	9.97522	8.38688	9.87034	6.69318	6.22302	8.69183	10.4207	9.7309	8.0316	9.36033	5.30321	8.75231	7.07368	9.72245	10.4409	6.91031	7.15965	7.26081	6.3878	6.80167
87	H03	4,5-a-Dihydrotestosterone	7.4715	7.14843	Patient	0.86513	0.89304	FALSE	7.4715	7.07415	6.15654	11.3315	4.0537	3.90524	9.11519	8.41709	4.49091	7.93416	6.08296	9.24003	5.0982	9.10743	7.92298	1.84775	7.01628	10.8969	7.44953	9.45571	7.65046	7.54459	7.12613	9.88203	6.29017	5.76905	8.56495	10.1517	9.50948	8.10576	9.02166	5.30834	8.77931	7.44796	9.56179	8.36044	6.92409	6.93723	6.78762	6.30299	7.02736
88	H04	4,5-a-Dihydrotestosterone	6.74567	6.18462	Patient	0.70866	0.81966	FALSE	6.74567	6.47814	5.01102	9.46725	3.42015	3.28596	7.29731	7.37903	4.09908	6.59173	5.13225	5.886	4.16166	7.449	6.38368	1.64134	6.05032	9.58532	6.58006	6.7134	6.32623	6.42778	6.05163	8.05064	6.77493	6.82773	7.05377	8.81655	8.06137	6.77966	8.32246	4.75544	8.01093	7.27232	7.82939	7.15385	6.10003	6.12991	8.01096	7.32655	6.18774
89	H05	4,5-a-Dihydrotestosterone	8.69674	7.00022	Patient	0.26231	0.47566	FALSE	8.69674	7.40963	5.70001	10.8434	3.57644	3.91792	10.1634	8.4576	4.76438	7.45784	6.14998	5.89705	4.64964	7.836	7.12806	1.95427	6.92856	10.0585	7.42001	7.84969	7.57512	8.58386	7.40928	9.18971	6.14619	5.77448	7.72265	9.75396	9.57509	7.99797	7.54328	5.40149	8.93013	7.89535	9.16138	8.14741	7.12387	8.05948	6.87325	8.35379	7.73073
90	H06	4,5-a-Dihydrotestosterone	7.35972	6.53666	Patient	0.65879	0.78078	FALSE	7.35972	6.44944	5.33763	9.44401	3.35993	4.03481	7.44272	8.32137	4.59966	6.51305	6.02404	6.52204	4.66993	7.80682	7.47165	1.93631	6.52154	10.1772	6.88772	8.24343	7.69394	6.44399	7.89969	8.59091	5.85433	5.65507	6.51918	9.77532	9.1272	7.59964	6.43514	4.6798	8.59603	5.93579	8.68482	8.31403	7.38751	7.81423	6.30688	5.95347	6.34439
91	H07	Aldosterone	4.11506	5.42794	Control	0.35907	0.5386	FALSE	4.11506	5.76702	4.37523	8.17459	2.83091	3.16464	6.01661	7.72757	5.63586	6.02886	5.25144	4.8635	2.7272	6.34977	7.21473	1.44579	5.75465	7.98756	5.86479	3.92228	6.28829	5.46976	6.02605	7.26385	6.67276	4.86313	5.43914	7.73847	7.76277	6.58874	5.24877	3.81897	7.96911	4.81447	7.24362	6.69114	5.98293	5.97147	6.1521	4.39246	4.7147
92	H08	Aldosterone	3.25708	5.12691	Control	0.18525	0.4556	FALSE	3.25708	5.81043	4.70065	7.85569	3.30892	3.2665	7.74332	8.08518	5.88893	5.52178	5.48238	4.32478	1.76491	5.45132	5.9682	2.44597	5.73748	7.054	5.6796	4.052	2.74564	4.26816	4.90609	8.16883	4.98019	4.62578	3.58413	4.45348	7.89956	6.29645	4.96033	4.41791	7.38314	4.67643	7.0593	6.32649	5.81777	4.94729	5.93227	3.77133	4.1777
93	H09	Aldosterone	2.36356	4.09671	Control	0.16371	0.4556	FALSE	2.36356	5.30515	4.31926	5.38946	2.77032	3.17522	5.11334	3.58761	4.01689	4.51662	4.50078	3.05672	1.60279	4.53583	2.54407	1.23973	5.36832	3.02725	4.46016	4.27491	2.70428	2.99018	4.16017	6.36282	4.75856	4.37277	2.10423	2.7066	6.87315	6.08102	3.74483	4.08874	6.48964	4.31972	4.16703	5.48019	4.23	3.87563	4.27472	2.78027	3.83254
94	H10	Aldosterone	2.36631	4.84825	Control	0.18525	0.4556	FALSE	2.36631	6.28682	5.09566	5.78027	3.19004	3.64421	5.24717	3.87782	6.24031	6.74123	6.59241	2.96705	1.75746	2.17167	3.1302	1.57906	6.3978	3.85452	5.37919	4.64652	3.018	3.4219	3.21807	8.08454	5.6157	5.17351	1.5789	3.56465	8.39428	7.89998	3.76642	4.96349	7.57852	6.52199	5.01332	6.2726	5.23896	4.59845	5.62458	4.4221	5.03028
95	H11	Aldosterone	1.84909	4.52774	Control	0.18525	0.4556	FALSE	1.84909	6.12052	4.64943	3.66846	4.0559	3.12585	4.89542	3.77695	6.22008	5.7222	5.87779	3.22119	1.59166	4.99419	2.56522	1.44624	5.85462	4.36348	5.88384	3.96443	3.02794	1.48261	3.13714	7.54085	5.01156	4.79844	0.79012	3.21939	7.85554	7.31042	1.81616	4.61425	7.66036	4.94823	5.0303	6.04595	4.74684	4.81345	5.40723	4.35226	4.60904
96	H12	Aldosterone	1.35804	4.00592	Control	0.18525	0.4556	FALSE	1.35804	5.36094	0.65118	0.75597	2.77802	4.72409	6.3398	3.58298	3.9406	4.72464	4.70371	3.36607	1.72511	5.07638	2.69604	1.47122	5.17085	4.46222	5.60434	3.91684	2.21714	0.64319	2.72789	7.32112	4.66956	5.79793	0.87943	3.25394	7.37605	6.34874	0.90462	4.40029	7.00776	4.49989	4.2408	5.80718	4.02476	4.77921	5.18467	3.312	3.90903
[truncated: 10 more columns]

## Sheet: PM-M7
	Well	Compound	Mean Dup Patient	Mean Control	Higher Mean	Unadjusted p-value	Adjusted p-value	p < 0.05 (Adjusted)	Patient 1 (Dup)	Control 1	Control 2	Control 3	Control 4	Control 5	Control 6	Control 7	Control 8	Control 9	Control 10	Control 11	Control 12	Control 13	Control 14	Control 15	Control 16	Control 17	Control 18	Control 19	Control 20	Control 21	Control 22	Control 23	Control 24	Control 25	Control 26	Control 27	Control 28	Control 29	Control 30	Control 31	Control 32	Control 33	Control 34	Control 35	Control 36	Control 37	Control 38	Control 39	Control 40
1	A01	NegativeControl	6.23565	5.14678	Patient	0.43464	0.46883	FALSE	6.23565	6.20491	4.34425	7.21625	2.67142	4.21156	6.45778	6.03932	3.64348	4.59203	3.91955	5.0122	3.35204	5.46733	5.24505	1.72445	6.23695	7.11595	7.63385	6.01371	5.74011	3.23393	5.12498	7.73331	6.51453	5.7371	3.01523	7.59502	7.64969	5.2134	6.20718	3.10481	6.45965	5.96531	6.42236	5.51144	5.01349	6.38208	5.86525	4.61427	4.39897
2	A02	NegativeControl	3.97608	5.13831	Control	0.29233	0.33409	FALSE	3.97608	5.97402	4.65028	7.78966	2.6744	1.60413	6.38463	6.94841	4.02655	4.55402	4.02446	5.17498	3.20455	5.23487	5.36539	2.73491	7.33448	7.47795	8.20966	5.90792	5.60179	4.50572	4.39391	6.88243	6.8384	5.79847	3.02011	7.10756	7.69245	5.21345	6.19228	3.28921	6.51351	6.12404	6.7984	5.60479	4.76929	5.10005	4.78066	4.67136	4.10393
3	A03	NegativeControl	3.39554	4.90144	Control	0.26231	0.31088	FALSE	3.39554	5.38709	4.31388	7.16029	2.37291	2.6097	5.6801	5.38269	4.01109	4.3879	3.82758	4.90422	3.27134	4.54668	4.89506	2.51919	5.81806	6.93333	7.33025	6.3564	6.06296	4.32171	4.56343	6.53233	6.16637	6.7457	2.8327	6.80265	6.87014	4.78979	5.67928	3.02604	5.75645	5.71221	6.36815	6.53742	4.28625	5.80127	4.60301	4.72777	4.95462
4	A04	NegativeControl	2.32865	5.06453	Control	0.12637	0.2196	FALSE	2.32865	5.64892	4.50092	7.45205	2.60877	2.51154	5.75647	5.98359	3.72104	4.82192	4.23737	5.13577	3.60772	5.51543	4.95373	1.42707	6.30236	7.4136	7.44647	6.65235	7.0407	2.64878	4.13264	6.20707	6.80285	6.07135	3.21479	6.50977	6.51968	6.25542	6.50923	3.1256	5.95964	5.884	6.17412	7.05111	4.79114	5.10911	6.08793	4.58456	4.36146
5	A05	NegativeControl	2.95565	6.7624	Control	0.11037	0.2196	FALSE	2.95565	7.53638	5.93084	9.79649	3.51359	4.94604	7.70427	7.59931	4.68979	6.84993	5.25566	6.16514	4.55871	7.81655	6.27578	2.76685	8.09627	8.82122	9.2144	9.27553	8.78743	3.68141	5.40144	8.17436	7.99675	7.90155	4.35018	8.69924	8.45992	6.56001	8.21708	4.15231	8.05095	8.60779	9.08091	9.25925	6.19225	8.75072	6.21813	6.44086	6.71572
6	A06	NegativeControl	2.9115	6.09062	Control	0.16371	0.22135	FALSE	2.9115	7.03849	1.84926	8.83115	2.53426	3.28117	7.47855	7.38479	4.38878	6.12977	5.34174	5.41405	4.33796	6.61381	6.02821	1.7724	7.10411	9.52784	9.74911	8.69061	6.65968	4.16817	6.9601	8.32201	5.14815	9.01691	3.37364	7.39953	9.01527	5.32194	7.58775	4.05697	7.20423	7.32294	7.33773	8.17504	6.13508	8.64321	5.35858	6.05436	5.44106
7	A07	Insulin	2.37294	5.02412	Control	0.14411	0.2196	FALSE	2.37294	6.98601	4.43938	7.74758	1.99855	4.20393	5.41616	6.87407	3.97008	4.91858	4.93625	4.27672	3.6981	1.14116	4.70968	1.87507	5.61038	7.27387	6.6269	5.52307	6.01919	2.3798	4.34017	7.3205	4.6385	5.62983	2.94298	5.13262	8.00249	2.46847	5.88006	3.64379	5.53979	5.36563	6.66727	7.30395	5.07058	7.68893	5.20043	5.46432	4.46138
8	A08	Insulin	1.46578	4.47747	Control	0.12637	0.2196	FALSE	1.46578	6.53039	3.82307	7.80104	1.77693	2.87659	5.93402	5.7138	3.88964	4.48039	4.89261	4.08421	2.73355	1.04917	4.191	1.3606	2.0221	4.61746	7.0793	3.83276	6.77986	1.63087	3.71132	7.5764	3.48722	6.28734	2.696	3.73901	7.83369	3.19779	5.21256	4.72701	3.0606	4.54709	6.66076	7.32916	4.21933	5.84792	4.20274	3.37809	3.95679
9	A09	Insulin	1.59916	3.23996	Control	0.18525	0.234	FALSE	1.59916	4.38838	2.25717	4.83153	1.32302	2.28008	3.51009	2.85682	3.13831	3.57415	3.91533	3.37178	1.60397	0.85819	3.70579	1.06438	1.72575	3.87907	4.11005	3.7127	2.86787	0.64404	2.05511	6.23358	2.8724	4.03777	2.12086	3.91265	5.50397	2.45801	4.57175	2.73562	2.18743	4.70532	3.6439	4.76459	3.53014	3.83232	3.46834	2.5738	3.81829
10	A10	Insulin	1.56807	3.11838	Control	0.18525	0.234	FALSE	1.56807	4.91543	2.05773	4.95864	1.75624	2.19924	3.28088	3.08429	3.13935	3.66943	4.44087	3.45119	1.64196	1.52353	3.14535	1.16675	0.64195	3.93694	2.88987	3.39879	2.43306	0.46398	2.63452	6.19031	2.99803	2.57293	2.10122	2.16679	5.51557	1.51858	3.85386	2.81351	2.00234	3.71368	3.44909	4.72018	3.14484	3.70771	3.40452	2.76668	3.33121
11	A11	Insulin	1.71779	3.88037	Control	0.16371	0.22135	FALSE	1.71779	6.41534	2.1183	5.89677	1.92055	2.86705	4.04732	3.64174	4.22978	5.00201	4.23685	4.09246	2.00644	1.40008	3.74722	1.46849	0.82524	4.4744	3.27816	3.94015	3.70377	0.64906	2.93414	7.8384	3.9359	3.46749	2.72889	2.30976	6.67748	2.20361	4.76811	3.8074	2.89883	4.71483	4.2317	5.98021	4.25486	3.69159	4.54699	3.66479	4.2569
12	A12	Insulin	1.34272	3.48843	Control	0.18525	0.234	FALSE	1.34272	4.94336	0.61826	2.3193	1.5751	2.81925	3.86908	3.3365	5.2225	4.65136	4.71539	3.67086	1.93977	0.75276	3.91231	1.74177	0.72823	4.31307	3.93574	3.67176	2.77419	0.81108	2.52507	6.5595	3.94797	3.60459	2.31236	2.21151	6.46803	0.70629	4.31839	3.7403	1.90965	3.69501	4.40475	5.81797	4.06068	3.56567	4.29835	3.56275	4.63304
13	B01	Resistin	6.35643	5.92037	Patient	0.86513	0.86513	FALSE	6.35643	6.49525	4.17326	8.41422	3.15171	5.02935	8.52548	7.9126	6.2044	5.57594	4.70726	5.42254	3.38182	6.72922	8.01142	2.99107	7.01928	7.67227	8.68651	6.78011	7.33757	3.63732	4.91903	8.543	6.49903	6.7608	4.01465	7.958	7.70098	6.42051	7.81205	3.89338	7.14475	6.95265	7.18619	6.46421	5.49152	5.48277	5.41015	5.15989	5.76597
14	B02	Resistin	5.8502	4.81089	Patient	0.39577	0.43174	FALSE	5.8502	5.29719	4.00227	7.99495	2.77731	2.46102	6.10357	6.09719	3.02199	4.29995	4.23583	4.38522	2.88626	4.54767	5.76794	1.29002	6.0939	7.41862	8.15402	5.28524	5.57156	3.49165	3.52344	6.34419	5.28145	7.22911	3.63802	7.20874	6.37082	4.47881	4.68382	3.16764	5.6339	5.76627	6.21358	5.65137	4.07014	4.45353	5.99897	5.1434	3.73328
15	B03	Resistin	5.12585	7.6193	Control	0.20882	0.257	FALSE	5.12585	8.79109	6.63123	12.1872	4.84827	4.2557	9.40071	9.49083	5.25383	7.50082	6.75107	7.3045	5.16388	8.1003	9.33065	1.99246	9.67912	10.5148	12.4947	8.48404	8.42288	7.97549	5.99329	9.91162	8.3847	8.28447	5.72362	10.8669	10.1784	7.42107	8.80261	4.85511	8.9217	9.14817	9.62356	8.20788	6.9601	6.61766	7.36111	6.7491	6.49562
16	B04	Resistin	3.62759	7.41037	Control	0.12637	0.2196	FALSE	3.62759	8.10177	6.22882	12.0629	4.92771	5.23512	9.10028	8.73117	4.88964	7.54005	6.57643	7.65409	5.3429	7.79848	8.12965	2.97946	8.83124	10.7574	11.4884	7.74931	7.57247	7.87159	6.0381	9.48722	7.9398	7.96962	5.20899	9.21164	9.53914	7.59188	8.75196	5.03116	8.0898	8.79447	8.54622	8.30834	6.57955	7.22682	7.04315	10.1725	6.52321
17	B05	Resistin	2.32797	5.05531	Control	0.11037	0.2196	FALSE	2.32797	5.80701	3.87626	8.9248	3.25239	3.54999	7.00209	5.54559	3.5461	5.24038	4.70423	4.81995	3.86239	5.72118	6.79876	1.42714	5.46854	8.34493	7.83341	5.3119	4.56263	3.24466	4.12999	6.59479	5.22847	5.09379	3.41757	6.19992	6.43044	5.02381	6.10097	3.70929	5.54202	6.2852	4.98946	5.62508	4.38939	5.00973	5.02992	5.28935	4.52763
18	B06	Resistin	3.27381	6.91427	Control	0.11037	0.2196	FALSE	3.27381	8.40892	4.01558	11.5645	4.00655	3.92928	8.05472	8.59052	4.96688	7.13542	6.64667	6.9763	5.78607	7.4445	5.35999	2.02914	8.18719	12.6126	11.1584	8.1912	6.80075	4.99501	6.60273	9.75965	6.08394	7.4341	5.02944	6.47143	9.68259	6.7276	8.0839	4.98377	7.84122	8.87032	7.70669	8.11899	6.71582	7.13206	6.35925	7.41374	5.86917
19	B07	Glucagon	2.50953	5.9583	Control	0.11037	0.2196	FALSE	2.50953	7.09092	4.04651	9.35101	3.30452	3.90526	7.67849	6.58125	4.99481	5.59039	6.37794	6.09241	3.93641	2.88749	8.85667	2.16653	6.93924	9.97313	5.99392	5.66214	5.42291	4.15066	6.04477	7.83323	5.19863	6.61275	3.98877	5.23049	8.14347	4.3756	7.32944	4.57072	5.91292	7.31542	7.96904	7.00504	5.27153	5.84825	6.43704	7.97546	5.33942
20	B08	Glucagon	2.43166	4.98955	Control	0.12637	0.2196	FALSE	2.43166	6.43619	3.79107	8.78241	2.95316	3.59753	5.47394	5.60927	4.37811	4.96903	6.38538	4.43209	2.62449	1.73294	3.77145	1.5014	3.87089	7.78191	9.11631	4.81818	5.00553	3.48497	3.78485	7.22722	4.76085	5.98412	3.7912	3.74872	7.70484	4.66648	6.04874	4.24054	2.9592	5.3407	6.34909	6.90666	3.80281	4.6077	5.14321	4.08697	5.27043
21	B09	Glucagon	2.56343	5.31598	Control	0.14411	0.2196	FALSE	2.56343	7.33158	3.94229	8.72571	3.14305	3.96613	6.16473	5.04215	5.29357	5.95623	7.61126	5.08161	2.92659	2.3603	4.90803	1.81927	4.39148	6.78028	4.32565	4.80457	3.65244	2.21808	3.34595	8.44144	5.4567	5.68085	4.17341	4.68939	9.05233	5.0597	7.12146	5.18098	2.56919	6.00151	6.65191	7.72316	5.14584	4.64633	6.05626	3.95779	5.45738
22	B10	Glucagon	1.67157	3.84487	Control	0.14411	0.2196	FALSE	1.67157	5.49705	2.43998	6.72402	2.19433	3.11694	3.81556	3.81431	3.68665	4.36626	5.19038	3.92975	2.27365	1.97032	2.76035	1.27712	1.93044	5.75786	3.78525	4.34549	3.04896	1.3479	2.96462	6.89681	4.30991	3.59239	2.76874	1.60419	6.65519	2.23584	4.90605	3.703	2.26573	4.48573	4.6383	5.47816	3.492	3.60946	4.21091	3.28863	4.34981
23	B11	Glucagon	1.92496	4.21464	Control	0.16371	0.22135	FALSE	1.92496	6.07856	1.34348	7.22784	2.77955	3.95354	3.98204	4.28917	4.27171	4.91184	5.65718	4.21942	2.15547	2.13101	3.38304	1.41899	2.41522	5.91037	4.39681	4.15185	3.63839	0.71849	3.16927	7.36325	3.89689	4.36389	2.92606	2.16857	7.82056	1.82738	5.63444	4.74497	3.09149	5.06639	4.69096	5.98301	4.15042	4.04689	4.76388	3.9174	5.45298
24	B12	Glucagon	1.76325	4.56514	Control	0.18525	0.234	FALSE	1.76325	6.32894	1.41046	6.31536	2.25355	3.22897	4.83272	5.13648	5.02687	5.91227	5.86985	4.89688	2.23061	2.10519	3.74656	1.71532	1.4305	6.09534	4.18775	4.35749	3.56507	0.78592	3.94775	8.1293	4.72477	5.53228	3.07356	2.54381	8.43419	1.63282	6.28616	4.31636	3.72429	5.91225	5.84724	6.81507	4.85591	4.24327	5.37562	4.3406	5.89886
25	C01	Ghrelin	6.5106	5.92673	Patient	0.81205	0.8206	FALSE	6.5106	6.42748	4.33499	8.62904	3.34831	2.99572	7.53404	7.94041	4.30605	6.18941	4.95141	7.45064	3.95604	7.07734	6.00707	2.07565	7.65812	7.89533	9.46104	7.0158	4.78534	3.75443	6.25714	7.98812	6.74576	6.84411	4.28244	7.94773	7.8196	6.03457	7.57748	4.0606	7.05087	6.62327	8.08853	6.82836	5.97026	5.8059	5.63078	5.70344	5.00685
26	C02	Ghrelin	5.51682	4.79666	Patient	0.47564	0.50735	FALSE	5.51682	5.12005	3.8691	6.87845	2.92012	2.49469	5.81586	5.05854	2.71834	4.33574	4.2723	5.60154	2.71106	5.15147	4.37146	2.35873	5.86048	6.92529	7.69665	4.82244	4.9236	4.96023	4.82203	6.80919	5.23685	5.61019	3.79924	6.08571	5.92064	5.39939	5.19798	3.1055	6.34148	5.03986	6.27431	4.9425	4.22536	4.2609	5.75674	5.92883	4.57166
27	C03	Ghrelin	3.75309	5.855	Control	0.16371	0.22135	FALSE	3.75309	6.60891	4.89762	8.87478	3.44961	3.9386	6.92612	7.16342	3.97684	5.54128	5.06389	8.53386	4.31216	6.43544	5.92946	1.67397	7.40478	7.66544	9.24402	5.89189	4.97478	3.7826	4.77806	7.50378	6.49383	6.81135	4.85173	8.85166	7.53446	6.46942	7.38022	3.78817	7.23212	6.62669	8.08051	6.26442	5.26002	5.57017	5.48909	5.98235	5.59018
28	C04	Ghrelin	3.02534	6.38198	Control	0.12637	0.2196	FALSE	3.02534	7.96475	5.09407	9.55322	3.78877	3.36743	7.67187	7.96721	4.30561	6.00531	5.56853	7.40688	4.51143	7.01484	6.87826	2.89648	8.45807	9.22198	10.0793	6.47667	4.51138	3.82245	5.23114	8.54323	7.36232	8.28474	4.73065	7.78725	8.26538	7.50555	8.09482	4.49134	8.41395	7.65961	6.64286	6.59431	6.08591	6.14148	5.63156	9.13597	6.19815
29	C05	Ghrelin	2.79358	6.61624	Control	0.11037	0.2196	FALSE	2.79358	8.15746	4.9716	9.57374	3.34535	5.25924	7.54878	7.98523	6.8869	6.77623	5.86827	6.39431	4.70678	8.44741	7.9366	1.7973	8.07964	11.1581	9.79204	6.2204	5.55805	6.10647	5.56178	8.92815	6.92873	7.47362	4.70562	8.15306	8.27212	6.97943	8.19407	4.6297	8.22722	7.79267	7.05415	7.09974	6.39418	6.3455	7.53965	7.08189	5.702
30	C06	Ghrelin	2.97687	7.38307	Control	0.11037	0.2196	FALSE	2.97687	8.98223	5.0792	10.3377	4.58605	5.55843	7.95373	9.42309	7.87549	7.7512	6.66411	6.66131	5.54874	8.77511	10.207	2.9037	8.67348	11.8136	10.9001	6.27949	5.36471	6.69733	6.64707	10.0382	8.21913	8.62107	5.03066	8.61268	9.43098	7.30566	9.46676	5.56535	9.00431	8.4823	7.40155	8.76597	7.68511	7.53589	8.34301	6.605	6.11852
31	C07	Leptin	3.08499	7.18505	Control	0.11037	0.2196	FALSE	3.08499	9.08794	4.91335	12.5879	3.93576	3.92847	8.02338	8.7027	6.37111	6.777	7.27007	6.75283	5.388	6.45598	10.3581	2.2686	8.17347	10.2086	11.9678	6.07595	4.03267	3.7301	6.28786	9.91444	9.34644	10.8474	4.69111	7.60672	10.2625	6.88814	10.1943	5.14535	8.81434	8.95091	7.04293	8.94959	7.18405	7.33106	6.94061	6.67865	6.73037
32	C08	Leptin	2.29747	5.17193	Control	0.12637	0.2196	FALSE	2.29747	6.94273	3.45232	9.35327	3.13567	3.68832	6.41763	6.34385	4.67113	5.0616	5.95909	4.1363	2.84978	3.14505	5.67079	1.60324	3.90429	7.65498	8.64812	4.30314	2.99635	2.05683	4.34071	7.43999	5.70805	4.42471	3.60548	5.64276	7.93998	4.0711	7.67649	4.51071	5.59693	6.6716	6.69222	7.13176	4.99315	4.8194	5.16542	5.66736	5.1826
33	C09	Leptin	1.66857	3.90426	Control	0.12637	0.2196	FALSE	1.66857	5.30784	2.30125	5.77275	2.3842	3.73732	5.20576	3.4088	5.15367	4.07268	5.09376	2.98176	2.0046	2.58528	3.17699	1.49392	2.87936	5.71067	3.55288	3.20715	2.4288	1.2644	2.4402	6.14303	3.9821	3.15266	2.90099	3.08602	6.03142	3.44642	4.69273	3.94662	4.45518	5.32374	4.25035	5.51518	4.32861	3.20355	5.15658	3.38237	4.19058
34	C10	Leptin	2.40709	5.89552	Control	0.11037	0.2196	FALSE	2.40709	8.9483	3.9635	9.11319	3.69803	5.18615	6.45704	5.33711	6.99397	6.82727	7.14232	5.21012	3.66277	4.68542	3.964	2.70113	3.27366	7.95107	7.45848	5.82758	4.40129	1.20585	3.8758	10.3498	5.64388	5.79598	4.28984	2.85658	10.2277	3.28832	7.52386	5.08709	4.41337	6.92352	6.5811	8.04341	6.31228	5.6161	7.05043	5.28842	6.70174
35	C11	Leptin	2.12018	5.07094	Control	0.11037	0.2196	FALSE	2.12018	7.62654	2.48497	7.93754	2.74205	3.72864	5.1528	4.75176	5.37111	5.95928	6.12219	4.03776	2.96555	3.60509	3.98384	2.34716	3.06657	7.14987	5.03197	4.96704	2.8568	0.97434	3.84917	8.48599	5.20441	5.24477	3.68871	2.92031	8.81149	3.37716	6.21908	4.91558	4.62256	6.44215	5.84471	7.10087	4.66963	5.27082	6.79781	4.65485	5.73583
36	C12	Leptin	1.50559	4.26935	Control	0.12637	0.2196	FALSE	1.50559	6.25194	1.2859	5.70769	2.12125	3.62096	4.47938	4.86928	4.83416	4.79144	5.94343	4.36069	2.28581	2.46195	3.88375	1.66832	2.1078	5.19847	4.26772	4.02264	3.40548	0.94925	3.60989	7.40831	4.1736	4.22228	3.05091	2.9318	7.50733	1.90213	4.91204	3.95203	3.57618	6.18982	5.32201	6.05867	4.10392	4.44681	6.60898	4.25468	4.68195
37	D01	Gastrin	7.38199	6.05677	Patient	0.39577	0.43174	FALSE	7.38199	6.24758	3.34063	8.28266	3.52233	4.87476	8.51742	7.9746	5.90465	5.75163	4.78564	6.28972	3.57293	6.36072	7.68491	2.76362	7.37446	7.15372	9.12709	6.92462	7.48165	6.00285	2.44232	8.58267	6.62941	6.35242	4.48373	7.53111	8.67558	4.7048	6.70315	3.86416	7.98041	6.73963	8.64705	7.96447	5.47296	5.59197	6.64583	5.24219	6.52688
38	D02	Gastrin	7.51375	5.14459	Patient	0.14411	0.2196	FALSE	7.51375	5.83712	3.94601	7.87135	2.97817	2.77459	6.45302	6.14974	3.45873	4.94834	4.69751	7.0232	3.50263	6.14562	6.17093	1.32131	6.24902	7.34769	8.43672	5.66724	6.09428	2.9431	1.99161	7.40206	5.73624	5.67483	4.08537	6.7437	6.79241	4.65647	6.06694	3.35102	5.98841	6.01926	8.15073	5.96627	3.07515	4.69479	6.5037	4.35006	5.07428
39	D03	Gastrin	6.47579	6.43651	Patient	0.81205	0.8206	FALSE	6.47579	7.38833	5.09914	9.8694	3.92356	4.39198	7.71034	8.00146	4.54534	6.79345	4.7032	8.6801	4.42449	6.53596	7.89985	2.9231	7.5473	10.3866	10.2179	6.7591	6.59073	3.09441	2.64365	8.50159	7.98685	7.44932	5.05619	9.21504	8.328	6.15419	7.52677	4.01181	7.67485	7.70819	8.16654	8.01762	4.23884	6.51777	6.52452	6.80372	6.32612
40	D04	Gastrin	3.89002	6.46331	Control	0.16371	0.22135	FALSE	3.89002	7.37307	5.4334	10.8101	4.03288	3.57189	7.60485	8.03164	4.62946	7.36484	5.35017	7.1953	4.41694	7.31092	7.36721	1.78501	7.5553	10.2804	10.2278	6.57383	6.68044	5.01621	2.78034	8.26561	7.76435	7.13935	4.83192	8.45924	8.29874	5.83581	7.66537	3.94445	7.47581	7.48441	6.75471	8.20437	4.68791	6.22239	7.87929	9.56233	6.18531
41	D05	Gastrin	2.2223	4.85405	Control	0.12637	0.2196	FALSE	2.2223	5.31559	3.83264	7.96205	2.45922	4.10548	5.18476	5.81956	4.87385	5.46423	4.05625	5.14621	3.14996	5.23671	4.874	1.12172	5.39211	7.66136	7.15129	5.41755	6.45675	3.663	2.38597	6.06198	5.93643	5.05456	3.77835	6.12698	5.98494	4.48361	5.85591	2.87874	5.29956	5.49061	5.2002	5.51017	4.21738	4.83621	5.69134	6.97259	5.00948
42	D06	Gastrin	3.12218	6.60523	Control	0.12637	0.2196	FALSE	3.12218	7.86484	4.73716	9.79284	3.81787	3.31114	7.07971	8.06516	4.64307	7.09094	5.60301	6.96641	4.14338	7.40076	7.47581	2.52707	7.84027	11.3467	10.0961	7.58145	7.38195	3.03159	4.03302	8.68409	10.0823	8.59525	4.6416	9.05896	8.68393	6.34813	8.16199	4.11378	7.35323	7.71815	6.88365	8.3265	5.94051	7.0689	7.95548	6.6492	6.95061
43	D07	Exendin-3	2.70779	6.40514	Control	0.12637	0.2196	FALSE	2.70779	7.92477	5.91005	10.2823	3.49568	3.36588	6.5214	8.13703	6.71235	6.32792	6.03355	7.04488	3.71511	6.93347	7.10281	1.52746	7.12186	10.4748	8.74291	7.44239	7.0518	2.52931	4.78085	8.32596	9.36638	7.10844	4.26156	8.24477	8.35026	6.4142	8.17103	4.2475	6.57416	7.50043	7.2802	7.76139	5.54049	7.18403	8.10962	5.37681	5.39492
44	D08	Exendin-3	2.29339	5.02828	Control	0.14411	0.2196	FALSE	2.29339	6.76284	4.38386	8.46541	2.8793	4.99952	5.41771	5.81115	4.16158	5.35011	4.95786	4.18455	2.0356	4.85806	5.89828	1.17807	6.09518	7.19601	7.28164	5.69484	3.77869	1.3632	3.75777	7.64971	6.78452	4.28384	3.59633	5.10392	7.45121	4.96985	6.45727	3.72969	4.73329	7.23551	6.06348	6.33458	4.3435	5.09088	4.72316	4.48358	4.95523
45	D09	Exendin-3	2.59654	5.79134	Control	0.12637	0.2196	FALSE	2.59654	8.20107	3.06046	9.16012	4.29164	6.11555	6.1021	6.43111	5.11575	6.57016	5.93285	5.41287	2.78971	5.84875	5.03568	1.51035	4.9019	8.42791	5.90569	6.66005	3.98563	1.49844	4.80908	9.38052	6.83095	5.75236	4.26085	6.64004	9.11481	5.49957	7.42335	4.86484	4.4457	8.35881	7.09962	7.69667	5.88866	5.88448	6.13862	5.05345	5.72862
46	D10	Exendin-3	2.10138	4.7185	Control	0.12637	0.2196	FALSE	2.10138	6.7183	2.85669	7.77776	3.49059	3.30799	4.66196	4.3313	6.3332	5.39695	5.54111	4.88001	2.56768	4.44466	3.2994	1.27778	3.36349	6.35501	5.57352	5.3838	3.28322	0.75577	4.38278	9.28614	5.02454	3.96831	3.3283	3.53774	7.68851	3.18669	6.33882	4.01745	3.83482	5.21196	5.26522	6.30382	4.67763	4.43722	6.97718	3.95912	4.95043
47	D11	Exendin-3	2.01227	4.87218	Control	0.12637	0.2196	FALSE	2.01227	6.71007	2.60383	8.19251	3.8164	3.25534	4.55564	4.57816	5.25752	5.16197	5.50042	4.42363	2.88761	4.49215	3.36116	1.35523	3.71821	6.86058	5.81133	6.12258	4.1108	0.77032	3.75982	8.0396	4.49273	4.30122	3.75163	3.32294	8.29309	4.03662	6.70063	4.2069	3.84708	5.84086	4.7899	7.16573	4.32554	4.52249	7.12997	5.55505	4.82197
48	D12	Exendin-3	1.662	5.24673	Control	0.12637	0.2196	FALSE	1.662	7.38208	1.36617	8.31345	3.86364	3.42794	5.05085	5.29008	5.72384	6.15085	6.72312	5.236	2.64113	5.03111	3.77688	1.82962	4.60678	7.50683	5.62842	6.69072	5.72713	0.93183	5.24331	8.96711	4.77699	5.24709	3.35113	3.78482	8.72186	1.94087	6.49467	4.52079	4.38184	7.05292	6.08798	7.22502	4.9646	4.63005	5.99047	5.07009	5.32607
49	E01	hGH(Somatotropin)	6.22878	4.74702	Patient	0.23448	0.28494	FALSE	6.22878	5.83814	3.61169	6.69118	2.34949	4.02865	5.61328	6.22155	4.91224	4.15663	3.84869	4.58623	2.65819	4.8769	6.35834	1.28308	5.43743	5.9621	7.0388	5.1882	6.30953	2.8646	4.63868	5.97691	4.99303	5.35972	2.82716	6.64168	6.2104	4.2359	5.62089	2.92716	5.65384	5.15707	7.32881	6.81716	4.63419	4.53747	5.56773	4.28058	4.24144
50	E02	hGH(Somatotropin)	11.7578	7.92334	Patient	0.14411	0.2196	FALSE	11.7578	9.5639	6.73049	12.4234	4.43379	6.71223	8.56658	8.72201	8.41483	7.04023	8.30613	8.66311	4.56479	8.23712	10.7432	1.97296	9.65962	5.12136	13.0227	9.31866	9.10267	4.62826	7.26994	10.9057	8.81978	9.34772	4.98466	12.3825	10.3753	7.30048	10.2616	4.97733	9.34937	8.87069	11.1862	11.484	7.44478	7.68479	6.64522	6.59953	7.76393
51	E03	hGH(Somatotropin)	8.96947	7.3609	Patient	0.35907	0.40082	FALSE	8.96947	8.71794	5.43649	9.63818	3.69886	6.21009	9.28407	6.87698	7.7261	7.06673	6.3722	8.24758	3.92024	8.00712	9.47126	3.45869	9.01172	9.77208	11.8316	7.58758	10.2873	3.81602	6.04554	10.1371	8.41473	8.48325	4.22379	12.9167	9.4922	6.3944	8.57024	4.04729	8.38903	7.85098	10.8909	8.79671	7.68757	7.37807	6.86208	6.65375	7.48057
52	E04	hGH(Somatotropin)	5.85491	6.66387	Control	0.56363	0.5946	FALSE	5.85491	8.38988	4.92812	9.73084	3.33257	3.71407	8.56849	7.09372	4.68549	7.13241	6.42513	6.75124	3.30639	8.00468	8.49375	1.51546	8.77024	8.93583	11.7366	7.4655	7.61223	3.75442	5.69892	10.3695	7.88683	7.77062	3.68605	11.9449	8.85251	5.9845	7.85876	3.65186	7.75998	7.78419	10.3424	8.28293	6.85816	7.49011	6.45326	6.04361	6.8526
53	E05	hGH(Somatotropin)	2.58546	4.47901	Control	0.29233	0.33409	FALSE	2.58546	5.63998	3.04723	6.32906	2.07082	2.25116	4.94231	4.70811	2.80878	5.29569	4.6091	4.5929	2.58153	5.38348	4.99806	1.13742	5.92211	6.52607	7.71037	5.58735	5.47662	2.45569	3.94868	5.78454	4.94964	4.2936	3.01358	8.10629	5.7798	3.92456	5.39684	2.5191	5.17267	5.01841	7.23417	4.79258	4.31043	5.30819	4.31715	6.43035	4.50338
54	E06	hGH(Somatotropin)	2.41645	4.98068	Control	0.16371	0.22135	FALSE	2.41645	5.70784	3.49928	8.65655	2.52494	2.38285	4.92516	4.86546	5.03016	4.32881	4.90385	4.45665	2.62725	5.80666	4.34125	1.34361	5.63003	7.26015	8.08121	5.59773	7.21044	2.34396	4.8649	5.98105	6.66984	5.80786	2.9928	5.59464	6.12521	4.26362	5.73044	2.91157	5.42462	5.16286	8.59226	6.20185	4.6286	7.07077	5.65174	5.80222	6.16798
55	E07	IGF-I	2.43912	5.44121	Control	0.11037	0.2196	FALSE	2.43912	6.4443	4.29782	8.47312	3.26928	3.57147	5.9525	6.65054	4.06639	5.33261	5.64621	4.87055	3.30822	6.19273	6.42402	2.30365	6.7852	9.21565	8.3021	5.17548	6.68545	3.18545	4.04913	7.25536	5.93594	5.74867	3.65056	6.55571	7.38433	5.30797	7.29927	3.86689	5.71664	6.18884	6.93685	6.47143	5.4981	5.37587	5.35815	5.08554	4.8346
56	E08	IGF-I	3.2391	6.80794	Control	0.12637	0.2196	FALSE	3.2391	8.93643	4.67674	10.1264	4.25094	5.33978	7.13008	7.63909	5.71445	6.83535	7.63988	6.08567	3.38516	6.53265	7.50234	1.77139	7.93355	10.0147	10.838	6.75803	4.48039	1.83826	5.09424	10.1297	8.04353	6.75147	4.95627	7.26283	9.80295	6.74419	9.04067	5.34224	6.66583	8.43824	9.18616	9.11239	5.95932	6.63962	9.15925	7.99599	6.26418
57	E09	IGF-I	2.57865	5.38766	Control	0.12637	0.2196	FALSE	2.57865	7.5767	2.91543	8.56155	3.56093	3.53818	5.68847	5.08652	5.76526	6.25133	6.57156	5.05924	2.72885	5.28306	6.2722	1.37608	5.26072	8.16926	6.03273	5.43148	4.25067	1.31192	4.08567	8.63476	6.78431	5.07551	4.42025	3.25391	8.17611	5.57678	6.9672	4.14046	4.06954	7.1266	5.81778	7.425	5.28786	4.71448	7.74571	4.30167	5.29274
58	E10	IGF-I	2.625	5.80489	Control	0.12637	0.2196	FALSE	2.625	8.35038	3.42848	9.42367	4.2534	4.15695	5.67127	5.08618	5.5093	6.67097	7.44176	6.01369	3.03341	5.62862	5.24594	2.55371	4.60703	7.15895	7.19386	6.19274	5.00877	1.00637	4.34344	9.41847	5.77869	4.81446	5.10182	4.45023	9.09185	5.25214	7.30303	4.96268	4.55194	7.78196	7.61871	7.82808	5.42389	5.30061	7.5102	4.94917	5.80525
59	E11	IGF-I	1.70513	4.59369	Control	0.11037	0.2196	FALSE	1.70513	6.79746	2.39471	7.70623	3.44227	3.91153	4.00854	4.20153	5.35925	5.03049	5.24342	4.41012	2.2382	4.50692	3.774	2.49454	3.94109	5.71015	4.732	4.83978	3.73527	0.88981	3.56026	8.10774	3.78104	3.92085	3.84498	3.04308	7.01631	3.69035	6.08556	3.55284	3.52562	5.59916	5.67688	5.86197	3.98292	3.98671	5.12313	5.5074	4.75625
60	E12	IGF-I	1.34652	4.18656	Control	0.12637	0.2196	FALSE	1.34652	5.4841	1.31553	6.42979	3.10403	2.86924	4.06097	3.77315	4.91634	4.5292	5.1422	3.95566	2.43996	3.8597	4.43286	1.97126	3.43775	5.47748	4.30055	5.38521	3.94502	0.65866	3.55986	7.3531	3.61914	4.14661	3.3517	4.34791	6.63546	2.91954	5.27107	3.68158	3.63831	5.43473	4.70568	5.47417	3.97411	3.82911	5.07801	3.64397	3.88333
61	F01	FGF-1(aFGF)	9.12045	5.9407	Patient	0.11037	0.2196	FALSE	9.12045	6.78953	3.55092	8.6145	3.00004	5.34234	7.09947	7.53836	5.56679	5.25992	5.44204	6.66388	3.24825	5.78982	6.8229	3.03079	7.59272	7.27195	9.3225	6.77517	7.98869	5.92452	5.89262	7.62229	6.22073	6.59268	3.47612	7.76299	8.77928	5.74523	6.99892	3.60284	6.41979	6.68922	7.77709	7.19962	4.63372	5.75794	6.98692	4.93977	5.48855
62	F02	FGF-1(aFGF)	12.7767	7.84396	Patient	0.09602	0.2196	FALSE	12.7767	9.07395	5.71346	12.129	4.20045	4.26821	9.33013	10.3761	7.81752	7.89723	7.20134	9.01659	4.39493	8.46057	11.6572	2.17932	8.84147	9.96152	12.025	8.54084	10.6053	4.62687	6.76437	10.8504	8.6252	9.31104	5.39522	11.6474	10.5822	8.24506	8.75841	5.349	8.0323	8.99872	10.5023	10.3133	6.60105	7.57541	7.0313	6.11976	6.93055
63	F03	FGF-1(aFGF)	13.0063	8.33373	Patient	0.11037	0.2196	FALSE	13.0063	9.70917	7.41324	12.5596	4.67113	4.56767	9.65213	12.4804	7.12585	8.53722	7.21085	9.242	5.17841	7.89521	11.6953	2.34223	9.35426	11.9261	13.0451	8.07192	12.0976	4.96219	6.78814	10.9944	9.61993	9.81822	5.7414	12.3467	10.8126	9.50187	9.75927	5.48943	8.9545	9.63076	11.3551	10.7276	7.32124	7.95427	7.78031	5.91619	7.64076
64	F04	FGF-1(aFGF)	6.84914	6.23385	Patient	0.81205	0.8206	FALSE	6.84914	6.84174	5.46029	9.07263	3.3894	3.35337	7.06265	8.53111	4.08372	6.88927	5.43877	7.43643	4.08862	6.08812	8.12266	2.96519	6.85595	8.48482	9.41645	6.50131	9.13887	3.39238	5.20266	7.78023	6.96658	7.19756	4.33719	9.82001	7.75268	6.38729	7.59226	3.99205	6.84105	7.12933	9.32088	7.58931	5.31728	6.40358	5.88176	5.33194	5.50062
65	F05	FGF-1(aFGF)	5.46806	7.90533	Control	0.32458	0.36659	FALSE	5.46806	8.97024	7.89074	11.6148	4.47502	4.27123	8.07403	10.4968	4.87591	8.4617	6.66224	9.38827	4.98308	8.47704	10.2701	2.18731	8.88637	12.6197	11.7012	8.16949	11.602	4.19342	6.55875	9.98195	9.26331	9.40497	5.67963	10.8543	10.2707	8.54259	9.47677	5.14847	8.79697	9.0644	9.0955	9.98769	6.66477	8.5627	9.87561	6.3388	8.00431
66	F06	FGF-1(aFGF)	3.79134	7.81416	Control	0.16371	0.22135	FALSE	3.79134	8.77824	6.50986	11.9043	4.53552	4.62935	7.49523	11.1659	5.8671	7.74903	6.74206	8.7929	4.77145	8.43253	9.37582	2.27186	8.76478	11.1589	12.9762	8.91509	11.4953	3.50792	6.33359	10.4534	9.39765	10.0359	5.09643	11.5517	10.4128	7.74627	9.34027	4.79445	9.36381	9.17693	9.71272	10.0682	8.09426	8.42235	6.93148	5.80703	8.49939
67	F07	PDGF-AB	1.8744	4.71017	Control	0.09602	0.2196	FALSE	1.8744	5.37362	3.44088	7.49811	2.91417	4.066	4.40334	5.83938	4.89489	4.53613	4.53215	5.10072	2.50344	5.73109	5.29628	2.11869	5.49984	7.22076	7.05041	5.14201	4.97767	1.97561	3.76502	6.38535	5.46908	5.02144	2.99814	5.14151	6.10077	4.35714	5.89835	3.14655	5.41734	5.38641	5.06182	6.58694	4.70602	4.74442	6.03524	4.05658	4.01033
68	F08	PDGF-AB	3.17081	7.30248	Control	0.12637	0.2196	FALSE	3.17081	9.37059	4.68133	11.5366	5.08982	4.75202	7.23065	7.59864	5.80782	8.28502	7.14342	7.67352	3.27321	8.10725	7.62728	2.05245	8.81622	11.2746	12.1036	8.33158	5.03961	1.98506	5.20335	10.6718	8.43629	7.66672	5.95436	6.69379	10.7803	7.48337	9.4607	5.15175	8.77106	9.5596	7.60367	9.5674	6.60657	6.58493	8.97578	4.89428	6.62707
69	F09	PDGF-AB	3.42088	7.26154	Control	0.12637	0.2196	FALSE	3.42088	10.018	4.16389	12.1943	4.92521	4.71947	6.9578	6.83058	9.07481	8.25995	7.64395	7.14077	3.58936	9.84759	6.01041	2.03351	8.67316	9.23979	10.313	9.4651	5.68815	1.58045	5.23523	11.9566	6.8258	7.45195	5.81977	4.19381	10.9517	6.55494	9.18817	5.7428	8.60711	11.1089	7.16642	10.0602	6.78241	7.62881	8.17254	6.17216	6.83046
70	F10	PDGF-AB	2.19141	5.49713	Control	0.12637	0.2196	FALSE	2.19141	7.53373	3.39121	9.2064	3.59584	3.7817	5.00798	4.60566	4.95107	6.37103	6.24413	5.53179	2.98665	5.99619	4.6731	1.93801	5.64215	6.11182	7.6713	7.59649	5.86096	1.00405	4.15271	8.66301	5.88899	5.78955	4.6309	4.26066	8.55179	4.58673	7.22541	4.24705	5.86899	7.38081	6.00334	7.52194	5.02327	5.89918	5.93668	3.50977	5.12919
71	F11	PDGF-AB	2.07088	5.78275	Control	0.11037	0.2196	FALSE	2.07088	8.01083	3.55269	9.40823	3.88906	3.87183	4.32758	5.32391	4.9747	6.98611	6.28434	5.28492	3.09329	6.40463	4.84022	3.29298	6.10863	7.40594	7.09068	7.37409	5.60688	0.95869	4.17078	8.9054	5.54726	5.6083	4.11425	6.16066	8.72753	3.84526	7.51528	4.46036	6.19003	8.16493	6.15342	7.58571	5.01485	5.96072	6.46565	5.69997	5.84134
72	F12	PDGF-AB	1.64986	4.75179	Control	0.12637	0.2196	FALSE	1.64986	6.07051	1.51087	7.27136	3.23301	3.02242	4.87168	4.51365	4.37195	5.32151	5.1783	4.91847	2.53018	4.92389	4.15869	2.28499	5.55549	6.66436	5.54781	6.17778	4.00183	0.75643	3.78333	7.66721	4.47232	5.58206	3.33486	4.26627	7.72559	3.9069	6.09922	3.84411	5.48407	6.09735	5.70043	6.47794	4.69929	5.21452	5.60465	3.49401	4.52819
73	G01	IL-1beta	8.37797	5.11416	Patient	0.09602	0.2196	FALSE	8.37797	5.96727	1.7806	7.39644	2.43062	4.54283	6.02747	7.32425	5.01136	4.60451	4.4624	5.45623	2.95537	5.14393	5.51188	2.89231	5.68522	5.98298	8.12248	5.22982	5.68157	5.17578	5.21651	6.6	5.40273	5.57303	2.94684	7.4114	6.90185	5.22122	6.08129	3.78915	5.46229	5.87603	6.60079	6.03667	4.98833	5.24695	5.62148	6.07984	5.23125
74	G02	IL-1beta	13.7563	7.40573	Patient	0.09602	0.2196	FALSE	13.7563	8.98354	5.02363	11.4169	4.1402	3.79179	9.13836	8.91994	5.38089	7.0445	6.66662	7.95735	4.06421	7.75244	9.79258	2.13436	8.72754	9.79625	12.1339	9.15857	9.67624	4.81626	6.57657	9.8893	8.55724	9.51046	5.01916	11.4991	10.9151	6.55949	8.30516	4.81783	8.17562	10.6679	10.6233	9.11975	7.34044	7.8419	6.42759	6.42565	6.62429
75	G03	IL-1beta	13.7472	7.85544	Patient	0.09602	0.2196	FALSE	13.7472	8.91197	5.80293	11.7175	4.54489	4.1769	9.11762	10.1049	7.77963	6.90879	6.68105	8.58653	5.00921	7.68428	10.1361	2.5187	8.83133	12.5008	12.3054	8.27725	9.64991	4.75328	6.38411	11.0913	8.83472	10.308	5.06071	11.8435	10.6862	6.99632	9.25167	5.03456	9.09547	9.24401	11.5117	11.0883	6.96331	7.86815	6.99105	9.9113	6.44173
76	G04	IL-1beta	8.46522	7.52447	Patient	0.70866	0.73948	FALSE	8.46522	8.24222	5.83782	11.8331	4.06531	3.88857	8.39834	10.5541	5.81854	7.57116	6.69425	9.27817	4.51431	7.6679	9.51446	2.10071	8.68142	10.4886	12.1986	8.36455	9.73144	4.1125	6.29746	9.86285	9.06984	9.6588	4.69234	12.0755	9.9013	7.61847	9.10125	4.3992	8.9198	8.5749	11.4809	9.21419	6.43394	7.78723	8.45485	6.98773	6.57521
77	G05	IL-1beta	4.43071	7.95125	Control	0.20882	0.257	FALSE	4.43071	8.94527	7.05545	12.3579	4.42911	4.13455	8.1631	10.3559	4.74742	8.13799	6.89788	8.852	4.92318	8.62664	9.92722	3.7082	9.07824	11.2744	12.568	8.95862	9.87884	4.151	6.48206	10.4629	10.8167	10.4785	5.87945	12.1718	10.7505	7.54251	10.1323	4.5598	8.84189	10.5769	11.2189	9.97251	6.41938	7.51035	6.50123	7.57165	6.70041
78	G06	IL-1beta	2.99118	6.09258	Control	0.12637	0.2196	FALSE	2.99118	7.08928	4.46748	9.11281	3.11399	3.3972	6.12867	8.22691	3.25042	5.72413	5.37075	6.66228	3.863	6.22815	8.02728	3.10099	6.77204	9.73532	9.89985	7.33174	7.58851	2.75772	5.08261	7.87208	9.2399	8.05574	3.86057	9.44068	8.5218	5.84078	7.16615	3.53896	6.66496	7.9237	9.28402	8.01799	5.68202	6.03089	4.95283	5.83843	5.46182
79	G07	IL-2	3.38033	7.24591	Control	0.14411	0.2196	FALSE	3.38033	8.89293	4.73456	11.8492	4.15618	5.0067	7.20458	9.84614	7.34841	7.23678	7.1041	7.39037	4.32481	7.55599	9.09125	2.4155	8.39659	12.0106	11.8773	9.17412	7.52356	2.69885	4.85371	9.82143	10.2692	7.52238	4.65433	10.0205	10.8013	6.98096	8.2035	4.74174	7.89498	8.4356	9.70007	9.23152	5.87846	6.7791	6.70628	7.23603	6.08959
80	G08	IL-2	2.38404	4.91023	Control	0.14411	0.2196	FALSE	2.38404	6.36887	2.7131	7.35952	2.99422	2.9969	4.78146	5.09733	3.68724	5.17	5.27934	4.83809	2.63745	5.25473	5.4573	1.64831	5.50343	7.52834	8.70682	5.63325	3.48124	1.30872	3.50334	8.62746	5.72931	4.82772	3.36044	6.07784	7.43446	4.40861	7.18371	3.2982	5.88298	5.90148	5.64684	6.52068	3.82504	4.6067	6.39805	4.25947	4.01812
81	G09	IL-2	2.4623	5.48639	Control	0.12637	0.2196	FALSE	2.4623	7.35371	3.74197	8.8269	3.56582	3.60909	5.27192	5.41864	4.12146	5.80742	5.85859	4.82773	2.91415	6.17651	6.34118	2.03808	6.81633	7.93028	6.77841	6.83589	4.2474	1.33751	3.77454	8.11376	6.39132	4.72584	3.89649	6.01573	9.26412	5.36032	6.69152	3.96611	6.70536	6.98808	5.83727	7.54469	4.78899	5.52953	5.71664	5.05266	5.22257
82	G10	IL-2	2.50901	6.42624	Control	0.12637	0.2196	FALSE	2.50901	8.59201	3.40227	10.6668	4.01363	4.33928	5.54593	5.86678	5.37564	7.1371	7.38501	6.022	2.97846	8.30634	7.03996	2.1993	6.21682	8.28289	8.85132	8.33868	6.75531	1.36812	3.65475	9.54512	5.65225	5.59124	4.44363	7.68064	9.89993	6.45983	8.00091	4.75686	7.62577	8.06461	7.34327	10.1746	5.71826	6.37956	6.35975	5.10542	5.53321
83	G11	IL-2	1.63525	4.60498	Control	0.12637	0.2196	FALSE	1.63525	6.69952	2.43406	7.4686	2.82038	4.14093	3.84369	4.24297	3.84645	4.98888	4.6495	4.05337	2.11739	4.69301	4.25649	1.50523	4.83179	5.75034	5.44994	5.83829	4.5197	0.85977	3.00188	6.74332	4.56787	4.21361	3.0519	5.59138	6.94117	4.01597	6.02001	3.65992	5.69202	5.70996	4.85608	6.33832	4.3058	4.65558	6.02433	3.92724	4.13551
84	G12	IL-2	1.82672	4.69797	Control	0.14411	0.2196	FALSE	1.82672	6.42432	1.39476	7.09108	3.5484	3.04845	4.16758	4.61355	4.23922	5.14149	6.02118	4.34453	2.63854	5.34739	4.60212	1.77745	5.13449	5.91847	5.42371	5.89972	4.02112	0.85617	3.96811	7.08164	4.29495	4.75645	3.17721	5.72771	8.08093	2.35519	5.85245	3.8011	6.50718	6.14654	5.08375	7.96845	4.77492	4.56228	5.07691	4.18683	4.03736
85	H01	IL-6	7.83904	5.50475	Patient	0.16371	0.22135	FALSE	7.83904	6.8479	0.84185	7.09813	2.86778	5.03319	6.03147	6.33963	3.66102	5.27773	4.90907	6.21529	3.00786	5.06476	7.11914	3.39301	6.31523	8.17188	8.28549	6.27896	8.11741	5.81792	5.18727	7.27533	6.2573	6.41161	3.10704	8.2738	7.41962	5.04668	7.59512	3.92961	6.07119	7.00799	6.58741	6.12405	5.3388	5.4289	4.70051	7.07563	5.0626
86	H02	IL-6	1.71979	4.64789	Control	0.14411	0.2196	FALSE	1.71979	5.52546	1.25753	6.39455	2.45486	2.40885	5.2895	5.88989	3.30685	4.50004	3.97981	5.28859	2.64447	4.59111	6.22394	1.5391	5.38999	7.1869	7.33293	5.08603	5.73099	2.76119	4.69495	6.37194	5.75888	5.62513	3.15469	7.04276	6.44084	4.52734	5.48688	3.05941	5.19913	5.11596	5.91263	5.52352	5.41861	6.21525	3.88481	5.67104	4.29056
87	H03	IL-6	8.86385	5.56743	Patient	0.11037	0.2196	FALSE	8.86385	6.41646	2.43459	7.86913	2.84647	2.99317	6.89801	7.1532	4.16149	5.76054	4.96153	6.58369	3.40673	5.99593	8.28364	2.10321	6.56491	9.27193	8.65222	5.70054	7.20563	3.55279	5.58094	8.63366	7.64938	6.51824	3.82428	8.21368	7.49293	5.04491	6.5258	3.8109	6.18355	6.04759	6.76236	7.63713	2.30836	5.83508	4.88292	5.60316	4.8583
88	H04	IL-6	7.29897	5.62322	Patient	0.29233	0.33409	FALSE	7.29897	7.29382	2.72505	7.65518	2.76495	3.11942	6.56987	6.93619	4.02242	6.0981	4.22035	6.54689	3.59136	5.56355	8.1582	1.98324	6.12996	9.87198	8.60511	5.77336	7.16511	3.77013	5.41399	8.59112	7.56981	6.31847	3.61604	8.38801	7.66842	5.23963	6.34686	3.62974	5.85657	6.02641	7.09281	7.93665	4.45725	6.05765	5.09761	4.83932	5.9762
89	H05	IL-6	3.43733	5.52751	Control	0.26231	0.31088	FALSE	3.43733	6.313	2.26823	7.57305	2.88232	2.97342	6.15763	8.67003	3.76393	5.667	4.64752	6.07136	3.64532	6.01684	7.78712	1.71635	6.60233	8.86208	8.54633	6.50413	8.32568	2.85496	5.50788	8.62287	8.05582	6.08826	3.4751	8.38533	7.61377	4.83232	7.02259	3.55009	6.13224	7.6161	7.28405	6.07829	6.00383	5.99087	4.52656	4.45476	5.02498
90	H06	IL-6	2.47433	5.9441	Control	0.12637	0.2196	FALSE	2.47433	6.84791	2.22132	8.00022	3.01353	3.22003	7.65072	7.96474	4.22942	6.03144	5.09724	6.71273	3.89242	5.86091	8.50954	1.79391	6.83423	9.54803	9.66967	6.87184	9.89694	4.06497	5.58033	9.37376	8.00396	6.80537	3.59347	6.94579	8.2302	5.43843	7.26421	3.75583	6.57824	7.99951	8.36955	7.70163	5.54536	6.0304	4.90817	5.34823	5.77238
91	H07	IL-8	2.44529	5.96425	Control	0.11037	0.2196	FALSE	2.44529	6.89965	2.78274	7.85911	3.14698	3.45922	5.82765	8.93786	4.53465	6.3435	6.01441	6.19805	3.41715	5.94958	8.47212	1.89033	6.91924	9.80992	8.97589	7.03037	7.80672	2.66418	6.13709	9.64562	7.51	6.55416	3.73422	9.12104	9.32922	5.37418	7.55587	4.27456	6.87101	8.08208	6.76545	7.38632	5.74051	6.13824	3.98315	5.25613	5.24536
92	H08	IL-8	1.76471	4.5062	Control	0.09602	0.2196	FALSE	1.76471	5.83788	2.09082	5.90614	2.4212	3.84073	5.57797	4.98069	5.07541	4.88163	4.75607	4.31918	2.34159	4.47825	5.99352	2.40583	5.26413	6.52605	6.54064	4.91745	3.71001	1.83568	3.82417	7.42603	4.66294	4.66548	2.52046	5.71497	7.26586	4.32387	5.87578	3.22634	5.44858	5.30955	5.29111	6.01816	4.00071	4.7254	4.08929	3.84612	3.84886
93	H09	IL-8	1.72582	4.24917	Control	0.12637	0.2196	FALSE	1.72582	5.65822	1.73145	5.96648	2.38373	2.69797	4.19108	4.61861	3.61773	4.66071	4.65923	4.47164	2.12536	4.17963	4.64479	1.44061	4.83099	5.68923	4.37139	5.4903	3.75937	1.16069	3.80958	6.52379	4.29101	4.36075	2.65358	5.59341	6.71362	4.24415	5.47445	3.20475	5.34469	5.36747	4.49024	7.24343	3.83868	4.66821	4.06496	3.35837	4.64856
94	H10	IL-8	1.43538	3.9096	Control	0.12637	0.2196	FALSE	1.43538	5.21511	2.33589	5.5115	2.09696	3.61595	3.735	3.82068	3.44585	4.22272	4.27247	3.71645	1.94033	4.65054	4.44122	1.4927	4.00456	4.81436	4.10193	4.46983	3.8962	0.85328	3.07354	6.97255	3.58982	3.82	2.2924	4.43568	7.02506	4.56463	5.18055	2.8385	4.84174	5.19162	5.60971	6.32132	3.9513	4.32493	-0.01101	2.915	4.16851
95	H11	IL-8	1.39988	3.90641	Control	0.12637	0.2196	FALSE	1.39988	5.33354	2.28851	4.98974	2.26531	3.8706	3.86322	3.76719	3.91863	4.30056	4.77692	3.67196	1.98245	5.00134	3.79017	1.50196	4.20868	4.79184	3.90613	4.45627	4.08255	0.68695	2.96174	7.29638	3.77883	3.62865	2.54721	4.20329	7.0885	3.77406	5.29709	3.07349	5.45501	5.16197	5.16663	6.17989	3.70066	4.07601	-0.04452	3.1083	3.44156
96	H12	IL-8	2.27155	4.84935	Control	0.18525	0.234	FALSE	2.27155	6.61062	1.69549	2.13461	2.80013	3.04912	4.55052	5.07587	6.15973	5.30081	6.16536	4.89721	2.51232	5.50207	4.78494	1.96794	3.06958	6.77998	4.24662	6.14259	4.00266	0.85848	4.51977	9.57059	5.22723	5.26101	3.14303	6.56552	8.44821	4.69544	6.58971	4.10797	6.98689	7.04426	5.09389	6.97712	5.04185	6.1737	5.06838	4.22426	3.5192
[truncated: 10 more columns]

## Sheet: PM-M8
	Well	Compound	Mean Dup Patient	Mean Control	Higher Mean	Unadjusted p-value	Adjusted p-value	p < 0.05 (Adjusted)	Patient 1 (Dup)	Control 1	Control 2	Control 3	Control 4	Control 5	Control 6	Control 7	Control 8	Control 9	Control 10	Control 11	Control 12	Control 13	Control 14	Control 15	Control 16	Control 17	Control 18	Control 19	Control 20	Control 21	Control 22	Control 23	Control 24	Control 25	Control 26	Control 27	Control 28	Control 29	Control 30	Control 31	Control 32	Control 33	Control 34	Control 35	Control 36	Control 37	Control 38	Control 39	Control 40
1	A01	NegativeControl	4.23354	5.59104	Control	0.32458	0.43887	FALSE	4.23354	5.86307	4.11362	6.62815	2.83036	3.16427	5.46072	6.55686	6.34501	4.96655	4.77288	5.98164	3.26228	6.22131	6.42071	1.79414	4.81892	7.1696	8.44937	8.25872	7.03594	5.72185	4.73715	6.82117	6.5589	6.37335	3.89932	8.01395	7.80599	5.24429	6.79813	3.77991	4.9032	6.1335	8.23419	7.61486	5.40094	5.64973	6.55062	5.12623	5.2668
2	A02	NegativeControl	5.02758	5.69137	Control	0.61038	0.68136	FALSE	5.02758	6.29512	4.13277	8.09153	2.80459	3.25234	6.4988	6.72554	6.13241	5.14605	4.65848	7.16704	2.97684	7.43939	8.57798	1.72665	5.82187	7.23658	8.84586	7.10677	6.99475	5.02534	4.90979	5.66712	6.31434	8.2732	4.66183	8.15527	7.42479	4.87545	6.06507	4.00137	5.78675	6.09729	7.32366	6.93264	5.39087	5.36126	3.70774	7.64714	5.56976
3	A03	NegativeControl	6.17374	5.39448	Patient	0.65879	0.7106	FALSE	6.17374	5.5866	4.35573	7.39899	2.84438	3.76045	7.9262	6.84946	4.4751	4.72167	4.51221	5.2901	3.05147	6.2216	7.78243	2.15831	5.56944	6.62816	7.72242	6.39596	6.84395	5.71447	4.99604	4.67863	6.43625	7.15984	4.42298	7.46347	6.458	5.05812	6.69693	3.7508	4.99039	6.66642	7.00085	6.26664	5.85736	5.91626	5.49592	6.32694	4.15682
4	A04	NegativeControl	6.4166	5.23939	Patient	0.43464	0.53495	FALSE	6.4166	6.38872	3.95559	7.60312	2.65263	2.9379	5.64644	6.93914	3.8098	5.01852	4.38703	4.71396	2.91111	5.54002	6.09432	1.58768	5.69404	7.03111	7.89425	6.40282	7.23965	6.19987	5.46726	7.18233	6.56156	7.11758	4.01038	7.54071	6.62834	6.11234	7.35897	3.87863	5.04821	6.01292	7.13892	6.46581	4.78485	4.91572	4.34231	4.23625	4.35592
5	A05	NegativeControl	4.79824	4.46389	Patient	0.91883	0.9285	FALSE	4.79824	4.83084	3.33203	6.64182	2.2604	2.6233	4.46021	5.76649	3.06986	4.16353	3.7939	4.19944	2.37888	5.46207	6.24765	1.23713	4.8623	5.54791	6.43269	5.27896	6.10324	4.2889	4.15137	5.38659	5.12296	7.00999	3.18969	6.60954	5.8685	4.31275	5.18933	3.2951	5.11875	5.07953	5.97234	5.32334	4.32278	5.46105	4.99291	3.5655	4.112
6	A06	NegativeControl	4.88723	5.80342	Control	0.47564	0.55685	FALSE	4.88723	6.07021	3.43113	8.21523	3.64375	3.54704	5.40105	7.28785	4.04006	4.93566	5.55367	5.48041	3.53936	6.90125	8.38205	1.52953	6.05901	7.13493	8.45108	6.32883	7.42405	7.00807	5.40079	7.88024	6.86334	8.43781	4.59443	7.91455	7.3084	5.12432	6.5234	4.1148	6.79233	6.15116	7.82608	7.48708	5.26854	5.49047	6.5431	6.40653	4.8397
7	A07	(Arg8)-Vasopressin	3.73192	5.49333	Control	0.18525	0.35568	FALSE	3.73192	5.95361	3.8537	7.74656	3.64157	3.35137	4.99006	6.17715	4.1357	4.99225	5.69252	5.33421	3.38226	5.97469	6.47082	1.87578	5.81452	7.03719	8.0126	6.76855	5.96236	5.13113	6.66098	8.09073	5.46494	6.94893	3.7886	7.35046	7.34702	5.20092	6.27801	4.32433	6.02935	7.58975	6.99524	6.01731	5.30852	5.18389	5.3266	4.91826	4.51582
8	A08	(Arg8)-Vasopressin	1.64734	4.30856	Control	0.11037	0.34662	FALSE	1.64734	5.05251	2.8522	5.76642	2.23771	3.22108	3.62727	5.13837	4.54286	3.99479	4.39995	3.9404	2.47872	5.07143	4.27953	1.29191	4.5162	5.35062	5.79349	4.33643	4.10138	4.09442	4.06013	6.22276	4.4585	4.6907	2.67754	5.61521	6.20523	3.9039	4.7667	2.81874	4.42063	5.88305	5.28945	5.50191	4.76059	4.81547	5.03564	3.76352	3.55554
9	A09	(Arg8)-Vasopressin	1.55619	4.78317	Control	0.11037	0.34662	FALSE	1.55619	6.15761	4.00691	7.12344	3.51616	2.9455	3.97578	4.78924	4.08091	5.04649	4.56724	4.60213	3.12582	3.60804	5.34619	1.53373	5.56928	6.11671	5.56685	4.84925	4.03278	4.88003	4.20309	7.69196	5.636	5.25705	2.2981	6.1418	7.34935	5.01907	5.90249	3.5203	5.39756	7.49699	4.56981	6.3175	5.19106	4.6055	4.346	4.07385	4.21708
10	A10	(Arg8)-Vasopressin	1.57127	4.53205	Control	0.11037	0.34662	FALSE	1.57127	5.31067	3.34202	7.0972	2.88272	2.88194	3.45944	3.88499	3.8374	5.03584	4.46888	4.39071	2.51712	2.22727	4.63316	1.54716	5.43596	5.36492	5.10668	4.74271	3.73354	5.71974	4.0831	6.78384	4.7624	4.73488	3.23908	5.70748	7.82077	4.4906	5.74169	3.46656	5.39691	7.10655	5.06319	5.79113	4.9504	4.52957	4.20725	3.96068	4.00512
11	A11	(Arg8)-Vasopressin	1.05509	4.33149	Control	0.11037	0.34662	FALSE	1.05509	5.30018	2.54843	6.51235	2.99143	2.97946	3.37011	3.64218	3.77573	4.53321	4.59517	4.20268	2.66134	1.00167	3.89794	1.46209	5.41921	4.72982	5.08286	4.65097	4.2402	5.03127	4.37258	6.26562	4.69256	4.98691	2.384	6.66003	7.34776	3.96241	5.50992	3.56822	5.27244	5.83183	4.32516	5.99135	5.75055	4.3376	4.0934	3.68834	4.0565
12	A12	(Arg8)-Vasopressin	0.92789	4.31908	Control	0.11037	0.34662	FALSE	0.92789	4.89079	1.74951	5.11654	3.09566	2.98631	3.87543	3.98869	4.0209	4.93265	5.09415	4.28209	2.67188	0.75045	4.26559	1.74701	4.47476	5.53638	4.76421	3.87915	4.03182	5.73336	4.74201	7.01463	4.3907	4.90832	2.55196	5.82255	7.18322	2.11568	5.15379	3.62038	5.42932	6.28324	4.65934	6.35258	5.73781	4.55404	3.99047	4.06817	2.97293
13	B01	ParathyroidHormone	3.36152	5.06608	Control	0.18525	0.35568	FALSE	3.36152	5.48179	3.98105	7.76194	2.50436	3.85282	7.85302	6.58539	5.58793	4.76913	4.29701	5.0387	2.76073	5.54398	6.80443	1.42827	5.0751	5.77588	7.14448	5.9076	6.60631	6.41219	4.01463	6.35385	6.16507	5.62933	5.55746	7.34754	6.2632	4.39092	3.49704	2.96067	4.26479	6.28586	6.38488	6.4789	3.42885	4.53139	5.49185	6.09548	4.1608
14	B02	ParathyroidHormone	6.27475	5.18389	Patient	0.39577	0.50658	FALSE	6.27475	5.91101	4.0472	7.8273	2.61297	2.85815	6.25561	6.10207	3.47065	4.43193	5.11913	6.08903	2.92537	5.75967	6.37164	2.20382	5.54845	8.29923	8.36005	6.73167	6.53435	4.58885	4.77029	6.11844	5.6715	6.27575	5.28521	8.13695	6.78993	4.56599	6.60839	3.57848	5.04512	5.64842	6.97102	5.9546	3.054	4.36253	4.34021	6.87841	4.25275
15	B03	ParathyroidHormone	9.87717	7.64617	Patient	0.18525	0.35568	FALSE	9.87717	8.28444	6.91835	11.663	3.61051	4.58729	8.97556	9.56716	5.64469	7.18922	8.37551	8.77013	4.68692	7.86891	9.66436	2.44791	8.83428	11.2788	11.6183	9.49362	9.88768	7.31805	6.86639	7.74868	8.54258	8.68263	7.21496	13.3431	9.39772	6.96572	8.46524	5.22588	7.66346	8.50135	9.5644	8.67025	6.05903	6.32686	6.76427	8.17518	6.20492
16	B04	ParathyroidHormone	10.45	7.51673	Patient	0.18525	0.35568	FALSE	10.45	7.84703	6.62099	11.3108	3.9341	4.31807	8.66461	9.43695	5.31686	7.0148	8.08082	8.82465	4.32173	7.41764	11.2926	2.32575	8.57949	11.5629	11.1267	9.25144	9.43338	6.49995	6.56378	8.51477	9.15188	10.1811	7.29834	12.0098	9.29345	7.02793	8.09009	4.9603	8.04902	8.11759	9.05808	9.23635	6.19347	6.47093	7.6427	5.95226	6.0534
17	B05	ParathyroidHormone	6.44033	5.61389	Patient	0.47564	0.55685	FALSE	6.44033	6.02473	4.35112	8.56433	2.81344	3.85975	5.78263	6.70431	3.93267	5.26064	6.45904	6.16436	3.25651	6.00942	6.42356	1.73935	6.28752	9.49214	8.49795	6.95972	7.33371	6.49378	4.92404	6.91624	7.66423	6.39558	4.55687	9.06658	7.12532	5.07272	6.9707	3.79151	5.91229	6.0114	7.23714	6.31491	4.58887	4.45853	5.74805	4.50444	4.91842
18	B06	ParathyroidHormone	6.36443	7.28108	Control	0.61038	0.68136	FALSE	6.36443	7.96119	5.38747	10.9847	3.68272	4.70781	7.1308	8.98911	5.32579	6.71962	7.72933	7.73912	4.07797	6.60531	9.24894	2.41609	7.72557	11.4121	11.1543	8.36684	9.77185	8.17268	6.61142	9.05584	10.9924	8.64646	5.64364	10.5667	9.35118	6.30197	7.97517	5.2686	7.20055	10.0917	10.9082	7.98153	6.16558	6.18526	7.0534	5.88901	6.64227
19	B07	Prolactin	2.16336	4.89935	Control	0.11037	0.34662	FALSE	2.16336	5.23529	3.47398	7.03619	3.16952	4.58096	5.21503	4.971	4.97551	4.73129	5.69314	4.67473	2.75062	5.52308	6.62821	1.70023	5.26153	7.14442	7.2912	5.84205	4.62222	5.12276	3.96883	5.55035	5.87495	4.85135	3.83541	6.28188	6.46619	4.51683	5.43373	3.31878	5.53666	6.57623	6.24581	5.12355	3.72875	3.8694	4.84269	5.76895	3.99036
20	B08	Prolactin	3.75662	6.13358	Control	0.12637	0.34662	FALSE	3.75662	7.04104	4.44378	9.73363	3.84551	3.87036	5.62945	6.84836	5.53176	6.74274	7.14083	6.20667	3.96035	5.56759	6.99374	1.79894	6.99466	10.0676	8.98762	6.4555	4.89558	6.75414	4.99791	8.44893	7.54728	6.88432	4.07195	8.16934	8.51958	5.66897	7.88116	4.43009	6.38254	7.25352	7.72681	7.37369	5.17997	5.49133	6.23604	5.38876	4.99882
21	B09	Prolactin	2.64589	5.81809	Control	0.11037	0.34662	FALSE	2.64589	7.16314	4.36857	8.97485	3.55725	3.78743	5.09576	5.84485	4.41341	6.60181	6.62623	6.17709	3.83143	4.85141	6.48195	1.92069	7.40483	8.64707	6.55061	6.92803	5.09159	6.4607	3.80995	8.03694	6.32621	6.50317	4.18421	7.30769	8.4315	5.56631	7.49794	4.65395	6.27433	7.19871	6.71435	7.93447	5.54117	5.14969	5.23216	4.96334	5.0773
22	B10	Prolactin	1.77299	4.17261	Control	0.11037	0.34662	FALSE	1.77299	5.12958	3.16735	6.60789	2.50831	3.2784	3.18462	3.90613	3.88263	4.0374	4.75347	3.93849	2.7612	3.0145	4.29698	1.34728	5.11259	5.8182	5.00393	5.01487	3.83011	6.3249	3.6514	5.85657	4.31132	4.47164	2.61656	4.9056	5.88598	3.71354	5.14589	3.30569	5.95546	5.27098	4.56002	5.0752	3.6908	3.72298	3.36521	3.8951	3.70689
23	B11	Prolactin	1.85096	5.46318	Control	0.09602	0.34662	FALSE	1.85096	7.35336	3.82825	8.70318	3.16852	3.52758	4.7982	4.89735	4.4617	5.4328	7.04116	4.94488	3.45805	3.16895	5.76959	2.63569	6.56707	9.02469	6.59957	6.54453	4.92119	6.17821	4.93842	7.36682	5.66529	5.60821	2.66576	7.26783	8.22471	4.78714	6.1743	4.37102	6.05822	8.87642	6.27992	6.72788	4.68669	5.02791	4.54785	6.46519	4.32281
24	B12	Prolactin	1.1458	4.19993	Control	0.09602	0.34662	FALSE	1.1458	5.54782	2.44025	6.73895	2.61802	2.68054	3.75909	3.84067	3.584	4.71594	4.44977	4.17268	2.27785	1.28586	4.06241	1.59162	5.20582	5.1729	5.08905	4.79951	4.45355	4.85767	3.84289	6.24589	4.39327	4.83582	2.36747	5.44948	7.28426	3.65832	5.07367	2.96889	5.02756	5.9564	4.75096	5.41617	3.97602	3.82794	3.61911	5.59732	3.22153
25	C01	Calcitonin	5.72379	6.13391	Control	0.65879	0.7106	FALSE	5.72379	6.90577	4.18986	9.08614	3.28994	3.36195	7.76343	8.14198	6.20266	5.99176	4.88389	6.81577	3.08276	7.0343	7.94951	1.96852	6.00011	7.52243	9.45749	8.10104	7.06327	6.07717	5.75258	8.0093	6.98498	6.72379	5.44071	9.25342	9.42126	4.55266	7.01306	3.99546	4.5673	6.9768	8.81714	7.31229	5.4876	5.82413	6.50624	5.78906	5.48187
26	C02	Calcitonin	4.06721	4.68527	Control	0.56363	0.64415	FALSE	4.06721	5.01248	3.0778	7.26413	2.76218	2.38087	5.55847	6.30051	4.91061	4.1725	4.38726	4.60851	2.45252	5.25717	7.44482	2.00273	4.45194	6.40688	7.20905	5.68068	6.69639	6.07554	4.03631	5.28704	4.90964	6.03357	5.05264	6.58264	5.86367	2.97341	3.24781	2.92876	3.38981	4.89341	6.17044	4.72031	3.55958	5.4247	4.63857	6.13844	3.83232
27	C03	Calcitonin	9.54354	6.07061	Patient	0.11037	0.34662	FALSE	9.54354	6.52783	4.19417	9.37778	3.0927	4.19018	7.41475	8.22435	5.00943	5.2733	6.57848	6.21934	3.94148	7.24392	9.51912	2.29743	5.92721	9.30793	8.71656	7.48282	7.32047	5.41238	6.13375	7.90339	6.65073	6.2981	5.09088	9.63256	7.33886	4.62596	6.76985	3.98085	4.56735	6.66656	8.38583	6.78679	4.85081	5.67965	5.78957	6.38511	5.45644
28	C04	Calcitonin	10.3979	6.4169	Patient	0.12637	0.34662	FALSE	10.3979	7.25646	4.58306	11.0427	3.31394	4.33855	7.50091	8.24019	5.03945	6.41987	6.02058	7.36928	4.00734	6.56108	9.95493	1.74735	6.6734	9.33069	9.01258	8.81253	9.80394	6.0646	6.71995	8.43363	7.3631	7.19437	5.32207	10.5259	8.14276	4.82987	6.30656	4.11196	3.53571	7.12939	9.06692	7.17669	5.46049	5.9939	5.47577	6.21848	5.88868
29	C05	Calcitonin	6.25786	4.77392	Patient	0.26231	0.38154	FALSE	6.25786	5.23091	3.41018	7.23467	2.53757	4.67459	5.4672	6.07575	4.93504	4.63678	4.21457	5.32438	2.55522	5.34399	6.74891	1.84725	5.25106	6.58797	6.89613	5.53992	5.84682	4.46612	4.48204	5.51458	5.80206	4.85544	3.4277	7.58598	6.323	3.49884	6.36361	2.82751	4.26696	4.9282	6.54534	5.26103	3.95655	5.09975	3.84524	4.39991	4.15936
30	C06	Calcitonin	9.58599	7.57217	Patient	0.20882	0.36307	FALSE	9.58599	8.14457	5.21839	11.9784	4.15254	7.56472	7.50242	8.11394	7.98944	7.23139	7.36936	7.90437	4.13383	7.60751	11.5876	3.15891	8.32273	11.9392	11.1259	8.50331	7.59445	7.79217	8.73394	8.81941	9.90287	7.72479	5.44662	11.7266	8.91393	5.73792	7.86571	4.92261	5.45972	7.99924	9.52445	7.96104	6.45286	6.84403	8.69144	6.9931	6.76575
31	C07	Calcitriol(1a,25-dihydroxyvitaminD3)	3.5074	4.5344	Control	0.32458	0.43887	FALSE	3.5074	5.29866	4.29293	7.26855	2.2552	2.87453	4.30612	5.76858	5.33646	4.82532	4.2827	4.41356	2.41626	4.41713	6.25806	1.36301	5.58958	6.06324	5.79581	5.57666	4.37514	4.17264	4.73405	5.4888	5.33147	4.81687	2.89316	7.19517	5.80108	3.70198	5.46837	2.84663	4.61009	5.30955	5.98336	5.08975	3.91834	4.29516	4.32064	4.26491	4.34758
32	C08	Calcitriol(1a,25-dihydroxyvitaminD3)	3.17058	4.95934	Control	0.16371	0.34925	FALSE	3.17058	5.96748	4.33105	7.69747	3.15129	4.76913	4.0824	5.64482	3.65081	5.31604	5.38306	5.13677	2.80802	4.49527	6.77695	2.21072	5.88906	6.72598	6.26851	5.67272	4.78508	4.55802	4.96879	6.0809	5.69544	5.22495	4.00502	7.23121	6.42592	3.94826	6.41538	3.26703	5.13361	5.6423	6.96563	5.55237	4.24275	4.08706	5.03604	4.95671	4.37866
33	C09	Calcitriol(1a,25-dihydroxyvitaminD3)	3.34517	4.6611	Control	0.23448	0.36307	FALSE	3.34517	6.26509	3.83782	7.84213	2.69401	4.82369	3.82113	4.7914	3.48497	4.79793	4.4781	4.71284	2.60838	3.65445	5.27363	1.86594	5.56236	6.94957	5.21074	5.76614	3.70092	6.47532	4.63625	5.54051	4.63568	5.63172	3.30376	6.02336	6.04728	3.92825	6.99396	3.23978	6.17971	5.11313	5.80277	5.48734	4.47705	4.06796	4.47902	4.85562	4.5321
34	C10	Calcitriol(1a,25-dihydroxyvitaminD3)	2.26396	5.43554	Control	0.11037	0.34662	FALSE	2.26396	6.70061	4.43787	8.98792	3.49067	5.84755	4.47484	5.17754	5.08101	5.84191	5.28932	5.56503	3.25355	2.40282	6.14717	1.5691	6.33916	7.81959	6.35478	6.29394	4.73635	6.26521	4.72337	7.89591	5.76882	6.06056	3.20767	6.85168	7.3524	4.77394	6.77487	3.94167	6.55848	6.85538	6.93129	6.62976	5.03102	4.68516	4.78147	4.81111	5.10928
35	C11	Calcitriol(1a,25-dihydroxyvitaminD3)	1.9185	6.03984	Control	0.11037	0.34662	FALSE	1.9185	8.26954	4.62041	10.0633	3.23721	3.81015	7.12236	5.8525	4.73614	6.17157	6.42733	6.3938	3.48447	2.11573	6.00407	1.80971	7.21044	8.53491	6.58815	7.37403	5.21784	7.99884	5.27799	8.01577	5.69476	6.34933	4.39524	9.29013	10.5232	5.26597	7.17551	4.62241	6.84036	9.79602	8.06392	7.76466	5.39702	5.34507	4.72751	5.48605	5.41519
36	C12	Calcitriol(1a,25-dihydroxyvitaminD3)	1.05161	4.80881	Control	0.11037	0.34662	FALSE	1.05161	6.09918	3.03176	7.43298	2.73987	5.18229	5.93547	4.62926	3.97476	5.28095	5.77759	5.04931	2.6853	0.90061	5.22762	1.67818	5.47124	6.81386	4.41272	5.43303	4.51548	5.26089	4.03083	7.93463	5.15446	5.09996	2.71031	6.06517	6.76838	4.70326	5.6961	3.41233	5.56887	7.68583	6.02566	6.17878	4.86717	4.58751	5.24801	5.04827	3.92287
37	D01	LuteinizingHormone(LH)	3.24119	4.48781	Control	0.32458	0.43887	FALSE	3.24119	4.85533	3.09564	7.13464	2.85103	2.42233	4.78147	6.19234	4.82453	3.99717	3.63867	4.70787	2.1113	4.49499	6.42457	1.78037	4.421	6.11078	6.21133	5.63264	4.60731	4.97874	4.56379	5.49614	5.41422	5.76171	4.38747	5.90536	6.29094	4.08099	4.03656	2.57655	4.2398	4.5938	6.27409	5.92686	4.6129	5.01121	3.9745	5.29367	4.2696
38	D02	LuteinizingHormone(LH)	6.58799	5.43302	Patient	0.35907	0.4722	FALSE	6.58799	5.95944	4.36903	8.67192	3.01649	2.89281	6.44548	6.78904	3.9931	4.6177	5.84015	5.93864	2.99901	5.22094	6.26955	2.51069	5.74102	8.32402	7.84166	6.78336	5.6648	7.35986	5.44566	6.95757	6.11133	6.0303	4.6979	8.2078	6.97011	4.7471	5.7375	3.43548	5.1999	5.84767	7.70755	5.97278	4.21995	4.68052	5.30475	4.4204	4.85926
39	D03	LuteinizingHormone(LH)	9.32787	6.35949	Patient	0.16371	0.34925	FALSE	9.32787	7.39298	5.27102	10.0282	4.05326	3.57355	7.10668	8.38214	4.80086	5.47841	6.36174	6.41274	3.48224	6.83176	8.68558	2.28045	8.27104	9.71526	9.94289	7.81169	6.39113	5.53328	5.91081	8.75433	6.99422	8.767	5.13185	10.5627	7.90547	5.28371	7.03553	3.90929	6.33693	6.77898	8.81	7.21459	5.31862	5.08672	7.08293	6.72342	5.73936
40	D04	LuteinizingHormone(LH)	9.78956	6.8803	Patient	0.16371	0.34925	FALSE	9.78956	7.78475	5.55367	10.6342	3.59651	3.90196	7.32219	9.08574	5.42455	6.28178	7.97093	7.92526	3.91779	6.90119	8.80898	1.98624	7.88358	12.6101	10.8386	9.58194	7.0813	5.64115	6.40254	8.92429	7.55885	9.65229	4.9204	11.5564	8.69438	5.80956	7.7767	4.20951	6.88804	7.34722	9.00369	7.82511	5.81973	5.74165	5.54532	6.00269	6.47597
41	D05	LuteinizingHormone(LH)	8.35384	6.6278	Patient	0.23448	0.36307	FALSE	8.35384	7.51227	4.73363	10.2682	3.6037	6.938	7.07689	7.89643	5.9578	5.80069	6.19419	7.2422	3.34154	6.86195	8.97447	2.60212	7.52053	9.53817	9.87308	8.25339	6.05644	6.4148	5.89925	8.29168	7.71837	9.34937	4.49898	10.4455	8.29431	5.75356	7.38508	4.02353	6.91466	6.70497	9.48253	7.51092	5.57056	5.703	7.97451	5.19591	6.14287
42	D06	LuteinizingHormone(LH)	8.33185	7.91449	Patient	0.86513	0.88354	FALSE	8.33185	8.64364	6.30481	12.4896	4.61714	5.85043	8.08633	9.51117	5.76663	7.77414	7.64013	8.58571	4.32154	8.11546	9.92231	1.99623	9.29826	11.7003	12.5122	10.0762	7.75409	6.68037	8.7067	10.0615	9.26294	11.6985	5.34162	12.1944	10.278	7.23915	8.92633	4.72585	8.80557	9.21798	10.7877	9.10223	6.71504	7.18412	7.18921	6.66495	7.61711
43	D07	LuteinizingHormoneReleasingHormone(LH-RH)	5.36737	7.2839	Control	0.23448	0.36307	FALSE	5.36737	8.64645	5.42784	11.194	4.70865	6.03899	6.56135	9.53443	5.53222	7.44139	7.66205	7.05045	3.60468	6.85113	9.6059	2.78134	8.02615	12.3856	8.88673	8.19802	6.97401	6.68414	8.17518	8.91403	8.45353	9.31262	6.52217	9.7275	9.26347	6.67174	8.25089	4.60089	6.72888	8.09558	8.36748	8.60648	5.90299	6.30282	6.69275	9.02859	6.73739
44	D08	LuteinizingHormoneReleasingHormone(LH-RH)	6.22756	6.72876	Control	0.70866	0.7476	FALSE	6.22756	8.45438	4.96093	10.8374	3.76134	5.21044	5.75059	7.28434	5.42774	7.72988	6.66999	6.18733	3.56358	6.29436	8.50148	1.97309	8.27838	8.24196	9.96085	8.03532	8.41503	8.05828	6.54863	8.58336	7.0645	7.23953	4.31371	9.31675	9.16796	6.1254	9.21228	4.42431	6.98754	7.82943	8.05403	8.11944	5.77776	5.70824	6.27281	6.66925	6.76498
45	D09	LuteinizingHormoneReleasingHormone(LH-RH)	4.37071	6.64096	Control	0.18525	0.35568	FALSE	4.37071	8.3677	5.53078	10.603	4.3214	4.32726	5.33741	7.17831	5.14022	7.16779	6.99513	6.57121	3.54121	5.90991	7.23193	2.04119	8.37308	8.43893	9.53245	7.88069	6.85888	8.04384	6.13219	9.19096	7.21429	7.40002	4.95836	8.66119	8.51028	6.18178	8.48114	4.61323	7.34372	9.47589	8.51216	8.16408	5.77835	5.79145	6.11536	6.05597	5.99778
46	D10	LuteinizingHormoneReleasingHormone(LH-RH)	2.42674	7.07922	Control	0.11037	0.34662	FALSE	2.42674	8.30051	5.53304	11.2486	5.32366	5.38124	4.73105	7.43619	7.67076	7.84603	6.80498	5.96204	3.45088	4.71242	8.71311	2.14146	8.67997	11.2547	10.1475	8.00522	7.11051	7.2925	6.32103	9.89737	7.67063	7.27216	5.21171	9.27884	9.35743	6.17478	8.62333	4.96181	7.40064	8.76454	10.9265	8.3741	6.15028	6.58111	5.11858	5.66464	6.46362
47	D11	LuteinizingHormoneReleasingHormone(LH-RH)	2.7424	6.68248	Control	0.09602	0.34662	FALSE	2.7424	8.71029	5.60904	11.2795	4.29313	4.01377	3.75097	6.84859	5.84399	7.23993	6.86166	6.06455	3.27533	2.7809	8.0672	2.79256	8.15024	9.89031	9.62638	7.59315	6.87798	7.36914	5.85152	9.50733	8.14985	8.41093	5.62051	9.19596	9.04082	5.91614	7.37954	5.29255	7.00445	9.13773	9.45871	9.17983	6.28672	6.33057	5.52285	6.36332	5.63997
48	D12	LuteinizingHormoneReleasingHormone(LH-RH)	1.44378	4.51661	Control	0.11037	0.34662	FALSE	1.44378	5.82751	3.09059	6.42738	2.67639	2.73836	3.5413	4.22595	3.7702	5.64813	5.16473	4.35004	2.07165	1.00184	5.40612	1.45168	5.45978	6.54583	7.07413	4.90923	5.53335	5.18271	4.00211	6.81478	4.94268	5.54517	3.41678	4.51026	6.69906	4.17778	5.6315	3.60997	5.2378	5.97027	5.74	5.79839	4.19727	4.08571	3.64478	4.45535	3.04748
49	E01	ChorionicGonadotropinHuman(HCG)	3.36112	4.9921	Control	0.26231	0.38154	FALSE	3.36112	5.33826	3.37684	7.32074	3.31728	2.77887	8.01932	5.91646	5.63267	4.97678	4.28329	6.17853	2.68839	4.14384	7.42956	1.41165	5.07895	7.05685	7.43646	6.07011	6.29579	6.56351	5.46005	6.12539	5.31102	5.62409	3.57428	6.85243	6.51577	4.21868	5.35855	2.94388	4.73911	5.36249	6.65278	5.93903	4.25487	4.58174	0.241	4.06181	4.83581
50	E02	ChorionicGonadotropinHuman(HCG)	8.32651	8.02209	Patient	0.9729	0.9729	FALSE	8.32651	9.15899	6.09472	13.3692	5.19143	5.27039	9.74783	9.83551	6.64243	8.0846	9.35047	8.37374	4.48013	4.22668	11.9402	2.9994	8.58985	12.9507	13.4862	10.5919	9.87129	6.81796	7.15416	10.1957	9.65612	8.4622	6.27943	12.7486	10.3339	7.14256	8.76712	5.36082	8.32139	8.69118	11.2902	9.42439	6.77384	7.0786	4.57868	6.31041	7.51071
51	E03	ChorionicGonadotropinHuman(HCG)	9.71383	6.78129	Patient	0.16371	0.34925	FALSE	9.71383	8.37402	5.11503	10.3206	3.57933	5.84932	7.20807	7.40936	6.99321	5.87946	6.68697	6.51344	3.13501	7.74037	8.94745	2.00084	7.44184	10.7074	10.4823	7.78463	8.94244	6.52866	5.96839	8.507	7.76981	7.0174	6.99448	10.9159	8.40342	6.37607	7.70587	4.20607	6.07395	7.11882	7.80469	7.5803	5.61816	6.20203	6.78556	6.17715	5.9945
52	E04	ChorionicGonadotropinHuman(HCG)	12.4589	8.19292	Patient	0.12637	0.34662	FALSE	12.4589	9.60814	6.72037	12.9593	5.22496	5.28481	9.12515	9.06631	5.99717	8.08938	8.05661	9.08944	4.05292	7.27359	11.8071	3.40017	9.33963	12.8758	12.4337	10.2973	11.4884	7.24666	7.49936	10.6027	9.06523	8.9671	6.3041	12.3036	10.6268	8.12761	8.31214	4.88351	7.87537	8.64943	10.088	10.5001	7.15272	7.55941	7.31532	11.0079	7.31995
53	E05	ChorionicGonadotropinHuman(HCG)	9.68321	6.61875	Patient	0.14411	0.34925	FALSE	9.68321	7.58371	5.11614	10.4232	3.47486	3.53691	6.88522	7.21653	7.08241	6.36622	6.52167	6.63704	3.4528	5.85236	9.01181	2.7655	7.4596	9.4052	10.1592	9.58464	9.10471	5.42159	5.40489	8.41218	7.08485	7.44936	5.10575	10.1855	8.57675	5.9518	7.4858	3.96974	5.94322	7.10771	9.38072	7.24502	5.40247	5.80589	8.23268	8.59643	6.05161
54	E06	ChorionicGonadotropinHuman(HCG)	8.15282	6.31703	Patient	0.23448	0.36307	FALSE	8.15282	6.80048	3.97305	9.92021	4.31757	6.38663	5.85922	6.60022	5.08825	6.33812	7.49037	6.66407	3.02055	5.08793	7.58076	1.75705	6.80218	9.81999	9.11814	7.34107	8.31674	6.7791	7.19601	7.68973	7.4315	7.06072	4.66274	9.12489	7.93819	5.63589	6.10778	3.99157	6.46286	6.41532	8.52304	7.1232	5.26889	5.57819	6.44746	8.41634	5.46515
55	E07	AdrenocorticotropicHormoneHuman(ACTH)	5.68426	6.32653	Control	0.51867	0.59991	FALSE	5.68426	7.60211	4.4717	9.86544	3.44948	3.92065	5.66162	7.23205	5.1013	6.94855	6.74573	7.6922	3.18936	5.90013	7.9879	2.66934	7.44939	9.17946	9.30321	7.58731	7.93743	6.44237	5.43537	7.96717	6.8453	6.93215	4.62711	8.18366	8.66127	5.75497	7.48969	4.27432	6.88655	7.72926	8.68835	7.48428	5.69632	5.77157	7.11451	5.93306	6.29158
56	E08	AdrenocorticotropicHormoneHuman(ACTH)	3.87187	7.25165	Control	0.12637	0.34662	FALSE	3.87187	8.79309	5.38238	11.1898	3.87997	4.47697	6.49184	7.96964	5.69649	7.62955	7.5104	6.99194	3.77102	6.64769	10.3044	2.22356	8.50477	10.6373	11.0581	8.48235	9.45721	8.04848	5.85313	9.24273	9.06555	7.75297	5.15489	9.18219	9.58347	6.2074	8.32371	4.52552	7.44323	8.0322	8.9723	8.18364	6.77025	6.60306	9.75866	7.47385	6.58164
57	E09	AdrenocorticotropicHormoneHuman(ACTH)	3.62299	5.9688	Control	0.14411	0.34925	FALSE	3.62299	6.88232	4.46444	9.28553	3.38146	6.48757	4.56782	5.98301	7.10078	6.48165	6.06851	5.65943	3.00129	5.76345	6.20925	1.7599	6.58	8.92808	8.55962	6.95925	7.82093	5.37472	4.83236	7.77639	6.49077	6.71969	4.05676	7.97437	7.83612	5.34745	6.74632	3.78134	6.05114	6.52131	7.9463	7.02434	5.36085	5.40124	5.54453	6.13299	5.23155
58	E10	AdrenocorticotropicHormoneHuman(ACTH)	3.10087	6.45478	Control	0.12637	0.34662	FALSE	3.10087	7.80344	4.96691	10.3357	3.62873	3.91386	4.93992	6.83424	5.21341	7.19593	6.95723	7.32546	2.92539	6.55653	6.359	2.08472	7.76062	9.04821	10.4094	8.38882	6.80508	6.89381	6.0328	9.0609	7.62065	6.63897	4.89445	8.74282	8.71037	6.18622	7.46284	4.57731	6.89807	7.56507	8.92691	7.86432	6.09273	5.72603	5.56796	5.83742	5.50866
59	E11	AdrenocorticotropicHormoneHuman(ACTH)	1.97936	6.36911	Control	0.09602	0.34662	FALSE	1.97936	8.06676	4.60179	9.73766	4.42552	5.05116	4.303	6.21193	7.27385	6.6364	6.19545	6.19531	3.42638	5.90105	5.61785	2.02463	7.14434	8.91521	9.47256	7.95057	6.65428	9.16719	5.63126	8.11429	6.74836	6.82706	4.71668	10.1337	8.84152	5.44381	7.10958	4.06275	6.65847	7.12333	7.55673	7.57467	5.49294	5.99978	6.04555	6.86085	4.58145
60	E12	AdrenocorticotropicHormoneHuman(ACTH)	1.23641	4.68078	Control	0.09602	0.34662	FALSE	1.23641	5.38933	2.78808	5.8976	2.81575	3.93899	5.28128	4.42608	3.61455	5.11291	5.53375	5.00628	2.40678	4.42086	4.37093	1.54115	5.01218	7.00212	6.66551	6.0928	5.33127	5.52793	4.59534	6.72456	5.7903	5.26697	3.472	6.7888	6.79285	4.14451	5.26666	3.25378	5.16225	5.47677	5.8189	5.67258	4.58333	4.59497	4.16484	5.58252	1.91003
61	F01	ThyrotropicHormone(TSH)	5.6106	5.89218	Control	0.70866	0.7476	FALSE	5.6106	7.37229	4.50182	8.99584	3.99326	3.10756	8.91726	7.09563	6.07359	5.47875	4.56306	7.0115	2.52972	4.57037	8.79087	2.07973	5.80676	8.2283	8.66967	7.14876	6.88803	5.08741	6.42423	6.59651	7.26013	6.06937	3.99734	8.45399	7.45524	4.69751	5.80473	3.32733	5.6862	7.59094	9.11182	6.86568	4.74275	4.88805	5.58072	5.12224	5.86089
62	F02	ThyrotropicHormone(TSH)	10.1454	7.61279	Patient	0.20882	0.36307	FALSE	10.1454	8.65426	5.82094	13.7186	4.03892	4.94438	9.33779	10.0038	5.51407	6.98824	7.20264	8.3671	3.50643	8.54787	11.3822	2.01738	8.55936	10.0084	11.09	9.38677	9.58191	7.06571	7.12524	9.51911	8.30762	7.8442	6.67575	11.3579	10.1742	5.9457	9.58465	4.80843	7.68973	8.51831	12.6972	8.69091	6.64219	6.76576	4.8671	7.63596	7.07706
63	F03	ThyrotropicHormone(TSH)	10.7609	7.22017	Patient	0.16371	0.34925	FALSE	10.7609	8.39131	6.84014	11.6686	3.92818	4.76637	8.66831	9.58995	5.81841	7.03725	6.56445	8.28492	3.29819	7.86944	11.5927	2.13189	8.30284	9.44087	11.3864	9.20956	9.34121	6.57053	6.8923	10.1981	8.28438	7.80039	5.54156	11.7886	9.83002	6.56106	8.34524	4.29904	3.25544	8.76248	10.4995	8.74668	5.57407	6.37915	4.25108	6.575	7.48469
64	F04	ThyrotropicHormone(TSH)	6.88907	4.59529	Patient	0.16371	0.34925	FALSE	6.88907	5.02835	3.76177	7.7602	2.54347	1.97426	4.7596	6.20021	3.1098	3.8208	3.22761	4.95529	1.66863	5.28744	7.21411	2.04924	5.61005	6.01089	7.23862	6.04686	6.22705	3.41593	4.69486	6.27599	5.42696	5.16412	3.22189	7.60832	6.13292	4.56712	5.19796	2.34467	4.18305	5.5979	6.65978	5.33107	4.32741	4.64097	3.07543	6.08942	4.3196
65	F05	ThyrotropicHormone(TSH)	10.8197	8.16518	Patient	0.26231	0.38154	FALSE	10.8197	8.97031	7.01622	12.856	3.92887	4.48567	8.65345	9.78247	7.69093	7.811	6.35746	8.30864	4.17985	7.80416	11.2873	2.09852	9.10026	12.8444	11.8192	10.6869	11.221	7.49172	8.32993	9.90362	9.30665	9.29229	5.97616	13.6886	10.4989	7.44551	9.54795	4.21444	5.53825	8.75464	13.9386	9.90837	7.04929	7.34096	6.56848	12.758	7.18545
66	F06	ThyrotropicHormone(TSH)	8.08382	6.23275	Patient	0.26231	0.38154	FALSE	8.08382	7.14152	5.06912	10.1379	3.28953	3.51344	6.73988	7.8373	4.79321	6.24768	5.21796	6.15997	2.85125	5.82042	9.17062	2.38799	7.20177	10.1322	9.66375	7.40412	8.28659	5.62459	6.1948	6.10095	7.44144	7.381	4.66829	9.60701	8.58337	6.08461	7.32219	3.63894	6.68875	7.42133	9.25369	6.99329	5.52145	5.57111	5.73468	5.96002	5.68792
67	F07	ThyrotropinReleasingHormoneacetatesalt(TRH)	4.25345	5.02566	Control	0.43464	0.53495	FALSE	4.25345	5.34934	4.06491	7.87379	2.83437	4.1136	6.33949	6.99434	4.4646	5.02666	5.11877	5.19488	2.28015	4.29961	6.79273	2.00834	5.40694	7.8677	6.73984	5.57546	6.26884	6.23005	4.49758	6.12232	5.91337	5.12336	4.93324	6.34946	6.39354	4.68166	5.66366	2.99063	5.02469	6.75156	6.52496	5.49965	4.39017	4.48184	6.00931	4.03709	4.22302
68	F08	ThyrotropinReleasingHormoneacetatesalt(TRH)	4.4139	6.01251	Control	0.32458	0.43887	FALSE	4.4139	7.0272	4.13486	9.53324	3.6144	3.83675	7.11557	7.15099	4.47074	6.72724	6.21662	5.7712	3.06026	5.37573	6.71149	2.03608	7.09776	9.44601	8.66322	7.60687	7.05048	5.9482	5.12999	8.02921	6.88054	6.33577	4.56893	7.65998	8.23827	5.44697	7.48143	3.485	6.45124	7.27427	7.57919	7.2948	5.57932	5.37906	5.74679	5.55432	5.57308
69	F09	ThyrotropinReleasingHormoneacetatesalt(TRH)	3.97283	5.87818	Control	0.23448	0.36307	FALSE	3.97283	6.65862	4.51543	9.23405	3.44188	3.48297	5.39672	7.24904	4.40528	6.68702	5.32136	5.60079	2.82886	5.29432	6.90605	2.77225	6.90565	8.16203	8.19696	7.19329	6.15783	5.91076	4.95268	7.38813	6.31493	6.47391	4.5355	8.63376	7.94159	5.32756	7.41555	3.38282	6.31066	6.86315	7.52594	7.3615	5.86566	5.67577	5.75165	5.72255	5.56868
70	F10	ThyrotropinReleasingHormoneacetatesalt(TRH)	2.60536	5.81023	Control	0.11037	0.34662	FALSE	2.60536	6.80399	4.72522	9.16833	3.09419	3.58647	4.22268	6.70127	3.96207	6.67271	6.38567	6.31647	2.75524	5.23846	6.81466	1.93572	7.00035	7.88818	7.93389	7.03888	5.90874	5.96894	4.75227	8.1082	7.29527	6.8306	4.41837	8.54358	7.8407	5.48581	6.84474	3.48499	6.18764	6.65337	8.55436	7.02237	5.317	5.27142	5.51255	5.26861	5.17771
71	F11	ThyrotropinReleasingHormoneacetatesalt(TRH)	1.503	4.93141	Control	0.09602	0.34662	FALSE	1.503	7.17564	3.86314	7.0277	2.67686	2.97065	3.43528	5.52647	3.33976	5.59812	4.88934	5.25523	2.53033	4.57148	6.2542	1.69425	6.65347	6.79315	6.61385	6.19234	5.34524	5.15224	4.34546	6.62086	5.90719	5.34125	3.52102	7.92754	6.90039	3.96332	5.74379	3.25112	4.91756	5.63686	6.49737	5.9368	5.32926	4.8301	5.35145	5.50953	4.60497
72	F12	ThyrotropinReleasingHormoneacetatesalt(TRH)	0.99251	3.79777	Control	0.11037	0.34662	FALSE	0.99251	4.71378	2.26162	4.7093	2.21369	2.26663	3.74434	4.75838	3.3598	4.43373	4.05879	4.76792	2.12974	3.42851	4.41394	2.20446	4.51938	5.68616	5.26211	4.95078	4.99273	3.83887	2.85887	5.47988	4.18305	4.5002	2.85117	5.37685	5.58557	3.60488	4.32595	2.50401	4.04642	4.4896	5.0533	4.70146	3.82414	3.48545	3.20627	3.61468	3.23023
73	G01	IFN-gamma	5.99196	5.70786	Patient	0.86513	0.88354	FALSE	5.99196	6.03647	3.63971	9.0905	3.00571	5.87266	6.83282	6.93624	6.45335	5.01192	4.73176	5.36785	2.6154	4.68568	8.56184	1.44634	5.76579	7.85249	8.75933	8.20526	6.58495	7.10736	5.11405	7.13475	6.97436	6.56829	3.99406	8.3305	8.64866	4.43153	6.13991	3.25866	5.53618	5.87138	7.80126	6.55276	5.15033	5.00981	5.04488	5.16369	5.13156
74	G02	IFN-gamma	8.21662	6.4017	Patient	0.20882	0.36307	FALSE	8.21662	7.44789	4.60363	10.3561	3.4605	3.5869	8.18176	8.00341	4.88237	6.52914	5.80338	6.71398	3.13418	6.84369	8.5632	1.64685	7.0783	9.78268	11.0147	7.89448	7.45975	5.68678	6.87765	7.92882	7.40871	7.19501	7.19075	10.0439	10.2851	5.39888	7.04624	3.72266	5.70019	7.01368	8.04214	7.11359	5.64132	5.87413	5.75753	6.42568	5.64921
75	G03	IFN-gamma	10.1673	6.89787	Patient	0.16371	0.34925	FALSE	10.1673	7.59886	5.51596	10.9126	3.66359	3.59765	8.19211	8.86436	4.94249	6.05757	6.65776	7.39099	3.32538	8.51896	9.69368	3.10799	7.22177	11.7148	9.41886	7.93811	9.5102	6.23272	7.36653	10.3161	8.46257	9.31762	5.40085	11.1263	9.58516	6.22371	7.48024	3.74762	7.07213	7.63775	9.96183	8.03686	5.7529	6.32603	5.81606	6.76828	5.94662
76	G04	IFN-gamma	7.73342	5.32161	Patient	0.16371	0.34925	FALSE	7.73342	5.76033	3.84568	8.17667	2.68759	5.04493	6.1593	6.53292	5.31862	5.48625	5.98057	5.39273	2.63781	5.35845	7.53263	2.22463	5.48156	8.31669	7.44537	6.38761	7.74497	4.67776	5.32527	6.49439	6.00106	7.1385	5.04382	8.16489	6.78967	4.62096	5.90271	2.66245	4.6305	5.48302	7.18218	6.4998	4.2607	4.76144	4.98085	4.70718	4.63004
77	G05	IFN-gamma	10.148	7.25198	Patient	0.20882	0.36307	FALSE	10.148	8.23413	5.34277	12.9155	3.93548	3.9477	9.16476	8.74232	5.06207	7.12876	7.09771	7.61522	3.73738	6.99725	10.0897	2.24966	7.9937	14.085	9.62484	9.10134	10.2005	5.82148	7.42477	10.2763	9.20104	9.89904	5.44811	10.9582	9.5709	6.46652	9.42711	3.92738	5.88528	7.68265	10.5148	8.40964	6.30413	6.80554	4.63497	6.2418	6.4627
78	G06	IFN-gamma	7.42745	6.13082	Patient	0.47564	0.55685	FALSE	7.42745	6.98553	4.53654	9.55441	3.30402	3.25523	6.52829	7.03451	4.24167	6.32878	6.43508	5.93973	2.97282	6.00636	8.03462	1.9245	6.90591	10.8363	8.81921	7.51466	8.59912	5.9622	7.56756	7.88613	7.51271	8.77519	4.30436	8.49712	8.20821	5.7668	7.26308	3.22797	5.26424	6.75046	8.59671	7.8498	5.13551	5.25232	5.19093	5.49384	5.14066
79	G07	TNF-alpha	7.47393	6.56941	Patient	0.65879	0.7106	FALSE	7.47393	7.88404	5.04095	10.7155	3.85086	3.75955	6.48538	7.93148	5.60514	6.9195	6.94557	6.97975	3.25241	5.7815	8.4302	1.98396	7.65171	11.4569	9.39145	8.0912	9.8994	6.83571	6.85784	8.68582	7.99985	8.6808	5.09899	9.38997	8.82197	6.05147	7.31227	3.47817	5.05077	7.85058	8.67213	8.05822	5.5911	5.61999	5.93975	6.32076	5.23092
80	G08	TNF-alpha	5.52849	6.73587	Control	0.43464	0.53495	FALSE	5.52849	8.0847	4.6686	10.7506	3.91411	5.25225	7.79395	7.55022	4.90017	7.24724	6.44895	6.09079	3.30783	6.9055	7.71329	2.42434	7.93718	11.0242	9.72571	7.92314	11.2877	6.28865	6.26347	8.81319	7.69763	7.1521	4.51754	9.51015	9.00583	5.81608	7.80815	3.47739	6.63702	7.86489	8.72195	10.2914	5.6472	5.88158	6.09665	5.61407	5.72961
81	G09	TNF-alpha	3.99667	5.28434	Control	0.39577	0.50658	FALSE	3.99667	6.29316	3.79309	8.56077	3.07295	3.24982	4.61362	6.09769	3.52687	5.70518	5.87407	5.36946	2.81149	4.95993	6.66116	1.93014	6.26742	8.86755	7.80304	6.444	6.87268	5.2406	5.85859	7.39134	6.15685	5.70074	3.65575	6.84939	7.31603	4.73544	7.49981	2.89615	5.65388	6.33907	6.67856	6.48266	4.64396	3.38863	4.54401	4.25771	4.41096
82	G10	TNF-alpha	3.24571	6.43418	Control	0.12637	0.34662	FALSE	3.24571	8.05918	4.51252	10.5936	3.78952	3.81787	5.44756	7.58257	4.60293	6.85786	6.99296	7.04336	3.20415	5.70954	9.38501	2.33091	8.25737	10.1255	9.00064	7.58259	8.66941	6.57094	5.72271	9.25447	6.9313	8.74936	4.4924	8.96514	9.02715	5.35951	7.27703	3.50937	6.97644	7.29389	9.74949	7.42246	5.71351	5.53027	4.88765	5.20729	5.69366
83	G11	TNF-alpha	1.87271	4.97784	Control	0.09602	0.34662	FALSE	1.87271	6.1178	3.49587	7.82201	2.87167	3.08278	4.08884	5.99503	3.33453	5.42626	4.99589	5.55713	2.5875	4.59729	5.31162	2.49902	5.88214	8.22794	7.18307	5.91173	6.34213	6.43907	5.56185	6.93253	5.15919	5.64991	4.42645	7.18231	6.7144	3.31468	5.31767	2.7862	5.52573	5.55349	6.51182	6.25834	4.3829	4.56425	4.30201	3.93915	4.20976
84	G12	TNF-alpha	1.44453	4.84401	Control	0.09602	0.34662	FALSE	1.44453	6.65786	2.20754	6.69539	2.96624	3.03657	4.96525	5.99149	3.44031	5.34407	5.80732	5.8425	3.03295	4.9648	5.51883	2.09345	5.72512	7.92945	6.90889	6.16442	6.64201	5.39712	4.40248	6.90946	5.05829	5.70256	4.41077	5.81909	7.474	4.3467	4.60071	2.93536	5.08904	5.59793	6.64419	5.77634	4.57021	3.98454	4.09737	3.92837	3.03102
85	H01	Adenosine	4.4686	5.38319	Control	0.35907	0.4722	FALSE	4.4686	4.80735	2.38589	8.0618	3.80427	5.38285	6.00279	6.31787	3.92647	5.33766	4.37888	5.71955	2.74759	4.88666	7.98922	1.67553	5.14058	7.60343	7.47478	6.18419	6.76126	4.73717	6.15884	7.79935	5.92654	6.46492	3.80313	7.97177	7.21197	4.95128	5.93222	4.79792	5.56067	5.36896	7.61244	6.54659	6.25285	4.52099	4.94705	4.80876	4.7877
86	H02	Adenosine	5.44937	4.41298	Patient	0.29233	0.41887	FALSE	5.44937	4.88911	2.75655	6.41727	2.18769	2.32168	5.12176	5.24772	3.11656	4.10983	3.8353	4.57713	2.42111	3.9177	6.07555	1.45879	4.476	6.9474	6.4321	5.14996	5.35618	5.2486	5.16295	4.80687	4.63349	5.03335	3.94164	7.11576	6.15466	4.12126	4.41031	2.89809	4.51317	4.72538	6.37451	6.21538	3.82593	4.59211	4.16843	6.23944	4.38202
87	H03	Adenosine	7.75067	5.58478	Patient	0.23448	0.36307	FALSE	7.75067	6.06842	3.70234	7.8864	2.85613	3.0346	7.14473	7.02854	3.77421	5.16444	4.7229	6.12628	2.80229	6.86383	8.87207	1.79407	5.19439	8.95805	8.29801	6.49436	6.99665	6.49958	5.88637	6.73941	6.56321	5.39913	4.07363	8.20291	7.24624	6.44997	5.91174	5.20159	5.86716	5.96951	8.82443	7.77887	5.09505	5.86743	4.86164	4.84313	4.58927
88	H04	Adenosine	8.12764	5.91854	Patient	0.23448	0.36307	FALSE	8.12764	6.67136	3.59585	9.05915	3.25106	3.49338	7.61108	7.22155	4.17843	6.31367	5.11165	6.37692	2.96534	5.93144	9.39527	1.85092	6.40109	10.7743	8.92783	7.0885	7.49858	4.4685	5.8838	7.55732	7.54023	6.47863	3.92039	8.39686	8.67571	5.63986	6.60864	3.55613	6.86218	5.89801	9.11028	7.00434	5.204	6.12121	4.98959	5.29876	6.83817
89	H05	Adenosine	6.31444	5.10155	Patient	0.47564	0.55685	FALSE	6.31444	5.88912	3.49358	7.62346	2.61338	2.9338	5.98492	7.42007	3.62386	5.15757	4.2966	4.97837	2.38982	4.2085	7.70495	2.41085	5.37662	9.31416	6.6014	6.14143	6.51991	4.55846	5.15406	6.66781	6.53206	5.02111	3.43871	7.08892	7.16328	4.68032	5.91225	3.67951	6.46018	5.56072	7.06514	6.89981	4.30409	6.57686	4.67892	4.95677	4.68593
90	H06	Adenosine	6.8192	6.22274	Patient	0.86513	0.88354	FALSE	6.8192	7.32807	3.29325	9.66107	3.27358	3.37324	6.53424	7.27117	4.45334	6.82626	5.3481	6.04865	2.93741	5.29241	8.83503	2.20365	6.83431	11.0839	8.44214	7.99227	8.69625	5.54285	6.46074	9.41141	7.5589	6.88747	3.93992	8.62218	8.5922	5.42521	7.23485	5.13058	7.31187	7.10198	7.87319	7.45223	5.2369	5.65951	6.03165	5.67544	6.09584
91	H07	Gly-His-Lysacetatesalt	3.35652	5.43267	Control	0.23448	0.36307	FALSE	3.35652	6.51301	3.88397	8.47541	2.87606	3.03987	5.28444	6.00346	4.05504	5.40482	4.84892	5.46795	2.56704	4.02159	7.48014	2.8794	5.94909	9.05649	6.67251	6.42426	7.19901	6.96879	6.08193	7.48815	6.9937	5.63192	3.73156	7.63864	7.55298	4.48024	6.22056	3.07524	6.71579	5.98004	7.50847	6.74445	4.69164	5.10799	5.43176	4.8319	5.04008
92	H08	Gly-His-Lysacetatesalt	1.92844	4.56747	Control	0.09602	0.34662	FALSE	1.92844	5.37976	3.70361	7.09684	2.35673	2.95119	5.82266	4.91398	4.06029	4.51397	4.73545	4.9886	2.06678	3.66885	5.51395	2.3689	5.34407	6.52097	6.06964	5.26434	6.27469	5.82701	4.76233	5.88171	5.05728	4.79271	3.09421	5.77678	6.22055	3.71745	6.32995	2.5995	3.1155	5.05798	5.29293	6.02426	4.31235	4.41415	4.73737	3.86145	4.66464
93	H09	Gly-His-Lysacetatesalt	2.16218	4.99019	Control	0.09602	0.34662	FALSE	2.16218	6.35815	3.32468	7.3082	2.86162	5.09246	4.11758	5.92478	3.73897	5.18847	4.43957	5.32686	2.52418	3.92363	5.51552	2.68628	5.60009	8.37628	6.12309	6.13122	6.99279	5.09533	4.57719	7.11888	5.57236	5.26069	3.35848	6.07705	7.44208	4.25388	6.29272	2.92714	3.0438	5.66467	6.2136	6.39647	4.5669	4.68254	6.53669	4.25861	4.78893
94	H10	Gly-His-Lysacetatesalt	1.61007	4.76878	Control	0.09602	0.34662	FALSE	1.61007	5.69056	3.24144	6.09561	2.5894	2.61365	5.01545	5.48958	3.55472	4.79961	4.66409	5.07018	2.27148	4.17247	5.30603	2.80185	5.39885	7.50906	6.05639	6.04701	6.66176	3.9669	5.28543	7.46614	5.89357	5.18281	3.06935	5.46259	6.66033	3.51601	5.86765	2.91908	4.42044	5.41036	6.18214	5.96125	4.53342	4.83035	4.22133	3.92304	4.96229
95	H11	Gly-His-Lysacetatesalt	1.34128	4.6032	Control	0.09602	0.34662	FALSE	1.34128	5.23688	3.12854	6.50242	2.5125	2.50942	3.39074	5.32518	3.44761	4.72806	4.15898	5.61445	2.10353	4.13967	5.58983	2.89382	5.15614	7.64277	5.23235	5.78947	6.0399	4.63425	4.56908	7.41843	5.34477	5.11795	4.07395	5.824	6.00215	3.60237	5.68823	2.64258	4.6168	5.08608	5.633	5.93428	4.6342	5.29645	3.69692	3.80965	4.28851
96	H12	Gly-His-Lysacetatesalt	1.37637	4.71255	Control	0.09602	0.34662	FALSE	1.37637	5.44125	1.91515	4.28738	2.71913	4.21628	5.10203	5.89097	3.49601	5.13223	4.32596	6.12671	2.00587	3.81139	5.75943	2.15745	4.30284	7.5807	6.91333	6.0193	6.28996	4.72073	4.82682	7.54494	5.0825	5.72756	3.8597	6.01695	7.01174	4.29515	5.56903	2.8493	5.08672	5.19307	6.03653	5.99962	4.79331	4.50334	3.88844	4.15671	2.93382
[truncated: 10 more columns]
