# Supplementary material for: A novel approach to metabolic profiling in case models of MECP2-related disorders
Source: Metab Brain Dis. 2025 Feb 13;40(2):124. doi: 10.1007/s11011-025-01546-5 (PMC11825590; doi:10.1007/s11011-025-01546-5)
Supplement: Supplementary file 2 — Supplementary Material 2 [file 11011_2025_1546_MOESM2_ESM.xlsx]

## Sheet: PMM1
	Well	Compound	Mean Patient	Mean Control	Higher Mean	Unadjusted p-value	Adjusted p-value	p < 0.05 (Adjusted)	Patient 2 (LOF)	Patient 3 (LOF)	Patient 1 (Dup)
1	A01	NegativeControl	1.21619	1.90262	Control	0.66667	1	FALSE	1.14499	1.2874	1.90262
2	A02	NegativeControl	0.89014	2.03923	Control	0.66667	1	FALSE	1.01961	0.76066	2.03923
3	A03	NegativeControl	0.79128	1.24968	Control	0.66667	1	FALSE	1.0696	0.51297	1.24968
4	A04	a-Cyclodextrin	0.98656	1.54538	Control	0.66667	1	FALSE	0.92447	1.04865	1.54538
5	A05	Dextrin	3.94952	7.00551	Control	0.66667	1	FALSE	1.56367	6.33537	7.00551
6	A06	Glycogen	5.38807	6.8172	Control	0.66667	1	FALSE	4.1424	6.63375	6.8172
7	A07	Maltitol	0.63408	2.11127	Control	0.66667	1	FALSE	0.57137	0.69679	2.11127
8	A08	Maltotriose	4.15025	6.81515	Control	1	1	FALSE	0.97139	7.32912	6.81515
9	A09	Maltose	5.33066	11.4018	Control	0.66667	1	FALSE	0.72841	9.93291	11.4018
10	A10	D-Trehalose	0.89102	3.00913	Control	0.66667	1	FALSE	0.57056	1.21147	3.00913
11	A11	D-Cellobiose	0.60658	1.95761	Control	0.66667	1	FALSE	0.42047	0.79269	1.95761
12	A12	Gentiobiose	0.47756	1.70346	Control	0.66667	1	FALSE	0.32986	0.62526	1.70346
13	B01	D-Glucose-6-Phosphate	1.55615	1.64957	Control	1	1	FALSE	0.8061	2.3062	1.64957
14	B02	D-Glucose-1-Phosphate	3.5039	5.21836	Control	0.66667	1	FALSE	2.82911	4.17868	5.21836
15	B03	L-Glucose	1.54629	1.86859	Control	1	1	FALSE	1.11536	1.97723	1.86859
16	B04	D-(+)-Glucose	6.70153	14.2991	Control	0.66667	1	FALSE	1.93515	11.4679	14.2991
17	B05	D-(+)-Glucose	4.17258	7.66896	Control	0.66667	1	FALSE	1.8676	6.47757	7.66896
18	B06	D-(+)-Glucose	6.18434	13.3085	Control	0.66667	1	FALSE	2.32437	10.0443	13.3085
19	B07	3-MethylGlucose	0.85964	1.8796	Control	0.66667	1	FALSE	0.74079	0.9785	1.8796
20	B08	a-Methyl-D-Glucoside	1.9182	2.76863	Control	0.66667	1	FALSE	2.24892	1.58747	2.76863
21	B09	b-Methyl-D-Glucoside	1.32987	2.68745	Control	0.66667	1	FALSE	1.18211	1.47763	2.68745
22	B10	Salicin	2.21335	3.44003	Control	0.66667	1	FALSE	1.87557	2.55113	3.44003
23	B11	D-Sorbitol	1.39462	2.90828	Control	0.66667	1	FALSE	0.80786	1.98138	2.90828
24	B12	N-Acetyl-D-Glucosamine	1.23001	2.61874	Control	0.66667	1	FALSE	0.6132	1.84682	2.61874
25	C01	D-GlucosaminicAcid	3.68389	3.18288	Patient	1	1	FALSE	2.9589	4.40888	3.18288
26	C02	D-GlucuronicAcid	1.1564	0.98931	Patient	0.66667	1	FALSE	1.13002	1.18278	0.98931
27	C03	ChondroitinSulfateC	1.76411	1.61825	Patient	1	1	FALSE	1.39808	2.13015	1.61825
28	C04	Mannan	3.41806	4.04792	Control	0.66667	1	FALSE	3.08213	3.75398	4.04792
29	C05	D-Mannose	4.80369	9.1323	Control	0.66667	1	FALSE	2.6042	7.00319	9.1323
30	C06	a-Methyl-D-Mannoside	1.75308	2.54652	Control	1	1	FALSE	0.80515	2.701	2.54652
31	C07	D-Mannitol	1.86636	2.61557	Control	0.66667	1	FALSE	2.37618	1.35655	2.61557
32	C08	N-Acetyl-D-Mannosamine	1.20725	1.73007	Control	0.66667	1	FALSE	1.09635	1.31815	1.73007
33	C09	D-Melezitose	0.78392	1.47701	Control	0.66667	1	FALSE	0.56404	1.00379	1.47701
34	C10	Sucrose	1.24958	2.03999	Control	0.66667	1	FALSE	1.29877	1.20038	2.03999
35	C11	Palatinose	0.6777	1.35541	Control	0.66667	1	FALSE	0.46108	0.89433	1.35541
36	C12	Turanose	1.28125	2.84191	Control	0.66667	1	FALSE	0.87234	1.69015	2.84191
37	D01	D-Tagatose	0.75284	0.78663	Control	1	1	FALSE	0.52361	0.98207	0.78663
38	D02	L-Sorbose	0.84675	1.07117	Control	0.66667	1	FALSE	0.90521	0.78829	1.07117
39	D03	L-Rhamnose	2.40763	2.73193	Control	1	1	FALSE	3.00708	1.80818	2.73193
40	D04	L-Fucose	1.37253	1.52786	Control	0.66667	1	FALSE	1.24775	1.49731	1.52786
41	D05	D-Fucose	1.30513	1.5593	Control	0.66667	1	FALSE	1.30798	1.30227	1.5593
42	D06	D-Fructose-6-Phosphate	1.99607	2.02847	Control	1	1	FALSE	0.59807	3.39407	2.02847
43	D07	D-Fructose	4.32542	8.69673	Control	0.66667	1	FALSE	1.11886	7.53199	8.69673
44	D08	Stachyose	1.54624	2.36359	Control	0.66667	1	FALSE	1.37994	1.71254	2.36359
45	D09	D-Raffinose	2.34967	2.84385	Control	0.66667	1	FALSE	2.75993	1.93941	2.84385
46	D10	Lactitol	1.19161	1.95668	Control	0.66667	1	FALSE	0.93433	1.44889	1.95668
47	D11	Lactulose	1.23662	2.40006	Control	0.66667	1	FALSE	1.14149	1.33174	2.40006
48	D12	a-D-Lactose	1.077	0.90729	Patient	0.66667	1	FALSE	1.0052	1.1488	0.90729
49	E01	MelibionicAcid	2.30006	2.47475	Control	0.66667	1	FALSE	2.14721	2.45291	2.47475
50	E02	D-Melibiose	2.41972	2.37264	Patient	1	1	FALSE	3.13528	1.70416	2.37264
51	E03	D-Galactose	5.77141	12.0199	Control	0.66667	1	FALSE	2.54419	8.99863	12.0199
52	E04	a-Methyl-D-Galactoside	2.86306	3.11869	Control	1	1	FALSE	3.30274	2.42337	3.11869
53	E05	b-Methyl-D-Galactoside	2.58333	2.55032	Patient	1	1	FALSE	2.88871	2.27795	2.55032
54	E06	n-acetyl-neuraminicacid	2.81445	2.57111	Patient	0.66667	1	FALSE	3.02106	2.60784	2.57111
55	E07	Pectin	4.61521	2.9064	Patient	0.66667	1	FALSE	4.79035	4.44007	2.9064
56	E08	Sedoheptulosan	2.59587	2.72543	Control	1	1	FALSE	2.45672	2.73502	2.72543
57	E09	Thymidine	2.27267	1.83511	Patient	1	1	FALSE	0.9759	3.56945	1.83511
58	E10	Uridine	2.79022	3.3987	Control	1	1	FALSE	1.48811	4.09232	3.3987
59	E11	Adenosine	10.0064	8.15337	Patient	0.66667	1	FALSE	8.34803	11.6648	8.15337
60	E12	Inosine	6.55464	8.4372	Control	1	1	FALSE	2.11883	10.9905	8.4372
61	F01	Adonitol	3.33938	3.09823	Patient	1	1	FALSE	1.87202	4.80675	3.09823
62	F02	L-Arabinose	2.04238	1.65943	Patient	0.66667	1	FALSE	2.10924	1.97552	1.65943
63	F03	D-Arabinose	2.14161	2.3308	Control	0.66667	1	FALSE	2.22485	2.05837	2.3308
64	F04	b-Methyl-D-Xyloside	1.44061	1.85822	Control	0.66667	1	FALSE	1.52154	1.35968	1.85822
65	F05	Xylitol	3.0464	4.00491	Control	1	1	FALSE	1.57521	4.5176	4.00491
66	F06	m-Inositol	2.62427	2.98807	Control	0.66667	1	FALSE	2.59031	2.65822	2.98807
67	F07	i-Erythritol	1.33561	1.31234	Patient	1	1	FALSE	1.23323	1.43799	1.31234
68	F08	1,2-Propanediol	2.25586	2.39176	Control	1	1	FALSE	2.64543	1.8663	2.39176
69	F09	2-Aminoethanol	1.20409	2.32905	Control	0.66667	1	FALSE	1.24932	1.15887	2.32905
70	F10	D,L-a-GlycerolPhosphate	1.99491	3.13486	Control	0.66667	1	FALSE	2.06306	1.92676	3.13486
71	F11	Glycerol	0.81548	1.69513	Control	0.66667	1	FALSE	0.631	0.99997	1.69513
72	F12	CitricAcid	1.23936	3.5228	Control	0.66667	1	FALSE	0.87131	1.60742	3.5228
73	G01	TricarballylicAcid	2.07547	2.02799	Patient	1	1	FALSE	1.68208	2.46886	2.02799
74	G02	L-LacticAcid(DL)	4.47886	4.72477	Control	1	1	FALSE	1.59642	7.36129	4.72477
75	G03	MethylD-Lactate	1.96876	2.24666	Control	1	1	FALSE	2.34842	1.5891	2.24666
76	G04	MethylPyruvate	2.65827	2.77714	Control	1	1	FALSE	2.37732	2.93923	2.77714
77	G05	PyruvicAcid	3.43894	4.04058	Control	1	1	FALSE	2.68005	4.19783	4.04058
78	G06	a-Keto-GlutaricAcid	1.9019	1.83678	Patient	1	1	FALSE	1.61672	2.18707	1.83678
79	G07	SuccinamicAcid	7.78356	15.9026	Control	0.66667	1	FALSE	2.63606	12.9311	15.9026
80	G08	SuccinicAcid	3.38445	3.17784	Patient	1	1	FALSE	2.05625	4.71265	3.17784
81	G09	MonoMethylSuccinate	7.29628	10.1133	Control	1	1	FALSE	2.11828	12.4743	10.1133
82	G10	L-MalicAcid	1.9156	2.97232	Control	0.66667	1	FALSE	1.86253	1.96868	2.97232
83	G11	D-MalicAcid	1.80664	2.08602	Control	1	1	FALSE	1.20691	2.40637	2.08602
84	G12	m-TartaricAcid	1.45174	2.18985	Control	0.66667	1	FALSE	0.86055	2.04293	2.18985
85	H01	AcetoaceticAcid	3.13378	2.78734	Patient	1	1	FALSE	1.70837	4.55918	2.78734
86	H02	g-AminoButyricAcid	1.68033	2.71915	Control	0.66667	1	FALSE	2.06305	1.29761	2.71915
87	H03	a-Keto-ButyricAcid	2.1341	2.55833	Control	0.66667	1	FALSE	2.43527	1.83293	2.55833
88	H04	D,L-a-Hydroxy-ButyricAcid	2.77837	6.13919	Control	0.66667	1	FALSE	1.88126	3.67548	6.13919
89	H05	b-Hydroxy-ButyricAcid	2.91681	3.99183	Control	1	1	FALSE	1.53354	4.30008	3.99183
90	H06	g-Hydroxy-ButyricAcid	1.46786	1.72943	Control	1	1	FALSE	1.13244	1.80328	1.72943
91	H07	ButyricAcid	1.37338	0.71772	Patient	0.66667	1	FALSE	1.30592	1.44083	0.71772
92	H08	2,3-Butanediol	1.2206	1.7835	Control	0.66667	1	FALSE	0.98359	1.45761	1.7835
93	H09	3-Hydroxy2-Butanone	1.36039	2.11472	Control	0.66667	1	FALSE	1.45065	1.27012	2.11472
94	H10	PropionicAcid	0.70581	1.96602	Control	0.66667	1	FALSE	0.93823	0.47338	1.96602
95	H11	AceticAcid	1.95908	2.45623	Control	1	1	FALSE	1.18135	2.7368	2.45623
96	H12	HexanoicAcid	2.31101	2.1885	Patient	1	1	FALSE	1.97132	2.6507	2.1885

## Sheet: PMM2
	Well	Compound	Mean Patient	Mean Control	Higher Mean	Unadjusted p-value	Adjusted p-value	p < 0.05 (Adjusted)	Patient 2 (LOF)	Patient 3 (LOF)	Patient 1 (Dup)
1	A01	NegativeControl	1.37299	1.58693	Control	1	1	FALSE	1.77107	0.9749	1.58693
2	A02	NegativeControl	1.99757	1.96909	Patient	1	1	FALSE	2.20506	1.79008	1.96909
3	A03	NegativeControl	1.60025	1.27028	Patient	1	1	FALSE	2.11382	1.08668	1.27028
4	A04	Tween20	0.72651	0.57159	Patient	1	1	FALSE	1.08976	0.36325	0.57159
5	A05	Tween40	0.8103	0.45194	Patient	1	1	FALSE	1.29647	0.32412	0.45194
6	A06	Tween80	0.62841	0.43229	Patient	1	1	FALSE	0.96864	0.28819	0.43229
7	A07	Gelatin	2.14526	1.58698	Patient	0.66667	1	FALSE	2.06308	2.22744	1.58698
8	A08	L-Alaninamide	0.74576	0.97189	Control	0.66667	1	FALSE	0.79868	0.69283	0.97189
9	A09	L-Alanine	1.27958	1.66808	Control	0.66667	1	FALSE	1.31878	1.24037	1.66808
10	A10	D-Alanine	0.69589	1.1818	Control	0.66667	1	FALSE	0.69833	0.69345	1.1818
11	A11	L-Arginine	0.87048	1.19611	Control	0.66667	1	FALSE	1.04713	0.69383	1.19611
12	A12	L-Asparagine	0.88467	1.74095	Control	0.66667	1	FALSE	0.87048	0.89886	1.74095
13	B01	L-AsparticAcid	0.83872	1.18662	Control	0.66667	1	FALSE	1.07874	0.5987	1.18662
14	B02	D-AsparticAcid	2.00751	2.16982	Control	1	1	FALSE	2.25524	1.75977	2.16982
15	B03	L-GlutamicAcid	2.00975	1.26203	Patient	0.66667	1	FALSE	2.23017	1.78932	1.26203
16	B04	D-GlutamicAcid	1.76842	1.96675	Control	0.66667	1	FALSE	1.65273	1.88411	1.96675
17	B05	L-Glutamine	5.81083	7.81558	Control	1	1	FALSE	2.36502	9.25663	7.81558
18	B06	Glycine	2.0367	1.56854	Patient	0.66667	1	FALSE	1.67258	2.40083	1.56854
19	B07	L-Histidine	1.21474	1.14266	Patient	1	1	FALSE	0.80627	1.62322	1.14266
20	B08	L-Homoserine	1.46457	2.74823	Control	0.66667	1	FALSE	1.61964	1.3095	2.74823
21	B09	Hydroxy-L-Proline	1.47572	2.23963	Control	0.66667	1	FALSE	0.96356	1.98789	2.23963
22	B10	L-Isoleucine	1.39838	2.1847	Control	0.66667	1	FALSE	1.71715	1.0796	2.1847
23	B11	L-Leucine	2.07287	1.88975	Patient	1	1	FALSE	1.55282	2.59291	1.88975
24	B12	L-Lysine	1.16511	1.34521	Control	1	1	FALSE	1.6907	0.63953	1.34521
25	C01	L-Methionine	0.99112	2.78614	Control	0.4795	1	FALSE	0.99112	0.99112	2.78614
26	C02	L-Ornithine	1.00277	1.297	Control	1	1	FALSE	0.64249	1.36305	1.297
27	C03	L-Phenylalanine	0.70187	1.26124	Control	0.66667	1	FALSE	0.5558	0.84795	1.26124
28	C04	L-Proline	1.73684	1.89997	Control	1	1	FALSE	1.00756	2.46612	1.89997
29	C05	L-Serine	1.41214	1.68478	Control	1	1	FALSE	1.13251	1.69177	1.68478
30	C06	D-Serine	1.00987	1.29885	Control	1	1	FALSE	0.70847	1.31128	1.29885
31	C07	L-Threonine	1.39538	1.97436	Control	0.66667	1	FALSE	1.1413	1.64947	1.97436
32	C08	D-Threonine	0.81044	1.19434	Control	1	1	FALSE	0.41055	1.21033	1.19434
33	C09	L-Tryptophan	1.29423	2.77142	Control	0.66667	1	FALSE	1.17853	1.40993	2.77142
34	C10	L-Tyrosine	0.73253	1.24106	Control	0.66667	1	FALSE	0.49037	0.97468	1.24106
35	C11	L-Valine	0.74293	2.29071	Control	0.66667	1	FALSE	0.61911	0.86675	2.29071
36	C12	Ala-Ala	0.96757	1.84196	Control	0.66667	1	FALSE	0.71672	1.21842	1.84196
37	D01	Ala-Arg	1.01563	1.25177	Control	1	1	FALSE	0.61901	1.41226	1.25177
38	D02	Ala-Asn	1.74674	1.78698	Control	1	1	FALSE	1.50525	1.98822	1.78698
39	D03	Ala-Asp	1.36239	2.06934	Control	0.66667	1	FALSE	0.93635	1.78843	2.06934
40	D04	Ala-Glu	0.98991	1.26195	Control	1	1	FALSE	0.71787	1.26195	1.26195
41	D05	Ala-Gln	7.39249	8.55921	Control	1	1	FALSE	5.71594	9.06904	8.55921
42	D06	Ala-Gly	1.48382	1.83043	Control	1	1	FALSE	1.12941	1.83822	1.83043
43	D07	Ala-His	0.9176	1.32759	Control	0.66667	1	FALSE	0.65264	1.18256	1.32759
44	D08	Ala-Ile	1.81084	2.36196	Control	0.66667	1	FALSE	1.5484	2.07328	2.36196
45	D09	Ala-Leu	2.37525	2.6748	Control	1	1	FALSE	1.52725	3.22325	2.6748
46	D10	Ala-Lys	0.92929	1.53856	Control	0.66667	1	FALSE	0.67697	1.18161	1.53856
47	D11	Ala-Met	1.12422	2.54824	Control	0.66667	1	FALSE	0.86191	1.38654	2.54824
48	D12	Ala-Phe	0.58619	1.38502	Control	0.66667	1	FALSE	0.39654	0.77584	1.38502
49	E01	Ala-Pro	0.7212	1.30504	Control	0.66667	1	FALSE	0.41702	1.02539	1.30504
50	E02	Ala-Ser	1.42292	2.34077	Control	0.66667	1	FALSE	0.77702	2.06881	2.34077
51	E03	Ala-Thr	0.99394	1.50028	Control	0.66667	1	FALSE	0.71263	1.27524	1.50028
52	E04	Ala-Trp	1.51742	3.01242	Control	0.66667	1	FALSE	1.21842	1.81642	3.01242
53	E05	Ala-Tyr	1.23146	2.40327	Control	0.66667	1	FALSE	0.74144	1.72149	2.40327
54	E06	Ala-Val	1.27243	1.50435	Control	1	1	FALSE	0.97782	1.56703	1.50435
55	E07	Arg-Ala	1.37613	1.62986	Control	1	1	FALSE	0.71045	2.0418	1.62986
56	E08	Arg-Arg	1.77111	2.05337	Control	1	1	FALSE	1.03599	2.50623	2.05337
57	E09	Arg-Asp	0.68906	1.50753	Control	0.66667	1	FALSE	0.69877	0.67936	1.50753
58	E10	Arg-Gln	3.78001	5.78027	Control	0.66667	1	FALSE	1.92676	5.63325	5.78027
59	E11	Arg-Glu	1.18547	2.01942	Control	0.66667	1	FALSE	1.03215	1.3388	2.01942
60	E12	Arg-Ile	1.67355	2.95492	Control	0.66667	1	FALSE	1.13599	2.21112	2.95492
61	F01	Arg-Leu	1.4343	1.56915	Control	1	1	FALSE	0.88755	1.98105	1.56915
62	F02	Arg-Lys	1.9596	1.55883	Patient	1	1	FALSE	1.53672	2.38247	1.55883
63	F03	Arg-Met	2.73085	3.05798	Control	1	1	FALSE	2.28993	3.17176	3.05798
64	F04	Arg-Phe	1.27964	1.29834	Control	1	1	FALSE	0.6839	1.87538	1.29834
65	F05	Arg-Ser	1.55169	1.68824	Control	1	1	FALSE	1.09239	2.01099	1.68824
66	F06	Arg-Trp	1.32269	2.66141	Control	0.66667	1	FALSE	1.06617	1.57921	2.66141
67	F07	Arg-Tyr	1.21433	1.25441	Control	1	1	FALSE	0.77811	1.65055	1.25441
68	F08	Arg-Val	2.66529	2.55902	Patient	1	1	FALSE	2.21895	3.11163	2.55902
69	F09	Asn-Glu	1.95747	2.13126	Control	1	1	FALSE	0.95129	2.96365	2.13126
70	F10	Asn-Val	0.74195	1.80947	Control	0.66667	1	FALSE	0.80769	0.6762	1.80947
71	F11	Asp-Ala	0.88255	1.95255	Control	0.66667	1	FALSE	0.55452	1.21058	1.95255
72	F12	Asp-Asp	0.6502	2.20069	Control	0.66667	1	FALSE	0.45348	0.84693	2.20069
73	G01	Asp-Glu	1.21777	1.38479	Control	1	1	FALSE	0.61951	1.81602	1.38479
74	G02	Asp-Gln	7.22489	7.3736	Control	1	1	FALSE	5.6507	8.79909	7.3736
75	G03	Asp-Gly	1.57268	2.09015	Control	1	1	FALSE	1.00449	2.14088	2.09015
76	G04	Asp-Leu	2.9023	3.00473	Control	1	1	FALSE	1.72431	4.08029	3.00473
77	G05	Asp-Lys	1.39442	1.7884	Control	1	1	FALSE	0.87649	1.91234	1.7884
78	G06	Asp-Phe	0.71857	1.00329	Control	0.66667	1	FALSE	0.69823	0.73891	1.00329
79	G07	Asp-Trp	1.29758	2.99502	Control	0.66667	1	FALSE	1.18389	1.41126	2.99502
80	G08	Asp-Val	1.74808	1.71668	Patient	0.66667	1	FALSE	1.75157	1.7446	1.71668
81	G09	Glu-Ala	1.45159	2.01775	Control	0.66667	1	FALSE	0.91948	1.9837	2.01775
82	G10	Glu-Asp	2.32642	2.49225	Control	1	1	FALSE	1.96158	2.69126	2.49225
83	G11	Glu-Glu	1.01831	2.20488	Control	0.66667	1	FALSE	0.96319	1.07343	2.20488
84	G12	Glu-Gly	0.63275	0.37684	Patient	0.66667	1	FALSE	0.77617	0.48933	0.37684
85	H01	Glu-Ser	1.3199	1.48332	Control	1	1	FALSE	0.96164	1.67816	1.48332
86	H02	Glu-Trp	0.73459	2.10652	Control	0.66667	1	FALSE	0.67458	0.7946	2.10652
87	H03	Glu-Tyr	0.79802	1.77182	Control	0.66667	1	FALSE	0.73123	0.86482	1.77182
88	H04	Glu-Val	0.69748	1.17471	Control	0.66667	1	FALSE	0.65513	0.73984	1.17471
89	H05	Gln-Glu	1.13694	2.20032	Control	0.66667	1	FALSE	0.94387	1.33	2.20032
90	H06	Gln-Gln	4.95969	7.09056	Control	0.66667	1	FALSE	3.48969	6.42968	7.09056
91	H07	Gln-Gly	0.87661	3.38992	Control	0.66667	1	FALSE	0.74345	1.00976	3.38992
92	H08	Gly-Ala	0.77388	1.81949	Control	0.66667	1	FALSE	0.54349	1.00427	1.81949
93	H09	Gly-Arg	0.78045	1.36003	Control	0.66667	1	FALSE	0.5189	1.04199	1.36003
94	H10	Gly-Asn	0.61215	1.49637	Control	0.66667	1	FALSE	0.50383	0.72047	1.49637
95	H11	Gly-Asp	0.66474	1.77863	Control	0.66667	1	FALSE	0.43118	0.8983	1.77863
96	H12	D-(+)-Glucose	3.73933	6.96635	Control	0.66667	1	FALSE	2.3104	5.16826	6.96635

## Sheet: PMM3
	Well	Compound	Mean Patient	Mean Control	Higher Mean	Unadjusted p-value	Adjusted p-value	p < 0.05 (Adjusted)	Patient 2 (LOF)	Patient 3 (LOF)	Patient 1 (Dup)
1	A01	NegativeControl	1.27198	1.95799	Control	0.66667	1	FALSE	1.06475	1.47921	1.95799
2	A02	NegativeControl	0.89025	1.73084	Control	0.66667	1	FALSE	0.76611	1.01439	1.73084
3	A03	NegativeControl	1.08206	1.50201	Control	0.66667	1	FALSE	1.01156	1.15256	1.50201
4	A04	Gly-Gly	0.95083	1.69819	Control	0.66667	1	FALSE	0.68867	1.21299	1.69819
5	A05	Gly-His	0.72798	1.24797	Control	0.66667	1	FALSE	0.49552	0.96045	1.24797
6	A06	Gly-Ile	0.87864	1.49745	Control	0.66667	1	FALSE	0.77949	0.97779	1.49745
7	A07	Gly-Leu	2.01567	2.61698	Control	0.66667	1	FALSE	1.59221	2.43912	2.61698
8	A08	Gly-Lys	0.56705	1.1549	Control	0.66667	1	FALSE	0.47861	0.65548	1.1549
9	A09	Gly-Met	0.71918	1.99732	Control	0.66667	1	FALSE	0.55895	0.87942	1.99732
10	A10	Gly-Phe	0.55993	1.42649	Control	0.66667	1	FALSE	0.5466	0.57326	1.42649
11	A11	Gly-Pro	0.64111	1.64101	Control	0.66667	1	FALSE	0.43525	0.84697	1.64101
12	A12	Gly-Ser	0.86617	1.44686	Control	0.66667	1	FALSE	0.52554	1.2068	1.44686
13	B01	Gly-Thr	0.74142	1.41863	Control	0.66667	1	FALSE	0.65969	0.82315	1.41863
14	B02	Gly-Trp	1.19105	3.03589	Control	0.66667	1	FALSE	1.02922	1.35288	3.03589
15	B03	Gly-Tyr	1.16114	2.2666	Control	0.66667	1	FALSE	0.88278	1.43949	2.2666
16	B04	Gly-Val	1.01138	1.97801	Control	0.66667	1	FALSE	0.92188	1.10088	1.97801
17	B05	His-Ala	1.09039	1.57144	Control	0.66667	1	FALSE	0.73762	1.44316	1.57144
18	B06	His-Asp	1.47303	1.68346	Control	1	1	FALSE	1.11354	1.83252	1.68346
19	B07	His-Glu	0.62941	1.07445	Control	0.66667	1	FALSE	0.58491	0.67391	1.07445
20	B08	His-Gly	1.23495	1.88925	Control	0.66667	1	FALSE	0.86663	1.60327	1.88925
21	B09	His-His	1.59636	2.32672	Control	0.66667	1	FALSE	1.18945	2.00328	2.32672
22	B10	His-Leu	1.928	2.32606	Control	1	1	FALSE	1.28764	2.56836	2.32606
23	B11	His-Lys	1.22945	1.83185	Control	0.66667	1	FALSE	1.32457	1.13434	1.83185
24	B12	His-Met	1.03758	2.84166	Control	0.66667	1	FALSE	0.9441	1.13105	2.84166
25	C01	His-Pro	1.30764	1.51165	Control	1	1	FALSE	1.01668	1.5986	1.51165
26	C02	His-Ser	1.22268	1.23081	Control	1	1	FALSE	0.74283	1.70254	1.23081
27	C03	His-Trp	0.92226	1.85935	Control	0.66667	1	FALSE	0.87033	0.97418	1.85935
28	C04	His-Tyr	1.63458	3.26915	Control	0.66667	1	FALSE	1.4498	1.81936	3.26915
29	C05	His-Val	0.86085	1.20118	Control	0.66667	1	FALSE	1.02768	0.69402	1.20118
30	C06	Ile-Ala	1.09646	1.27873	Control	0.66667	1	FALSE	1.10487	1.08804	1.27873
31	C07	Ile-Arg	2.6786	3.50653	Control	0.66667	1	FALSE	2.32957	3.02763	3.50653
32	C08	Ile-Asn	1.25408	1.81097	Control	0.66667	1	FALSE	1.32635	1.18181	1.81097
33	C09	Ile-Gln	5.12602	5.88911	Control	0.66667	1	FALSE	4.49342	5.75862	5.88911
34	C10	Ile-Gly	1.40333	1.97372	Control	0.66667	1	FALSE	1.48482	1.32185	1.97372
35	C11	Ile-His	1.16151	1.64917	Control	0.66667	1	FALSE	1.38317	0.93985	1.64917
36	C12	Ile-Ile	0.66643	2.21935	Control	0.66667	1	FALSE	0.74188	0.59099	2.21935
37	D01	Ile-Leu	2.12785	3.03377	Control	1	1	FALSE	0.95332	3.30238	3.03377
38	D02	Ile-Met	1.17515	2.25793	Control	0.66667	1	FALSE	0.76975	1.58055	2.25793
39	D03	Ile-Phe	1.07184	1.19647	Control	1	1	FALSE	1.4582	0.68548	1.19647
40	D04	Ile-Pro	1.05782	1.39711	Control	0.66667	1	FALSE	1.06067	1.05496	1.39711
41	D05	Ile-Ser	1.27221	1.35817	Control	0.66667	1	FALSE	1.23783	1.30659	1.35817
42	D06	Ile-Trp	2.16983	4.41771	Control	0.66667	1	FALSE	2.06836	2.2713	4.41771
43	D07	Ile-Tyr	1.58559	2.17789	Control	0.66667	1	FALSE	1.50098	1.6702	2.17789
44	D08	Ile-Val	0.88738	1.41856	Control	0.66667	1	FALSE	0.79989	0.97487	1.41856
45	D09	Leu-Ala	2.54828	2.603	Control	1	1	FALSE	1.44611	3.65045	2.603
46	D10	Leu-Arg	2.5289	2.83411	Control	1	1	FALSE	1.49699	3.5608	2.83411
47	D11	Leu-Asn	2.34363	2.63875	Control	1	1	FALSE	1.61797	3.06928	2.63875
48	D12	Leu-Asp	2.58267	2.99222	Control	1	1	FALSE	1.75522	3.41013	2.99222
49	E01	Leu-Glu	3.84431	3.35063	Patient	1	1	FALSE	2.11485	5.57377	3.35063
50	E02	Leu-Gly	2.98319	2.65077	Patient	1	1	FALSE	1.86503	4.10135	2.65077
51	E03	Leu-His	2.23576	2.00095	Patient	1	1	FALSE	1.3748	3.09671	2.00095
52	E04	Leu-Ile	4.22793	3.81378	Patient	1	1	FALSE	3.58623	4.86963	3.81378
53	E05	Leu-Leu	2.17559	1.8067	Patient	1	1	FALSE	1.35938	2.9918	1.8067
54	E06	Leu-Met	2.03224	2.01921	Patient	1	1	FALSE	1.40693	2.65754	2.01921
55	E07	Leu-Phe	2.46929	2.01202	Patient	1	1	FALSE	1.52182	3.41677	2.01202
56	E08	Leu-Pro	1.98687	1.92399	Patient	1	1	FALSE	1.28266	2.69107	1.92399
57	E09	Leu-Ser	2.58021	2.45735	Patient	1	1	FALSE	1.95865	3.20178	2.45735
58	E10	Leu-Trp	3.07356	3.38753	Control	1	1	FALSE	2.18124	3.96589	3.38753
59	E11	Leu-Tyr	2.86411	2.65416	Patient	1	1	FALSE	1.60834	4.11989	2.65416
60	E12	Leu-Val	1.99382	2.39121	Control	1	1	FALSE	1.19903	2.7886	2.39121
61	F01	Lys-Ala	0.99243	1.32517	Control	1	1	FALSE	0.61919	1.36568	1.32517
62	F02	Lys-Arg	4.40002	3.09549	Patient	1	1	FALSE	2.25529	6.54475	3.09549
63	F03	Lys-Asp	2.11502	1.8698	Patient	1	1	FALSE	1.2874	2.94263	1.8698
64	F04	Lys-Glu	2.01089	1.23805	Patient	0.66667	1	FALSE	1.65073	2.37106	1.23805
65	F05	Lys-Gly	1.39302	2.01213	Control	0.66667	1	FALSE	1.05029	1.73574	2.01213
66	F06	Lys-Ile	3.33541	3.83115	Control	1	1	FALSE	2.55089	4.11993	3.83115
67	F07	Lys-Leu	2.21226	1.88121	Patient	1	1	FALSE	1.49236	2.93216	1.88121
68	F08	Lys-Lys	0.8831	1.48089	Control	0.66667	1	FALSE	0.60458	1.16162	1.48089
69	F09	Lys-Met	2.2269	3.41867	Control	0.66667	1	FALSE	1.18496	3.26885	3.41867
70	F10	Lys-Phe	1.0307	1.87306	Control	0.66667	1	FALSE	0.92083	1.14058	1.87306
71	F11	Lys-Pro	1.09406	2.60491	Control	0.66667	1	FALSE	0.6536	1.53453	2.60491
72	F12	Lys-Ser	0.92694	1.83916	Control	0.66667	1	FALSE	0.57382	1.28006	1.83916
73	G01	Lys-Thr	1.73924	2.75983	Control	0.66667	1	FALSE	0.9602	2.51827	2.75983
74	G02	Lys-Trp	1.63579	1.89593	Control	1	1	FALSE	1.13756	2.13402	1.89593
75	G03	Lys-Tyr	4.21769	4.01888	Patient	1	1	FALSE	2.17275	6.26264	4.01888
76	G04	Lys-Val	1.26546	1.66151	Control	0.66667	1	FALSE	1.12056	1.41036	1.66151
77	G05	Met-Arg	3.64943	3.87224	Control	1	1	FALSE	2.36637	4.93249	3.87224
78	G06	Met-Asp	1.44241	1.79058	Control	1	1	FALSE	0.65655	2.22828	1.79058
79	G07	Met-Gln	7.97521	8.52695	Control	1	1	FALSE	5.23878	10.7116	8.52695
80	G08	Met-Glu	1.17444	2.33815	Control	0.66667	1	FALSE	0.80441	1.54447	2.33815
81	G09	Met-Gly	1.51614	2.33718	Control	0.66667	1	FALSE	1.11822	1.91407	2.33718
82	G10	Met-His	2.11777	3.75686	Control	0.66667	1	FALSE	1.02987	3.20566	3.75686
83	G11	Met-Ile	1.38805	3.36397	Control	0.66667	1	FALSE	0.87093	1.90516	3.36397
84	G12	Met-Leu	2.57518	2.32886	Patient	1	1	FALSE	1.32566	3.8247	2.32886
85	H01	Met-Lys	1.00973	1.84231	Control	0.66667	1	FALSE	0.62355	1.3959	1.84231
86	H02	Met-Met	1.03245	1.64271	Control	0.66667	1	FALSE	0.63712	1.42777	1.64271
87	H03	Met-Phe	1.05731	1.72003	Control	0.66667	1	FALSE	0.76895	1.34567	1.72003
88	H04	Met-Pro	1.29121	1.70182	Control	1	1	FALSE	0.84102	1.7414	1.70182
89	H05	Met-Thr	1.25817	2.50677	Control	0.66667	1	FALSE	0.89938	1.61696	2.50677
90	H06	Met-Trp	1.75064	3.55069	Control	0.66667	1	FALSE	1.46828	2.033	3.55069
91	H07	Met-Tyr	1.69968	3.31817	Control	0.66667	1	FALSE	1.1162	2.28315	3.31817
92	H08	Met-Val	0.79533	1.6702	Control	0.66667	1	FALSE	0.51335	1.07732	1.6702
93	H09	Phe-Ala	0.63628	0.91647	Control	0.66667	1	FALSE	0.49034	0.78221	0.91647
94	H10	Phe-Asp	0.59437	0.922	Control	0.66667	1	FALSE	0.31313	0.87561	0.922
95	H11	Phe-Glu	0.55304	1.41898	Control	0.66667	1	FALSE	0.39295	0.71313	1.41898
96	H12	D-(+)-Glucose	6.01691	11.6984	Control	0.66667	1	FALSE	4.9677	7.06612	11.6984

## Sheet: PMM4
	Well	Compound	Mean Patient	Mean Control	Higher Mean	Unadjusted p-value	Adjusted p-value	p < 0.05 (Adjusted)	Patient 2 (LOF)	Patient 3 (LOF)	Patient 1 (Dup)
1	A01	NegativeControl	1.28215	1.74839	Control	0.66667	0.94118	FALSE	1.62497	0.93933	1.74839
2	A02	NegativeControl	1.29318	1.60272	Control	0.66667	0.94118	FALSE	1.59584	0.99052	1.60272
3	A03	NegativeControl	1.05767	1.29172	Control	0.66667	0.94118	FALSE	1.06656	1.04878	1.29172
4	A04	Phe-Gly	0.68132	1.18394	Control	0.66667	0.94118	FALSE	0.49145	0.8712	1.18394
5	A05	Phe-Ile	0.72862	1.05245	Control	0.66667	0.94118	FALSE	0.82114	0.6361	1.05245
6	A06	Phe-Met	0.53899	1.22216	Control	0.66667	0.94118	FALSE	0.4051	0.67287	1.22216
7	A07	Phe-Phe	0.50496	0.93587	Control	0.66667	0.94118	FALSE	0.55883	0.4511	0.93587
8	A08	Phe-Pro	0.4569	1.3426	Control	0.66667	0.94118	FALSE	0.42176	0.49205	1.3426
9	A09	Phe-Ser	0.87262	1.22734	Control	0.66667	0.94118	FALSE	0.57465	1.17059	1.22734
10	A10	Phe-Trp	1.16997	2.21283	Control	0.66667	0.94118	FALSE	1.02842	1.31152	2.21283
11	A11	Phe-Tyr	0.75617	2.14506	Control	0.66667	0.94118	FALSE	0.74074	0.77161	2.14506
12	A12	Phe-Val	0.50278	1.50834	Control	0.66667	0.94118	FALSE	0.38307	0.62249	1.50834
13	B01	Pro-Ala	1.11466	1.73562	Control	0.66667	0.94118	FALSE	0.74053	1.48878	1.73562
14	B02	Pro-Arg	3.22718	2.95082	Patient	1	1	FALSE	2.00584	4.44851	2.95082
15	B03	Pro-Asn	1.95836	1.89684	Patient	1	1	FALSE	1.39443	2.52228	1.89684
16	B04	Pro-Asp	2.0298	2.09206	Control	1	1	FALSE	1.59395	2.46565	2.09206
17	B05	Pro-Glu	1.00791	1.0799	Control	1	1	FALSE	0.53668	1.47913	1.0799
18	B06	Pro-Gln	8.62572	8.88884	Control	1	1	FALSE	6.65805	10.5934	8.88884
19	B07	Pro-Gly	1.31667	1.89724	Control	0.66667	0.94118	FALSE	1.14042	1.49291	1.89724
20	B08	Pro-Hyp	1.72861	2.11222	Control	1	1	FALSE	1.09874	2.35849	2.11222
21	B09	Pro-lle	2.05959	1.63977	Patient	0.66667	0.94118	FALSE	2.26209	1.85709	1.63977
22	B10	Pro-Leu	2.47707	2.35948	Patient	1	1	FALSE	1.7753	3.17884	2.35948
23	B11	Pro-Lys	3.44132	3.49218	Control	1	1	FALSE	2.03428	4.84836	3.49218
24	B12	Pro-Phe	0.68066	1.58011	Control	0.66667	0.94118	FALSE	0.67256	0.68877	1.58011
25	C01	Pro-Pro	0.97044	1.43583	Control	0.66667	0.94118	FALSE	0.80089	1.14	1.43583
26	C02	Pro-Ser	1.47195	1.21674	Patient	0.66667	0.94118	FALSE	1.31764	1.62627	1.21674
27	C03	Pro-Trp	2.41158	3.77634	Control	0.66667	0.94118	FALSE	1.49658	3.32659	3.77634
28	C04	Pro-Tyr	1.45341	3.07388	Control	0.66667	0.94118	FALSE	1.51467	1.39216	3.07388
29	C05	Pro-Val	1.21128	1.51297	Control	1	1	FALSE	0.82853	1.59403	1.51297
30	C06	Ser-Ala	1.48001	1.81442	Control	1	1	FALSE	0.76815	2.19188	1.81442
31	C07	Ser-Asn	1.87121	2.11983	Control	1	1	FALSE	1.50918	2.23324	2.11983
32	C08	Ser-Asp	1.19247	1.55261	Control	0.66667	0.94118	FALSE	0.84033	1.54461	1.55261
33	C09	Ser-Glu	2.14273	1.62518	Patient	0.66667	0.94118	FALSE	1.97344	2.31202	1.62518
34	C10	Ser-Gln	7.40605	6.07001	Patient	0.66667	0.94118	FALSE	6.18573	8.62636	6.07001
35	C11	Ser-Gly	1.99348	2.49944	Control	1	1	FALSE	1.23454	2.75242	2.49944
36	C12	Ser-His	2.07289	2.33437	Control	1	1	FALSE	1.77352	2.37227	2.33437
37	D01	Ser-Leu	2.11651	2.24665	Control	1	1	FALSE	1.5754	2.65762	2.24665
38	D02	Ser-Met	2.0946	2.45574	Control	1	1	FALSE	1.41829	2.77091	2.45574
39	D03	Ser-Phe	1.4243	1.45424	Control	1	1	FALSE	1.07785	1.77075	1.45424
40	D04	Ser-Pro	1.65789	1.93586	Control	1	1	FALSE	1.18137	2.13441	1.93586
41	D05	Ser-Ser	1.41318	1.61109	Control	1	1	FALSE	1.07637	1.74998	1.61109
42	D06	Ser-Tyr	1.58073	2.40751	Control	0.66667	0.94118	FALSE	1.14806	2.01339	2.40751
43	D07	Ser-Val	2.08826	2.02367	Patient	1	1	FALSE	1.61463	2.56189	2.02367
44	D08	Thr-Ala	1.76553	2.41094	Control	0.66667	0.94118	FALSE	1.50417	2.02689	2.41094
45	D09	Thr-Arg	1.28329	2.15593	Control	0.66667	0.94118	FALSE	1.21143	1.35516	2.15593
46	D10	Thr-Asp	1.251	2.09351	Control	0.66667	0.94118	FALSE	1.13356	1.36844	2.09351
47	D11	Thr-Glu	1.30776	1.32115	Control	1	1	FALSE	0.85696	1.75856	1.32115
48	D12	Thr-Gln	4.87264	6.20476	Control	0.66667	0.94118	FALSE	3.89457	5.85071	6.20476
49	E01	Thr-Gly	0.96793	1.69925	Control	0.66667	0.94118	FALSE	0.76	1.17585	1.69925
50	E02	Thr-Leu	3.82403	3.78591	Patient	1	1	FALSE	2.40113	5.24692	3.78591
51	E03	Thr-Met	2.51404	3.6757	Control	0.66667	0.94118	FALSE	1.82051	3.20757	3.6757
52	E04	Thr-Phe	1.19826	1.74603	Control	0.66667	0.94118	FALSE	0.92437	1.47214	1.74603
53	E05	Thr-Pro	1.63197	2.0998	Control	0.66667	0.94118	FALSE	1.38173	1.8822	2.0998
54	E06	Thr-Ser	1.73118	2.04436	Control	1	1	FALSE	1.17442	2.28794	2.04436
55	E07	Trp-Ala	1.58941	2.92224	Control	0.66667	0.94118	FALSE	1.27581	1.90302	2.92224
56	E08	Trp-Arg	1.08934	1.81327	Control	0.66667	0.94118	FALSE	0.84114	1.33755	1.81327
57	E09	Trp-Asp	1.53161	3.49773	Control	0.66667	0.94118	FALSE	1.42299	1.64024	3.49773
58	E10	Trp-Glu	1.63097	3.41342	Control	0.66667	0.94118	FALSE	1.43404	1.82789	3.41342
59	E11	Trp-Gly	1.56702	3.55577	Control	0.66667	0.94118	FALSE	1.33135	1.80269	3.55577
60	E12	Trp-Leu	1.24947	2.68753	Control	0.66667	0.94118	FALSE	0.94299	1.55594	2.68753
61	F01	Trp-Lys	1.11166	2.83031	Control	0.66667	0.94118	FALSE	0.96844	1.25488	2.83031
62	F02	Trp-Phe	2.16228	3.74421	Control	0.66667	0.94118	FALSE	1.67553	2.64903	3.74421
63	F03	Trp-Ser	2.39541	4.67893	Control	0.66667	0.94118	FALSE	2.15638	2.63444	4.67893
64	F04	Trp-Trp	1.33136	2.82723	Control	0.66667	0.94118	FALSE	1.21254	1.45018	2.82723
65	F05	Trp-Tyr	1.44683	3.65557	Control	0.66667	0.94118	FALSE	1.27256	1.62109	3.65557
66	F06	Trp-Val	1.75915	3.92425	Control	0.66667	0.94118	FALSE	1.59676	1.92153	3.92425
67	F07	Tyr-Ala	1.4086	2.30416	Control	0.66667	0.94118	FALSE	0.94507	1.87213	2.30416
68	F08	Tyr-Gln	2.64538	4.20584	Control	0.66667	0.94118	FALSE	2.19803	3.09273	4.20584
69	F09	Tyr-Glu	8.52162	2.99779	Patient	1	1	FALSE	0.98912	16.0541	2.99779
70	F10	Tyr-Gly	1.01163	3.00599	Control	0.66667	0.94118	FALSE	1.23708	0.78618	3.00599
71	F11	Tyr-His	1.47784	2.24675	Control	0.66667	0.94118	FALSE	1.01431	1.94136	2.24675
72	F12	Tyr-Ile	1.25753	2.84062	Control	0.66667	0.94118	FALSE	1.38369	1.13137	2.84062
73	G01	Tyr-Leu	2.77366	3.44464	Control	1	1	FALSE	1.64112	3.9062	3.44464
74	G02	Tyr-Lys	2.72281	2.51722	Patient	1	1	FALSE	1.2536	4.19202	2.51722
75	G03	Tyr-Phe	1.3086	1.99549	Control	0.66667	0.94118	FALSE	1.21334	1.40386	1.99549
76	G04	Tyr-Trp	1.19188	2.2623	Control	0.66667	0.94118	FALSE	0.96414	1.41963	2.2623
77	G05	Tyr-Tyr	1.15256	2.20246	Control	0.66667	0.94118	FALSE	0.94258	1.36254	2.20246
78	G06	Tyr-Val	0.82026	1.71154	Control	0.66667	0.94118	FALSE	0.63206	1.00846	1.71154
79	G07	Val-Ala	1.40496	1.89423	Control	0.66667	0.94118	FALSE	1.14911	1.66082	1.89423
80	G08	Val-Arg	2.51576	2.19	Patient	1	1	FALSE	1.4914	3.54011	2.19
81	G09	Val-Asn	1.52013	1.94683	Control	0.66667	0.94118	FALSE	1.93794	1.10232	1.94683
82	G10	Val-Asp	1.43053	1.75065	Control	1	1	FALSE	0.74028	2.12079	1.75065
83	G11	Val-Glu	0.87924	1.47893	Control	0.66667	0.94118	FALSE	0.76652	0.99196	1.47893
84	G12	Val-Gln	4.51676	5.39849	Control	0.66667	0.94118	FALSE	3.86795	5.16558	5.39849
85	H01	Val-Gly	0.59558	1.28898	Control	0.66667	0.94118	FALSE	0.61572	0.57544	1.28898
86	H02	Val-His	1.21116	1.89321	Control	0.66667	0.94118	FALSE	1.38064	1.04168	1.89321
87	H03	Val-Ile	0.95425	1.97489	Control	0.66667	0.94118	FALSE	1.20319	0.70532	1.97489
88	H04	Val-Leu	2.60562	3.31625	Control	1	1	FALSE	1.81604	3.3952	3.31625
89	H05	Val-Lys	0.83104	1.3727	Control	0.66667	0.94118	FALSE	1.01654	0.64554	1.3727
90	H06	Val-Met	1.31872	2.3305	Control	0.66667	0.94118	FALSE	1.11409	1.52335	2.3305
91	H07	Val-Phe	0.69297	1.4548	Control	0.66667	0.94118	FALSE	0.57676	0.80918	1.4548
92	H08	Val-Pro	0.59134	1.18268	Control	0.66667	0.94118	FALSE	0.55621	0.62647	1.18268
93	H09	Val-Ser	1.44313	1.81616	Control	0.66667	0.94118	FALSE	1.10025	1.78602	1.81616
94	H10	Val-Tyr	0.8218	1.70316	Control	0.66667	0.94118	FALSE	0.66102	0.98259	1.70316
95	H11	Val-Val	0.74374	1.67421	Control	0.66667	0.94118	FALSE	0.79203	0.69544	1.67421
96	H12	D-(+)-Glucose	5.17278	8.86252	Control	0.66667	0.94118	FALSE	4.50273	5.84283	8.86252

## Sheet: PMM6
	Well	Compound	Mean Patient	Mean Control	Higher Mean	Unadjusted p-value	Adjusted p-value	p < 0.05 (Adjusted)	Patient 2 (LOF)	Patient 3 (LOF)	Patient 1 (Dup)
1	A01	NegativeControl	1.35426	3.43955	Control	0.66667	0.74419	FALSE	0.49963	2.20888	3.43955
2	A02	NegativeControl	1.89897	5.78707	Control	0.66667	0.74419	FALSE	1.32791	2.47002	5.78707
3	A03	NegativeControl	2.39647	6.79315	Control	0.66667	0.74419	FALSE	2.04334	2.74961	6.79315
4	A04	NegativeControl	2.95517	8.10159	Control	0.66667	0.74419	FALSE	2.17785	3.73249	8.10159
5	A05	NegativeControl	2.0335	5.92045	Control	0.66667	0.74419	FALSE	1.58338	2.48363	5.92045
6	A06	NegativeControl	2.65801	4.13275	Control	0.66667	0.74419	FALSE	2.24531	3.0707	4.13275
7	A07	Dibutyryl-cAMP	2.59557	2.03036	Patient	0.66667	0.74419	FALSE	2.04133	3.1498	2.03036
8	A08	Dibutyryl-cAMP	3.5655	2.642	Patient	0.66667	0.74419	FALSE	3.06639	4.06461	2.642
9	A09	Dibutyryl-cAMP	2.80402	1.97337	Patient	0.66667	0.74419	FALSE	2.25666	3.35138	1.97337
10	A10	Dibutyryl-cAMP	3.93968	2.5043	Patient	0.66667	0.74419	FALSE	2.60813	5.27124	2.5043
11	A11	Dibutyryl-cAMP	3.76764	2.43559	Patient	1	1	FALSE	1.87993	5.65536	2.43559
12	A12	Dibutyryl-cAMP	2.88231	1.99666	Patient	1	1	FALSE	1.47476	4.28986	1.99666
13	B01	3-Isobutyl-1-Methylxanthine	2.71413	5.57869	Control	0.66667	0.74419	FALSE	2.4446	2.98366	5.57869
14	B02	3-Isobutyl-1-Methylxanthine	4.2782	9.28654	Control	0.66667	0.74419	FALSE	3.00425	5.55215	9.28654
15	B03	3-Isobutyl-1-Methylxanthine	3.31041	8.94623	Control	0.66667	0.74419	FALSE	1.90973	4.71108	8.94623
16	B04	3-Isobutyl-1-Methylxanthine	2.41622	7.05324	Control	0.66667	0.74419	FALSE	1.69204	3.14039	7.05324
17	B05	3-Isobutyl-1-Methylxanthine	0.8144	1.22828	Control	1	1	FALSE	1.34577	0.28304	1.22828
18	B06	3-Isobutyl-1-Methylxanthine	0.25273	0.33698	Control	0.66667	0.74419	FALSE	0.22626	0.27921	0.33698
19	B07	Caffeine	4.21037	4.46629	Control	1	1	FALSE	3.82825	4.5925	4.46629
20	B08	Caffeine	3.11644	2.70924	Patient	1	1	FALSE	2.3509	3.88197	2.70924
21	B09	Caffeine	4.29654	2.83042	Patient	0.66667	0.74419	FALSE	4.07255	4.52053	2.83042
22	B10	Caffeine	3.0036	1.58351	Patient	0.66667	0.74419	FALSE	3.02892	2.97828	1.58351
23	B11	Caffeine	3.94804	1.67727	Patient	0.66667	0.74419	FALSE	4.12222	3.77386	1.67727
24	B12	Caffeine	2.63747	1.06955	Patient	0.66667	0.74419	FALSE	1.79751	3.47743	1.06955
25	C01	Epinephrine	1.98446	4.23136	Control	0.66667	0.74419	FALSE	2.24423	1.72468	4.23136
26	C02	Epinephrine	3.28556	6.76175	Control	0.66667	0.74419	FALSE	2.69125	3.87988	6.76175
27	C03	Epinephrine	3.48297	8.51199	Control	0.66667	0.74419	FALSE	2.52034	4.4456	8.51199
28	C04	Epinephrine	4.62848	10.4824	Control	0.66667	0.74419	FALSE	3.80222	5.45475	10.4824
29	C05	Epinephrine	2.81775	5.84946	Control	0.66667	0.74419	FALSE	2.2465	3.38901	5.84946
30	C06	Epinephrine	2.89117	6.58076	Control	0.66667	0.74419	FALSE	2.44981	3.33253	6.58076
31	C07	Norepinephrine	3.46358	4.8733	Control	0.66667	0.74419	FALSE	2.63992	4.28724	4.8733
32	C08	Norepinephrine	3.29151	2.59177	Patient	0.66667	0.74419	FALSE	3.11197	3.47104	2.59177
33	C09	Norepinephrine	3.55066	2.23185	Patient	0.66667	0.74419	FALSE	2.94458	4.15675	2.23185
34	C10	Norepinephrine	4.87014	2.34224	Patient	0.66667	0.74419	FALSE	5.50712	4.23317	2.34224
35	C11	Norepinephrine	4.97814	2.43813	Patient	0.66667	0.74419	FALSE	4.89809	5.0582	2.43813
36	C12	Norepinephrine	2.45177	1.2327	Patient	0.66667	0.74419	FALSE	2.0945	2.80904	1.2327
37	D01	L-Leucine	2.36169	5.09232	Control	0.66667	0.74419	FALSE	1.88104	2.84234	5.09232
38	D02	L-Leucine	4.42168	9.63801	Control	0.66667	0.74419	FALSE	3.74002	5.10334	9.63801
39	D03	L-Leucine	5.17784	10.8072	Control	0.66667	0.74419	FALSE	4.67819	5.67749	10.8072
40	D04	L-Leucine	4.33734	9.01984	Control	0.66667	0.74419	FALSE	3.59491	5.07977	9.01984
41	D05	L-Leucine	2.74281	5.6053	Control	0.66667	0.74419	FALSE	2.70889	2.77672	5.6053
42	D06	L-Leucine	3.50567	7.09286	Control	0.66667	0.74419	FALSE	3.6975	3.31384	7.09286
43	D07	Creatine	3.78765	3.76885	Patient	1	1	FALSE	3.53858	4.03671	3.76885
44	D08	Creatine	4.74758	3.13106	Patient	0.66667	0.74419	FALSE	4.66061	4.83456	3.13106
45	D09	Creatine	4.62626	2.95808	Patient	0.66667	0.74419	FALSE	4.04333	5.2092	2.95808
46	D10	Creatine	4.09956	2.04849	Patient	0.66667	0.74419	FALSE	4.1536	4.04552	2.04849
47	D11	Creatine	4.81096	2.24708	Patient	0.66667	0.74419	FALSE	5.18003	4.44189	2.24708
48	D12	Creatine	2.97948	1.4167	Patient	0.66667	0.74419	FALSE	2.99326	2.9657	1.4167
49	E01	Triiodothyronine	2.72067	5.18042	Control	0.66667	0.74419	FALSE	2.48421	2.95714	5.18042
50	E02	Triiodothyronine	3.76556	8.98757	Control	0.66667	0.74419	FALSE	3.14711	4.384	8.98757
51	E03	Triiodothyronine	4.29115	9.00894	Control	0.66667	0.74419	FALSE	4.03146	4.55085	9.00894
52	E04	Triiodothyronine	4.34547	9.99732	Control	0.66667	0.74419	FALSE	4.1942	4.49673	9.99732
53	E05	Triiodothyronine	3.56308	7.06226	Control	0.66667	0.74419	FALSE	3.25837	3.86778	7.06226
54	E06	Triiodothyronine	3.43678	5.92929	Control	0.66667	0.74419	FALSE	3.55182	3.32174	5.92929
55	E07	Thyroxine	4.05632	4.33026	Control	0.66667	0.74419	FALSE	4.14588	3.96677	4.33026
56	E08	Thyroxine	5.40491	3.53503	Patient	0.66667	0.74419	FALSE	5.05687	5.75296	3.53503
57	E09	Thyroxine	3.10365	1.69669	Patient	0.66667	0.74419	FALSE	3.14326	3.06405	1.69669
58	E10	Thyroxine	4.83198	2.46739	Patient	0.66667	0.74419	FALSE	4.85617	4.80779	2.46739
59	E11	Thyroxine	4.28002	1.90086	Patient	0.66667	0.74419	FALSE	4.2831	4.27693	1.90086
60	E12	Thyroxine	3.66039	1.3037	Patient	0.66667	0.74419	FALSE	3.99467	3.32611	1.3037
61	F01	Dexamethasone	3.81983	5.27299	Control	0.66667	0.74419	FALSE	3.56951	4.07015	5.27299
62	F02	Dexamethasone	4.20198	6.46616	Control	0.66667	0.74419	FALSE	4.10234	4.30161	6.46616
63	F03	Dexamethasone	5.35605	7.48214	Control	0.66667	0.74419	FALSE	6.90004	3.81206	7.48214
64	F04	Dexamethasone	2.74739	4.10627	Control	0.66667	0.74419	FALSE	3.36545	2.12933	4.10627
65	F05	Dexamethasone	2.79582	4.48783	Control	0.66667	0.74419	FALSE	3.52927	2.06237	4.48783
66	F06	Dexamethasone	3.1035	4.37012	Control	0.66667	0.74419	FALSE	3.71762	2.48938	4.37012
67	F07	Hydrocortisone	3.3069	2.81944	Patient	0.66667	0.74419	FALSE	3.12153	3.49226	2.81944
68	F08	Hydrocortisone	4.39373	3.06118	Patient	0.66667	0.74419	FALSE	4.16457	4.6229	3.06118
69	F09	Hydrocortisone	6.59504	3.34614	Patient	0.66667	0.74419	FALSE	7.14826	6.04183	3.34614
70	F10	Hydrocortisone	4.33342	1.96139	Patient	0.66667	0.74419	FALSE	4.97101	3.69583	1.96139
71	F11	Hydrocortisone	3.99167	1.54836	Patient	0.66667	0.74419	FALSE	4.39115	3.59219	1.54836
72	F12	Hydrocortisone	2.96974	0.98374	Patient	0.66667	0.74419	FALSE	3.29501	2.64447	0.98374
73	G01	Progesterone	2.56964	4.40221	Control	0.66667	0.74419	FALSE	2.5444	2.59488	4.40221
74	G02	Progesterone	4.00574	8.33366	Control	0.66667	0.74419	FALSE	3.56543	4.44605	8.33366
75	G03	Progesterone	2.59153	6.39183	Control	0.66667	0.74419	FALSE	2.23439	2.94867	6.39183
76	G04	Progesterone	2.72516	9.39508	Control	0.66667	0.74419	FALSE	4.05652	1.39381	9.39508
77	G05	Progesterone	2.23707	5.02381	Control	0.66667	0.74419	FALSE	2.01276	2.46138	5.02381
78	G06	Progesterone	2.78949	5.8908	Control	0.66667	0.74419	FALSE	2.39293	3.18605	5.8908
79	G07	beta-Estradiol	3.39454	3.24724	Patient	1	1	FALSE	2.53363	4.25545	3.24724
80	G08	beta-Estradiol	2.99695	2.60073	Patient	1	1	FALSE	2.51031	3.48359	2.60073
81	G09	beta-Estradiol	3.12468	2.97409	Patient	0.66667	0.74419	FALSE	2.99292	3.25644	2.97409
82	G10	beta-Estradiol	3.39508	2.11139	Patient	0.66667	0.74419	FALSE	3.04214	3.74802	2.11139
83	G11	beta-Estradiol	3.63775	1.82045	Patient	0.66667	0.74419	FALSE	3.10731	4.16819	1.82045
84	G12	beta-Estradiol	2.30513	1.55943	Patient	0.66667	0.74419	FALSE	2.19262	2.41764	1.55943
85	H01	4,5-a-Dihydrotestosterone	2.06777	3.61586	Control	0.66667	0.74419	FALSE	1.78331	2.35222	3.61586
86	H02	4,5-a-Dihydrotestosterone	3.24708	6.87742	Control	0.66667	0.74419	FALSE	2.83188	3.66228	6.87742
87	H03	4,5-a-Dihydrotestosterone	3.39582	7.4715	Control	0.66667	0.74419	FALSE	3.15891	3.63274	7.4715
88	H04	4,5-a-Dihydrotestosterone	2.66884	6.74567	Control	0.66667	0.74419	FALSE	2.19855	3.13913	6.74567
89	H05	4,5-a-Dihydrotestosterone	3.21023	8.69674	Control	0.66667	0.74419	FALSE	3.06629	3.35417	8.69674
90	H06	4,5-a-Dihydrotestosterone	2.61013	7.35972	Control	0.66667	0.74419	FALSE	2.02096	3.1993	7.35972
91	H07	Aldosterone	2.44785	4.11506	Control	0.66667	0.74419	FALSE	2.01292	2.88277	4.11506
92	H08	Aldosterone	2.62313	3.25708	Control	0.66667	0.74419	FALSE	2.07935	3.16692	3.25708
93	H09	Aldosterone	2.46643	2.36356	Patient	1	1	FALSE	1.94677	2.9861	2.36356
94	H10	Aldosterone	2.87155	2.36631	Patient	0.66667	0.74419	FALSE	2.48782	3.25527	2.36631
95	H11	Aldosterone	2.67996	1.84909	Patient	0.66667	0.74419	FALSE	2.23582	3.12411	1.84909
96	H12	Aldosterone	1.46032	1.35804	Patient	1	1	FALSE	1.63079	1.28986	1.35804

## Sheet: PMM7
	Well	Compound	Mean Patient	Mean Control	Higher Mean	Unadjusted p-value	Adjusted p-value	p < 0.05 (Adjusted)	Patient 2 (LOF)	Patient 3 (LOF)	Patient 1 (Dup)
1	A01	NegativeControl	1.73908	6.23565	Control	0.66667	1	FALSE	1.34622	2.13193	6.23565
2	A02	NegativeControl	1.89481	3.97608	Control	0.66667	1	FALSE	1.24977	2.53985	3.97608
3	A03	NegativeControl	1.64052	3.39554	Control	0.66667	1	FALSE	1.04817	2.23286	3.39554
4	A04	NegativeControl	1.93813	2.32865	Control	1	1	FALSE	1.31137	2.56489	2.32865
5	A05	NegativeControl	2.51731	2.95565	Control	1	1	FALSE	1.50913	3.52548	2.95565
6	A06	NegativeControl	2.43622	2.9115	Control	1	1	FALSE	1.48863	3.3838	2.9115
7	A07	Insulin	2.22793	2.37294	Control	1	1	FALSE	1.50814	2.94772	2.37294
8	A08	Insulin	2.20381	1.46578	Patient	1	1	FALSE	1.32691	3.08071	1.46578
9	A09	Insulin	1.80234	1.59916	Patient	1	1	FALSE	1.23214	2.37253	1.59916
10	A10	Insulin	1.73132	1.56807	Patient	1	1	FALSE	1.0998	2.36285	1.56807
11	A11	Insulin	1.96513	1.71779	Patient	1	1	FALSE	1.36445	2.56581	1.71779
12	A12	Insulin	2.66563	1.34272	Patient	0.66667	1	FALSE	1.68955	3.64171	1.34272
13	B01	Resistin	2.15453	6.35643	Control	0.66667	1	FALSE	1.53412	2.77495	6.35643
14	B02	Resistin	1.98007	5.8502	Control	0.66667	1	FALSE	1.16057	2.79957	5.8502
15	B03	Resistin	3.1219	5.12585	Control	0.66667	1	FALSE	2.01536	4.22845	5.12585
16	B04	Resistin	3.11746	3.62759	Control	1	1	FALSE	1.96967	4.26525	3.62759
17	B05	Resistin	2.29899	2.32797	Control	1	1	FALSE	1.37166	3.22631	2.32797
18	B06	Resistin	3.36514	3.27381	Patient	1	1	FALSE	2.04437	4.6859	3.27381
19	B07	Glucagon	2.97593	2.50953	Patient	1	1	FALSE	1.96189	3.98997	2.50953
20	B08	Glucagon	2.82278	2.43166	Patient	1	1	FALSE	1.97079	3.67477	2.43166
21	B09	Glucagon	3.40723	2.56343	Patient	1	1	FALSE	1.86561	4.94885	2.56343
22	B10	Glucagon	2.36096	1.67157	Patient	1	1	FALSE	1.66625	3.05567	1.67157
23	B11	Glucagon	2.58092	1.92496	Patient	1	1	FALSE	1.83913	3.3227	1.92496
24	B12	Glucagon	2.29091	1.76325	Patient	0.66667	1	FALSE	1.80258	2.77925	1.76325
25	C01	Ghrelin	2.52452	6.5106	Control	0.66667	1	FALSE	1.8024	3.24664	6.5106
26	C02	Ghrelin	1.96104	5.51682	Control	0.66667	1	FALSE	1.21504	2.70704	5.51682
27	C03	Ghrelin	2.91227	3.75309	Control	1	1	FALSE	1.80973	4.01481	3.75309
28	C04	Ghrelin	3.06671	3.02534	Patient	1	1	FALSE	1.87902	4.25439	3.02534
29	C05	Ghrelin	2.80807	2.79358	Patient	1	1	FALSE	1.26349	4.35266	2.79358
30	C06	Ghrelin	3.7179	2.97687	Patient	1	1	FALSE	2.45943	4.97636	2.97687
31	C07	Leptin	3.36242	3.08499	Patient	1	1	FALSE	2.46355	4.26128	3.08499
32	C08	Leptin	3.13968	2.29747	Patient	1	1	FALSE	1.94798	4.33138	2.29747
33	C09	Leptin	2.52139	1.66857	Patient	0.66667	1	FALSE	1.71028	3.3325	1.66857
34	C10	Leptin	3.79462	2.40709	Patient	1	1	FALSE	2.19245	5.3968	2.40709
35	C11	Leptin	2.83929	2.12018	Patient	1	1	FALSE	1.97163	3.70694	2.12018
36	C12	Leptin	1.31249	1.50559	Control	1	1	FALSE	0.79477	1.83021	1.50559
37	D01	Gastrin	2.36696	7.38199	Control	0.66667	1	FALSE	1.51238	3.22154	7.38199
38	D02	Gastrin	2.63523	7.51375	Control	0.66667	1	FALSE	1.52131	3.74914	7.51375
39	D03	Gastrin	2.86966	6.47579	Control	0.66667	1	FALSE	1.91734	3.82198	6.47579
40	D04	Gastrin	3.02729	3.89002	Control	1	1	FALSE	2.11508	3.9395	3.89002
41	D05	Gastrin	2.18222	2.2223	Control	1	1	FALSE	1.22026	3.14417	2.2223
42	D06	Gastrin	3.6053	3.12218	Patient	1	1	FALSE	2.30087	4.90973	3.12218
43	D07	Exendin-3	3.45045	2.70779	Patient	1	1	FALSE	2.01098	4.88992	2.70779
44	D08	Exendin-3	2.91557	2.29339	Patient	1	1	FALSE	1.70749	4.12364	2.29339
45	D09	Exendin-3	3.9613	2.59654	Patient	1	1	FALSE	2.34459	5.57801	2.59654
46	D10	Exendin-3	3.27016	2.10138	Patient	0.66667	1	FALSE	2.14377	4.39655	2.10138
47	D11	Exendin-3	2.72285	2.01227	Patient	1	1	FALSE	1.81733	3.62838	2.01227
48	D12	Exendin-3	2.45476	1.662	Patient	0.66667	1	FALSE	1.74545	3.16407	1.662
49	E01	hGH(Somatotropin)	1.91567	6.22878	Control	0.66667	1	FALSE	0.97724	2.8541	6.22878
50	E02	hGH(Somatotropin)	3.91791	11.7578	Control	0.66667	1	FALSE	1.97726	5.85856	11.7578
51	E03	hGH(Somatotropin)	4.17662	8.96947	Control	0.66667	1	FALSE	2.05408	6.29917	8.96947
52	E04	hGH(Somatotropin)	3.94934	5.85491	Control	1	1	FALSE	2.02194	5.87673	5.85491
53	E05	hGH(Somatotropin)	2.75012	2.58546	Patient	1	1	FALSE	1.45002	4.05022	2.58546
54	E06	hGH(Somatotropin)	3.12596	2.41645	Patient	1	1	FALSE	1.62982	4.62211	2.41645
55	E07	IGF-I	3.25306	2.43912	Patient	1	1	FALSE	1.68737	4.81874	2.43912
56	E08	IGF-I	4.21158	3.2391	Patient	1	1	FALSE	2.1039	6.31926	3.2391
57	E09	IGF-I	3.69518	2.57865	Patient	1	1	FALSE	1.72796	5.66239	2.57865
58	E10	IGF-I	3.9563	2.625	Patient	1	1	FALSE	2.05337	5.85924	2.625
59	E11	IGF-I	2.98834	1.70513	Patient	1	1	FALSE	1.68185	4.29483	1.70513
60	E12	IGF-I	2.24961	1.34652	Patient	1	1	FALSE	1.21133	3.28789	1.34652
61	F01	FGF-1(aFGF)	2.6129	9.12045	Control	0.66667	1	FALSE	1.59274	3.63307	9.12045
62	F02	FGF-1(aFGF)	3.92148	12.7767	Control	0.66667	1	FALSE	2.16	5.68296	12.7767
63	F03	FGF-1(aFGF)	4.03328	13.0063	Control	0.66667	1	FALSE	2.34513	5.72144	13.0063
64	F04	FGF-1(aFGF)	3.05201	6.84914	Control	0.66667	1	FALSE	1.77636	4.32765	6.84914
65	F05	FGF-1(aFGF)	3.63916	5.46806	Control	0.66667	1	FALSE	2.18275	5.09557	5.46806
66	F06	FGF-1(aFGF)	3.95457	3.79134	Patient	1	1	FALSE	2.2481	5.66105	3.79134
67	F07	PDGF-AB	2.30783	1.8744	Patient	1	1	FALSE	1.40694	3.20872	1.8744
68	F08	PDGF-AB	3.93875	3.17081	Patient	1	1	FALSE	2.64235	5.23515	3.17081
69	F09	PDGF-AB	4.13926	3.42088	Patient	1	1	FALSE	2.76236	5.51617	3.42088
70	F10	PDGF-AB	3.53519	2.19141	Patient	0.66667	1	FALSE	2.21897	4.85141	2.19141
71	F11	PDGF-AB	3.23304	2.07088	Patient	1	1	FALSE	1.59299	4.87309	2.07088
72	F12	PDGF-AB	2.26632	1.64986	Patient	0.66667	1	FALSE	1.8345	2.69815	1.64986
73	G01	IL-1beta	1.86372	8.37797	Control	0.66667	1	FALSE	1.15385	2.57359	8.37797
74	G02	IL-1beta	3.23539	13.7563	Control	0.66667	1	FALSE	1.83313	4.63765	13.7563
75	G03	IL-1beta	3.64083	13.7472	Control	0.66667	1	FALSE	2.0284	5.25325	13.7472
76	G04	IL-1beta	3.19591	8.46522	Control	0.66667	1	FALSE	1.88752	4.5043	8.46522
77	G05	IL-1beta	3.6896	4.43071	Control	1	1	FALSE	1.95238	5.42682	4.43071
78	G06	IL-1beta	3.02158	2.99118	Patient	1	1	FALSE	1.73878	4.30438	2.99118
79	G07	IL-2	3.78643	3.38033	Patient	1	1	FALSE	2.2123	5.36057	3.38033
80	G08	IL-2	2.28401	2.38404	Control	1	1	FALSE	1.40041	3.1676	2.38404
81	G09	IL-2	3.02308	2.4623	Patient	1	1	FALSE	1.7726	4.27357	2.4623
82	G10	IL-2	3.40452	2.50901	Patient	1	1	FALSE	1.60955	5.19949	2.50901
83	G11	IL-2	2.68889	1.63525	Patient	0.66667	1	FALSE	1.86564	3.51213	1.63525
84	G12	IL-2	2.4366	1.82672	Patient	0.66667	1	FALSE	1.88509	2.98812	1.82672
85	H01	IL-6	2.28335	7.83904	Control	0.66667	1	FALSE	1.58574	2.98096	7.83904
86	H02	IL-6	1.72931	1.71979	Patient	1	1	FALSE	1.15288	2.30575	1.71979
87	H03	IL-6	2.12677	8.86385	Control	0.66667	1	FALSE	1.49961	2.75393	8.86385
88	H04	IL-6	2.48143	7.29897	Control	0.66667	1	FALSE	1.54644	3.41642	7.29897
89	H05	IL-6	2.29612	3.43733	Control	0.66667	1	FALSE	1.54352	3.04872	3.43733
90	H06	IL-6	2.83679	2.47433	Patient	1	1	FALSE	1.54571	4.12788	2.47433
91	H07	IL-8	2.41402	2.44529	Control	1	1	FALSE	1.60726	3.22078	2.44529
92	H08	IL-8	2.13155	1.76471	Patient	1	1	FALSE	1.53932	2.72378	1.76471
93	H09	IL-8	2.20217	1.72582	Patient	1	1	FALSE	1.4864	2.91794	1.72582
94	H10	IL-8	1.65045	1.43538	Patient	1	1	FALSE	0.87432	2.42659	1.43538
95	H11	IL-8	1.82081	1.39988	Patient	0.66667	1	FALSE	1.43837	2.20325	1.39988
96	H12	IL-8	1.62784	2.27155	Control	0.66667	1	FALSE	1.84447	1.41121	2.27155

## Sheet: PMM8
	Well	Compound	Mean Patient	Mean Control	Higher Mean	Unadjusted p-value	Adjusted p-value	p < 0.05 (Adjusted)	Patient 2 (LOF)	Patient 3 (LOF)	Patient 1 (Dup)
1	A01	NegativeControl	1.61686	4.23354	Control	0.66667	0.8	FALSE	1.2055	2.02822	4.23354
2	A02	NegativeControl	1.90422	5.02758	Control	0.66667	0.8	FALSE	1.20237	2.60606	5.02758
3	A03	NegativeControl	1.40885	6.17374	Control	0.66667	0.8	FALSE	1.13969	1.67802	6.17374
4	A04	NegativeControl	1.70221	6.4166	Control	0.66667	0.8	FALSE	1.1918	2.21262	6.4166
5	A05	NegativeControl	1.48627	4.79824	Control	0.66667	0.8	FALSE	1.0288	1.94375	4.79824
6	A06	NegativeControl	1.86282	4.88723	Control	0.66667	0.8	FALSE	1.37035	2.35529	4.88723
7	A07	(Arg8)-Vasopressin	2.04775	3.73192	Control	0.66667	0.8	FALSE	1.57725	2.51825	3.73192
8	A08	(Arg8)-Vasopressin	1.58242	1.64734	Control	1	1	FALSE	1.15639	2.00846	1.64734
9	A09	(Arg8)-Vasopressin	1.66735	1.55619	Patient	1	1	FALSE	1.01333	2.32136	1.55619
10	A10	(Arg8)-Vasopressin	1.70221	1.57127	Patient	1	1	FALSE	1.08346	2.32096	1.57127
11	A11	(Arg8)-Vasopressin	1.62283	1.05509	Patient	0.66667	0.8	FALSE	1.30128	1.94438	1.05509
12	A12	(Arg8)-Vasopressin	1.82593	0.92789	Patient	0.66667	0.8	FALSE	1.78523	1.86662	0.92789
13	B01	ParathyroidHormone	1.63455	3.36152	Control	0.66667	0.8	FALSE	1.18699	2.0821	3.36152
14	B02	ParathyroidHormone	1.63678	6.27475	Control	0.66667	0.8	FALSE	1.25495	2.0186	6.27475
15	B03	ParathyroidHormone	2.64174	9.87717	Control	0.66667	0.8	FALSE	1.78138	3.50211	9.87717
16	B04	ParathyroidHormone	2.69385	10.45	Control	0.66667	0.8	FALSE	1.95259	3.43511	10.45
17	B05	ParathyroidHormone	1.98555	6.44033	Control	0.66667	0.8	FALSE	1.34151	2.62958	6.44033
18	B06	ParathyroidHormone	3.00446	6.36443	Control	0.66667	0.8	FALSE	1.97973	4.02918	6.36443
19	B07	Prolactin	1.57921	2.16336	Control	0.66667	0.8	FALSE	1.11055	2.04786	2.16336
20	B08	Prolactin	2.66337	3.75662	Control	0.66667	0.8	FALSE	1.82965	3.4971	3.75662
21	B09	Prolactin	2.1378	2.64589	Control	1	1	FALSE	1.08009	3.19552	2.64589
22	B10	Prolactin	1.53037	1.77299	Control	1	1	FALSE	1.01714	2.0436	1.77299
23	B11	Prolactin	1.75404	1.85096	Control	1	1	FALSE	1.56331	1.94476	1.85096
24	B12	Prolactin	1.26292	1.1458	Patient	1	1	FALSE	1.40042	1.12543	1.1458
25	C01	Calcitonin	2.20242	5.72379	Control	0.66667	0.8	FALSE	1.72336	2.68147	5.72379
26	C02	Calcitonin	1.42872	4.06721	Control	0.66667	0.8	FALSE	1.08339	1.77405	4.06721
27	C03	Calcitonin	2.1294	9.54354	Control	0.66667	0.8	FALSE	1.53293	2.72587	9.54354
28	C04	Calcitonin	2.46871	10.3979	Control	0.66667	0.8	FALSE	1.57563	3.36178	10.3979
29	C05	Calcitonin	1.65052	6.25786	Control	0.66667	0.8	FALSE	1.1739	2.12714	6.25786
30	C06	Calcitonin	3.17107	9.58599	Control	0.66667	0.8	FALSE	2.0378	4.30434	9.58599
31	C07	Calcitriol(1a,25-dihydroxyvitaminD3)	1.68883	3.5074	Control	0.66667	0.8	FALSE	1.26159	2.11607	3.5074
32	C08	Calcitriol(1a,25-dihydroxyvitaminD3)	1.53583	3.17058	Control	0.66667	0.8	FALSE	1.10797	1.96368	3.17058
33	C09	Calcitriol(1a,25-dihydroxyvitaminD3)	1.49145	3.34517	Control	0.66667	0.8	FALSE	1.11976	1.86313	3.34517
34	C10	Calcitriol(1a,25-dihydroxyvitaminD3)	1.84691	2.26396	Control	0.66667	0.8	FALSE	1.4537	2.24013	2.26396
35	C11	Calcitriol(1a,25-dihydroxyvitaminD3)	1.78345	1.9185	Control	1	1	FALSE	1.64839	1.9185	1.9185
36	C12	Calcitriol(1a,25-dihydroxyvitaminD3)	1.33299	1.05161	Patient	0.66667	0.8	FALSE	1.48931	1.17666	1.05161
37	D01	LuteinizingHormone(LH)	1.28612	3.24119	Control	0.66667	0.8	FALSE	0.92359	1.64865	3.24119
38	D02	LuteinizingHormone(LH)	1.88735	6.58799	Control	0.66667	0.8	FALSE	1.88462	1.89009	6.58799
39	D03	LuteinizingHormone(LH)	2.35484	9.32787	Control	0.66667	0.8	FALSE	2.22063	2.48906	9.32787
40	D04	LuteinizingHormone(LH)	2.05318	9.78956	Control	0.66667	0.8	FALSE	1.89878	2.20758	9.78956
41	D05	LuteinizingHormone(LH)	1.9036	8.35384	Control	0.66667	0.8	FALSE	1.61944	2.18777	8.35384
42	D06	LuteinizingHormone(LH)	2.22629	8.33185	Control	0.66667	0.8	FALSE	1.854	2.59858	8.33185
43	D07	LuteinizingHormoneReleasingHormone(LH-RH)	2.62269	5.36737	Control	0.66667	0.8	FALSE	1.71458	3.53081	5.36737
44	D08	LuteinizingHormoneReleasingHormone(LH-RH)	2.65794	6.22756	Control	0.66667	0.8	FALSE	1.85687	3.45901	6.22756
45	D09	LuteinizingHormoneReleasingHormone(LH-RH)	2.35192	4.37071	Control	0.66667	0.8	FALSE	1.63235	3.07149	4.37071
46	D10	LuteinizingHormoneReleasingHormone(LH-RH)	2.41952	2.42674	Control	1	1	FALSE	1.84894	2.99009	2.42674
47	D11	LuteinizingHormoneReleasingHormone(LH-RH)	1.76348	2.7424	Control	0.66667	0.8	FALSE	1.73874	1.78821	2.7424
48	D12	LuteinizingHormoneReleasingHormone(LH-RH)	1.08412	1.44378	Control	0.66667	0.8	FALSE	1.0944	1.07384	1.44378
49	E01	ChorionicGonadotropinHuman(HCG)	2.31298	3.36112	Control	0.66667	0.8	FALSE	2.40872	2.21723	3.36112
50	E02	ChorionicGonadotropinHuman(HCG)	3.41741	8.32651	Control	0.66667	0.8	FALSE	3.09294	3.74187	8.32651
51	E03	ChorionicGonadotropinHuman(HCG)	2.25418	9.71383	Control	0.66667	0.8	FALSE	1.68738	2.82099	9.71383
52	E04	ChorionicGonadotropinHuman(HCG)	2.9976	12.4589	Control	0.66667	0.8	FALSE	2.31074	3.68447	12.4589
53	E05	ChorionicGonadotropinHuman(HCG)	2.38298	9.68321	Control	0.66667	0.8	FALSE	1.73995	3.026	9.68321
54	E06	ChorionicGonadotropinHuman(HCG)	2.25757	8.15282	Control	0.66667	0.8	FALSE	1.66775	2.84738	8.15282
55	E07	AdrenocorticotropicHormoneHuman(ACTH)	2.63206	5.68426	Control	0.66667	0.8	FALSE	2.21192	3.0522	5.68426
56	E08	AdrenocorticotropicHormoneHuman(ACTH)	2.4144	3.87187	Control	0.66667	0.8	FALSE	2.10524	2.72356	3.87187
57	E09	AdrenocorticotropicHormoneHuman(ACTH)	2.16887	3.62299	Control	0.66667	0.8	FALSE	1.72523	2.6125	3.62299
58	E10	AdrenocorticotropicHormoneHuman(ACTH)	2.92116	3.10087	Control	1	1	FALSE	2.65688	3.18544	3.10087
59	E11	AdrenocorticotropicHormoneHuman(ACTH)	2.19553	1.97936	Patient	1	1	FALSE	2.66842	1.72265	1.97936
60	E12	AdrenocorticotropicHormoneHuman(ACTH)	1.8784	1.23641	Patient	0.66667	0.8	FALSE	2.09768	1.65912	1.23641
61	F01	ThyrotropicHormone(TSH)	1.8702	5.6106	Control	0.66667	0.8	FALSE	1.2468	2.4936	5.6106
62	F02	ThyrotropicHormone(TSH)	2.63042	10.1454	Control	0.66667	0.8	FALSE	2.13797	3.12288	10.1454
63	F03	ThyrotropicHormone(TSH)	2.77002	10.7609	Control	0.66667	0.8	FALSE	2.18866	3.35138	10.7609
64	F04	ThyrotropicHormone(TSH)	1.87125	6.88907	Control	0.66667	0.8	FALSE	1.63526	2.10724	6.88907
65	F05	ThyrotropicHormone(TSH)	3.07697	10.8197	Control	0.66667	0.8	FALSE	2.53397	3.61996	10.8197
66	F06	ThyrotropicHormone(TSH)	2.26749	8.08382	Control	0.66667	0.8	FALSE	1.99661	2.53837	8.08382
67	F07	ThyrotropinReleasingHormoneacetatesalt(TRH)	1.79863	4.25345	Control	0.66667	0.8	FALSE	1.42096	2.17629	4.25345
68	F08	ThyrotropinReleasingHormoneacetatesalt(TRH)	2.69383	4.4139	Control	0.66667	0.8	FALSE	2.05	3.33765	4.4139
69	F09	ThyrotropinReleasingHormoneacetatesalt(TRH)	2.68586	3.97283	Control	0.66667	0.8	FALSE	2.50556	2.86616	3.97283
70	F10	ThyrotropinReleasingHormoneacetatesalt(TRH)	2.40301	2.60536	Control	1	1	FALSE	2.09947	2.70654	2.60536
71	F11	ThyrotropinReleasingHormoneacetatesalt(TRH)	1.91781	1.503	Patient	0.66667	0.8	FALSE	1.64846	2.18717	1.503
72	F12	ThyrotropinReleasingHormoneacetatesalt(TRH)	1.51281	0.99251	Patient	0.66667	0.8	FALSE	1.44723	1.57839	0.99251
73	G01	IFN-gamma	2.09461	5.99196	Control	0.66667	0.8	FALSE	1.49942	2.6898	5.99196
74	G02	IFN-gamma	2.61124	8.21662	Control	0.66667	0.8	FALSE	2.02828	3.1942	8.21662
75	G03	IFN-gamma	2.79741	10.1673	Control	0.66667	0.8	FALSE	2.12869	3.46612	10.1673
76	G04	IFN-gamma	2.2979	7.73342	Control	0.66667	0.8	FALSE	1.66937	2.92643	7.73342
77	G05	IFN-gamma	2.52964	10.148	Control	0.66667	0.8	FALSE	1.72325	3.33603	10.148
78	G06	IFN-gamma	2.53306	7.42745	Control	0.66667	0.8	FALSE	1.7848	3.28133	7.42745
79	G07	TNF-alpha	2.71595	7.47393	Control	0.66667	0.8	FALSE	1.98137	3.45054	7.47393
80	G08	TNF-alpha	2.68231	5.52849	Control	0.66667	0.8	FALSE	2.08031	3.28432	5.52849
81	G09	TNF-alpha	2.44177	3.99667	Control	0.66667	0.8	FALSE	1.82557	3.05797	3.99667
82	G10	TNF-alpha	3.39259	3.24571	Patient	1	1	FALSE	2.13514	4.65003	3.24571
83	G11	TNF-alpha	2.11224	1.87271	Patient	1	1	FALSE	1.49708	2.7274	1.87271
84	G12	TNF-alpha	2.16955	1.44453	Patient	0.66667	0.8	FALSE	1.87458	2.46452	1.44453
85	H01	Adenosine	1.97027	4.4686	Control	0.66667	0.8	FALSE	1.82264	2.1179	4.4686
86	H02	Adenosine	1.3811	5.44937	Control	0.66667	0.8	FALSE	1.08987	1.67232	5.44937
87	H03	Adenosine	1.98298	7.75067	Control	0.66667	0.8	FALSE	1.35397	2.61199	7.75067
88	H04	Adenosine	2.17989	8.12764	Control	0.66667	0.8	FALSE	1.4286	2.93119	8.12764
89	H05	Adenosine	1.86465	6.31444	Control	0.66667	0.8	FALSE	1.21597	2.51333	6.31444
90	H06	Adenosine	2.46881	6.8192	Control	0.66667	0.8	FALSE	1.7797	3.15793	6.8192
91	H07	Gly-His-Lysacetatesalt	2.09436	3.35652	Control	0.66667	0.8	FALSE	1.31487	2.87384	3.35652
92	H08	Gly-His-Lysacetatesalt	1.74522	1.92844	Control	1	1	FALSE	1.11309	2.37734	1.92844
93	H09	Gly-His-Lysacetatesalt	2.28776	2.16218	Patient	1	1	FALSE	1.8728	2.70273	2.16218
94	H10	Gly-His-Lysacetatesalt	2.01131	1.61007	Patient	0.66667	0.8	FALSE	1.67141	2.35121	1.61007
95	H11	Gly-His-Lysacetatesalt	1.67787	1.34128	Patient	0.66667	0.8	FALSE	1.35647	1.99927	1.34128
96	H12	Gly-His-Lysacetatesalt	1.78448	1.37637	Patient	0.66667	0.8	FALSE	1.60043	1.96853	1.37637
