# Supplementary material for: A novel approach to metabolic profiling in case models of MECP2-related disorders
Source: Metab Brain Dis. 2025 Feb 13;40(2):124. doi: 10.1007/s11011-025-01546-5 (PMC11825590; doi:10.1007/s11011-025-01546-5)
Supplement: Supplementary file 3 — Supplementary Material 3 [file 11011_2025_1546_MOESM3_ESM.xlsx]

## Sheet: PM-M1
	Well	Compound	Mean Patient	Mean Control	Higher Mean	Unadjusted p-value	Adjusted p-value	p < 0.05 (Adjusted)	Patient 2 (LOF)	Patient 3 (LOF)	Control 1	Control 2	Control 3	Control 4	Control 5	Control 6	Control 7	Control 8	Control 9	Control 10	Control 11	Control 12	Control 13	Control 14	Control 15	Control 16	Control 17	Control 18	Control 19	Control 20	Control 21	Control 22	Control 23	Control 24	Control 25	Control 26	Control 27	Control 28	Control 29	Control 30	Control 31	Control 32	Control 33	Control 34	Control 35	Control 36	Control 37	Control 38	Control 39
1	A01	NegativeControl	1.21619	1.60074	Control	0.11093	0.5071	FALSE	1.14499	1.2874	2.57248	0.95287	1.29716	1.67832	1.37057	1.85125	1.16437	2.08751	1.68521	1.32828	2.70942	0.71149	1.94756	1.71184	1.36202	1.76007	1.84752	1.7589	1.99877	1.92388	0.9737	1.42676	1.49805	1.56903	1.49394	2.802	1.59486	2.13654	0.87147	1.2027	2.29868	1.38554	1.71827	1.83555	1.20673	1.5428	1.14763	1.7423	1.84736
2	A02	NegativeControl	0.89014	2.20522	Control	0.02101	0.32411	FALSE	1.01961	0.76066	2.43037	1.34026	1.80945	2.42264	2.71897	2.47142	2.53039	2.31676	2.91157	1.54175	3.51633	1.11105	2.50172	2.10658	1.93129	2.66586	2.69195	2.44959	2.59866	2.73201	1.19157	0.81989	1.90759	1.99801	2.09277	3.87987	2.3938	2.87646	1.44456	1.86155	3.16327	2.03409	2.69874	2.45019	1.89567	2.14792	1.66994	1.71269	2.71581
3	A03	NegativeControl	0.79128	1.59126	Control	0.02381	0.32411	FALSE	1.0696	0.51297	1.73751	1.154	1.72082	2.08401	2.06879	1.61601	1.70807	1.64283	1.80047	1.31216	2.32546	0.81966	1.99717	1.07339	1.29684	1.81259	1.9643	1.72108	1.74057	1.91358	1.9934	1.45464	1.37059	1.45105	1.50973	2.54457	1.42946	1.76247	1.44586	1.09188	2.14951	1.31407	1.99131	1.66028	1.33427	1.54102	1.10429	1.38915	1.6222
4	A04	a-Cyclodextrin	0.98656	1.80285	Control	0.02692	0.32411	FALSE	0.92447	1.04865	2.48467	1.4056	2.03186	1.92835	1.30529	1.89899	1.37923	1.85646	2.12754	1.3695	2.81694	0.81408	2.1061	1.1166	1.54322	2.28046	1.93827	1.85289	1.93628	2.50315	2.19514	1.68348	1.46689	1.74108	1.76305	3.17152	1.7536	1.75711	1.70603	1.17174	2.36127	1.53248	2.46044	2.08895	1.75953	1.77796	1.52256	1.45988	2.22751
5	A05	Dextrin	3.94952	5.83913	Control	0.3787	0.72711	FALSE	1.56367	6.33537	8.67977	2.44712	3.09303	5.06671	2.51739	8.2755	2.22247	6.63412	9.76735	3.227	4.09619	0.72475	7.52409	5.56641	7.96939	7.03504	7.94475	7.25918	8.44262	9.14079	0.77883	1.21981	6.78645	8.42136	6.08673	5.77516	7.17745	1.11838	6.14659	6.23386	9.13155	4.74361	8.46903	8.14243	8.87297	6.90274	7.25601	4.50554	5.46667
6	A06	Glycogen	5.38807	5.13677	Patient	1	1	FALSE	4.1424	6.63375	7.60391	5.51872	5.07684	5.35297	5.26735	0.57502	4.42859	5.49034	7.89236	4.00893	2.97907	2.5458	7.28397	5.85183	6.1011	6.73716	7.29658	6.67452	8.12464	7.05974	1.63726	2.10308	6.21908	7.26641	5.17954	4.17951	6.13727	0.59428	6.82089	2.44685	7.84527	4.7849	6.38234	6.34954	7.52982	4.65189	6.3514	5.40747	3.80971
7	A07	Maltitol	0.63408	1.69342	Control	0.03422	0.32853	FALSE	0.57137	0.69679	2.14896	1.30212	1.7312	2.70824	1.90293	0.70788	1.66222	1.7961	2.38415	1.69918	2.24736	1.0403	2.07153	1.9803	1.66447	2.08856	2.33235	2.0857	1.94213	0.7382	1.17915	1.36875	2.02853	2.47433	1.78776	2.3523	1.721	0.56697	1.35233	1.81334	2.21755	1.584	0.46011	2.19768	1.65872	1.75618	1.48297	1.57943	0.63676
8	A08	Maltotriose	4.15025	3.0818	Patient	0.68588	0.90198	FALSE	0.97139	7.32912	5.59988	0.6565	3.63499	4.42911	3.46411	0.87658	4.16745	4.41381	3.66652	4.23538	3.96137	2.09286	4.68239	2.48143	4.30317	3.15618	6.79095	5.04141	0.53679	0.67384	1.48752	1.7754	4.31122	2.95658	4.26635	2.24921	1.04977	1.01152	5.73644	2.30266	5.47596	3.98171	1.02262	0.57556	5.09545	1.42195	4.5206	3.14023	0.5152
9	A09	Maltose	5.33066	3.51009	Patient	0.72119	0.92312	FALSE	0.72841	9.93291	0.68503	0.75876	5.98841	5.52595	4.47162	0.96262	4.89765	5.16161	7.95156	5.0719	7.69701	3.32	5.46047	2.76653	1.92971	0.62891	6.81157	7.26434	1.51012	0.98388	2.24788	3.64099	6.8857	0.81728	7.22684	2.10492	1.47428	0.55001	7.59845	3.35967	2.255	5.64224	0.42235	2.49682	0.62405	1.0308	2.28089	3.70904	0.60877
10	A10	D-Trehalose	0.89102	1.90934	Control	0.13391	0.53563	FALSE	0.57056	1.21147	0.88464	0.91524	2.51793	3.42401	2.44169	1.33944	2.33714	2.75903	3.79863	3.18331	4.92949	1.41937	3.38406	2.30327	0.76618	0.78926	2.88017	2.42264	0.76558	1.61343	1.95488	2.82739	3.53649	0.98661	3.07596	1.81088	0.98748	0.73213	2.93864	2.15654	1.44573	2.15383	0.60908	0.8164	0.66455	1.29626	1.06512	2.52798	0.74002
11	A11	D-Cellobiose	0.60658	1.47003	Control	0.06017	0.40175	FALSE	0.42047	0.79269	1.16985	0.92871	2.45975	2.93753	1.94313	1.11448	1.87287	1.86221	2.65979	1.70514	2.77332	0.97673	2.34004	0.88256	0.66182	0.74179	2.32651	1.08359	0.94879	0.79201	2.88813	1.86342	2.34843	1.03857	1.70383	1.63522	0.89894	0.74505	2.31058	1.59312	1.3765	1.58655	0.59035	0.72379	0.62413	1.42834	1.05397	1.49195	0.74897
12	A12	Gentiobiose	0.47756	1.0792	Control	0.06017	0.40175	FALSE	0.32986	0.62526	1.19049	0.76634	1.62068	1.51232	1.01568	0.77945	2.03401	1.7991	1.72949	0.9155	2.23823	0.55239	1.8412	0.77352	0.50772	0.61916	1.63819	1.35604	0.5337	0.6124	1.21245	1.22101	1.66755	0.77892	1.22413	1.37076	0.71302	0.66024	1.36627	1.23621	1.29781	1.15122	1.29804	0.5869	0.48101	0.74234	1.20189	1.64134	0.61397
13	B01	D-Glucose-6-Phosphate	1.55615	2.64228	Control	0.11093	0.5071	FALSE	0.8061	2.3062	2.73078	2.08153	1.64884	2.31707	1.68321	2.80898	2.37735	1.69229	3.60911	2.47458	3.62534	0.96305	3.22768	2.62637	2.77639	3.38276	2.57466	3.3783	3.23686	3.66047	3.08227	2.94875	2.9266	3.2841	3.12892	2.24732	3.10576	2.86445	1.539	1.78313	4.04263	2.03386	3.88191	2.97201	1.30326	1.52733	2.76004	2.57025	3.56317
14	B02	D-Glucose-1-Phosphate	3.5039	4.89115	Control	0.16041	0.54997	FALSE	2.82911	4.17868	6.95344	3.94683	3.15081	4.33492	2.77812	4.44491	3.16263	6.18148	6.10573	3.99754	3.89776	1.70046	5.91517	5.23756	4.19664	6.03602	5.82898	6.13904	6.15444	7.32622	4.35436	5.55835	4.62917	5.82287	5.32104	6.17834	5.51904	5.77014	1.93931	3.31622	8.57054	3.32412	6.85172	6.07753	4.45859	5.06732	3.86653	3.25766	6.52876
15	B03	L-Glucose	1.54629	2.01248	Control	0.28434	0.64992	FALSE	1.11536	1.97723	2.40666	1.40428	1.72692	2.81079	1.53108	1.74804	1.66529	2.19459	2.11613	1.59228	2.73963	1.0002	2.51454	1.90712	1.44558	2.8536	2.10118	2.05054	2.11652	2.25202	1.47044	2.06227	1.81353	2.09454	1.88238	2.8949	2.55132	1.69629	1.26619	1.53749	3.38789	1.58231	3.18846	2.45613	1.45428	1.87959	1.53245	1.57343	2.90644
16	B04	D-(+)-Glucose	6.70153	12.517	Control	0.11093	0.5071	FALSE	1.93515	11.4679	15.0586	8.79171	8.48819	9.79749	7.56996	15.0903	6.56406	13.8787	16.2391	8.38718	10.4739	6.42031	15.6182	14.1659	13.1732	14.8271	13.1544	14.8414	14.2721	15.3491	6.68223	12.5602	14.3996	14.4141	10.7839	14.1854	16.461	14.7423	9.66534	8.80888	15.3774	10.574	12.4095	16.2115	12.8518	14.9058	10.4871	9.26873	15.1054
17	B05	D-(+)-Glucose	4.17258	6.87246	Control	0.09118	0.4863	FALSE	1.8676	6.47757	8.47891	3.3651	3.35605	5.85556	4.1436	7.20353	3.2495	8.04685	9.36554	6.6423	4.49271	3.19478	9.08908	7.14355	8.02583	7.86329	6.7913	8.13359	8.23976	7.55049	1.87951	7.74441	7.76087	9.40531	5.59032	7.13206	8.67162	8.14946	4.76726	5.28054	9.50389	5.96654	7.13924	9.5939	7.77026	7.75632	6.8885	5.1858	8.40183
18	B06	D-(+)-Glucose	6.18434	10.0008	Control	0.17506	0.57208	FALSE	2.32437	10.0443	12.2608	4.94057	6.11652	9.07974	8.13111	10.7314	5.47438	12.7795	11.635	8.61886	5.92808	4.15198	13.2334	11.4689	9.94045	11.5181	9.09517	12.0702	12.9153	13.6035	2.13098	10.2119	9.78976	12.7763	10.2298	9.70382	12.9472	9.3166	10.3006	4.62233	14.2493	9.00355	12.0364	14.4414	11.4444	13.0548	11.9257	7.53869	12.8326
19	B07	3-MethylGlucose	0.85964	1.81814	Control	0.06017	0.40175	FALSE	0.74079	0.9785	1.70744	1.57288	2.33116	2.34904	1.575	1.91008	1.68074	1.89357	2.31639	2.75048	1.39699	1.2129	3.0832	1.80514	2.10082	0.91206	1.89141	3.20289	1.8039	2.22071	0.77296	1.45902	2.43544	2.05149	1.82708	1.61475	2.17025	0.60084	2.32604	1.62925	2.33177	1.51024	0.24146	1.97038	1.37286	1.70862	2.04347	1.93273	2.6717
20	B08	a-Methyl-D-Glucoside	1.9182	2.16792	Control	0.58424	0.87154	FALSE	2.24892	1.58747	1.31171	0.85608	2.21236	2.90469	2.28672	0.95428	3.33436	2.50337	3.75994	2.30115	3.3639	1.37109	3.62104	2.50148	2.5889	1.6675	2.69349	3.84613	1.02063	3.16122	1.68706	1.71046	3.08486	3.20991	2.20025	2.558	2.28468	1.19839	1.78736	2.25572	2.7775	2.02802	0.50153	2.03292	1.8881	0.94612	1.01964	1.99311	1.05421
21	B09	b-Methyl-D-Glucoside	1.32987	1.90626	Control	0.28434	0.64992	FALSE	1.18211	1.47763	1.03725	0.93068	2.27143	2.8946	2.08162	0.85467	1.96432	2.35026	2.98735	2.18765	3.4363	1.52012	2.74094	2.53401	2.21093	0.76801	2.57381	2.97919	1.70294	2.78714	1.71125	2.03697	3.23807	1.82869	2.12017	2.00801	1.69898	0.71183	1.59541	2.00528	2.01061	2.01926	0.54956	0.80492	1.05709	1.52266	1.08043	1.98782	0.76698
22	B10	Salicin	2.21335	2.20328	Patient	0.9431	1	FALSE	1.87557	2.55113	2.15803	0.88427	3.00068	3.8507	2.50402	0.8544	2.99517	3.67914	4.33316	4.15902	5.14047	1.63112	4.20927	0.851	2.37114	0.80712	3.00097	3.03191	1.51287	0.77324	2.19836	2.60581	3.96569	1.19728	3.61173	1.94485	0.95459	0.81587	3.10556	2.23998	1.60117	2.46785	0.6631	0.78895	0.48511	1.78511	1.03022	2.64121	0.70065
23	B11	D-Sorbitol	1.39462	1.72977	Control	0.61734	0.87154	FALSE	0.80786	1.98138	1.91091	0.9036	2.22293	2.8692	2.30027	1.32674	1.83135	2.39208	2.89868	1.96207	3.54186	1.27131	2.86379	0.78703	2.16099	0.80464	2.40903	1.19742	1.37062	0.88158	2.5049	2.18923	2.8967	0.95951	2.08564	1.92361	0.92574	0.98187	1.53831	2.0956	1.84821	1.82572	0.59009	0.70586	0.4886	2.36025	1.12036	1.91577	0.74098
24	B12	N-Acetyl-D-Glucosamine	1.23001	1.46748	Control	0.49022	0.79765	FALSE	0.6132	1.84682	1.11018	0.92178	1.93146	2.69004	1.64627	0.84718	1.52026	1.90858	2.57273	1.56696	3.249	1.15138	2.49905	0.90647	0.94641	0.8694	2.23828	1.07499	1.12419	0.92831	2.07293	2.03245	2.46849	0.97368	1.74411	1.86522	0.84833	0.71991	1.9273	1.87247	1.88413	1.69705	0.76573	0.64865	0.59997	1.99673	1.05057	1.63777	0.73299
25	C01	D-GlucosaminicAcid	3.68389	3.41523	Patient	0.68588	0.90198	FALSE	2.9589	4.40888	3.68209	2.99531	3.80362	4.43695	2.60525	3.23173	2.74557	3.62439	4.14081	3.06668	5.10318	1.53014	3.90625	3.2305	2.81593	3.90248	3.55993	4.27356	3.79683	4.23135	1.95204	3.5175	3.3628	3.55045	3.42457	5.0655	3.23787	2.8995	1.95124	2.27282	5.0349	2.96278	4.38419	4.05449	5.77151	3.47759	2.52942	3.36531	3.55855
26	C02	D-GlucuronicAcid	1.1564	1.34157	Control	0.49022	0.79765	FALSE	1.13002	1.18278	1.53016	0.65093	1.58705	2.1469	0.96117	1.35864	0.96183	1.93478	1.50031	0.9532	2.00522	0.68241	1.5502	1.20612	1.10414	1.55154	1.33435	1.83069	1.38314	1.475	0.71159	1.47907	1.2195	1.37993	1.21171	2.13446	1.46271	1.26882	0.68852	0.86949	2.1195	1.26878	2.09538	1.47947	1.94319	1.14198	0.95976	0.94886	1.4417
27	C03	ChondroitinSulfateC	1.76411	1.50719	Patient	0.3787	0.72711	FALSE	1.39808	2.13015	2.04689	0.92954	1.53924	1.6728	1.05792	1.62721	1.06348	1.73775	1.78164	1.205	2.17417	0.72216	1.81148	1.25653	1.2278	2.68724	1.69525	1.64101	1.54599	1.54633	0.89865	1.95515	1.25851	1.5373	1.3833	2.29546	1.54184	1.16955	1.31478	1.12776	1.76675	1.10696	2.23147	1.84643	2.62422	1.33355	1.08003	1.25916	1.5674
28	C04	Mannan	3.41806	2.29704	Patient	0.06696	0.40175	FALSE	3.08213	3.75398	3.26013	1.9007	1.86322	2.87752	1.76278	2.23896	1.58812	3.12168	2.54537	2.1563	3.33102	1.07665	3.14392	0.79527	1.93358	4.7688	2.36272	2.37739	2.84101	2.34054	2.12668	2.43144	1.72309	3.13923	1.76001	2.45351	3.27383	1.54939	1.53658	1.45614	1.74712	2.09532	2.17043	2.65572	3.78781	2.74527	1.92321	1.40807	2.94269
29	C05	D-Mannose	4.80369	7.45227	Control	0.13391	0.53563	FALSE	2.6042	7.00319	8.22264	5.82019	5.66622	5.8747	4.03241	10.1253	3.55486	7.74722	9.6128	5.93959	5.23753	3.29396	9.39781	7.59042	8.3014	8.8044	8.56062	9.65307	8.4794	9.53957	1.39916	7.95033	7.89341	10.1552	6.69086	8.20078	9.32525	7.99161	5.96593	4.39447	10.0499	5.97711	9.40165	9.91495	7.971	8.84944	7.84538	5.46904	6.07778
30	C06	a-Methyl-D-Mannoside	1.75308	1.47499	Patient	0.98102	1	FALSE	0.80515	2.701	1.60805	1.0518	1.73298	1.77087	1.01767	1.25322	1.126	1.67163	1.5996	1.58303	1.65465	0.73025	1.75698	1.42153	1.20466	1.88079	1.54379	1.68202	1.46985	1.66154	0.74576	1.67305	1.4304	1.56411	1.23485	1.87692	1.53784	1.46445	0.85181	1.33352	1.40229	1.0975	3.08399	1.62639	1.57955	1.6308	0.94629	1.61722	1.71418
31	C07	D-Mannitol	1.86636	2.27169	Control	0.32934	0.68731	FALSE	2.37618	1.35655	2.64012	1.518	2.27186	2.66433	2.17403	2.05669	1.77769	2.51012	3.0851	2.38468	2.64123	1.22533	2.624	2.19911	2.15541	3.13636	2.66629	2.87613	2.37919	3.01414	1.46981	2.75474	2.78405	2.91348	2.02986	2.77753	2.77911	0.75523	1.86107	2.39655	2.40923	1.92464	2.38248	2.92268	2.06159	2.41168	1.12777	2.4878	2.12589
32	C08	N-Acetyl-D-Mannosamine	1.20725	1.59471	Control	0.28434	0.64992	FALSE	1.09635	1.31815	1.6453	0.79646	2.21174	2.21339	1.52031	0.82906	1.31032	1.83579	2.25471	1.47371	2.60833	0.82384	2.22333	1.71102	1.98342	0.61051	1.82235	2.87795	0.6019	2.62828	1.15731	1.20116	2.03425	2.07065	1.5757	1.7747	2.00108	0.83291	1.64072	1.46952	1.55086	1.41542	1.04135	1.86505	1.54882	0.81932	1.63388	1.67808	0.64274
33	C09	D-Melezitose	0.78392	1.07257	Control	0.32934	0.68731	FALSE	0.56404	1.00379	0.91172	0.514	1.61845	1.61618	1.03534	0.42182	1.05127	1.34295	1.48265	1.43642	1.89224	0.69644	1.69438	0.80763	1.43348	0.44819	1.31889	1.99478	0.73855	0.5199	0.90949	1.17909	1.46591	1.43885	1.17095	1.2648	1.80594	0.4402	1.1983	1.24146	1.1626	1.06624	1.19102	0.73294	0.32814	0.56658	0.62405	1.0882	0.47126
34	C10	Sucrose	1.24958	1.36152	Control	0.65124	0.89313	FALSE	1.29877	1.20038	1.48297	0.6744	2.08228	2.03527	1.45161	0.56063	1.51911	1.79627	2.1442	1.46334	2.71882	0.93931	2.40176	0.62641	1.89173	0.68832	1.91296	2.28037	0.87935	1.35276	1.71162	1.61648	2.20469	1.29979	1.48484	1.73035	0.65677	0.70063	1.17393	1.7561	1.28631	1.37919	0.61277	0.81865	0.41195	1.29031	0.81249	1.64462	0.67368
35	C11	Palatinose	0.6777	1.08306	Control	0.13391	0.53563	FALSE	0.46108	0.89433	1.36311	0.77963	1.08131	1.44533	0.9937	1.06688	1.1132	1.19387	1.45538	1.06942	1.72591	0.60854	1.64989	0.71598	1.02774	0.65347	1.41889	1.33297	0.80026	0.79606	1.35545	1.20131	1.61228	0.94541	1.16257	1.41306	1.56871	0.7808	0.85558	1.32561	1.75858	1.08822	0.86177	0.73287	0.5895	0.87273	0.96683	1.21613	0.86356
36	C12	Turanose	1.28125	1.8491	Control	0.49022	0.79765	FALSE	0.87234	1.69015	1.44807	0.86805	3.56072	3.34013	1.89801	1.04972	3.19932	2.46087	3.36357	2.46802	4.23088	1.41891	3.10392	1.11577	0.68218	0.7074	2.50089	1.4131	1.04306	0.92193	2.57641	3.08507	3.22517	0.93824	2.28705	2.12461	0.83435	0.94817	1.74731	1.94379	2.25233	2.4304	1.14906	0.67961	0.59195	1.82423	0.99337	1.97469	0.8968
37	D01	D-Tagatose	0.75284	1.03185	Control	0.3787	0.72711	FALSE	0.52361	0.98207	1.00205	0.74885	1.14221	1.92881	0.66815	0.71735	0.55666	0.93668	1.17605	0.99482	1.50692	0.38463	1.6222	1.25794	0.77974	0.95453	0.96082	1.04939	0.83638	1.52027	1.27596	0.93465	1.2204	1.61892	0.88565	1.56681	2.00651	0.85875	0.62029	0.73649	1.38627	0.7671	1.29008	0.87011	0.71653	0.7331	0.81646	1.11487	0.92022
38	D02	L-Sorbose	0.84675	1.09005	Control	0.1467	0.54997	FALSE	0.90521	0.78829	1.2241	0.78575	1.36726	1.22915	0.82525	1.09732	1.27905	1.12919	1.24147	0.96563	1.09994	0.5122	1.33488	1.04075	0.84886	1.38432	1.22289	1.73238	1.12365	1.10383	0.73052	1.36685	0.94449	1.26231	1.02157	1.30219	1.32365	1.31494	0.99648	0.80303	1.21807	0.95352	1.23916	1.16156	0.83735	0.94828	0.90113	0.83855	1.28316
39	D03	L-Rhamnose	2.40763	2.68244	Control	0.61734	0.87154	FALSE	3.00708	1.80818	3.27399	1.86035	2.3849	2.83743	2.0627	2.75013	3.4395	2.62375	3.20979	2.78215	4.03056	1.37776	2.98761	2.54025	2.1195	3.32654	2.8953	2.7525	2.93519	3.02113	1.905	2.87593	2.17257	2.86114	2.38604	3.44982	2.93814	3.67147	2.54796	1.58163	2.81595	2.13435	3.65856	2.95511	2.20429	2.49499	2.06094	2.10751	3.71975
40	D04	L-Fucose	1.37253	1.34173	Patient	0.83045	0.99654	FALSE	1.24775	1.49731	1.58729	0.88681	1.34716	1.45849	0.97019	1.44987	0.98642	1.2841	1.69243	1.41178	1.79835	0.713	1.84042	1.26737	1.04798	1.65824	1.49515	1.50207	1.49907	1.54527	1.13139	1.49386	1.2616	1.39275	1.22211	1.63328	1.47458	1.68269	1.33666	0.88381	1.35474	1.08257	2.14612	1.51314	1.18571	1.27672	1.06739	1.07368	1.74754
41	D05	D-Fucose	1.30513	1.6809	Control	0.16041	0.54997	FALSE	1.30798	1.30227	1.96085	1.0164	1.86784	1.61661	1.24401	1.65495	2.0726	1.72062	1.92254	2.1452	2.7009	0.97842	2.06809	1.49639	1.24208	2.093	1.72206	2.05782	1.79021	1.92313	1.20977	1.51875	1.79218	1.73478	1.55879	2.09356	1.81073	1.8463	1.61279	1.2215	1.65842	1.22672	2.26405	1.79658	1.23788	1.50815	1.16532	1.32866	1.95345
42	D06	D-Fructose-6-Phosphate	1.99607	2.49568	Control	0.86773	1	FALSE	0.59807	3.39407	2.90466	1.6235	2.07366	3.16421	1.50515	2.5212	1.45891	2.81799	2.72995	2.04976	2.31945	0.95642	2.84783	2.60377	2.3885	3.07812	2.85141	2.05292	2.82039	2.96839	1.64227	3.6834	2.67868	3.20442	2.32401	2.77937	3.3098	2.5048	1.76479	1.75321	3.34383	1.77295	2.85814	3.39048	2.30806	2.57972	2.15999	1.67896	3.45469
43	D07	D-Fructose	4.32542	3.05677	Patient	0.9431	1	FALSE	1.11886	7.53199	3.70963	1.12293	3.16638	3.33894	2.65137	6.17003	3.07871	4.08055	2.43226	2.66089	1.98868	1.53181	3.43169	3.06666	2.97821	2.77562	3.65353	3.49386	2.30966	5.00983	1.29917	5.16292	2.2972	5.01467	2.50005	1.67195	3.74756	0.46719	2.88829	1.84411	4.42588	3.06598	2.588	2.47431	3.6718	4.29144	3.30267	2.62474	3.19223
44	D08	Stachyose	1.54624	1.83547	Control	0.22499	0.63526	FALSE	1.37994	1.71254	1.89307	0.65889	1.65859	2.49486	1.58233	2.14232	1.61415	2.40183	2.60989	1.58572	2.95172	1.05866	2.68439	1.86782	1.73438	1.39523	2.17622	2.84758	1.44304	2.28042	2.23673	2.0307	2.25682	2.16069	1.79643	1.75797	1.81175	0.63718	1.80831	2.09803	1.74505	1.54609	1.043	2.28831	1.42543	1.58162	1.73381	1.67011	2.62499
45	D09	D-Raffinose	2.34967	2.15392	Patient	0.7571	0.94392	FALSE	2.75993	1.93941	2.42727	1.35622	2.20088	3.09268	1.93382	2.44487	2.0859	2.2656	3.19693	2.29579	3.94725	1.26248	3.34177	1.90253	2.14574	0.72556	2.76469	3.3429	1.65113	2.07127	2.81711	2.42973	2.99184	2.61645	2.1492	1.87226	1.88465	0.88389	1.60322	2.19009	2.6519	1.93057	0.78132	2.5084	0.65527	1.92555	2.19254	2.14643	0.95437
46	D10	Lactitol	1.19161	1.5771	Control	0.28434	0.64992	FALSE	0.93433	1.44889	1.70794	0.69789	2.22605	2.0356	1.42249	0.60435	2.31072	1.76077	2.22803	1.6174	3.03151	0.96006	2.3081	0.96412	1.6819	0.56993	2.27362	2.23137	1.44194	1.93208	2.00361	1.77707	2.30136	1.24789	1.49328	1.6138	1.18106	0.62296	1.85252	1.78863	1.72952	1.40725	0.49456	1.63166	0.59303	1.70125	1.85919	1.34842	0.56602
47	D11	Lactulose	1.23662	1.69303	Control	0.28434	0.64992	FALSE	1.14149	1.33174	2.13414	0.94536	2.53495	2.37061	1.53955	0.63726	2.77277	1.8937	2.3241	1.96152	3.05308	1.00759	2.04222	1.73059	1.79223	0.78537	2.2381	2.24158	2.00223	1.78157	2.13872	1.80713	2.48455	0.88768	1.6967	1.45118	0.75881	0.68856	2.13107	1.82429	1.83122	1.52813	0.77545	1.83545	0.80897	1.89856	1.87996	1.5488	0.76962
48	D12	a-D-Lactose	1.077	1.4478	Control	0.35347	0.72199	FALSE	1.0052	1.1488	1.48911	0.90783	2.03531	2.02035	1.22909	0.67563	1.31837	1.65661	2.21558	1.37309	2.72955	1.02282	1.93469	1.54762	1.68805	0.64853	2.0673	2.11833	1.78069	1.27734	2.01189	1.744	2.08083	0.87225	1.53354	1.60127	1.06494	0.83301	1.14057	1.78872	1.6416	1.61331	0.6521	1.98532	0.88501	1.75146	1.09911	1.41134	0.42777
49	E01	MelibionicAcid	2.30006	2.16671	Patient	0.61734	0.87154	FALSE	2.14721	2.45291	2.20049	1.34988	2.13071	2.9827	1.3269	2.04913	2.32042	2.99728	2.62899	1.83736	3.45066	0.64271	2.51365	2.10874	2.42998	2.89376	2.35019	2.2767	2.57482	2.59302	1.43325	2.3314	2.07349	2.11794	1.92964	2.29212	2.86795	2.36083	1.81661	1.50081	2.70402	1.66469	2.12186	2.35615	1.95451	2.41862	1.60316	1.46174	2.48796
50	E02	D-Melibiose	2.41972	2.48623	Control	1	1	FALSE	3.13528	1.70416	2.96617	1.59309	1.82221	2.69174	2.02993	2.77088	2.93335	2.55293	3.05796	2.52838	4.29426	1.28424	2.85882	2.20061	2.06702	3.2965	2.78634	2.56914	2.96259	2.90431	1.49841	2.90058	2.29379	2.72421	2.27568	3.12831	3.14344	3.12578	1.76952	1.54693	3.11024	2.04513	2.74248	2.9207	1.91467	2.32486	1.93592	1.95924	2.87654
51	E03	D-Galactose	5.77141	3.98575	Patient	0.90531	1	FALSE	2.54419	8.99863	5.94966	3.9138	3.031	3.20102	3.09061	4.09038	2.65251	2.98876	5.01643	4.4504	4.73513	1.87562	4.22948	3.10632	2.8627	5.11698	3.48811	4.51329	4.31209	4.8264	2.52748	5.77821	3.70638	3.84528	3.06967	4.0433	3.8241	6.99682	3.90275	2.83729	5.8918	3.16436	5.10788	4.97793	4.20362	4.25867	3.48197	3.24376	5.04612
52	E04	a-Methyl-D-Galactoside	2.86306	2.8319	Patient	0.72119	0.92312	FALSE	3.30274	2.42337	3.35053	1.96266	2.33716	3.07645	2.10639	2.7309	2.34666	2.63297	3.09276	4.27917	4.22204	1.36302	3.5286	2.31756	2.29921	3.86773	3.0906	3.03248	3.20263	3.24283	2.88494	3.1737	2.8337	3.00585	2.44113	3.99535	3.27339	3.72127	2.70154	1.85189	3.06014	2.22873	3.7184	3.19864	2.23717	2.45646	2.06277	2.15564	3.20099
53	E05	b-Methyl-D-Galactoside	2.58333	2.38923	Patient	0.58424	0.87154	FALSE	2.88871	2.27795	2.75664	1.34735	1.98887	2.59782	2.00972	2.34894	2.955	2.39682	2.44627	2.57199	3.43014	1.39071	3.04942	2.04571	2.07985	3.11493	2.6863	2.53902	2.68953	2.7722	1.85809	2.52878	2.34354	3.00844	1.9684	3.0436	2.60198	2.67438	2.33579	1.63169	2.51303	1.86339	3.15503	2.69625	1.85174	2.06633	1.74964	1.79939	2.5733
54	E06	n-acetyl-neuraminicacid	2.81445	2.65571	Patient	0.55198	0.87154	FALSE	3.02106	2.60784	2.70698	1.80928	2.81334	2.76584	1.79151	2.73918	2.77721	2.81577	3.30903	2.11725	3.09422	1.32596	3.64873	2.39518	2.37758	3.30304	2.99638	5.56638	2.6961	2.98466	2.01957	2.76866	2.8031	2.71449	3.00733	2.88087	2.88685	2.2866	2.4213	2.18122	2.59324	1.89251	3.25933	2.66776	1.96012	2.32358	2.00551	2.51804	3.15316
55	E07	Pectin	4.61521	1.95817	Patient	0.0185	0.32411	FALSE	4.79035	4.44007	1.46517	1.36622	2.09439	2.09097	1.80822	2.29253	1.72547	2.66387	1.64307	2.27623	1.52143	1.38125	2.51883	1.74901	1.98719	2.87995	2.27717	2.53727	1.70331	2.78864	0.72148	2.42859	2.43936	2.78486	1.38491	1.47528	1.49735	0.94418	2.52782	1.57427	1.76348	1.84773	1.83514	1.7117	1.86407	1.80282	1.40271	1.97086	2.64425
56	E08	Sedoheptulosan	2.59587	2.5136	Patient	0.7571	0.94392	FALSE	2.45672	2.73502	2.38187	1.65504	2.13554	3.02624	2.17266	2.95192	2.01395	2.95016	3.49555	2.45236	4.24752	1.3867	3.50929	2.45617	2.35046	3.04013	2.89137	4.04396	2.07692	3.92145	1.99376	2.47565	2.97783	2.98278	2.21218	2.28565	1.64742	0.69323	2.2296	2.00947	2.83625	2.05823	2.50075	2.66165	2.18568	2.22606	2.57317	2.11682	3.06783
57	E09	Thymidine	2.27267	0.93616	Patient	0.16041	0.54997	FALSE	0.9759	3.56945	1.02698	0.58481	0.98373	1.69545	0.89793	0.44894	1.04716	0.89463	1.18706	0.96143	1.24152	0.50757	1.73098	0.88935	1.33756	0.38529	0.99761	1.44859	0.75463	1.878	0.88838	1.03881	1.36866	0.70355	0.89866	0.4952	0.50904	0.48982	1.45847	0.93417	1.20029	1.06029	1.17895	0.64298	0.91706	0.8785	0.98187	0.938	0.59179
58	E10	Uridine	2.79022	1.60097	Patient	0.40501	0.76237	FALSE	1.48811	4.09232	1.70061	0.71843	1.59088	2.18933	1.45343	0.54324	1.37035	1.62341	2.55747	2.88577	3.06637	1.08771	2.42476	0.84388	1.71363	0.48472	1.95932	3.07835	1.87526	0.56126	1.96997	1.72696	2.56272	0.89484	1.72533	1.63079	1.59001	0.59799	1.94982	1.51326	3.22275	1.49381	0.87322	1.44506	0.62079	1.62113	1.49239	1.5717	0.65842
59	E11	Adenosine	10.0064	2.05385	Patient	0.0185	0.32411	FALSE	8.34803	11.6648	3.54146	1.0835	3.79934	2.99033	1.89646	0.80132	2.08998	2.47516	3.34269	2.94832	2.57609	1.81935	3.88342	1.41455	3.20376	0.63693	2.35297	2.90588	1.95807	0.9603	1.65901	2.4871	2.33771	1.10515	2.06409	1.30211	0.93756	0.74919	3.1175	1.58119	4.08493	2.99702	1.00949	1.68889	0.853	1.83561	1.36024	3.60572	0.93284
60	E12	Inosine	6.55464	3.36271	Patient	0.4608	0.79765	FALSE	2.11883	10.9905	3.76194	1.58571	4.06333	4.52937	3.66603	0.91538	5.41572	4.57936	5.60692	4.72626	5.48299	2.99989	6.5264	2.45094	4.63679	0.86673	4.50571	6.18769	3.10555	2.08342	3.36848	4.43197	4.71641	1.18108	4.29321	3.31593	1.07882	1.27139	2.97326	2.93584	6.90491	4.93486	1.81429	4.0412	1.07051	3.33409	1.24183	3.16281	0.96616
61	F01	Adonitol	3.33938	2.39561	Patient	0.68588	0.90198	FALSE	1.87202	4.80675	2.54277	1.73561	2.73357	2.72373	2.71728	2.39373	2.95146	2.36491	2.85023	2.34761	3.37257	1.23357	2.63518	2.20945	2.00183	3.22106	2.92357	2.67636	2.56161	3.44494	1.81826	2.82884	2.37478	2.3255	2.28886	3.08439	3.03273	2.31281	1.45495	1.71967	2.39671	2.13866	2.46084	1.97328	1.90431	2.19294	1.88096	1.8015	2.9159
62	F02	L-Arabinose	2.04238	1.73436	Patient	0.19069	0.57208	FALSE	2.10924	1.97552	1.91144	1.06742	1.59585	1.84703	1.82902	1.55128	1.45035	2.38554	2.17279	1.4706	2.75047	0.82607	1.94486	1.62561	1.56054	2.4116	1.83395	2.3772	1.83713	1.8258	1.12047	1.83469	1.62262	2.24991	1.63847	2.22922	1.86181	1.8637	1.66529	1.23883	1.86338	1.46504	2.0544	1.49143	1.4104	1.49872	1.30165	1.82938	2.11271
63	F03	D-Arabinose	2.14161	2.09646	Patient	0.83045	0.99654	FALSE	2.22485	2.05837	2.41439	1.45386	2.21747	2.31853	1.77005	1.98983	1.56997	1.96871	2.47759	2.08779	3.47974	1.11243	2.49947	2.03259	1.9818	2.63825	2.32094	2.30947	2.3106	2.29708	1.42115	2.25664	2.20598	2.39927	2.05535	2.81217	2.33815	2.05234	2.27415	1.4581	2.49799	1.63331	2.49313	1.92889	1.85239	1.91688	1.5704	1.56601	3.32454
64	F04	b-Methyl-D-Xyloside	1.44061	1.70372	Control	0.32934	0.68731	FALSE	1.52154	1.35968	1.92563	1.14003	1.76148	2.08722	1.72614	1.72472	1.47064	1.64873	1.91295	1.96827	3.043	0.86696	1.96787	1.59486	1.52741	2.12182	1.88059	1.75545	1.83116	1.91943	1.32876	1.50022	1.73909	1.92695	1.58423	2.02341	1.88837	1.39999	1.82914	1.0862	1.6507	1.33567	2.20264	1.48744	1.38191	1.46778	1.24427	1.46469	3.08635
65	F05	Xylitol	3.0464	2.59453	Patient	0.98102	1	FALSE	1.57521	4.5176	3.38512	1.90097	1.91728	2.68379	1.77063	2.96032	1.29425	2.28888	3.00206	2.05541	3.89427	1.18735	3.05253	2.18011	2.14167	3.13391	2.73118	2.47777	2.56911	3.24351	2.08777	3.76118	2.76583	2.58883	2.34971	2.90479	2.84629	2.1722	2.60185	1.74305	2.9739	1.94504	4.06736	2.2727	2.47845	2.21417	1.89022	1.87282	7.1893
66	F06	m-Inositol	2.62427	2.70457	Control	0.9431	1	FALSE	2.59031	2.65822	2.84259	2.06529	2.49007	2.97213	2.113	2.90547	1.72166	2.59213	3.1627	2.35837	3.42701	1.37083	3.10881	2.30764	2.48917	3.58909	2.9161	3.26601	2.72794	3.15822	2.48563	3.7445	2.99493	2.97221	2.6094	3.08365	2.66167	2.30591	2.72271	2.31745	2.69317	2.08225	3.07025	2.26875	2.53686	2.30881	2.0978	1.96693	5.3936
67	F07	i-Erythritol	1.33561	1.35385	Control	1	1	FALSE	1.23323	1.43799	1.19097	1.01817	1.14345	1.73045	1.37656	1.5178	1.48734	1.37057	1.52985	1.25222	1.99756	0.63709	1.27916	1.20976	1.23351	1.72494	1.45117	1.93457	1.28727	1.58397	1.08305	1.73878	1.70708	1.71979	1.1022	1.29576	1.6792	1.42567	1.21236	0.89669	1.33863	1.05629	1.31415	1.02819	1.08132	1.09516	0.97704	0.88743	2.09788
68	F08	1,2-Propanediol	2.25586	2.35807	Control	0.79355	0.97667	FALSE	2.64543	1.8663	2.23444	1.57349	2.34951	2.98198	2.01034	2.73265	2.13071	2.22049	3.10291	2.09821	3.95389	1.26292	2.66151	2.52074	2.31833	3.23298	2.57294	3.89743	2.58117	2.81371	2.30148	2.19508	2.70466	2.7405	2.17497	2.06134	1.69728	0.73253	2.46236	2.17374	2.37946	1.85222	2.14844	2.03393	1.70338	2.18297	1.81704	1.97705	2.75696
69	F09	2-Aminoethanol	1.20409	1.33953	Control	0.4608	0.79765	FALSE	1.24932	1.15887	1.31941	0.78917	1.45598	1.72533	1.26006	0.80625	1.9859	1.20184	1.6915	1.38284	1.84377	0.78973	1.6708	1.54987	1.2293	1.64577	2.01834	1.90946	1.461	1.98867	1.26376	1.54295	1.53023	0.94707	1.20613	1.0457	0.63155	0.85879	1.07448	1.35356	1.60823	1.12197	1.09358	1.10689	1.13746	1.25323	1.40083	1.32411	0.69231
70	F10	D,L-a-GlycerolPhosphate	1.99491	1.69351	Patient	0.22499	0.63526	FALSE	2.06306	1.92676	1.73388	0.97548	1.73468	2.27388	1.41874	0.89253	1.49324	1.80193	2.4748	1.72753	2.77122	1.16907	2.14509	1.84449	1.70826	1.87267	1.98355	2.63985	1.85416	0.87828	3.08442	1.78911	2.41508	1.49582	1.75087	1.36001	0.80333	0.84907	1.8585	1.63009	2.53205	1.74964	0.73247	1.526	1.28423	1.57903	1.69564	1.42097	0.62852
71	F11	Glycerol	0.81548	1.30211	Control	0.06696	0.40175	FALSE	0.631	0.99997	1.32336	0.8152	1.34083	1.67723	1.14114	0.93355	1.27332	1.40503	1.78154	1.34844	2.30849	0.77858	1.49201	1.33608	1.28159	0.99048	1.54257	1.70121	1.51756	1.00798	1.49496	1.35683	2.02311	0.71864	1.23679	1.13997	1.05763	0.69435	1.0215	1.43931	1.88856	1.10197	0.60894	1.286	1.22479	1.26083	1.30308	1.28635	0.49676
72	F12	CitricAcid	1.23936	1.73957	Control	0.19069	0.57208	FALSE	0.87131	1.60742	1.95802	1.04899	2.13767	2.39102	1.46639	0.78986	1.76862	1.75727	2.33139	1.9932	3.31562	1.35041	2.03605	1.82466	1.86525	1.02568	2.05922	2.51698	2.15787	1.6021	2.11562	1.75782	2.23679	0.81402	1.67237	1.28893	0.50061	1.18719	1.62053	1.83849	1.87696	1.73515	1.12234	1.7702	2.04663	2.38955	1.70482	1.57776	0.74789
73	G01	TricarballylicAcid	2.07547	1.82707	Patient	0.30629	0.68381	FALSE	1.68208	2.46886	2.10533	1.46834	2.40193	2.88449	1.66377	1.85025	1.4084	2.07852	2.24267	1.89856	3.79607	0.77254	1.99179	1.64571	1.4436	2.19745	2.15377	2.45309	1.99338	2.24322	1.27817	1.77152	1.64764	2.34688	1.59301	1.65538	1.78784	1.93598	1.0905	1.26557	1.73977	1.39706	1.51083	2.1717	1.50286	1.46628	1.57079	1.47203	2.07368
74	G02	L-LacticAcid(DL)	4.47886	3.17796	Patient	0.98102	1	FALSE	1.59642	7.36129	4.16836	2.5432	2.79893	3.29318	2.52203	2.87592	2.18676	3.9124	4.17089	3.10382	4.46567	1.53353	3.2234	3.07777	2.95862	4.06634	3.66449	3.16661	3.59247	3.84537	2.69182	3.28942	3.65102	3.68961	3.12776	3.39166	3.51592	4.17476	1.92833	2.05143	3.60842	2.42754	3.03376	4.37944	2.62363	2.81743	2.54583	2.5396	4.20122
75	G03	MethylD-Lactate	1.96876	2.01709	Control	0.9431	1	FALSE	2.34842	1.5891	2.18828	1.39116	2.04839	2.42044	2.15976	1.66001	1.73596	2.43471	2.41712	2.02839	3.07694	1.23214	2.19231	1.92583	1.91318	2.72503	2.00554	2.22747	2.3259	2.2981	1.45666	2.07337	2.33402	2.17104	1.92919	2.23484	1.94117	2.47238	1.89601	1.4389	2.15127	1.63312	1.90611	2.31446	1.67324	1.80655	1.51077	1.59188	2.38581
76	G04	MethylPyruvate	2.65827	2.93537	Control	0.58424	0.87154	FALSE	2.37732	2.93923	3.3728	2.09435	3.37303	4.02004	2.46268	2.67502	3.54446	3.13987	3.39991	2.70512	4.36428	1.62414	3.25251	2.83429	2.80139	3.65335	2.86164	3.38985	3.16959	3.27512	1.88586	3.10272	3.29392	3.63769	2.90973	3.46542	2.77064	3.27046	2.68738	2.02781	2.94389	2.31305	2.80561	3.38121	2.44644	2.33992	2.11153	2.37064	3.31406
77	G05	PyruvicAcid	3.43894	1.58933	Patient	0.0185	0.32411	FALSE	2.68005	4.19783	2.02779	1.43504	1.43211	1.72928	1.90475	1.55983	1.2731	1.99222	2.00506	1.99577	2.16559	0.81153	1.88364	1.51929	1.53581	1.897	1.53691	1.33944	1.73939	1.5558	1.31847	1.71103	2.26427	1.72336	1.37838	1.85917	1.5211	1.49498	2.59112	1.28974	1.95217	1.27655	1.73634	2.12455	1.24977	1.21383	1.36607	1.33883	1.87996
78	G06	a-Keto-GlutaricAcid	1.9019	2.17719	Control	0.43238	0.78318	FALSE	1.61672	2.18707	2.73591	1.92078	2.63337	2.38471	2.52299	2.31116	1.34899	1.67926	2.96066	2.10971	2.19834	1.4802	1.86563	1.42763	1.36706	1.97959	1.71895	1.84055	1.65561	1.95744	2.63604	1.80621	2.23851	2.71218	1.56751	1.95865	2.66366	2.80516	4.1878	1.44838	3.23828	1.94065	2.29362	2.42702	1.65697	1.38435	2.16458	1.83562	2.71564
79	G07	SuccinamicAcid	7.78356	4.41573	Patient	0.98102	1	FALSE	2.63606	12.9311	3.84098	3.6144	3.54827	4.42706	4.70081	5.53464	5.15619	4.55611	4.33673	3.84178	5.26062	2.05229	3.85554	4.26508	3.67706	5.08172	4.31939	5.23012	4.30673	7.30267	3.57853	5.42214	4.96261	7.44031	3.5673	2.90312	7.66098	5.44216	5.39169	3.71279	4.67115	3.66088	3.97165	3.98181	4.09884	3.20134	4.56388	3.74915	5.15478
80	G08	SuccinicAcid	3.38445	2.91583	Patient	0.90531	1	FALSE	2.05625	4.71265	2.39701	1.73301	2.79681	3.30601	3.71994	2.4428	2.84477	2.88061	3.4597	2.92985	4.8197	1.50529	3.30911	2.6874	2.53742	3.88398	3.04058	3.53677	2.86827	4.18521	2.92858	2.57201	3.43005	3.0721	2.63749	3.1644	1.29147	0.70978	3.0622	2.73522	3.0211	2.23705	2.60989	3.7808	2.42874	2.1947	2.31278	3.1557	3.43827
81	G09	MonoMethylSuccinate	7.29628	2.92838	Patient	0.61734	0.87154	FALSE	2.11828	12.4743	2.84135	1.11586	3.34874	3.9311	3.08106	1.61726	2.95625	3.32653	3.7659	4.63807	3.90714	1.81451	3.99301	3.38844	3.24453	3.95486	3.39583	4.42181	3.3932	6.39655	2.40843	2.97217	4.16014	1.80135	2.95019	1.87754	0.73581	0.60212	4.14796	2.18117	3.81138	2.96123	2.45625	3.37897	2.28404	2.69255	2.83174	3.25585	0.74716
82	G10	L-MalicAcid	1.9156	2.32487	Control	0.2437	0.64987	FALSE	1.86253	1.96868	2.61673	1.37098	2.79044	3.51345	2.09028	1.48271	2.19099	2.47455	3.05084	2.38072	4.08872	1.45721	2.96981	2.6724	2.62372	2.95091	3.16843	3.26591	2.64097	3.48	2.67877	2.46521	2.87588	1.33261	2.499	2.0227	1.18704	0.87181	1.69842	2.16465	2.50533	2.14518	1.54105	2.85266	2.01071	2.25632	2.55633	2.01042	0.92488
83	G11	D-MalicAcid	1.80664	1.60984	Patient	0.65124	0.89313	FALSE	1.20691	2.40637	1.48445	1.15161	2.01199	2.19267	1.36634	0.95616	1.56521	1.72505	2.2872	1.71525	2.54411	0.99309	1.80187	1.74883	1.66853	1.91983	2.02075	2.27581	1.85507	1.13833	1.8689	1.68474	1.93705	1.01043	1.46697	1.2587	0.69299	0.58731	1.10869	1.84084	1.62084	1.3781	1.59083	1.96472	1.61896	1.45438	1.5893	1.34545	0.73735
84	G12	m-TartaricAcid	1.45174	1.43553	Patient	0.9431	1	FALSE	0.86055	2.04293	1.32916	0.87127	1.94813	2.06116	1.22995	1.11236	2.21392	1.526	2.15981	1.6185	2.35645	0.91162	1.86856	1.60731	1.45545	1.19421	1.72991	2.33085	1.64332	0.70554	1.78467	1.54058	1.50288	0.8631	1.30199	1.1521	0.53648	0.6164	0.95812	1.44795	1.47317	1.35136	1.03777	1.88136	1.45375	1.26429	1.52436	1.38648	0.79056
85	H01	AcetoaceticAcid	3.13378	1.36715	Patient	0.03847	0.33569	FALSE	1.70837	4.55918	1.58934	1.7026	1.42859	1.35552	1.14614	1.54277	1.07895	1.34229	2.01787	0.83572	1.09222	0.55377	1.65511	1.35201	1.30107	1.28002	1.69278	1.7843	1.14869	1.49994	1.14618	1.28449	1.72245	1.20048	1.45599	1.75851	1.18086	1.60081	0.9913	1.4323	1.72291	1.33428	1.68028	1.67834	1.0045	1.19833	1.30895	1.25938	1.30722
86	H02	g-AminoButyricAcid	1.68033	2.07799	Control	0.26348	0.64992	FALSE	2.06305	1.29761	2.35077	1.60237	2.09037	2.46086	1.97339	2.26707	1.79699	2.09531	2.49999	1.69258	3.10738	1.11901	2.10415	2.05036	1.86174	2.76487	2.71024	2.57494	2.13302	2.68832	1.52571	2.08166	2.13666	2.06734	2.37537	2.57017	1.87561	1.80446	1.22769	1.50941	2.24585	1.85721	1.97547	2.44446	1.49865	1.67386	1.83242	1.67649	2.33277
87	H03	a-Keto-ButyricAcid	2.1341	1.22476	Patient	0.03039	0.32411	FALSE	2.43527	1.83293	1.0752	1.62401	1.40965	1.40702	1.07968	1.15711	1.84436	1.0006	1.64397	0.66767	1.15181	0.44042	1.26164	1.1608	1.10642	1.25517	1.77519	1.45438	1.04617	2.16139	0.91347	1.24722	1.18197	1.32112	1.46437	1.23616	1.4569	1.81918	1.12307	1.0653	2.00904	1.09094	1.66816	1.34178	0.88234	0.87702	1.75546	0.87122	0.95767
88	H04	D,L-a-Hydroxy-ButyricAcid	2.77837	2.04127	Patient	0.43238	0.78318	FALSE	1.88126	3.67548	2.43366	2.00067	1.99617	2.07281	1.7815	2.4001	2.04456	1.72799	2.63503	2.07643	2.14339	0.83686	2.12251	2.10951	2.16297	2.2357	2.23362	2.19393	2.44166	3.09999	1.78173	2.05483	2.41127	2.04916	2.43279	2.35842	2.08363	1.71968	1.37436	1.51705	2.2238	1.31543	1.87382	2.48385	1.74952	1.87764	1.78374	1.89002	2.28755
89	H05	b-Hydroxy-ButyricAcid	2.91681	2.42801	Patient	0.98102	1	FALSE	1.53354	4.30008	3.07748	1.92191	2.23397	2.48726	2.08762	2.71275	2.90282	2.26453	3.0313	1.88309	3.19878	1.12665	2.62118	2.43969	2.31447	2.62458	2.69696	2.37761	2.37483	3.50995	2.49972	2.50397	2.87625	2.56358	2.14074	2.9442	2.59009	2.66255	2.51275	1.78417	2.51384	1.7878	2.51296	2.79914	1.8305	2.03981	1.94413	1.89083	2.49618
90	H06	g-Hydroxy-ButyricAcid	1.46786	1.82993	Control	0.19069	0.57208	FALSE	1.13244	1.80328	1.90199	1.48325	1.898	1.90301	1.43524	2.64722	1.30785	1.6833	2.0466	2.66939	2.11925	0.72993	2.5117	1.74222	1.54571	2.31493	2.01836	2.10586	1.60884	2.31909	1.85879	1.82473	1.90767	1.71284	1.54495	2.08908	1.97042	2.08211	1.3799	1.22644	1.92879	1.21292	1.61858	2.04549	1.4488	1.42455	1.64118	1.85497	1.80296
91	H07	ButyricAcid	1.37338	0.58306	Patient	0.02381	0.32411	FALSE	1.30592	1.44083	0.42508	0.52869	0.64041	1.06758	0.54665	0.68925	0.37304	0.51328	0.57282	0.39872	0.29266	0.24661	0.66635	0.58047	0.64506	0.47161	0.43245	1.0459	0.46538	1.49928	0.41707	0.6509	1.06178	0.52479	0.46699	0.25826	0.85383	0.46489	0.76692	0.52512	0.80877	0.78318	0.44704	0.55808	0.94213	0.60337	0.80914	0.3598	0.66964
92	H08	2,3-Butanediol	1.2206	1.75015	Control	0.07436	0.41994	FALSE	0.98359	1.45761	1.48883	0.75713	1.80346	2.4654	2.14435	1.9231	2.49926	1.67311	2.3391	1.63406	2.7359	0.71636	2.26819	1.81454	1.41581	1.95743	2.24528	2.10658	1.59497	2.18043	2.3768	1.63633	2.12075	1.6036	1.56717	1.52374	1.79067	1.18277	1.71935	1.67292	1.58605	1.48624	1.59136	1.82475	1.41918	1.52429	1.42205	1.95934	1.96666
93	H09	3-Hydroxy2-Butanone	1.36039	1.72864	Control	0.2437	0.64987	FALSE	1.45065	1.27012	1.74749	1.04242	1.88981	2.73027	2.30234	0.85601	1.70835	1.678	2.51495	1.38449	2.60283	0.89167	2.16505	2.068	1.97019	2.11308	1.95118	2.38802	1.68025	2.25002	2.27277	1.78866	2.14761	1.26039	1.63108	1.42871	0.70743	1.08496	1.12999	1.56358	1.71068	1.63904	1.45238	1.92413	1.53441	1.57047	1.7461	1.39511	2.29714
94	H10	PropionicAcid	0.70581	0.86904	Control	0.58424	0.87154	FALSE	0.93823	0.47338	1.01535	0.47098	1.26955	1.27635	0.91392	0.48802	1.08547	1.10915	1.54622	0.39693	1.10221	0.30109	1.63908	0.62898	1.94397	0.6576	1.18531	1.71645	1.06436	0.60028	0.59204	0.93595	1.69415	0.92398	0.96526	0.28491	0.46932	0.82358	0.48042	0.61504	1.19991	1.03102	0.5581	1.54524	0.99005	0.98272	0.79263	0.7572	0.43138
95	H11	AceticAcid	1.95908	1.35271	Patient	0.49022	0.79765	FALSE	1.18135	2.7368	1.6245	0.73331	1.67112	1.75651	1.79221	0.67755	1.27101	1.41694	1.87861	1.75071	2.0367	0.67879	2.09465	1.49691	1.64525	0.89697	1.71998	2.32347	1.55033	0.92715	1.56648	1.49725	2.03081	1.22227	1.54444	1.18267	0.40922	0.95832	1.16568	1.30252	1.59003	1.17916	0.91952	1.88288	1.26356	1.47979	1.41349	1.37714	0.51443
96	H12	HexanoicAcid	2.31101	1.1592	Patient	0.03039	0.32411	FALSE	1.97132	2.6507	1.17732	0.65579	1.84463	1.98814	0.82027	0.71875	2.27142	1.21489	1.7531	0.97544	1.0489	0.612	2.61602	1.41614	1.73196	0.8359	1.53881	2.5549	0.89061	0.78506	1.1438	1.48592	1.63764	0.79539	1.24508	0.69405	0.66741	0.64525	0.89044	1.11209	1.83882	1.47022	0.77236	1.14759	0.77959	1.26323	0.99959	1.10156	0.51513
[truncated: 11 more columns]

## Sheet: PM-M2
	Well	Compound	Mean Patient	Mean Control	Higher Mean	Unadjusted p-value	Adjusted p-value	p < 0.05 (Adjusted)	Patient 2 (LOF)	Patient 3 (LOF)	Control 1	Control 2	Control 3	Control 4	Control 5	Control 6	Control 7	Control 8	Control 9	Control 10	Control 11	Control 12	Control 13	Control 14	Control 15	Control 16	Control 17	Control 18	Control 19	Control 20	Control 21	Control 22	Control 23	Control 24	Control 25	Control 26	Control 27	Control 28	Control 29	Control 30	Control 31	Control 32	Control 33	Control 34	Control 35	Control 36	Control 37	Control 38	Control 39
1	A01	NegativeControl	1.37299	1.51748	Control	0.65124	0.80153	FALSE	1.77107	0.9749	1.7218	1.25568	1.32013	2.08404	1.39736	1.3406	1.1988	1.62173	1.82602	1.50807	2.41236	2.17484	1.29491	1.34713	1.8676	1.81303	1.76177	0.6781	1.6098	1.95475	1.10548	1.49232	1.54312	1.72251	1.41913	1.83097	1.48651	1.38327	0.99064	1.06249	1.55738	1.30355	1.55631	1.07085	1.23983	1.45553	1.57577	1.62424	1.94225
2	A02	NegativeControl	1.99757	2.24751	Control	0.52063	0.68467	FALSE	2.20506	1.79008	2.46005	1.95407	2.07745	3.11809	2.58748	1.91313	1.94677	2.30166	2.76248	2.28073	3.75662	3.12613	1.8799	2.00945	2.70541	2.81813	2.34236	1.28479	2.49121	2.67433	1.72563	2.1647	1.92834	2.45641	2.09173	2.78168	2.52484	2.17689	1.54438	1.54954	2.43456	2.00687	2.12094	1.5697	1.84937	2.05602	1.78795	1.774	3.11602
3	A03	NegativeControl	1.60025	1.47894	Patient	0.9431	0.9841	FALSE	2.11382	1.08668	1.57691	1.25206	1.75839	1.94702	1.38589	1.57761	1.43026	1.48	1.81367	1.5963	2.28373	2.17123	1.14887	1.31301	1.64975	1.74128	1.37303	0.75969	1.72219	1.72566	1.24165	1.30843	1.17902	1.74106	1.25414	1.72543	1.59758	1.31733	1.21309	0.97315	1.69884	1.20549	1.42531	1.13741	1.20639	1.3231	1.50841	1.48058	1.7938
4	A04	Tween20	0.72651	0.5727	Patient	0.68588	0.82305	FALSE	1.08976	0.36325	0.63995	0.66255	0.25694	0.49333	0.38409	0.71231	0.32267	0.93309	0.77993	0.23297	0.74513	0.6753	0.49439	0.57902	0.70807	0.57562	0.54047	0.38996	0.61577	0.86819	0.48425	0.87529	0.19462	0.95685	0.61278	0.55758	1.24061	0.51031	0.49975	1.06849	0.90761	0.55934	0.32725	0.53455	0.64886	0.55522	1.00503	0.31305	0.57025
5	A05	Tween40	0.8103	0.47229	Patient	0.55198	0.71609	FALSE	1.29647	0.32412	0.53452	0.48041	0.21856	1.00406	0.46518	0.59728	0.27223	0.71491	0.37685	0.18872	0.31266	0.4838	0.45559	0.29173	0.64559	0.43451	0.4044	0.32731	0.5174	0.59034	0.44331	0.35984	0.29889	0.86948	0.52023	0.22927	1.04141	0.46036	0.63989	0.23099	0.7679	0.45397	0.53033	0.34321	0.52103	0.44961	0.95892	0.32279	0.46849
6	A06	Tween80	0.62841	0.56633	Patient	0.98102	1	FALSE	0.96864	0.28819	0.16141	0.54203	0.51888	1.01214	0.48992	0.55835	0.4292	0.75935	0.72584	0.84365	0.70432	0.70407	0.45187	0.54724	0.60208	0.43055	0.47965	0.43068	0.50276	0.80289	0.61285	0.79162	0.14856	0.86463	0.57887	0.52721	0.9103	0.50866	0.66083	0.85984	0.72034	0.43441	0.53185	0.75783	0.51388	0.45325	0.77954	0.52406	0.38001
7	A07	Gelatin	2.14526	1.39757	Patient	0.03039	0.12154	FALSE	2.06308	2.22744	1.66948	0.98345	1.35304	2.03719	1.23331	1.24504	1.72199	1.67581	1.48986	1.1111	2.25491	0.81957	1.39701	1.24004	1.2619	1.81613	1.40382	0.65803	1.3882	1.58234	1.43162	1.32698	0.5752	1.69658	1.41127	1.49128	1.8099	1.14741	1.36186	0.86796	1.37127	1.37129	0.9628	0.87292	1.33681	1.45358	1.08987	1.10172	1.76497
8	A08	L-Alaninamide	0.74576	1.32488	Control	0.0483	0.13249	FALSE	0.79868	0.69283	1.62384	1.298	1.13856	1.52441	1.22208	1.27582	1.46216	1.77769	1.90988	1.14463	1.89898	1.51009	1.08814	1.51874	0.45796	1.61784	1.49905	0.55715	1.29899	1.73816	1.69703	1.34438	1.0985	1.47717	1.4883	1.64668	1.20442	0.57327	0.95903	0.96583	1.39042	1.11587	1.29238	0.70426	1.3238	1.52498	1.09216	1.06835	0.79154
9	A09	L-Alanine	1.27958	1.69094	Control	0.10067	0.21009	FALSE	1.31878	1.24037	1.74989	1.82737	1.61288	1.85939	1.72796	1.72517	1.59284	1.85636	2.38749	1.42241	2.58817	1.25297	1.67778	1.8012	0.70577	2.05805	2.06563	0.82263	1.7408	2.23825	2.38864	1.63294	1.61213	2.21573	1.64546	1.51836	0.79169	0.90566	1.26764	1.62969	2.00968	1.69045	2.0302	0.80947	1.72794	1.66957	1.40373	1.28228	0.59011
10	A10	D-Alanine	0.69589	1.21571	Control	0.07436	0.16998	FALSE	0.69833	0.69345	1.2012	1.05478	1.41874	1.47263	1.17301	1.34721	1.03246	1.2889	1.67915	0.99322	1.75941	0.71001	1.11775	1.46188	0.51581	1.5387	1.47699	0.56111	1.22977	1.28572	1.80374	1.23257	1.13096	0.9392	1.39418	1.54519	0.54753	0.5417	1.22154	1.23604	1.1683	1.22583	1.05507	0.64286	1.20651	1.41862	1.03175	0.9555	0.54567
11	A11	L-Arginine	0.87048	1.11617	Control	0.2437	0.41044	FALSE	1.04713	0.69383	1.11222	1.18228	1.04912	1.33358	0.99818	1.15645	0.95704	1.12628	1.63483	0.88925	1.62594	0.54746	1.01132	1.4515	0.48387	1.44919	1.66932	0.44269	1.22889	0.8815	1.59919	1.11046	1.22974	0.67705	1.09216	1.47617	0.45039	0.68565	1.14945	1.06556	1.01601	0.97214	0.88918	0.87285	1.10119	1.0205	0.98315	0.91623	0.75465
12	A12	L-Asparagine	0.88467	1.17383	Control	0.11093	0.22658	FALSE	0.87048	0.89886	1.49534	1.03157	1.1262	1.51486	1.34734	1.1478	0.97614	1.63591	1.5076	0.51779	1.64189	0.71587	1.06109	1.62779	0.63363	1.31167	1.65136	0.67556	1.17367	0.76786	1.44613	1.1694	1.71698	1.02543	1.06826	1.13064	1.16308	0.53176	0.79926	1.64183	1.19762	1.08213	1.16724	1.36734	1.17145	1.0246	0.96481	1.02873	0.54909
13	B01	L-AsparticAcid	0.83872	1.62754	Control	0.02381	0.1203	FALSE	1.07874	0.5987	1.76862	1.6086	2.03122	2.04786	1.45684	1.33106	1.06443	2.00587	1.90012	1.35476	2.20358	2.79469	1.25646	1.74044	1.54174	1.88417	1.98434	0.9795	1.94649	2.17466	1.33406	1.53439	1.87645	1.96835	1.69788	1.80186	1.60792	1.35938	1.27814	1.53081	1.74097	1.27918	1.43184	1.29669	1.5301	1.44928	1.32506	1.22279	1.9538
14	B02	D-AsparticAcid	2.00751	2.13975	Control	0.61734	0.7798	FALSE	2.25524	1.75977	2.40922	1.71135	2.03093	2.32219	2.3159	1.89163	1.82536	2.23373	2.60497	1.60779	2.99737	4.38493	1.85817	1.91777	2.06649	2.77448	2.44371	1.31812	2.27962	1.98363	1.44302	2.41606	2.31088	2.44414	1.928	2.70451	2.23164	1.98214	1.18588	1.35043	2.04421	1.79208	2.6288	1.70156	1.6793	1.97138	1.71215	1.79046	2.78712
15	B03	L-GlutamicAcid	2.00975	2.58495	Control	0.122	0.24399	FALSE	2.23017	1.78932	2.87604	1.96862	2.3514	2.58519	2.26993	2.26095	1.92896	2.63069	3.10728	2.07727	3.67298	5.62271	2.01454	2.23037	2.52693	3.06046	2.73367	1.93022	2.63476	3.02257	2.07932	2.5685	2.59079	2.86793	2.16096	2.86031	2.74772	2.4872	1.69659	1.67513	2.95942	1.99924	3.26743	1.65851	2.16574	2.39803	2.20946	1.79949	3.08008
16	B04	D-GlutamicAcid	1.76842	2.22283	Control	0.1467	0.27614	FALSE	1.65273	1.88411	2.50414	1.78949	1.90432	2.39689	1.98906	2.00778	1.79831	2.10618	2.72916	1.92358	3.20008	4.42912	1.81532	2.09055	2.12537	2.80018	2.45899	1.41722	2.29667	2.73302	1.93733	2.20355	2.25872	2.26864	1.84291	2.77324	2.4224	2.12156	1.43545	1.46075	2.03102	2.03976	2.69428	1.59468	1.86017	1.96244	1.78015	1.68676	2.83148
17	B05	L-Glutamine	5.81083	4.21088	Patient	1	1	FALSE	2.36502	9.25663	4.98211	3.30712	2.94471	3.83326	3.80692	3.90505	3.46387	4.02897	6.43427	2.6509	4.17069	7.02594	3.53148	3.59119	3.14179	6.04573	4.29703	4.84024	3.79264	5.44208	3.33266	4.38852	4.29497	4.0443	2.9823	3.9706	4.97722	3.46077	3.4714	3.45946	3.55957	4.13104	4.16137	3.16203	5.34555	5.60773	4.34264	4.53844	3.67141
18	B06	Glycine	2.0367	1.9721	Patient	0.83045	0.92701	FALSE	1.67258	2.40083	2.1869	1.42492	1.70852	2.46365	1.52613	2.36761	1.37657	1.92419	2.7739	1.49964	2.78707	2.51891	2.04808	1.73572	2.08527	2.29366	2.0405	1.88625	2.085	2.23999	2.24872	2.01718	2.01626	2.17888	1.64255	2.34478	2.15868	1.8653	1.3067	1.42309	1.95437	1.85946	1.9498	0.55641	1.75762	2.00898	1.70499	1.56519	2.60487
19	B07	L-Histidine	1.21474	1.48785	Control	0.52063	0.68467	FALSE	0.80627	1.62322	1.80062	1.15251	1.29583	2.15497	1.60773	1.40183	1.14812	1.6694	1.93885	1.57217	2.3207	1.54557	1.28242	1.33018	0.44324	1.80327	1.59686	1.61414	1.54725	1.93661	1.4323	1.61543	1.35829	1.69662	1.15777	1.60547	1.90547	1.69176	0.83266	1.47723	1.42448	1.47786	1.39404	0.41206	1.31392	1.33195	0.81568	1.15485	1.72859
20	B08	L-Homoserine	1.46457	1.48141	Control	0.90531	0.97651	FALSE	1.61964	1.3095	1.43074	1.55539	1.49651	1.49071	1.52316	1.61801	1.20832	1.53198	1.56172	1.10932	1.25544	1.35458	1.46575	1.50029	0.75473	1.78336	1.63222	0.86668	1.65799	1.7864	1.67858	1.31938	1.23454	1.76785	1.10108	1.40135	1.75558	1.3497	1.06206	1.12295	1.49292	1.68308	1.38197	0.66339	1.43226	1.43043	1.13435	1.31875	1.92872
21	B09	Hydroxy-L-Proline	1.47572	2.09042	Control	0.16041	0.29614	FALSE	0.96356	1.98789	2.27425	1.93064	1.99788	2.46137	2.06254	2.24107	1.7994	2.17198	2.79357	1.93018	3.04321	1.19011	2.08206	2.25735	0.76296	2.91988	2.36961	0.94446	2.2699	2.55216	2.3854	2.14187	2.15975	2.13945	1.83395	2.37658	1.90708	0.96463	1.52368	1.9138	2.04098	1.9175	1.76522	1.06545	2.16307	2.12915	1.92506	1.728	1.05469
22	B10	L-Isoleucine	1.39838	2.07641	Control	0.09118	0.19452	FALSE	1.71715	1.0796	2.13294	1.80938	2.80166	2.46097	1.92967	2.17151	2.34004	2.19515	2.78362	1.89905	2.85637	1.5723	1.94008	2.2901	0.7993	2.77122	2.39401	0.70301	2.2781	2.47534	2.51636	1.99227	2.20357	1.68632	1.74143	1.86331	1.48894	1.35938	1.5694	2.90789	1.8437	1.56204	1.39365	1.76044	1.9959	2.37692	1.79158	2.58517	0.70398
23	B11	L-Leucine	2.07287	1.80292	Patient	0.68588	0.82305	FALSE	1.55282	2.59291	1.74916	1.81943	1.55626	2.46484	1.79307	2.02831	1.40136	1.78011	2.45555	1.74312	2.72484	1.2532	1.80118	2.17225	0.7696	2.63056	2.08477	0.7852	2.16919	2.25343	2.13565	2.0037	1.98972	1.22539	2.00934	2.10067	2.1006	0.74547	1.38187	1.58006	1.67443	1.32105	1.2206	1.30526	1.69007	1.70383	1.59622	1.45378	1.08298
24	B12	L-Lysine	1.16511	1.76341	Control	0.1467	0.27614	FALSE	1.6907	0.63953	1.80298	1.72988	1.63113	2.10099	1.77083	1.85584	1.54164	1.84599	2.48749	1.59521	2.70523	1.46369	1.77375	2.23724	0.89542	2.1882	2.10807	1.01222	2.06602	2.1011	2.11424	1.84474	2.1391	1.73476	1.61307	1.7404	0.84373	0.69146	1.21384	1.66627	1.66724	1.57953	1.07272	1.31854	1.79626	1.70637	1.68728	1.60647	0.89718
25	C01	L-Methionine	0.99112	2.86597	Control	0.0185	0.1203	FALSE	0.99112	0.99112	3.90072	2.61667	3.2999	2.62788	2.24873	2.34597	2.5114	2.82602	3.57466	1.89244	3.14273	4.76203	2.74208	2.71592	2.91538	3.54174	3.08556	1.99985	2.8597	3.26343	2.12903	2.71386	2.54427	3.52018	2.42991	3.76598	3.03413	2.71719	1.76936	2.10242	2.78318	2.41489	2.86205	2.4839	2.49687	2.96645	2.6842	2.11805	2.99671
26	C02	L-Ornithine	1.00277	1.70075	Control	0.05397	0.13633	FALSE	0.64249	1.36305	1.97177	1.61933	1.99646	1.75617	1.46272	1.61374	2.46125	1.569	2.09015	1.10936	2.37234	2.41645	1.37029	1.63542	1.78611	2.24172	1.72254	1.01778	1.8533	1.72241	1.35173	2.22659	1.35921	1.57502	1.57542	2.13396	1.82527	1.51315	1.11579	0.90723	1.43383	1.17844	1.83365	1.46083	1.51945	1.68246	1.29669	1.71131	1.89371
27	C03	L-Phenylalanine	0.70187	1.91367	Control	0.0185	0.1203	FALSE	0.5558	0.84795	2.29077	1.50379	1.68245	2.1589	1.55267	1.66619	1.56145	1.96574	2.32617	1.86119	2.94813	2.81534	1.47887	1.83118	2.10497	2.59835	1.89101	1.03607	2.24631	2.23132	1.69071	1.9265	1.6598	2.04664	1.69627	2.51122	1.84218	1.81245	1.49848	1.16764	2.10344	1.23358	2.58754	1.62118	1.44979	1.49003	1.38502	1.56833	2.54493
28	C04	L-Proline	1.73684	2.73397	Control	0.17506	0.30556	FALSE	1.00756	2.46612	3.34973	2.13983	2.16463	2.87178	2.06598	2.50131	2.1267	2.60146	3.59227	2.46325	3.86277	4.3614	2.26372	2.47056	2.94801	3.75406	2.90473	1.80689	3.00369	3.35031	2.5923	2.62654	2.13382	3.14032	2.4076	3.27191	3.0866	2.43317	1.73558	1.49525	2.44413	1.86104	2.93565	1.8445	2.13379	2.69878	2.22128	2.1338	3.43883
29	C05	L-Serine	1.41214	1.65958	Control	0.35347	0.51415	FALSE	1.13251	1.69177	2.1774	1.28535	1.40027	1.66806	1.44989	1.62412	1.45852	1.48457	2.02815	1.81175	2.13051	2.5978	1.30971	1.41036	1.75948	2.07855	1.66666	1.2164	1.47746	2.04471	1.56984	1.60359	1.25663	1.88535	1.29496	2.07124	2.09562	1.78176	1.16187	0.98387	1.33195	1.36449	1.71564	1.289	1.23495	1.63761	1.36913	1.23825	2.20254
30	C06	D-Serine	1.00987	1.66097	Control	0.06696	0.1607	FALSE	0.70847	1.31128	1.98368	1.25903	1.35779	2.14063	1.30693	1.58732	1.2491	1.60023	2.14209	2.04205	2.25146	2.50718	1.37306	1.59119	1.61165	2.22776	1.7088	1.93399	1.63395	1.84777	1.59251	1.65126	1.14394	1.93472	1.37292	1.82457	1.82451	1.40373	1.12753	0.98166	1.64439	1.32268	1.69922	0.41283	1.25343	1.44502	1.23141	1.77979	2.17282
31	C07	L-Threonine	1.39538	2.18939	Control	0.0483	0.13249	FALSE	1.1413	1.64947	2.42198	1.91309	1.74767	2.14363	1.74027	2.08683	1.94916	2.13116	2.7727	1.75804	2.9709	2.89642	2.02682	1.97076	0.78738	2.87843	2.20412	2.1468	1.99791	3.22413	2.22134	2.5382	1.38532	2.64016	1.7703	1.94034	2.56677	2.2667	1.51478	1.28815	2.45571	1.77396	2.21022	0.98305	1.72491	1.90516	1.76372	1.62755	2.67787
32	C08	D-Threonine	0.81044	1.55051	Control	0.04315	0.13249	FALSE	0.41055	1.21033	1.81023	1.42844	1.21662	1.84375	1.22846	1.60676	1.68926	1.65886	1.81835	1.35667	2.18785	1.19018	1.44526	1.65329	0.54096	1.97261	1.58311	0.86589	1.49574	1.98183	1.89536	1.44112	1.38089	1.78265	1.22618	1.18788	1.47796	0.64732	1.02453	1.25886	1.58548	1.23541	1.3545	0.66239	1.36164	1.47146	1.28075	1.62909	1.99376
33	C09	L-Tryptophan	1.29423	1.51712	Control	0.26348	0.43611	FALSE	1.17853	1.40993	1.74766	1.70856	1.71869	1.68834	1.35504	1.44102	1.43575	1.53195	2.10664	1.5633	1.60986	1.07339	1.66469	1.70615	0.71773	2.23744	1.69005	0.6194	1.53174	2.30859	1.35468	1.63301	1.20086	2.24181	1.33609	1.35552	1.45198	0.86659	1.77971	1.05733	1.55667	1.65498	1.40652	0.60794	1.38162	1.53084	1.51551	1.94032	0.77165
34	C10	L-Tyrosine	0.73253	1.43106	Control	0.0483	0.13249	FALSE	0.49037	0.97468	1.4834	1.39779	1.5605	1.69865	1.2907	1.61698	1.41962	1.43185	1.98752	1.25287	1.94752	0.97625	1.59121	1.78233	0.69456	1.94198	1.73718	0.68894	1.47627	0.94036	1.2057	1.48532	1.40893	1.12335	1.2374	1.05246	1.42046	0.73305	1.31014	1.204	1.52615	1.40548	0.95145	0.38241	1.45853	1.55524	1.312	1.58169	0.65015
35	C11	L-Valine	0.74293	2.15005	Control	0.02381	0.1203	FALSE	0.61911	0.86675	2.18116	1.84128	2.17798	2.39915	2.12443	2.07784	1.20296	2.17623	2.83862	2.4406	3.39423	2.07113	2.42598	2.69447	0.85004	2.79026	2.44082	0.84376	2.23378	2.02895	2.28381	2.06087	2.11326	1.48913	1.81143	1.81023	3.04973	0.91807	1.4728	2.11843	2.00931	1.97004	1.39751	1.7161	2.11683	1.97369	2.13662	1.71527	1.51237
36	C12	Ala-Ala	0.96757	1.69518	Control	0.0483	0.13249	FALSE	0.71672	1.21842	1.66208	1.5826	2.42188	1.82005	1.60329	1.42447	1.15259	2.14685	2.15799	1.18781	2.64111	1.88087	1.96777	2.16395	0.9487	1.80598	1.89503	0.81992	1.65825	1.8665	0.96907	1.58339	1.58167	0.97886	1.40232	1.90859	2.48644	0.7882	1.49028	1.38437	1.89395	1.69103	1.4995	1.72091	1.58166	1.48166	1.69564	1.23938	0.8556
37	D01	Ala-Arg	1.01563	1.39631	Control	0.30629	0.46673	FALSE	0.61901	1.41226	1.69103	1.27824	1.64566	1.58774	1.1	1.12775	1.46714	1.3231	1.81121	1.32937	1.56497	2.08821	1.26048	1.37548	1.43054	1.60905	1.70316	0.91522	1.27872	1.51847	1.21882	1.31372	1.41167	1.41888	1.17524	1.36991	1.5079	1.24114	1.18439	1.34252	1.62072	0.98975	1.30789	1.36949	1.12803	1.49188	1.49282	1.43527	1.70554
38	D02	Ala-Asn	1.74674	1.81915	Control	0.9431	0.9841	FALSE	1.50525	1.98822	2.32515	1.46018	2.31827	1.86624	1.50203	1.78297	2.33344	1.68934	2.48051	1.22657	2.44779	3.52527	1.75412	1.7003	1.88852	2.16109	2.18497	1.3668	1.70487	1.15763	1.43517	1.63308	1.36143	2.03264	1.50849	2.0725	2.11555	1.52865	1.24835	1.22878	2.34868	1.64398	1.99841	1.94151	1.29875	1.69998	1.54407	1.47621	2.28687
39	D03	Ala-Asp	1.36239	2.35497	Control	0.03422	0.13141	FALSE	0.93635	1.78843	2.93019	1.93458	2.05024	2.53739	2.0375	2.36343	1.85697	2.56195	2.76925	2.03176	3.68546	3.58664	2.4191	2.20848	2.64228	2.95768	2.58869	1.60491	2.59811	2.71382	2.02897	2.23334	1.91547	2.66408	1.96875	2.88971	2.17559	2.01343	1.44756	1.19171	2.70688	1.76158	2.50018	2.5642	1.84136	2.23779	1.85213	1.71108	3.43906
40	D04	Ala-Glu	0.98991	2.06223	Control	0.02101	0.1203	FALSE	0.71787	1.26195	2.4994	1.54502	2.26425	1.98526	1.503	2.08351	2.10321	2.14758	2.70013	1.86202	3.06208	3.10725	1.90317	1.84249	2.20378	2.48894	2.19756	1.44784	1.96679	2.6744	1.65341	1.91429	0.88991	2.18116	1.76427	2.3084	2.11323	1.68042	1.57108	1.27848	2.7012	1.44092	2.38462	2.09794	1.68391	1.85862	1.69441	2.15978	2.63738
41	D05	Ala-Gln	7.39249	4.62074	Patient	0.04315	0.13249	FALSE	5.71594	9.06904	8.21775	3.94848	4.89446	4.06172	3.44819	3.9639	3.04205	6.7489	8.17585	3.52455	5.65887	5.00706	4.33317	3.84489	4.60771	6.51014	5.31476	3.79037	4.4793	6.83563	3.61365	4.053	3.00527	4.76927	3.78374	4.02042	5.2262	3.20923	2.82559	3.25635	3.99407	4.11229	3.43971	2.86644	5.71592	5.54607	4.62904	4.89456	4.79728
42	D06	Ala-Gly	1.48382	2.02227	Control	0.17506	0.30556	FALSE	1.12941	1.83822	2.74726	1.62861	1.86588	2.29933	1.47291	1.98479	1.67013	2.18753	2.5779	1.87036	2.99442	2.9119	2.04964	1.76084	2.02992	2.66878	2.04608	1.49706	1.97045	2.83506	1.77516	1.83286	0.56302	2.62866	1.67686	2.06121	2.22922	1.82181	1.26275	1.12178	2.3271	1.71919	1.99846	1.56493	1.69909	1.85677	1.71894	1.51446	2.72415
43	D07	Ala-His	0.9176	1.44787	Control	0.08243	0.17984	FALSE	0.65264	1.18256	1.78208	1.22772	1.79274	2.13235	1.1463	1.46849	1.70959	1.45631	1.67935	1.81293	2.24316	1.39059	1.40695	1.29013	0.47503	1.78736	1.40333	1.83576	1.39995	1.902	1.38385	1.15216	1.03343	1.96773	1.08263	1.44538	1.78061	1.73301	0.80799	0.73416	1.73587	1.24875	1.2256	1.06257	1.06685	1.23186	1.09489	1.48565	1.79819
44	D08	Ala-Ile	1.81084	2.34541	Control	0.17506	0.30556	FALSE	1.5484	2.07328	2.57045	2.44779	1.99651	2.4584	1.63588	2.1431	1.79569	2.3233	3.07889	2.58612	3.15034	1.27139	2.27928	2.56197	0.8229	2.98924	2.53997	2.39345	2.27139	3.41618	2.7031	1.9756	1.72757	3.39168	1.91368	2.758	2.33571	2.41073	1.44769	1.43167	2.46316	1.93522	2.09811	1.7514	1.90555	2.34735	1.89259	1.82893	3.15291
45	D09	Ala-Leu	2.37525	2.26257	Patient	1	1	FALSE	1.52725	3.22325	2.59808	2.05707	1.99877	2.35592	1.8867	2.30084	2.55336	2.28718	2.72371	2.39155	3.38981	1.87257	2.26834	2.80559	0.82321	3.32149	2.52112	2.2934	2.16594	3.16149	2.36374	2.11579	2.00236	2.69639	1.92142	2.37347	2.01339	1.03503	1.44182	1.78996	2.70331	2.02384	2.23365	1.76188	2.0872	2.05092	1.83287	1.90219	2.00474
46	D10	Ala-Lys	0.92929	1.53225	Control	0.04315	0.13249	FALSE	0.67697	1.18161	1.64615	1.42468	1.88629	1.54322	1.30408	1.46224	1.19017	1.44327	1.85534	1.28136	2.30899	1.19952	1.57893	1.85299	0.56926	2.05035	1.80594	1.12869	1.44293	1.44659	1.65091	1.334	1.45197	1.58874	1.26618	1.35682	1.81036	0.65873	0.9828	1.26251	2.06259	1.3304	1.44491	1.30309	1.42087	1.37907	1.28821	1.55153	1.02227
47	D11	Ala-Met	1.12422	2.21896	Control	0.02692	0.12154	FALSE	0.86191	1.38654	2.47982	2.16735	2.25342	2.30256	1.93086	1.92132	1.44247	2.15143	2.54257	1.8211	3.21139	2.30927	2.47458	2.84253	0.75318	2.63971	2.4874	1.44744	2.21627	2.13319	2.26908	1.981	2.39864	2.41547	1.75711	1.96033	3.81934	1.27335	1.82745	1.47028	2.23735	2.03986	1.81024	2.69064	2.16049	2.27422	1.79121	1.84616	1.67324
48	D12	Ala-Phe	0.58619	1.4662	Control	0.02101	0.1203	FALSE	0.39654	0.77584	1.48261	1.2079	1.94495	1.62019	1.40284	1.23776	1.28235	1.48129	1.7375	1.16738	2.24791	1.30426	1.47296	1.7553	0.7422	1.82114	1.73336	0.83619	1.39987	1.25813	1.55947	1.43475	1.39712	1.57416	1.52294	1.37625	1.41591	0.85796	0.93107	1.34058	1.82391	1.44169	1.52889	1.13206	1.34452	1.32265	1.4489	1.15623	1.13585
49	E01	Ala-Pro	0.7212	1.54172	Control	0.02381	0.1203	FALSE	0.41702	1.02539	1.65381	1.18535	1.71267	1.87224	1.17257	1.24294	1.64936	1.44081	1.80709	1.1392	1.77357	2.33766	1.30197	1.22144	1.67997	1.78672	1.81456	1.09505	1.53973	2.44186	1.34798	1.71027	1.67311	1.73646	1.32254	1.95557	1.60393	1.31224	0.98354	1.03781	1.57972	1.28633	1.38869	1.02256	1.17656	1.60978	1.37676	1.48765	2.06569
50	E02	Ala-Ser	1.42292	2.08277	Control	0.32934	0.494	FALSE	0.77702	2.06881	2.54895	1.69875	1.75479	2.10399	1.75801	1.78133	1.57471	1.99459	2.52354	1.4316	2.60394	3.87719	1.91186	1.70466	2.15319	2.40332	2.34	1.34521	1.89464	5.16211	1.5734	1.77396	1.75033	2.34224	1.74147	2.96285	2.44169	1.73338	0.94974	1.38265	2.13801	1.97476	2.37621	1.63904	1.54789	1.95389	1.78182	1.55055	2.67301
51	E03	Ala-Thr	0.99394	1.27273	Control	0.28434	0.44027	FALSE	0.71263	1.27524	1.65297	1.01051	1.43044	1.53325	1.0627	1.07434	1.22742	1.09049	1.62977	1.15719	1.63997	2.06654	1.22035	1.05131	1.5698	1.39553	1.43604	0.89204	1.08708	1.30982	0.95426	0.99597	1.04696	1.77541	1.0693	1.69563	1.34392	1.37677	0.59582	0.86314	1.55558	1.03527	1.34058	1.33874	0.99551	1.14117	1.08912	0.89212	1.5535
52	E04	Ala-Trp	1.51742	2.1347	Control	0.05397	0.13633	FALSE	1.21842	1.81642	2.60161	1.82933	1.92261	2.03868	1.79998	2.1408	1.96223	1.91908	2.73339	1.82118	2.6839	3.2696	1.99332	1.9221	2.18156	2.60811	2.5221	1.41277	1.88282	2.38324	1.80897	1.90557	1.53991	2.70524	1.79287	2.45013	2.60736	1.97037	1.7483	1.39131	2.41102	2.30516	1.89184	1.96252	1.82527	2.0088	2.18903	2.04995	2.92064
53	E05	Ala-Tyr	1.23146	2.0367	Control	0.08243	0.17984	FALSE	0.74144	1.72149	2.68814	1.65134	2.72493	2.14233	1.69507	2.00534	1.69253	1.83919	2.05726	1.8255	2.66791	2.88477	1.90759	1.83042	2.26632	2.51167	2.22748	1.48969	1.89069	2.2685	1.71129	1.77107	1.51079	2.64474	1.70842	2.63681	2.55517	1.64883	1.08158	1.33403	2.48072	1.7461	1.73785	1.57122	1.78208	1.91335	1.93993	2.35691	2.66155
54	E06	Ala-Val	1.27243	1.63771	Control	0.28434	0.44027	FALSE	0.97782	1.56703	2.02842	1.47681	2.14032	1.78408	1.2649	1.37166	1.89561	1.38549	1.85113	1.50388	2.39999	2.04473	1.55885	1.47305	1.92756	1.99588	1.72777	1.3583	1.3978	1.74086	1.58134	1.53223	0.96996	1.91783	1.29382	1.75299	2.11972	1.30484	0.82444	0.92798	1.7782	1.40618	1.39176	1.50632	1.33235	1.448	1.27758	1.72506	2.20603
55	E07	Arg-Ala	1.37613	1.61969	Control	0.7571	0.87568	FALSE	0.71045	2.0418	1.83752	1.38459	1.50863	1.66581	1.19822	1.37891	1.32604	1.4677	1.95066	1.64458	2.22798	1.47663	1.56613	1.51726	1.39015	2.23204	1.88693	1.82449	1.5839	2.18884	1.47617	1.38553	1.16764	1.82891	1.3893	1.72103	1.54286	1.84502	0.80547	0.90786	1.80551	1.19524	1.48735	1.37132	1.34317	1.50404	1.33095	1.33621	2.28061
56	E08	Arg-Arg	1.77111	1.76254	Patient	0.98102	1	FALSE	1.03599	2.50623	1.78994	1.42355	1.94477	2.02264	1.50932	1.56254	1.32496	1.55565	2.19548	2.04063	1.88631	0.74843	1.89727	1.89657	0.97692	2.51292	1.87631	0.85733	1.68339	2.74418	1.82479	1.61389	1.86337	2.23769	1.51891	1.83095	1.16782	0.44043	1.00407	1.21699	1.64724	1.37582	1.40051	1.29088	1.58733	1.7525	1.52091	2.04923	2.36354
57	E09	Arg-Asp	0.68906	1.60155	Control	0.02381	0.1203	FALSE	0.69877	0.67936	1.65263	1.40878	1.66568	2.48303	1.25778	1.48318	1.31172	1.44001	1.9408	1.27831	2.42841	1.07521	1.62806	1.98383	1.01119	2.16169	1.85	0.75053	1.5147	2.06275	1.91081	1.44746	1.6342	1.81856	1.34225	1.70216	1.65882	0.63529	1.00337	1.01311	1.49996	1.30597	1.25289	0.97124	1.58339	1.41411	1.3647	1.82354	1.21842
58	E10	Arg-Gln	3.78001	2.51618	Patient	0.79355	0.90691	FALSE	1.92676	5.63325	2.64517	2.1097	2.70628	3.06261	2.91026	2.17496	2.24443	2.64661	3.10042	1.95263	3.49994	1.55683	2.86987	2.4107	0.65412	3.89709	2.60629	0.84344	2.6619	2.71623	2.71176	2.32673	3.69657	1.75108	2.03825	2.35091	2.22993	0.77671	1.98968	1.96583	2.63463	2.56566	2.27478	1.93754	2.32976	2.58792	2.49544	2.32966	1.44921
59	E11	Arg-Glu	1.18547	1.91754	Control	0.05397	0.13633	FALSE	1.03215	1.3388	1.95751	1.70674	2.56003	2.22378	1.61179	1.68427	1.90148	1.87373	2.2151	1.65972	2.96807	1.32062	1.86542	2.04951	0.6216	2.70175	2.08321	0.77261	2.1757	2.12429	2.2454	1.74669	2.10035	1.73227	1.65566	1.5892	2.57309	0.93115	0.95529	1.53806	2.15405	1.68852	1.65346	1.37859	1.71446	1.61008	1.77615	1.51595	1.55165
60	E12	Arg-Ile	1.67355	1.82815	Control	0.83045	0.92701	FALSE	1.13599	2.21112	1.77488	1.61691	1.81974	2.10506	1.68978	1.65792	1.34719	1.78479	2.35312	1.43568	2.34787	1.42344	1.86518	2.0399	0.83416	2.20065	1.92221	0.83035	2.04243	2.54526	2.01143	1.77407	1.91181	1.16661	1.73182	2.12298	2.50761	1.39451	0.9674	1.51106	1.88737	1.68207	1.7402	1.85734	1.79569	1.722	1.83864	1.66343	1.59813
61	F01	Arg-Leu	1.4343	1.48259	Control	0.9431	0.9841	FALSE	0.88755	1.98105	1.6272	1.16965	1.67823	1.91394	1.04005	1.15989	1.23084	1.31658	1.87863	1.46913	1.8141	1.86126	1.47083	1.37185	1.49183	1.74219	1.88508	1.18471	1.62819	2.09169	1.01971	1.79039	0.93479	1.84651	1.58315	1.79632	1.26959	1.4142	1.03674	0.96821	1.69424	1.23286	1.22686	0.90557	1.17197	1.22557	1.53607	1.20758	1.70972
62	F02	Arg-Lys	1.9596	1.62758	Patient	0.35347	0.51415	FALSE	1.53672	2.38247	1.85619	1.28581	1.50655	1.66856	1.29792	1.48378	1.22112	1.48224	2.18868	1.91561	1.91831	2.18831	1.56811	1.42858	1.64516	2.03349	1.81596	1.25038	1.61784	2.15511	1.21243	1.80104	0.11079	1.99106	1.83478	1.96567	1.76057	1.67834	0.81093	1.35049	1.74816	1.28949	1.49711	1.40115	1.40038	1.54633	1.41909	1.59174	2.0627
63	F03	Arg-Met	2.73085	3.35794	Control	0.28434	0.44027	FALSE	2.28993	3.17176	4.11594	2.44702	4.54737	3.05023	2.74791	3.0987	2.22363	3.11742	4.15001	3.22382	5.48972	5.27875	3.43292	3.06227	3.52699	4.40355	3.80892	2.49616	3.53309	3.6342	2.1362	3.01648	2.51658	3.90612	2.61253	3.76672	3.00287	2.97403	1.50467	1.91693	2.95755	2.83317	3.13122	3.50206	3.21566	3.38789	2.62568	2.91648	4.44435
64	F04	Arg-Phe	1.27964	1.60365	Control	0.58424	0.74782	FALSE	0.6839	1.87538	1.79409	1.16765	1.73297	2.14601	1.26948	1.41055	1.02627	1.39172	1.86784	2.21638	1.88218	2.04681	1.41525	1.38207	1.62884	2.00432	1.79088	1.21552	1.68697	2.02359	1.27002	1.58126	1.61326	1.6641	1.47984	2.02498	1.80677	1.63593	0.83992	1.02426	1.70471	0.9428	1.58759	1.496	1.32517	1.37765	1.27439	1.59426	1.98941
65	F05	Arg-Ser	1.55169	1.84159	Control	0.4608	0.63195	FALSE	1.09239	2.01099	2.17167	1.44438	2.00768	2.1915	1.60217	1.77121	1.29727	1.70417	2.271	1.78707	2.31191	2.39229	1.73835	1.54374	1.77153	2.345	2.1027	1.36383	1.86351	2.12554	1.62925	1.74196	1.71679	1.90524	1.45386	2.30349	2.11255	1.75167	1.13812	1.07606	1.49919	1.49986	1.45933	1.72234	1.56746	1.66828	1.48754	2.05503	2.62024
66	F06	Arg-Trp	1.32269	1.54766	Control	0.43238	0.61042	FALSE	1.06617	1.57921	1.87823	1.18426	1.65589	1.7059	1.33551	1.55964	1.14629	1.44486	1.94066	1.36934	2.00503	2.04801	1.49698	1.44149	1.4246	2.05623	1.80615	1.28982	1.8214	1.63703	1.6261	1.50288	1.3976	1.60089	1.28497	1.88474	1.95899	1.53775	0.84896	0.78767	1.24696	1.20768	1.13276	1.21735	1.37601	1.40255	1.23738	1.5137	2.3388
67	F07	Arg-Tyr	1.21433	1.47966	Control	0.49022	0.66284	FALSE	0.77811	1.65055	1.45457	1.38164	1.75212	1.6166	1.30299	1.25336	0.81454	1.15301	1.77219	1.66211	1.62916	1.81321	1.30646	1.24614	0.93696	1.64527	1.52237	1.12284	1.42679	2.00788	1.49553	1.37811	1.42481	2.24921	1.29783	1.57778	2.04058	1.74459	0.83441	1.04622	1.78956	1.13597	1.48935	1.31086	1.11778	1.26468	1.1843	1.67786	1.84518
68	F08	Arg-Val	2.66529	2.33591	Patient	0.4608	0.63195	FALSE	2.21895	3.11163	2.51739	1.96078	2.23137	2.79143	1.83892	1.90654	1.50355	1.93793	3.0301	2.09029	2.7809	2.34821	2.25052	2.28077	1.4704	3.05451	2.58595	2.28441	2.31283	3.00092	2.42706	2.03265	2.5111	2.40905	2.00022	2.43651	2.44802	3.28074	1.30349	1.50203	2.0632	1.83706	1.80551	1.51764	1.97966	2.23786	1.92714	2.6512	3.1092
69	F09	Asn-Glu	1.95747	2.37892	Control	0.7571	0.87568	FALSE	0.95129	2.96365	2.20575	1.83699	2.39088	2.79827	1.72422	2.08283	1.7357	2.13164	3.08397	2.49227	3.73392	2.21362	2.20399	2.33925	1.66187	3.05295	2.86616	2.60325	2.30989	2.86877	2.54497	2.16935	2.64172	2.43819	1.96378	2.86267	3.00299	1.46534	1.1399	1.76367	2.36697	2.03195	1.97593	1.49462	1.99441	2.0882	1.91018	2.10562	2.45823
70	F10	Asn-Val	0.74195	1.52119	Control	0.0185	0.1203	FALSE	0.80769	0.6762	1.57028	1.51689	1.75179	2.02961	1.26726	1.27973	1.15996	1.28443	1.95902	1.31551	2.24507	1.4228	1.48077	1.56034	0.9202	1.91228	1.82421	1.64168	1.43302	1.51278	1.63969	1.33281	1.39488	1.75106	1.17637	1.75105	1.98911	1.17466	0.82777	1.16007	1.42694	1.47978	1.28045	1.09838	1.26767	1.34066	1.19665	1.29361	1.55498
71	F11	Asp-Ala	0.88255	1.97156	Control	0.02101	0.1203	FALSE	0.55452	1.21058	1.83514	1.65444	2.5894	2.31956	1.66357	1.65502	1.28878	1.90781	2.63209	1.81142	3.08429	1.76265	1.88465	1.87243	0.65455	2.52688	2.22207	2.02987	2.04512	2.01575	2.2781	1.77891	1.97683	2.02244	1.5649	2.23419	2.47655	1.4864	1.23105	1.67216	2.03006	1.79499	1.67523	1.3327	1.79354	1.66378	1.62306	1.75159	2.30274
72	F12	Asp-Asp	0.6502	1.42372	Control	0.02381	0.1203	FALSE	0.45348	0.84693	1.32068	1.14619	1.52625	1.77978	1.55649	1.15517	1.07872	1.53073	1.817	1.09866	2.24367	1.42647	1.36425	1.24095	0.6489	1.74667	1.63995	1.24239	1.4633	1.37742	1.53867	1.30486	1.43953	1.19582	1.22829	1.67617	1.7985	1.87104	0.5645	0.96717	1.16873	1.27485	1.22351	0.96648	1.3649	1.1635	1.23463	1.33091	1.67416
73	G01	Asp-Glu	1.21777	1.84269	Control	0.20733	0.35542	FALSE	0.61951	1.81602	1.83379	1.44649	2.2516	2.4326	1.47954	1.6295	1.84043	1.7133	2.0756	1.54356	2.45294	2.28454	1.4941	1.93053	1.60079	2.02608	1.92333	1.46739	1.92569	2.24589	1.25895	1.8657	1.99106	1.86426	1.6133	2.93017	1.69899	1.56647	0.79083	1.84505	2.03328	1.59245	1.50636	1.14017	1.48239	1.90463	1.58913	2.05678	2.10019
74	G02	Asp-Gln	7.22489	4.10651	Patient	0.03847	0.13188	FALSE	5.6507	8.79909	4.60729	3.24132	2.7081	4.06924	3.56066	3.39967	2.53909	4.19	6.97766	2.14686	4.97337	8.0656	3.74379	3.44806	2.98627	4.84604	4.98187	4.01292	3.7612	4.79256	0.7183	4.81102	4.22239	5.89141	3.42837	5.84085	4.26479	2.96207	2.02861	3.55212	3.14806	3.48499	2.48656	3.36666	4.422	4.57517	4.06708	3.62466	4.18793
75	G03	Asp-Gly	1.57268	2.64016	Control	0.07436	0.16998	FALSE	1.00449	2.14088	2.92302	2.08005	2.59456	3.15994	2.29003	2.68651	1.78622	2.57764	3.36468	2.00467	3.93475	3.6898	2.30856	2.30881	3.64651	3.20146	2.75919	1.99274	2.6961	3.11231	0.87581	2.7517	2.55575	2.48372	2.87133	4.98719	2.66931	2.24145	1.42782	1.45081	2.30274	2.22874	2.07356	1.79766	2.15479	2.34574	2.05673	2.99766	3.47901
76	G04	Asp-Leu	2.9023	2.31018	Patient	0.90531	0.97651	FALSE	1.72431	4.08029	2.60463	2.0633	2.22994	3.11828	2.07941	2.62228	1.72851	2.39345	2.8137	2.27838	3.20556	3.04575	2.16369	1.91535	2.07759	2.89805	2.4777	1.64065	2.28216	2.88516	1.81843	2.26838	2.05193	2.26259	1.91382	4.11726	2.24682	1.92683	1.65691	1.51678	2.01572	2.10359	1.8126	1.61916	1.85138	2.00907	1.85473	2.11259	2.9228
77	G05	Asp-Lys	1.39442	2.30427	Control	0.06696	0.1607	FALSE	0.87649	1.91234	2.59303	1.83901	2.13566	2.49999	2.36741	2.46508	1.90778	2.37001	2.81907	1.78931	3.32088	2.77717	2.07733	1.92799	2.08039	2.80646	2.60638	1.70252	2.29959	2.97846	2.24772	2.23854	2.37812	2.39446	2.02582	3.90255	2.62437	1.92594	1.27227	1.23433	1.9813	1.934	1.73631	1.63984	1.9246	2.03456	1.90131	1.99182	3.23532
78	G06	Asp-Phe	0.71857	1.83871	Control	0.0185	0.1203	FALSE	0.69823	0.73891	1.99835	1.73132	1.78709	2.03899	1.50764	1.73573	1.43976	1.88964	2.12544	1.57392	2.65479	2.03391	1.59374	1.48775	1.67694	2.31023	2.06722	1.5795	1.78468	2.13667	2.1048	1.75374	1.80843	1.95891	1.55014	3.26596	1.95298	1.56212	0.93447	1.10578	1.64087	1.43378	1.41407	1.0383	1.4128	1.53812	1.4379	2.05759	2.40467
79	G07	Asp-Trp	1.29758	2.23329	Control	0.03847	0.13188	FALSE	1.18389	1.41126	2.46853	1.82237	2.67313	2.54898	1.8025	2.11315	1.22074	2.43872	2.94243	2.08056	3.35738	2.49362	2.10603	1.94942	2.06879	2.77178	3.01953	1.81347	2.23945	3.14908	2.16955	2.2219	2.39789	2.36847	1.95364	0.32842	2.70207	2.54443	1.18358	1.64348	1.77264	1.90103	1.80278	1.26639	1.85068	2.0303	2.15864	1.89297	2.94827
80	G08	Asp-Val	1.74808	1.66808	Patient	0.65124	0.80153	FALSE	1.75157	1.7446	1.63864	1.72914	1.42952	1.67782	1.84508	1.48301	1.24242	2.14862	2.01447	1.35382	2.46982	1.89555	1.54118	1.39146	1.96817	2.05213	1.81691	1.9372	1.57256	2.36087	1.70638	1.51246	1.64859	1.726	1.32937	0.38138	2.13048	1.91911	0.75075	1.04707	1.46882	1.20914	1.3696	0.98576	1.26688	1.48639	1.30951	1.51341	2.31552
81	G09	Glu-Ala	1.45159	2.19613	Control	0.13391	0.26235	FALSE	0.91948	1.9837	2.02361	1.66248	2.27124	2.76583	1.78703	1.98704	1.60228	2.01635	2.58751	1.93841	3.81139	2.45842	2.05886	1.7275	2.03682	3.31395	2.54303	2.76015	2.11209	2.40844	2.29511	1.9401	2.12373	2.18286	1.67758	2.6601	3.06726	2.40084	1.02269	1.3867	2.46847	1.72399	2.46293	1.35963	1.71195	1.82082	1.64303	1.80904	2.08106
82	G10	Glu-Asp	2.32642	2.33543	Control	0.90531	0.97651	FALSE	1.96158	2.69126	1.9558	1.82683	2.56561	2.67989	2.28851	2.24389	1.64403	2.34278	2.84405	2.03683	3.88023	2.06389	2.33122	1.86812	1.36133	3.35775	2.501	2.61165	2.35071	2.10951	2.50036	2.0478	2.24958	2.5171	1.90273	3.84637	2.43928	2.07891	1.34899	1.71598	2.02372	2.14822	1.76768	1.569	2.0058	1.96961	1.79153	2.13681	2.6404
83	G11	Glu-Glu	1.01831	1.58146	Control	0.03847	0.13188	FALSE	0.96319	1.07343	1.45731	1.32613	2.10071	1.70841	1.30088	1.41873	1.78113	1.61989	1.96936	1.23417	2.34152	1.41816	1.43505	1.30767	0.51834	2.11228	1.77052	2.12539	1.65224	1.67899	1.6362	1.53757	1.58829	1.55681	1.16951	2.24203	1.86959	1.15154	0.71154	1.27414	1.58705	1.34648	1.39575	0.94091	1.28957	1.26842	1.53047	1.52261	1.57363
84	G12	Glu-Gly	0.63275	1.46805	Control	0.02381	0.1203	FALSE	0.77617	0.48933	1.29866	1.24022	1.98121	1.65456	1.44435	1.26265	1.04763	1.51262	1.85186	1.1772	2.19325	1.37372	1.33811	1.36588	0.56344	1.66649	1.6157	1.87575	1.73064	1.63736	1.50932	1.33616	1.56109	1.18332	1.11455	3.26563	1.40922	1.81223	0.5182	1.07521	0.93217	1.40689	1.10577	0.93234	1.19982	1.36342	1.23047	1.91979	1.49392
85	H01	Glu-Ser	1.3199	1.6502	Control	0.3787	0.54262	FALSE	0.96164	1.67816	1.64072	1.59795	1.50722	1.58631	1.37835	1.46896	1.10851	1.609	2.34529	1.29928	2.39276	2.24252	1.47041	1.46979	1.60573	2.40823	2.02065	1.3155	1.56501	2.22301	1.50423	1.68517	1.67836	1.70786	1.49099	2.20857	1.86713	1.77545	1.01744	1.14013	1.494	1.42004	1.39417	1.02387	1.28495	1.79969	1.365	1.38726	2.14587
86	H02	Glu-Trp	0.73459	1.32143	Control	0.02101	0.1203	FALSE	0.67458	0.7946	1.31327	1.08457	1.50447	1.58301	1.05947	1.52534	0.94746	1.14963	1.96006	0.86423	1.64956	1.88075	1.12687	1.20661	1.14814	1.93163	1.46113	0.91462	1.27139	1.66116	1.09461	1.57997	1.14167	1.37325	1.13934	1.63877	1.43849	1.34421	1.12078	0.93652	1.44369	1.18471	1.0901	0.83434	1.09554	1.27134	1.21063	1.32536	1.62677
87	H03	Glu-Tyr	0.79802	2.14584	Control	0.0185	0.1203	FALSE	0.73123	0.86482	2.38831	2.0442	1.7757	2.04835	1.73034	2.16156	1.31904	1.98454	2.77036	1.38838	2.56526	3.1976	1.79726	1.81957	1.94001	3.25004	2.4235	1.53206	1.96268	2.61649	1.88037	2.65067	1.68936	2.42761	2.34763	2.84959	2.32836	1.84196	1.11976	1.57675	3.06579	1.9674	1.78712	1.46782	1.78044	2.48983	1.89749	1.79933	2.42871
88	H04	Glu-Val	0.69748	1.64865	Control	0.0185	0.1203	FALSE	0.65513	0.73984	1.8614	1.65213	1.52273	1.66045	1.43168	1.62568	1.1073	1.59866	2.08551	1.07113	2.32591	2.35555	1.51615	1.43416	1.45758	2.40681	1.9468	1.37068	1.54091	1.97893	1.43323	2.00395	1.30194	1.74728	1.36144	2.00491	1.80575	1.30523	0.80709	1.11457	2.01996	1.45658	1.25158	1.14623	1.38604	1.76643	1.37347	1.41444	1.93274
89	H05	Gln-Glu	1.13694	2.61224	Control	0.0185	0.1203	FALSE	0.94387	1.33	2.84871	2.56331	1.98216	2.16443	2.41484	2.45373	1.56957	3.14663	3.81829	1.50922	2.94248	3.44094	2.03948	2.25005	1.76704	5.50752	2.95878	2.69065	2.25133	2.61827	2.41026	2.25248	2.70667	4.71682	1.97143	2.92816	2.6349	1.93605	1.49793	2.32278	2.20299	2.07511	1.73908	1.50098	3.06674	2.8619	2.54407	2.29868	2.55679
90	H06	Gln-Gln	4.95969	2.66766	Patient	0.03039	0.12154	FALSE	3.48969	6.42968	3.2992	2.45734	2.27796	2.61871	2.75161	2.17	2.107	3.662	4.17501	1.59524	2.93297	2.63465	2.24975	2.22638	1.90497	5.19877	2.86074	2.5762	2.33471	2.66056	2.24071	2.39843	2.58505	4.36785	2.01009	3.28113	2.95769	2.28458	1.89901	1.87559	2.23908	2.39924	1.94028	1.40853	2.88939	2.71905	2.65465	2.60656	2.87378
91	H07	Gln-Gly	0.87661	2.06633	Control	0.0185	0.1203	FALSE	0.74345	1.00976	2.20862	1.83598	1.96566	2.33418	2.3563	1.58508	1.78744	2.8958	2.39158	1.25298	2.67028	2.14078	1.94935	1.81624	1.5765	3.19264	1.9053	1.89192	1.83676	2.09002	2.29659	1.80429	2.26049	2.39286	1.49194	2.06826	1.9576	1.94527	1.85169	1.49356	1.5698	2.21098	1.51054	1.24411	1.86301	2.17854	1.73486	2.08935	1.99954
92	H08	Gly-Ala	0.77388	1.60014	Control	0.03039	0.12154	FALSE	0.54349	1.00427	1.74458	1.62991	1.96074	2.01735	1.56784	1.51191	1.73933	1.56528	1.9259	1.76612	2.32142	1.80409	0.23764	1.5139	1.6543	1.66165	1.72193	2.01621	1.48797	2.12628	2.08688	1.46577	1.29191	1.58594	1.14665	1.89717	1.99504	1.62912	0.91439	0.93895	1.99202	1.33833	1.31137	1.11866	1.10811	1.53749	1.38105	1.32503	1.43285
93	H09	Gly-Arg	0.78045	1.04912	Control	0.28434	0.44027	FALSE	0.5189	1.04199	1.08686	0.92047	1.09355	1.1755	1.0512	0.97214	0.89015	0.95357	1.3952	0.83749	1.38766	0.91024	0.92512	1.04808	0.76907	1.20912	1.43831	1.00391	0.99358	1.25804	1.20565	1.05854	0.95801	1.07633	0.83562	1.1747	1.13758	0.78788	0.60797	0.88439	0.94988	1.09159	0.91937	0.72495	0.85777	0.90435	0.9194	1.01038	0.99522
94	H10	Gly-Asn	0.61215	1.17289	Control	0.02692	0.12154	FALSE	0.50383	0.72047	1.26628	1.19095	1.15656	1.32453	1.05955	0.99701	1.00267	0.98947	1.48384	0.96711	1.8024	1.49032	1.08166	1.219	0.43712	1.31196	1.5573	1.67774	1.20888	1.22924	1.34478	1.04431	0.96105	1.26849	0.83487	1.31576	1.27904	1.11641	0.62688	0.83775	0.8829	1.23937	0.92477	0.8306	0.88601	1.17344	0.93204	1.03995	1.17277
95	H11	Gly-Asp	0.66474	1.59153	Control	0.02101	0.1203	FALSE	0.43118	0.8983	1.60403	1.4886	1.55779	1.81422	1.584	1.31422	1.23026	1.50594	2.33556	1.15298	2.34004	1.40395	1.4594	1.53523	0.95434	1.56138	1.75324	2.03315	1.70612	2.08862	2.14607	1.54478	1.5261	1.5843	1.32215	2.32787	1.67035	1.53837	0.774	1.17646	1.4675	1.45647	1.7058	0.99589	1.31725	1.32558	1.34631	1.37118	1.73334
96	H12	D-(+)-Glucose	3.73933	4.21917	Control	0.7571	0.87568	FALSE	2.3104	5.16826	4.54048	3.50871	4.54942	4.47051	3.65796	4.84461	2.91455	4.94647	6.47902	4.38469	5.18915	3.59975	5.31438	4.46088	2.18869	2.44124	4.57968	2.23355	5.0635	2.98601	3.49477	5.55432	6.38363	1.97772	5.03054	3.47767	2.24063	2.67696	3.29065	4.8254	7.3865	5.45887	5.3406	2.41346	3.90299	4.9854	5.53905	3.90667	2.76123
[truncated: 11 more columns]

## Sheet: PM-M3
	Well	Compound	Mean Patient	Mean Control	Higher Mean	Unadjusted p-value	Adjusted p-value	p < 0.05 (Adjusted)	Patient 2 (LOF)	Patient 3 (LOF)	Control 1	Control 2	Control 3	Control 4	Control 5	Control 6	Control 7	Control 8	Control 9	Control 10	Control 11	Control 12	Control 13	Control 14	Control 15	Control 16	Control 17	Control 18	Control 19	Control 20	Control 21	Control 22	Control 23	Control 24	Control 25	Control 26	Control 27	Control 28	Control 29	Control 30	Control 31	Control 32	Control 33	Control 34	Control 35	Control 36	Control 37	Control 38	Control 39
1	A01	NegativeControl	1.27198	1.9929	Control	0.02381	0.06628	FALSE	1.06475	1.47921	1.86526	1.74536	2.85455	2.55117	1.6893	2.01792	2.16978	2.06242	2.3965	1.70135	2.79216	2.4428	2.38101	1.66629	2.01137	2.18108	2.22839	1.50851	1.99503	2.06151	1.6716	2.00073	2.29925	1.94815	2.38507	2.82337	2.31499	1.97335	1.63818	1.51066	1.09333	1.89317	1.64821	1.416	1.5698	1.76768	1.57028	1.49918	2.29421
2	A02	NegativeControl	0.89025	1.95921	Control	0.02381	0.06628	FALSE	0.76611	1.01439	1.81084	1.70965	1.73792	2.58633	1.59748	1.78263	2.14028	1.93421	2.33282	1.62715	2.89904	2.72152	2.37581	1.64448	2.31907	2.05531	2.55716	1.35772	1.94382	2.13441	1.80019	2.03243	2.27913	2.10153	2.0981	2.36845	2.52579	1.84952	1.49139	1.45461	0.99098	2.07165	1.54868	1.3673	1.76328	1.77088	1.47729	1.56353	2.56742
3	A03	NegativeControl	1.08206	1.79154	Control	0.02692	0.06628	FALSE	1.01156	1.15256	1.98826	1.4539	1.552	2.47902	2.04948	1.62545	1.34351	1.82553	2.0753	1.88129	2.88035	2.39257	2.03506	1.50727	1.62861	1.89752	1.9546	1.18322	1.70434	1.89163	1.64084	1.76745	1.94428	2.18199	2.08587	2.18377	2.59577	1.80734	1.32894	1.53769	0.92512	1.6079	1.13629	1.56914	1.33643	1.48256	1.5834	1.4363	2.07981
4	A04	Gly-Gly	0.95083	2.02782	Control	0.02381	0.06628	FALSE	0.68867	1.21299	2.43397	1.68031	1.78854	2.6812	1.23491	1.99443	1.75132	2.13419	2.45164	1.65103	2.96239	2.68381	2.45091	1.89531	1.91808	2.45498	2.22276	1.57063	1.9655	2.37539	1.86376	2.08258	2.42875	2.23189	1.91192	2.31889	2.57998	1.83379	1.5511	1.89184	1.08309	1.97492	1.64093	1.46025	1.56565	1.67792	1.65885	1.4715	2.96823
5	A05	Gly-His	0.72798	1.63841	Control	0.02692	0.06628	FALSE	0.49552	0.96045	1.99601	1.39795	1.51506	2.20787	1.16172	1.60252	1.4388	1.659	2.14525	1.29338	2.43088	2.15934	1.89365	1.65814	1.56759	2.20257	1.88125	1.25776	1.66102	1.72096	1.38315	1.55204	1.97369	1.89066	1.54702	2.09223	2.12375	1.50213	1.49441	1.17339	0.82892	1.6578	1.21985	1.16908	1.36147	1.43933	1.36719	1.19549	0.7927
6	A06	Gly-Ile	0.87864	1.76392	Control	0.02692	0.06628	FALSE	0.77949	0.97779	2.14008	1.41826	1.56401	2.38383	1.45916	1.5814	1.37771	1.75748	2.28314	1.72129	2.55716	2.16577	1.86515	1.54196	1.47529	1.86928	1.99454	1.45642	1.82905	2.01385	1.67137	1.82353	1.99309	2.21251	2.18703	2.29242	2.04713	1.53216	0.77203	1.49339	0.87249	1.79578	1.43003	1.19344	1.48336	1.62418	1.93386	1.3026	2.01779
7	A07	Gly-Leu	2.01567	2.24181	Control	0.52063	0.67541	FALSE	1.59221	2.43912	2.12377	1.8058	1.73538	3.49055	1.8683	2.12238	1.68065	2.18449	2.94161	2.04954	3.34795	2.78036	2.75109	1.96284	1.79112	2.43194	2.40049	1.85729	2.14507	2.57062	2.72377	2.14647	2.45891	2.71561	2.67163	2.74237	2.55072	3.03487	0.96032	1.79819	1.14249	2.13035	2.05804	1.57151	1.67528	1.89849	1.8424	1.5896	2.5958
8	A08	Gly-Lys	0.56705	1.46223	Control	0.02101	0.06628	FALSE	0.47861	0.65548	1.30677	1.13006	1.87562	2.21999	1.20172	1.53718	1.75609	1.56188	1.89441	1.45047	1.83878	1.62042	1.64293	1.18691	1.37511	1.21398	1.45117	1.19548	1.39883	1.30186	1.41693	1.30859	1.69546	1.91657	1.57108	1.89381	1.81542	2.11621	0.95138	1.04929	0.52179	1.22819	1.25668	1.32011	1.0552	1.16822	1.13124	0.95454	1.80917
9	A09	Gly-Met	0.71918	1.77523	Control	0.02101	0.06628	FALSE	0.55895	0.87942	2.023	1.56685	1.61815	1.96954	1.40856	1.64285	1.32148	1.71448	2.13568	1.90844	2.51283	2.11116	1.48672	1.71975	1.81149	0.96583	2.09668	1.57028	1.5973	1.95109	1.75695	1.63545	2.36653	2.40733	2.20229	2.17703	2.4762	1.95403	0.84035	1.66873	1.00984	1.59095	1.23893	1.01663	1.47399	1.6556	1.5473	1.16038	1.91196
10	A10	Gly-Phe	0.55993	1.69713	Control	0.0185	0.06628	FALSE	0.5466	0.57326	1.71243	1.45137	1.53376	2.12027	1.21385	1.42683	1.40238	2.03406	2.1527	1.39298	2.52177	2.07221	1.08724	1.61869	0.64521	1.19181	2.02288	1.53647	1.6813	1.90566	1.76909	1.74403	2.06655	2.3102	2.23272	2.06912	2.47231	2.12991	0.75207	1.68548	0.8239	1.72274	1.3693	0.88196	1.32125	1.47744	1.3767	1.2537	1.99674
11	A11	Gly-Pro	0.64111	1.50579	Control	0.02692	0.06628	FALSE	0.43525	0.84697	1.44609	1.3114	1.4105	2.01909	1.33986	1.77783	1.48701	1.70197	1.93927	1.37576	2.18831	1.7175	1.07703	1.41371	0.46505	0.51581	1.70619	1.4722	1.47333	1.71984	1.57333	1.37783	1.69157	1.57356	1.90878	1.76003	1.92896	1.86238	0.66809	1.43234	0.98049	1.4894	1.31139	0.93591	1.23804	1.3554	1.30836	1.21627	1.51112
12	A12	Gly-Ser	0.86617	1.63777	Control	0.0483	0.09274	FALSE	0.52554	1.2068	1.494	1.40142	2.44339	2.13989	1.33786	1.54807	2.15768	1.59838	2.09157	1.67783	2.44618	1.85904	0.96177	1.53051	0.45099	0.65346	1.9182	1.32294	1.48902	1.89294	1.76792	1.50432	1.62953	1.21191	1.44956	1.89101	2.08602	2.34437	0.82742	1.55495	0.86033	1.49565	1.60986	0.78038	1.41046	1.36299	1.79785	1.19117	1.96215
13	B01	Gly-Thr	0.74142	1.58345	Control	0.02101	0.06628	FALSE	0.65969	0.82315	1.46724	1.62726	1.95423	2.16423	1.20729	1.24089	2.07737	1.69686	1.84181	1.60271	2.63047	2.24579	1.89088	1.63187	1.39199	1.88159	1.95387	1.05901	1.24999	2.0631	1.482	1.55828	1.94311	1.70339	1.82555	1.56776	1.52933	1.82082	1.54209	1.19516	0.83775	1.55271	1.29492	0.70266	1.435	1.65929	1.31742	1.54697	1.65884
14	B02	Gly-Trp	1.19105	1.79281	Control	0.03039	0.06784	FALSE	1.02922	1.35288	1.692	1.4543	1.52045	2.12791	1.47846	1.80459	1.65447	1.64648	2.3905	1.57009	2.41695	2.41207	1.84524	1.56996	1.55382	1.90219	2.07381	1.27261	1.68405	2.11943	1.54097	1.95181	2.1432	1.97905	1.64147	2.03249	2.09014	1.79922	2.47285	1.37484	1.38201	2.37552	1.9114	1.09366	1.3878	1.58288	1.58476	1.78776	2.12963
15	B03	Gly-Tyr	1.16114	1.99363	Control	0.03039	0.06784	FALSE	0.88278	1.43949	1.77962	1.46243	1.53237	2.30661	1.50948	2.08913	1.76267	1.91892	2.46451	1.59873	3.31283	2.69408	2.04851	1.77023	1.79098	2.27856	2.30102	1.36314	1.86723	2.33532	2.13627	2.09075	2.65959	2.19848	1.7401	2.42871	2.36664	2.0184	2.21073	1.49919	1.0999	2.24623	1.75009	1.45374	1.53613	1.74265	1.69147	1.7762	2.31646
16	B04	Gly-Val	1.01138	2.14166	Control	0.02101	0.06628	FALSE	0.92188	1.10088	2.07305	1.63358	2.01769	2.70318	1.67459	2.35178	2.04268	2.18542	2.73337	1.697	2.94916	2.95886	2.24218	2.01696	1.90834	2.29472	2.3826	1.66296	1.98021	2.42379	1.87263	2.13557	2.57198	2.37021	1.90235	2.91948	3.25755	2.28532	2.03056	1.60867	1.27541	2.2014	1.71815	2.47968	1.72989	1.87977	1.74552	1.56385	2.4602
17	B05	His-Ala	1.09039	2.2039	Control	0.02101	0.06628	FALSE	0.73762	1.44316	2.49553	1.65216	2.00205	2.79515	1.94667	2.402	2.18108	2.16267	2.67355	1.74191	3.46805	3.17241	2.31713	2.01934	2.01078	2.42012	2.43386	1.84965	2.10407	2.35761	1.86192	2.19048	3.0904	2.90647	1.98372	2.64116	2.68822	2.71224	1.81387	1.69778	1.24513	2.21993	1.56101	2.24002	1.66477	1.95407	1.65259	1.52813	2.92437
18	B06	His-Asp	1.47303	2.36393	Control	0.0483	0.09274	FALSE	1.11354	1.83252	2.34113	1.8905	2.06987	2.83726	1.81674	2.38198	2.10754	2.4702	2.8272	2.21438	3.97145	3.28972	2.32992	2.07034	2.02472	2.4224	2.62186	2.18412	2.17542	2.95696	2.18933	2.50457	3.00314	2.60643	2.7579	2.95554	2.39166	2.98269	1.1069	1.76901	1.17755	2.42115	1.83269	1.39985	1.93978	2.26814	1.87389	1.54741	3.22453
19	B07	His-Glu	0.62941	1.87769	Control	0.02101	0.06628	FALSE	0.58491	0.67391	1.7719	1.27856	1.52616	2.95282	1.68605	1.69573	1.65349	2.16851	2.39553	1.79409	2.61044	2.3749	1.78447	1.54037	1.54259	1.79739	2.08961	1.67334	1.61501	2.51457	1.73427	1.73212	1.8652	2.27409	2.32687	2.56019	2.06817	2.5669	0.62244	1.48832	0.96192	1.86638	1.69926	1.55643	1.53027	1.67201	1.52887	1.57603	2.43746
20	B08	His-Gly	1.23495	2.33358	Control	0.03039	0.06784	FALSE	0.86663	1.60327	2.24972	1.93934	1.85734	3.03115	2.41443	2.11595	2.37858	2.23286	2.97124	1.91156	3.21384	2.56679	2.27194	2.10473	2.11441	2.09205	2.54279	2.3503	2.08113	2.64955	2.3302	2.0825	2.36339	3.30033	2.90944	3.20871	2.9482	2.56511	0.9277	1.90019	1.29648	2.09093	2.30415	1.26412	1.88882	2.25582	2.08478	1.55378	2.87122
21	B09	His-His	1.59636	2.69357	Control	0.0483	0.09274	FALSE	1.18945	2.00328	2.70346	2.30213	2.20978	3.92134	2.37159	2.54908	2.64993	2.99229	3.36817	2.69388	4.75178	3.00283	1.84064	2.6079	2.24505	0.85854	3.07606	2.92458	2.54736	3.1461	2.92074	2.59779	2.14614	2.66922	2.52036	2.93051	3.14056	2.85888	0.99499	2.49446	1.71322	2.55096	2.09671	1.52831	2.37032	2.82091	2.28406	1.98463	3.55955
22	B10	His-Leu	1.928	1.83812	Patient	0.86773	0.94662	FALSE	1.28764	2.56836	1.93268	1.62318	1.55301	2.98296	1.61993	1.7827	1.64052	1.84738	2.33102	1.90272	2.99536	2.06624	1.10578	1.82534	1.18551	0.77207	2.1752	1.90861	1.81249	2.15622	1.74743	1.73871	1.27736	2.11193	1.61632	1.84209	2.32554	2.07161	0.82616	1.71201	1.09795	1.89779	1.55734	1.04312	1.48544	1.74377	1.49371	1.41098	2.45712
23	B11	His-Lys	1.22945	1.85332	Control	0.08243	0.13188	FALSE	1.32457	1.13434	1.74052	1.56057	1.61743	2.59937	1.81776	1.78081	2.2131	2.35031	2.26904	1.5316	3.11619	2.06615	1.06912	1.7615	1.01193	0.61983	2.1133	1.73744	1.66725	2.15896	1.79247	1.74258	1.73357	2.13219	2.04324	2.36899	2.28056	2.50161	0.7994	1.70794	0.83631	1.88945	1.67503	1.05198	1.52698	1.84107	1.55254	1.26695	2.38966
24	B12	His-Met	1.03758	2.35218	Control	0.02692	0.06628	FALSE	0.9441	1.13105	2.50004	2.2322	2.21665	3.05455	2.14433	2.09237	3.65971	2.61758	3.04015	1.70465	3.84005	2.89399	1.30615	2.53806	0.79002	0.94504	2.84941	2.32941	2.10588	2.69218	2.11914	2.14311	2.62605	2.94864	2.70423	2.74482	3.12022	2.88671	1.45199	2.15795	1.4442	2.26047	2.35083	1.25627	2.01009	2.25768	2.11976	2.02774	2.87502
25	C01	His-Pro	1.30764	1.87534	Control	0.07436	0.1298	FALSE	1.01668	1.5986	1.93704	1.64417	1.60741	3.10121	1.46616	1.6315	1.70021	2.26143	2.56547	1.34901	2.83518	2.38795	2.00467	1.72089	1.92462	1.81325	2.17117	1.21868	1.63188	2.31466	1.53689	1.98421	2.22066	2.05542	2.15791	2.42438	2.05954	1.9855	1.85993	1.53291	1.02404	2.01945	1.47784	0.89393	1.5626	1.70232	1.6814	1.64039	2.3755
26	C02	His-Ser	1.22268	1.41891	Control	0.58424	0.70996	FALSE	0.74283	1.70254	1.36129	1.10712	1.77804	1.69185	1.02152	1.41588	1.27686	1.26322	1.70939	1.40628	2.25589	1.81264	1.6366	1.28818	1.11878	1.84585	1.86581	1.01339	1.28019	1.78096	1.30765	1.35423	1.7654	1.86887	1.26407	1.76614	1.64911	1.64373	1.33779	1.00622	0.745	1.43796	0.92475	0.68267	1.18831	1.31547	1.17321	1.26669	1.76255
27	C03	His-Trp	0.92226	1.55281	Control	0.02101	0.06628	FALSE	0.87033	0.97418	1.47305	1.31188	1.26834	2.22273	1.11314	1.69095	1.435	1.42792	1.96369	1.52017	2.14869	1.85898	1.55864	1.45447	1.27945	1.70313	1.73891	1.22836	1.30714	1.9575	1.31507	1.56274	1.78269	1.834	1.38189	1.79298	1.84258	1.5926	1.74865	1.03862	0.90248	1.93978	1.37424	1.40149	1.13216	1.42268	1.32423	1.32735	1.95027
28	C04	His-Tyr	1.63458	2.50868	Control	0.10067	0.15588	FALSE	1.4498	1.81936	3.22986	2.21213	2.13702	2.96726	1.92596	3.37031	2.54877	2.41273	2.47254	2.01392	3.39984	3.20528	1.81157	1.65824	1.67277	2.01541	2.37118	1.69712	2.66349	2.9016	2.67407	1.90922	4.34809	2.20546	1.79505	2.65384	1.74144	2.36186	2.96119	1.36195	1.30908	3.55763	1.55301	1.1362	2.50815	2.8478	2.39279	1.81261	3.56366
29	C05	His-Val	0.86085	1.84641	Control	0.02101	0.06628	FALSE	1.02768	0.69402	2.00904	1.59515	1.77131	2.38521	1.44676	2.01208	1.56812	1.92438	2.38076	1.42941	3.01889	2.47317	1.74806	1.71905	1.74533	1.98035	2.14474	1.48479	1.51155	2.10735	1.399	1.68581	2.17841	2.29535	1.61306	2.1571	2.30861	2.33045	1.46431	1.23784	0.98964	1.98215	1.26207	1.81857	1.46534	1.70975	1.41127	1.37065	1.96501
30	C06	Ile-Ala	1.09646	1.63093	Control	0.02381	0.06628	FALSE	1.10487	1.08804	1.60925	1.34516	2.20409	1.84889	1.11104	1.46455	1.37356	1.54798	1.86843	1.86706	2.2879	1.98882	1.66104	1.37862	1.72534	1.80647	1.66106	1.32584	1.29879	1.98411	1.73222	1.42656	2.30712	1.76159	1.47518	2.42702	1.61912	2.43328	1.23758	1.5649	0.85361	1.53667	1.23361	1.66286	1.26656	1.4455	1.48006	1.25927	1.72546
31	C07	Ile-Arg	2.6786	2.50815	Patient	0.55198	0.68819	FALSE	2.32957	3.02763	2.52082	2.01138	2.05951	3.13166	1.74515	2.03844	2.17874	2.24072	3.21712	2.24217	3.0613	2.89428	2.50796	2.30663	2.25955	2.17393	2.93511	2.30278	2.03688	3.54158	2.59347	2.58357	2.93515	3.37593	3.11346	3.16684	2.61571	2.76742	0.81983	2.12003	1.39449	2.38717	2.2889	1.92866	2.00448	2.32151	2.16497	2.99905	2.83075
32	C08	Ile-Asn	1.25408	2.18791	Control	0.02692	0.06628	FALSE	1.32635	1.18181	2.52133	1.82418	1.96578	3.60795	1.7098	1.88362	2.24555	2.21823	2.70331	1.96154	2.79291	2.30805	2.17398	2.06178	2.0755	1.46127	2.45947	1.93596	1.64433	2.12946	2.17857	2.03555	2.62856	2.46621	1.7509	3.11128	2.97655	2.28791	0.79343	2.03286	1.27193	1.86615	1.96648	2.04896	1.815	2.26192	1.7549	1.77409	2.40897
33	C09	Ile-Gln	5.12602	2.19714	Patient	0.0185	0.06628	FALSE	4.49342	5.75862	2.89843	1.81721	3.0472	3.18526	1.99311	1.66644	2.98838	2.29822	2.74523	2.07169	3.12589	2.01725	1.4399	1.80111	1.00793	0.80804	2.20886	2.28302	2.14757	2.19544	2.02884	1.86555	1.95192	2.39847	2.00233	2.43473	2.67246	2.22274	0.5931	1.96799	1.43937	1.98598	1.22196	1.24708	2.34138	2.67592	2.36922	2.14441	2.28044
34	C10	Ile-Gly	1.40333	2.25402	Control	0.06017	0.10697	FALSE	1.48482	1.32185	2.46638	2.12923	3.22265	2.90702	2.14574	2.12461	2.23943	2.08992	2.7445	1.94671	3.70912	2.52769	1.73981	2.04595	1.30208	0.94338	2.55831	2.24443	1.7952	2.44217	2.36303	1.86957	2.40695	2.65288	1.93291	3.19863	3.04338	3.05293	0.96358	2.65555	1.23946	2.12333	1.92224	1.21441	1.72843	2.1486	1.83855	1.87964	2.87231
35	C11	Ile-His	1.16151	2.09161	Control	0.04315	0.08813	FALSE	1.38317	0.93985	2.15735	1.76224	1.88036	3.10003	1.95772	2.01855	2.07719	2.16083	2.88734	1.79941	3.63965	2.3703	1.46344	2.01993	1.21171	0.68453	2.45758	1.97368	1.8017	2.49209	2.22667	1.83094	1.90719	3.07977	1.93638	2.28062	2.60295	2.53831	0.76434	1.93288	1.28475	2.05911	1.70894	1.17811	1.73848	2.01986	1.66435	1.8219	2.57511
36	C12	Ile-Ile	0.66643	1.69884	Control	0.03039	0.06784	FALSE	0.74188	0.59099	1.64285	1.60977	1.48379	2.19229	1.81194	1.62588	1.6619	1.78951	2.18421	1.47425	2.61023	1.90129	0.70631	1.62087	0.53121	0.65839	1.94666	1.56235	1.57534	2.14698	1.94433	1.64584	1.7023	2.20972	1.61739	1.93326	2.06055	2.34409	0.75622	2.01265	0.9745	1.6381	1.56298	0.83686	1.46538	1.75036	1.55767	2.30879	1.94987
37	D01	Ile-Leu	2.12785	1.62949	Patient	0.9431	0.96317	FALSE	0.95332	3.30238	1.54123	1.74836	1.31715	1.86063	1.04549	1.7504	1.34934	1.50603	2.01923	1.69233	2.0407	2.0071	1.85853	1.46643	1.50893	1.75507	2.10141	1.1719	1.40999	2.21095	1.71148	2.06384	1.74234	2.02421	1.7769	2.34887	1.7453	1.69047	1.62707	1.24014	0.81269	1.69095	1.34554	0.75829	1.43879	1.40723	1.31721	1.82042	1.87885
38	D02	Ile-Met	1.17515	2.47111	Control	0.02381	0.06628	FALSE	0.76975	1.58055	2.62933	2.1897	2.3418	2.92971	1.95311	2.37595	2.41637	2.20122	3.4817	2.86387	3.33704	3.13094	2.66988	2.30733	2.49829	2.49555	2.79367	2.07422	1.93034	2.77848	1.74481	2.46374	2.86005	2.93185	2.18592	3.32007	2.65531	2.92744	2.42881	1.87969	1.403	2.7948	2.54939	1.39159	1.85426	2.38696	1.87322	3.01971	2.6217
39	D03	Ile-Phe	1.07184	1.64583	Control	0.08243	0.13188	FALSE	1.4582	0.68548	1.92143	1.36123	2.23321	2.39067	1.12793	1.5068	1.46488	1.45867	2.0429	1.54334	0.51045	2.05741	1.72184	1.58919	1.57048	1.99425	1.76133	1.23698	1.4583	1.84545	1.73727	1.46304	2.44277	2.09103	1.44613	1.96391	1.59393	1.59387	1.42522	1.35923	0.78519	1.60057	1.37442	0.68826	1.27942	1.56366	1.32197	1.51033	2.14847
40	D04	Ile-Pro	1.05782	1.65666	Control	0.02381	0.06628	FALSE	1.06067	1.05496	1.61493	1.33665	2.14793	2.30108	1.12111	1.48009	1.35089	1.80129	2.02692	1.46001	2.3186	2.02853	1.57278	1.62486	1.47765	1.76083	1.81396	1.30644	1.36119	2.17152	1.61358	1.57663	2.02245	1.93612	1.78259	2.08473	2.01567	1.80506	1.36067	1.44129	0.84511	1.65459	1.24468	1.34633	1.42736	1.45447	1.29119	1.79357	1.86864
41	D05	Ile-Ser	1.27221	1.45609	Control	0.26348	0.37197	FALSE	1.23783	1.30659	1.56074	1.13318	1.91903	1.36395	1.00172	1.35291	1.14857	1.4682	1.78367	1.6693	2.01973	1.84829	1.40526	1.29962	1.36174	1.43134	1.51441	1.15588	1.13317	1.68831	1.32484	1.37721	1.57824	2.0701	1.19658	1.8968	1.67118	1.71342	1.43372	1.44548	0.67393	1.4964	1.19722	1.30466	1.03972	1.3869	1.17719	1.57503	1.40737
42	D06	Ile-Trp	2.16983	2.62886	Control	0.1467	0.21667	FALSE	2.06836	2.2713	2.57406	2.15007	2.65554	2.94	2.02075	2.36748	2.05035	2.62271	3.50971	2.28484	3.55398	3.19688	2.56304	2.33284	2.46892	2.49476	2.93256	2.0707	2.03841	3.38861	2.56365	2.98945	3.11017	3.17782	2.25231	3.35442	3.11655	3.54331	2.72253	1.79437	1.67889	3.04406	2.55455	1.85367	2.03713	2.36602	2.31534	2.58463	2.50159
43	D07	Ile-Tyr	1.58559	2.19582	Control	0.06017	0.10697	FALSE	1.50098	1.6702	2.216	1.68839	1.94059	3.48929	1.48847	1.87846	2.01536	2.19014	2.66947	1.77043	3.24962	2.64833	2.1933	1.88155	1.99864	2.04941	2.28916	1.76659	1.62923	2.66685	2.22032	2.60455	2.25767	2.60286	1.78875	2.80102	2.6244	2.35649	1.97514	1.49946	1.18607	2.28239	1.92938	1.6496	1.72203	1.98848	1.7418	2.76832	2.28331
44	D08	Ile-Val	0.88738	1.73672	Control	0.02381	0.06628	FALSE	0.79989	0.97487	1.82264	1.55537	2.37047	2.6378	1.29045	1.51612	1.49226	1.80714	2.04603	1.48656	2.31707	1.81992	1.8754	1.59798	1.33263	0.84782	2.02599	1.48355	1.45341	1.90208	1.83619	1.46851	1.90185	2.37517	1.42764	2.09307	2.39037	1.90728	1.44814	1.39176	0.88488	1.54944	1.69853	1.03064	1.52048	1.68146	1.38766	1.5236	2.06341
45	D09	Leu-Ala	2.54828	2.11318	Patient	0.90531	0.95505	FALSE	1.44611	3.65045	2.54167	1.8739	2.30778	2.72955	1.47112	1.96206	2.19741	2.19798	2.3524	2.05423	2.75774	2.43984	2.16625	1.9667	1.4473	0.90209	2.39054	1.91043	1.69028	2.68679	2.27983	1.73574	2.16673	2.61168	1.73804	2.48578	3.08745	2.66045	1.51896	1.73684	1.17487	1.95869	2.13865	1.42329	1.44712	1.8639	1.62973	2.0212	3.00298
46	D10	Leu-Arg	2.5289	2.10427	Patient	0.86773	0.94662	FALSE	1.49699	3.5608	2.42308	2.32532	2.09871	2.62389	1.61108	1.8935	1.84564	2.0328	2.77833	2.41672	2.85487	2.04661	1.67203	2.20888	1.07336	1.0631	2.63524	2.12558	1.95652	2.78749	2.1718	1.9155	1.66721	2.4706	1.91776	2.26976	2.68531	2.18164	1.74577	1.63606	1.35601	2.08299	2.38368	1.50224	1.62814	2.01628	1.80413	2.30431	2.6704
47	D11	Leu-Asn	2.34363	1.70429	Patient	0.35347	0.47794	FALSE	1.61797	3.06928	1.88344	1.42698	1.62227	2.50317	1.37909	1.50695	1.98679	1.69148	1.88372	1.52886	2.69874	2.08067	1.73607	1.5524	1.00106	0.97274	1.87148	1.32007	1.24999	1.96321	1.78627	1.28852	1.68889	1.89056	1.40103	2.46372	2.22922	2.15705	1.54274	1.4291	1.0305	1.62852	1.57346	1.03541	1.20728	1.49284	1.2706	1.88126	2.06249
48	D12	Leu-Asp	2.58267	2.11317	Patient	0.7571	0.87568	FALSE	1.75522	3.41013	2.00648	2.61249	1.9249	2.84787	1.7293	2.02468	2.09535	2.44092	2.69122	1.74345	3.21588	2.42535	1.47662	1.96898	0.65086	0.6106	2.45199	2.10041	1.89143	2.63168	2.48188	1.98752	2.06555	2.38807	1.9476	1.89815	2.71451	2.81192	2.23688	1.87006	1.11749	2.21615	2.04308	1.70235	1.75894	1.95191	1.98942	1.96398	2.85244
49	E01	Leu-Glu	3.84431	1.92208	Patient	0.08243	0.13188	FALSE	2.11485	5.57377	1.82424	1.67709	2.49025	2.21887	1.41542	1.85658	1.95083	1.75722	2.49216	1.91136	2.79819	1.81458	2.10994	1.64226	2.19064	2.36829	2.35062	1.55046	1.37742	2.74029	1.9494	1.93652	2.57872	1.70383	1.83398	2.88411	1.95449	2.01242	1.81023	1.54883	1.05934	1.98536	1.66591	0.87739	1.71831	1.6174	1.60172	2.22214	2.0969
50	E02	Leu-Gly	2.98319	2.07128	Patient	0.40501	0.54002	FALSE	1.86503	4.10135	2.29275	1.82838	2.88574	2.83766	1.81236	2.08081	1.59478	2.09491	2.72124	2.51727	3.14888	2.60043	2.24803	1.88441	2.178	2.27692	2.33207	1.58183	1.74388	2.43162	1.8095	1.98135	2.55385	2.33595	2.42863	2.65028	2.34154	2.03173	2.00247	1.53411	0.94029	2.31056	1.80483	0.84683	1.32935	1.84336	1.52702	1.72521	2.45575
51	E03	Leu-His	2.23576	1.87869	Patient	0.79355	0.89624	FALSE	1.3748	3.09671	2.01484	1.66941	2.40528	2.94724	1.43061	1.89166	1.22044	1.85795	2.01622	1.67073	2.9759	2.2822	1.86458	1.82667	1.78514	1.99643	2.00822	1.319	1.53917	2.37603	1.64634	1.8442	2.41728	2.1501	1.63935	2.35197	2.04204	2.07112	1.58037	1.62958	0.96032	2.08217	1.44498	0.94304	1.34425	1.73915	1.35174	1.98189	2.15928
52	E04	Leu-Ile	4.22793	2.71879	Patient	0.03422	0.07467	FALSE	3.58623	4.86963	2.92774	2.16697	2.45134	3.43322	2.00702	2.69981	1.80857	2.73721	3.26466	2.80243	3.66532	3.29004	2.54063	3.10805	2.63354	3.02347	3.00363	2.12352	2.17346	3.66146	2.52739	2.76346	3.41617	3.0868	2.42547	3.69669	3.40074	2.80138	2.38761	1.95691	1.53371	2.88179	2.24975	1.45487	2.10453	2.39746	2.06985	2.59007	2.63042
53	E05	Leu-Leu	2.17559	1.73777	Patient	0.72119	0.84432	FALSE	1.35938	2.9918	1.75579	1.3339	2.19041	1.64246	1.18975	1.65677	1.07196	1.62715	1.89604	2.25058	2.13546	2.0218	1.39909	1.51226	1.6307	1.8233	2.01106	1.37623	1.33474	1.98952	1.71122	1.64726	2.15074	2.26289	1.44918	2.40111	2.50686	2.06403	1.4575	1.28006	1.00095	1.68063	1.4459	1.57079	1.17469	1.46466	1.23814	1.97785	1.80759
54	E06	Leu-Met	2.03224	1.79394	Patient	0.79355	0.89624	FALSE	1.40693	2.65754	1.99269	1.64105	1.65697	2.22639	1.29034	1.60284	1.21807	1.72349	2.09891	2.11565	2.66545	2.1964	1.67628	1.68376	1.77196	1.71618	1.84059	1.4395	1.28835	2.07827	1.51215	1.58324	2.14062	2.08099	1.54444	2.48119	1.9927	2.31548	1.51297	1.39692	0.94773	1.75154	1.62054	1.93637	1.35372	1.53904	1.37428	1.9026	1.77144
55	E07	Leu-Phe	2.46929	2.19222	Patient	0.9431	0.96317	FALSE	1.52182	3.41677	2.3396	1.81153	2.03918	2.60983	1.61327	2.02187	1.64078	2.2292	2.63434	2.20988	3.29772	2.72028	2.07692	1.97468	2.2817	2.46876	2.45765	1.85325	1.70043	2.7328	2.54506	2.05583	2.89982	2.5063	2.03695	2.7728	2.75916	2.7689	1.82643	1.68106	1.07917	1.85876	1.89825	1.27176	1.66916	1.86443	1.65607	1.77828	1.75589
56	E08	Leu-Pro	1.98687	1.85945	Patient	1	1	FALSE	1.28266	2.69107	1.94079	1.53453	1.63204	2.61765	1.39018	1.75845	1.4008	1.67258	2.18252	1.90517	2.51565	1.97647	1.46632	1.67674	1.66468	1.724	2.10695	1.54737	1.47733	2.1798	2.14639	1.55915	2.33338	2.52548	1.56472	2.22851	2.49578	2.76013	1.79326	1.35733	1.00789	1.57447	1.58575	1.35445	1.63529	1.82315	1.46921	1.45882	2.12487
57	E09	Leu-Ser	2.58021	1.73803	Patient	0.10067	0.15588	FALSE	1.95865	3.20178	1.86486	1.35265	2.3097	2.3036	1.33058	1.5846	1.30986	1.63391	1.92003	2.28259	2.41238	2.10556	1.42441	1.48507	1.66393	0.72207	1.92599	1.40358	1.30007	2.29745	1.96111	1.30323	2.06891	2.48738	1.40763	2.22974	2.7446	2.2777	1.36708	1.80022	0.95547	1.60019	1.56397	1.54092	1.12113	1.49521	1.28265	1.35528	2.08815
58	E10	Leu-Trp	3.07356	2.48077	Patient	0.55198	0.68819	FALSE	2.18124	3.96589	2.64498	2.30677	2.38104	3.08081	2.04326	2.32117	1.86916	2.42491	3.11273	2.40574	3.51152	2.76624	1.84174	2.46072	2.07448	1.00253	3.09858	2.03913	2.18729	3.02736	1.60315	2.7627	1.79927	2.90994	2.26745	3.02052	3.31757	2.98833	1.85692	1.87976	2.035	2.49623	2.71638	2.7348	1.99713	2.3312	2.24803	2.39774	2.87214
59	E11	Leu-Tyr	2.86411	2.23636	Patient	0.86773	0.94662	FALSE	1.60834	4.11989	2.32967	1.9777	2.43435	3.08256	1.82939	2.19611	1.72042	2.24997	2.58331	2.21871	3.30497	2.75163	1.83658	2.05539	0.9901	0.88447	2.37911	1.84761	1.80233	2.7483	2.50612	1.83245	2.52003	2.67041	2.14235	2.9218	2.79478	2.85449	1.98194	1.85142	1.37858	2.02212	2.29277	1.38436	1.75431	1.96766	2.03426	2.11163	2.68965
60	E12	Leu-Val	1.99382	1.83119	Patient	0.90531	0.95505	FALSE	1.19903	2.7886	1.73987	1.76999	1.55489	2.44501	1.86638	1.62509	1.50747	2.02849	2.26128	1.64906	2.88207	2.30947	1.02784	1.8262	0.52448	0.50774	2.0715	1.60602	1.54145	2.87121	2.06854	1.61435	2.30376	2.17521	1.65548	2.38723	2.41728	2.56276	1.88598	1.67603	0.98663	1.70214	1.94385	0.87939	1.58598	1.35845	1.65924	1.628	2.36945
61	F01	Lys-Ala	0.99243	1.51803	Control	0.11093	0.16903	FALSE	0.61919	1.36568	1.53778	1.28902	1.81657	1.84516	0.79973	1.0549	2.27685	1.5723	1.94541	1.70642	2.3086	1.47892	1.60128	1.28152	1.46616	1.66635	1.59787	1.21002	0.91461	2.02667	1.3505	1.38314	2.02647	1.46121	1.75582	2.36394	1.49825	1.57721	1.42397	1.177	0.77311	1.85708	1.39814	0.46293	1.08249	1.25282	1.57604	1.58563	1.87148
62	F02	Lys-Arg	4.40002	2.51802	Patient	0.32934	0.45166	FALSE	2.25529	6.54475	3.13943	2.34846	1.95329	2.90324	2.20885	2.74413	3.49467	2.17107	2.81082	2.41823	2.65487	2.6883	1.83724	2.02544	1.97516	2.14396	2.62208	2.04855	2.21405	2.86426	2.85905	2.14962	4.13797	2.59691	2.241	2.88021	1.98389	2.50457	2.70694	1.74517	1.02151	3.18009	1.83493	0.79352	1.99139	2.60594	2.40661	2.18415	3.69296
63	F03	Lys-Asp	2.11502	2.6536	Control	0.58424	0.70996	FALSE	1.2874	2.94263	2.89774	2.28005	2.28878	3.65435	2.09867	2.57404	3.6922	2.89789	3.14633	1.91604	3.81033	3.25984	2.35502	2.22658	2.4774	2.66323	2.97993	2.13034	2.17719	3.13345	2.43894	2.43619	3.40883	3.704	2.41506	3.21855	2.75878	2.80311	2.51761	1.7432	1.38242	2.86106	2.3954	1.26668	1.94265	2.36039	2.25575	2.27313	3.51285
64	F04	Lys-Glu	2.01089	2.13895	Control	0.65124	0.78149	FALSE	1.65073	2.37106	2.17215	1.79806	2.02582	2.55846	1.79855	2.00946	2.11725	2.18267	2.51659	1.7859	3.0417	2.5186	1.8802	2.02049	1.94291	2.20566	2.46103	1.66049	1.61485	2.80063	1.78683	1.93673	2.5424	3.03748	2.58236	2.59107	2.92005	2.5192	1.94545	1.4055	1.13526	2.14444	1.83061	1.21004	1.62532	1.84671	1.70856	2.21836	2.45905
65	F05	Lys-Gly	1.39302	2.79597	Control	0.02101	0.06628	FALSE	1.05029	1.73574	3.0251	2.31514	2.37363	4.59743	2.17686	2.77573	3.45603	2.86376	3.27999	2.39462	4.50601	3.26187	2.41654	2.4927	2.44963	2.71156	2.35124	2.23767	2.06197	3.09501	2.39358	2.36936	3.39097	4.06881	2.41024	3.24234	3.20045	2.98471	2.54459	1.8398	1.34879	2.72433	2.2627	2.76947	2.06299	2.42487	2.33264	1.86691	3.54408
66	F06	Lys-Ile	3.33541	2.84147	Patient	0.55198	0.68819	FALSE	2.55089	4.11993	2.97057	2.3382	2.53252	3.65694	2.06381	2.57361	2.91738	2.54597	3.32833	2.81641	3.74633	3.14233	2.67614	2.64039	2.7507	2.79358	3.07761	2.58554	2.16431	3.57853	2.80891	2.63594	3.63584	3.8184	2.51104	4.02984	3.14566	2.61002	2.70785	2.1352	1.62583	2.93772	2.4731	1.6791	2.12738	2.65831	2.4303	2.3601	3.28349
67	F07	Lys-Leu	2.21226	1.632	Patient	0.30629	0.42614	FALSE	1.49236	2.93216	1.59914	1.38018	1.93326	2.33907	1.61164	1.4129	2.1128	1.52446	1.81892	1.56271	2.17397	1.76512	1.35182	1.44541	1.45902	1.24972	1.85073	1.40355	1.22412	2.02516	1.48129	1.45593	1.85506	2.21601	1.39875	2.23124	1.73405	2.02213	1.31221	1.10068	0.93377	1.46188	1.25397	0.79552	1.40346	1.36205	1.36445	1.805	1.74674
68	F08	Lys-Lys	0.8831	1.83164	Control	0.02381	0.06628	FALSE	0.60458	1.16162	1.81176	1.47208	1.64284	2.29168	1.28185	1.55529	1.9506	1.87082	2.10504	1.59116	2.85604	1.99771	1.64142	1.70477	1.4908	1.50878	2.07794	1.55018	1.45268	2.04279	1.92333	1.58733	2.60325	2.51659	1.62134	2.36286	2.92884	2.42442	1.61386	1.28881	0.95035	1.74727	1.55735	0.85665	1.51069	1.63241	1.57528	1.38834	2.28707
69	F09	Lys-Met	2.2269	3.40938	Control	0.17506	0.25463	FALSE	1.18496	3.26885	3.6715	2.83985	3.49595	4.23789	2.62189	2.85505	3.59547	3.24478	3.70895	3.09155	5.0232	3.9893	3.49103	3.22758	3.02676	2.56868	3.80951	2.79895	2.50683	3.85245	3.46108	2.70374	4.47423	4.05746	2.9909	3.93624	4.13129	4.0752	3.66952	2.36934	1.87005	3.22093	3.46439	1.87505	2.42544	3.07725	2.80656	2.60185	4.21609
70	F10	Lys-Phe	1.0307	2.51728	Control	0.0185	0.06628	FALSE	0.92083	1.14058	2.83439	2.00636	2.02492	3.42665	2.23511	2.37235	2.62238	2.33904	2.76776	2.09697	3.57029	2.68844	2.16701	2.30044	1.76542	1.48267	2.81842	1.79458	2.17292	2.75727	3.03976	1.81211	3.53136	2.87018	2.79212	2.93721	2.97765	3.22125	2.6332	1.95459	1.20964	2.37896	2.31943	1.87649	1.78589	2.18628	2.13361	1.81186	3.47622
71	F11	Lys-Pro	1.09406	2.48833	Control	0.02692	0.06628	FALSE	0.6536	1.53453	2.60334	1.93437	2.01411	1.08583	2.31979	2.05036	2.88613	2.77835	2.54933	2.19161	3.75268	2.9102	2.38031	2.04992	1.6348	1.61533	2.73568	2.11614	2.33873	2.78678	2.57778	2.13397	3.17124	3.00386	2.66026	3.15792	3.15126	3.33801	2.21159	2.12074	1.4256	2.40437	2.44192	1.4058	2.25552	2.31868	2.85786	1.72601	3.37762
72	F12	Lys-Ser	0.92694	1.81312	Control	0.03847	0.08206	FALSE	0.57382	1.28006	1.67209	1.56911	1.35155	2.42353	1.98482	1.53501	2.39599	2.01686	2.16269	1.54875	2.88626	2.1361	1.53467	1.77306	0.45182	0.40158	2.0699	1.66554	1.43648	2.21493	2.43425	1.67686	2.21442	2.00057	1.71991	2.43719	2.25719	2.66682	1.73485	1.51975	1.18368	1.86483	1.73146	0.84826	1.49988	1.5931	1.69389	1.37777	2.56806
73	G01	Lys-Thr	1.73924	1.53551	Patient	0.90531	0.95505	FALSE	0.9602	2.51827	1.66126	1.55725	1.91712	1.81182	1.23981	1.17047	2.104	1.99277	1.77546	1.57989	2.38402	1.77545	1.33137	1.18	1.30222	1.63557	1.6142	1.12809	0.95329	1.71614	1.28383	1.49195	1.8551	1.66144	1.77524	2.09598	1.38137	1.60343	1.47434	1.15127	0.7579	1.61646	1.37483	0.69882	1.21869	1.29854	1.55963	1.11694	1.9312
74	G02	Lys-Trp	1.63579	2.59492	Control	0.05397	0.09963	FALSE	1.13756	2.13402	2.81019	2.29221	2.28652	3.39848	2.04496	2.10196	2.34802	2.48889	3.25622	2.38605	3.66968	3.3482	2.41464	1.6776	2.17227	2.65303	3.01302	2.25219	2.10961	3.10733	2.41387	2.51307	3.14231	3.08947	2.38549	3.23936	2.54546	2.75733	2.87215	2.1711	2.09522	3.16088	2.65168	1.57395	2.02962	2.32713	2.36014	2.27375	3.22158
75	G03	Lys-Tyr	4.21769	3.4502	Patient	0.9431	0.96317	FALSE	2.17275	6.26264	4.06397	3.44383	2.6809	4.87832	2.18979	3.34066	3.21394	3.12619	4.01859	3.04901	3.77815	3.96909	2.80403	2.95557	2.54681	2.54729	3.86988	2.66411	3.38464	3.78445	3.39043	3.08192	4.87265	4.78701	3.15938	4.19674	2.27516	3.43357	3.97148	2.18626	1.84187	4.46729	2.90374	1.59762	3.21717	3.35494	3.33808	2.69887	4.50166
76	G04	Lys-Val	1.26546	2.6456	Control	0.0185	0.06628	FALSE	1.12056	1.41036	2.83757	2.17056	2.50085	3.16586	1.8721	2.59625	2.47587	2.55402	3.05884	2.05761	3.86187	3.38574	2.38332	2.99008	2.30511	2.54453	2.86944	2.15707	2.01278	3.1518	2.32724	2.30547	3.18579	3.27196	2.41765	3.16588	2.82369	2.84775	2.47442	1.80165	1.46349	2.67753	2.37503	1.8349	2.14303	2.28771	2.17599	1.9503	3.02922
77	G05	Met-Arg	3.64943	4.11143	Control	0.68588	0.81289	FALSE	2.36637	4.93249	4.64602	3.48362	3.31791	4.8159	3.05016	3.79916	3.78918	4.06618	5.09976	3.61921	5.18353	5.43425	3.7896	4.06327	3.73602	3.9916	4.85281	3.49423	2.99735	4.47116	3.76648	3.4607	5.10614	6.09352	3.7239	5.66879	5.71821	4.36123	4.03415	2.98632	2.37251	4.5702	3.93649	2.69338	3.13547	3.58424	4.05324	3.00078	4.28478
78	G06	Met-Asp	1.44241	2.56537	Control	0.08243	0.13188	FALSE	0.65655	2.22828	2.87334	2.01596	2.06082	3.22579	1.83833	2.36378	2.22644	2.67936	3.03542	2.88983	4.19099	3.25806	2.70321	2.35799	2.25098	2.63594	2.72845	2.23723	1.76115	2.89837	2.40527	2.20902	3.41323	3.90115	2.13384	3.29219	2.56265	2.37122	2.52687	1.78424	1.21859	2.5509	2.33386	1.37161	2.01724	2.20067	2.34594	2.63843	2.65787
79	G07	Met-Gln	7.97521	4.70088	Patient	0.08243	0.13188	FALSE	5.23878	10.7116	5.203	3.81803	4.19278	5.60392	4.12749	3.65483	4.36549	4.61559	6.28345	3.42448	6.05667	5.55591	3.99385	4.58918	3.3652	3.92311	5.14757	4.6692	3.83894	5.66965	4.00706	4.30596	5.27688	6.00781	4.30892	4.9008	5.00145	5.12253	4.35102	4.23705	2.69296	5.75653	5.27212	2.73802	4.87423	5.1356	4.77247	4.39928	4.87109
80	G08	Met-Glu	1.17444	2.85918	Control	0.02381	0.06628	FALSE	0.80441	1.54447	3.13567	2.26271	2.18519	3.89829	1.9338	2.3053	3.41975	2.68363	3.71515	3.13917	4.07148	3.52025	2.62273	3.43959	2.40343	2.50365	3.24583	2.49582	2.10805	3.05177	2.53672	2.36427	3.91953	3.5561	2.50613	3.24025	3.33689	3.77629	2.61729	2.55487	1.47261	2.46482	2.71783	1.50758	2.2432	2.43593	2.45151	3.10885	3.24771
81	G09	Met-Gly	1.51614	2.35463	Control	0.05397	0.09963	FALSE	1.11822	1.91407	2.75665	2.08091	2.0099	2.93386	1.80628	1.99858	1.99068	2.35787	2.54868	1.74379	3.49863	3.13302	2.39165	2.23834	2.13195	1.74627	2.59719	1.94026	1.72112	2.53169	2.38524	1.79466	3.00538	3.80284	2.35805	2.68895	2.69884	2.88594	2.3097	2.45959	1.25926	2.15613	2.43654	1.38684	1.78136	2.03157	2.0114	1.89019	2.85295
82	G10	Met-His	2.11777	3.55602	Control	0.13391	0.20086	FALSE	1.02987	3.20566	4.16865	3.06231	3.08001	4.51336	2.92281	3.14153	3.55864	3.66712	4.63758	2.68112	5.73245	4.87894	3.5634	3.32196	3.08266	2.3753	4.11748	2.86914	2.87359	3.79382	3.40235	2.70639	4.57642	4.88143	2.92059	3.7432	4.12734	3.99035	3.79977	3.2381	1.9234	3.50342	3.27078	2.11155	3.16791	3.02382	2.99266	2.51467	4.308
83	G11	Met-Ile	1.38805	2.76961	Control	0.02381	0.06628	FALSE	0.87093	1.90516	2.84713	2.40524	3.19229	3.11296	2.10112	2.28672	2.63356	2.97826	3.13277	2.31909	3.73951	3.55712	3.06216	2.48573	2.19325	1.59277	2.92922	2.51372	2.07232	3.02238	2.74892	2.17583	3.37923	3.40908	2.736	3.36589	3.5607	3.47628	2.52042	2.18828	1.5753	2.60874	3.11589	1.91743	2.25356	2.53536	2.40912	2.61286	3.20689
84	G12	Met-Leu	2.57518	2.35116	Patient	0.98102	0.99135	FALSE	1.32566	3.8247	2.09922	2.09445	1.76923	3.85838	2.16494	1.74877	2.51866	2.61681	2.6915	1.83144	3.47889	2.97114	2.25559	2.19833	0.72825	0.61324	2.74471	2.20704	1.97361	2.94423	2.3673	2.04832	2.91287	2.91537	2.10951	2.8795	2.86242	3.09376	2.26863	1.97894	1.44747	2.37914	2.43304	1.45011	1.97931	2.02732	2.34641	2.02677	2.94547
85	H01	Met-Lys	1.00973	2.01035	Control	0.02692	0.06628	FALSE	0.62355	1.3959	2.06959	1.68048	2.86769	2.92148	1.48447	1.48881	2.16524	2.13246	1.84244	1.82838	2.36038	2.91871	2.30882	1.57892	2.2649	1.73573	2.51956	1.45826	1.15907	2.22189	1.75255	1.81367	2.66627	2.72345	1.60671	2.21769	1.77716	2.54846	1.9911	1.46624	0.90273	2.48635	2.23159	1.36831	1.79232	2.18805	1.60431	1.74407	2.1047
86	H02	Met-Met	1.03245	2.02331	Control	0.02692	0.06628	FALSE	0.63712	1.42777	2.71387	1.65123	2.0716	2.13742	1.55597	2.18181	2.09309	2.17444	2.34143	1.81524	2.70048	2.39899	2.14957	1.8269	1.97328	1.82395	2.21997	1.612	1.42964	2.38215	1.71616	1.73599	2.4918	2.5497	1.78988	2.78864	2.08062	2.19188	2.17066	1.55354	1.16832	2.11584	2.05272	1.20297	1.59681	1.77488	1.62811	1.41118	2.43174
87	H03	Met-Phe	1.05731	2.94495	Control	0.0185	0.06628	FALSE	0.76895	1.34567	3.54244	2.18414	2.56531	3.19884	2.1298	2.38467	2.79921	3.62571	3.32578	2.9397	3.75775	3.28844	2.80167	2.46457	2.63154	3.48137	3.15194	2.26032	2.39581	3.43219	3.06667	2.48606	3.86747	3.5875	3.22552	3.68467	2.9734	3.67039	2.96514	2.21149	1.40435	2.82983	2.69447	1.53621	2.31886	2.41074	2.3754	2.1072	3.67908
88	H04	Met-Pro	1.29121	2.7927	Control	0.02381	0.06628	FALSE	0.84102	1.7414	3.48922	2.04941	2.0765	3.0609	2.38156	2.85513	2.75693	3.1072	3.26621	2.1748	3.76675	3.35266	3.00674	2.14239	2.42443	3.09077	3.02735	1.83342	2.17244	3.37919	2.29213	2.38425	3.32148	3.5427	3.31785	3.82459	2.83099	3.06678	2.90627	2.04217	1.46535	3.58415	2.53102	1.40375	2.43242	2.41979	2.86561	2.67726	3.49677
89	H05	Met-Thr	1.25817	2.37694	Control	0.02381	0.06628	FALSE	0.89938	1.61696	2.61818	1.92316	2.11508	2.77915	2.03699	2.10899	3.55184	2.68867	2.7136	2.40318	2.91855	2.83431	2.57991	2.09922	2.1702	2.75178	2.50979	1.71743	1.68755	2.97144	2.23483	1.80959	2.84824	3.10782	2.00208	3.19685	2.2843	2.4703	2.74208	1.79883	1.41508	2.57107	2.34053	1.34351	2.03986	1.97691	2.56966	2.32857	2.58537
90	H06	Met-Trp	1.75064	2.04929	Control	0.2437	0.34918	FALSE	1.46828	2.033	2.03414	2.36798	1.74519	2.17454	1.59887	1.95514	1.945	2.28738	2.63104	1.50337	2.09876	2.40627	1.94688	1.77863	1.85021	2.10635	2.27684	1.70546	1.55489	2.79259	1.77023	1.87424	2.33226	2.6425	1.63789	2.78113	2.19714	2.25363	2.68659	1.46	1.59746	2.67319	2.32117	1.11976	1.75804	1.78051	2.06351	1.8523	2.31833
91	H07	Met-Tyr	1.69968	2.89401	Control	0.04315	0.08813	FALSE	1.1162	2.28315	3.14132	2.48757	2.28995	3.3599	2.24154	2.72645	2.98646	3.24719	3.37279	1.92243	3.54374	3.30457	2.81706	2.52384	2.67681	2.416	3.2545	2.17761	2.27756	3.94236	3.51205	2.48886	3.55686	3.54151	2.5998	3.50843	3.02516	3.52315	3.12834	2.26774	1.55051	2.99052	2.96445	1.56791	2.49201	2.72464	3.15129	2.45607	3.36881
92	H08	Met-Val	0.79533	2.01294	Control	0.0185	0.06628	FALSE	0.51335	1.07732	1.91172	2.08394	1.80346	2.95536	1.70563	1.57941	3.36762	2.13092	2.09792	1.69687	2.82746	2.64961	2.27208	1.70049	1.93061	2.05715	2.14585	1.63911	1.35699	2.04758	2.02176	1.47978	2.17481	2.83445	2.24697	2.58255	2.00021	2.54197	2.29697	1.91279	1.1113	1.77304	1.92324	1.21146	1.41403	1.55585	1.57925	1.4195	2.22534
93	H09	Phe-Ala	0.63628	1.54742	Control	0.0185	0.06628	FALSE	0.49034	0.78221	1.55154	1.18563	1.4591	1.99025	1.21943	1.26246	1.9924	1.70834	1.58917	1.28211	2.35133	1.96098	1.71694	1.35514	1.44215	0.93736	1.69083	1.29357	1.18439	1.82659	2.07593	1.26322	2.34827	1.89378	1.33054	2.10581	1.65897	2.16308	1.61386	1.37884	0.88729	1.37229	1.42145	0.89394	1.14473	1.18363	1.19024	1.14979	2.09468
94	H10	Phe-Asp	0.59437	1.60724	Control	0.02381	0.06628	FALSE	0.31313	0.87561	1.60184	1.23843	1.46689	2.11355	1.40503	1.38056	1.44945	1.78643	2.03941	1.16012	2.49879	1.95402	1.77624	1.42132	1.38599	1.27176	0.77411	1.33139	1.32961	1.78668	2.0857	1.27036	2.05058	1.91625	1.4212	2.07161	1.87234	2.03706	2.0429	1.23944	0.76021	1.52348	1.43086	1.29893	1.57282	1.27554	1.34539	1.17023	2.16466
95	H11	Phe-Glu	0.55304	2.1503	Control	0.0185	0.06628	FALSE	0.39295	0.71313	1.94018	1.74087	1.91181	2.50282	1.62564	2.28401	1.86038	2.38628	2.48096	1.32472	3.00437	2.6322	2.24752	2.33339	1.16518	1.23953	2.25533	1.83376	1.81944	2.50212	2.90699	1.76197	2.81652	2.98	2.00071	2.8592	2.42935	2.68732	1.97895	1.81138	1.1068	2.0093	1.95735	1.14646	2.18037	1.6136	1.8699	1.78124	2.76318
96	H12	D-(+)-Glucose	6.01691	6.64865	Control	0.4608	0.60598	FALSE	4.9677	7.06612	7.26263	5.49206	5.56605	6.56554	4.56015	6.0107	4.40972	7.09156	9.15252	6.42626	7.86459	8.84629	3.68558	7.82183	2.35637	1.55501	7.94323	6.30098	7.22789	9.18456	7.38113	9.38707	5.66336	4.38826	8.12077	5.90097	5.25467	5.83533	6.12126	7.4415	6.04546	8.34839	7.41528	6.99831	7.11311	8.70441	8.23688	5.96845	6.13585
[truncated: 11 more columns]

## Sheet: PM-M4
	Well	Compound	Mean Patient	Mean Control	Higher Mean	Unadjusted p-value	Adjusted p-value	p < 0.05 (Adjusted)	Patient 2 (LOF)	Patient 3 (LOF)	Control 1	Control 2	Control 3	Control 4	Control 5	Control 6	Control 7	Control 8	Control 9	Control 10	Control 11	Control 12	Control 13	Control 14	Control 15	Control 16	Control 17	Control 18	Control 19	Control 20	Control 21	Control 22	Control 23	Control 24	Control 25	Control 26	Control 27	Control 28	Control 29	Control 30	Control 31	Control 32	Control 33	Control 34	Control 35	Control 36	Control 37	Control 38	Control 39
1	A01	NegativeControl	1.28215	1.89153	Control	0.10067	0.151	FALSE	1.62497	0.93933	2.08704	1.55838	2.51838	2.16926	1.73948	1.52449	1.4025	2.38331	2.29375	1.56194	2.76372	2.82455	2.42794	1.59995	1.85326	1.84379	1.84636	1.36109	2.07358	2.44396	1.69986	1.92334	2.11476	1.99621	1.91543	2.82371	1.95442	1.87873	1.63317	1.57395	1.00584	1.84683	1.73808	2.1684	1.50262	1.51822	1.51061	1.41969	2.02175
2	A02	NegativeControl	1.29318	1.88548	Control	0.07436	0.12309	FALSE	1.59584	0.99052	1.9902	1.44377	1.80426	2.20498	1.78913	1.7151	1.33026	1.95417	2.3566	1.23457	2.94646	2.24203	2.12329	1.44716	1.85572	2.01398	1.93498	1.62434	2.49124	2.10683	1.55975	1.94584	2.18086	1.93499	1.60074	2.36466	2.27854	1.94763	1.5453	1.73159	1.04349	1.8039	1.62571	2.20187	1.55002	1.70694	1.53336	1.44264	2.75268
3	A03	NegativeControl	1.05767	1.74207	Control	0.02381	0.06304	FALSE	1.06656	1.04878	1.80103	1.26422	2.12197	1.95635	1.63302	1.47414	1.26829	2.09697	2.15069	1.32755	2.51988	2.20482	1.84311	1.37734	1.68338	1.68025	1.79211	1.42576	1.84303	1.89342	1.35071	1.98756	1.99805	1.96889	1.44058	2.11192	2.36531	1.72221	1.42635	1.56497	0.93442	1.57965	1.43428	1.90451	1.57857	1.65472	1.31353	1.22488	2.48867
4	A04	Phe-Gly	0.68132	1.76156	Control	0.03039	0.06482	FALSE	0.49145	0.8712	2.41881	1.46982	1.3135	2.1456	1.31201	1.84551	0.394	1.78556	2.06236	0.83423	1.14721	2.16019	2.12235	1.98214	1.53719	1.95743	1.81739	1.87671	2.49702	1.93361	1.55607	1.76892	2.06942	1.74461	1.39655	1.87326	2.63527	1.85792	1.55895	1.45628	0.86822	1.73494	1.6605	1.97614	1.73711	1.05328	1.99678	1.30235	2.8703
5	A05	Phe-Ile	0.72862	1.72044	Control	0.02101	0.06304	FALSE	0.82114	0.6361	1.86784	1.29457	2.06522	1.93352	1.96264	1.46976	1.11136	2.15752	2.07177	1.47744	2.32338	1.77305	1.8248	1.42975	1.85227	1.63204	2.14577	1.51039	1.76272	1.87371	1.42258	1.56753	2.10763	1.67528	1.50979	1.93511	1.98118	1.9439	1.7642	1.33531	0.79338	1.5826	1.40917	1.83825	1.43473	1.55481	1.26841	1.27362	2.61699
6	A06	Phe-Met	0.53899	1.97459	Control	0.02101	0.06304	FALSE	0.4051	0.67287	2.67468	1.49725	2.29167	2.17981	1.47208	1.35775	1.57147	1.92772	2.41924	2.01386	2.97308	2.67597	2.29776	2.27572	2.33421	1.85494	2.35549	0.60772	1.79179	2.13381	1.58944	1.80255	2.7183	2.05075	1.8068	2.16197	2.10874	2.45692	1.63896	1.47766	0.94683	2.05199	1.73632	2.18439	2.01111	1.92404	1.36015	1.3467	2.64445
7	A07	Phe-Phe	0.50496	1.84971	Control	0.02101	0.06304	FALSE	0.55883	0.4511	1.77966	1.30887	1.78633	2.29809	1.27924	1.44676	1.40891	2.21133	2.12726	1.49053	3.10578	2.10861	2.38442	1.62887	1.84909	1.84156	2.23948	0.83555	1.6913	2.14915	1.88877	1.70507	2.53391	1.97102	1.60837	2.16074	2.15708	2.4189	1.77516	1.40331	0.84497	1.70282	1.5769	1.86286	1.66719	1.17457	2.04632	1.40164	2.77108
8	A08	Phe-Pro	0.4569	2.1669	Control	0.0185	0.06304	FALSE	0.42176	0.49205	1.8301	1.52536	2.08047	3.10141	1.80723	1.82009	1.37965	2.06242	2.44362	1.59527	3.1914	2.3464	2.35397	1.76807	2.4405	2.49489	2.66317	2.11267	1.77554	2.16415	2.59347	1.95268	2.83929	2.68198	2.27049	2.44876	2.93519	2.79247	1.69585	2.04546	1.04666	1.99186	1.7258	2.01466	1.79765	1.22037	1.89255	1.62489	3.18936
9	A09	Phe-Ser	0.87262	1.78725	Control	0.02101	0.06304	FALSE	0.57465	1.17059	1.59964	1.27452	1.63333	2.20236	2.38729	1.47377	1.21972	1.73236	2.08325	1.30827	2.68578	2.29001	1.9126	1.57338	1.94853	1.85999	2.15279	1.59798	1.60482	1.76233	1.76186	1.64431	2.16047	1.84435	1.52604	2.22527	2.30852	2.2503	1.56672	1.28938	0.88539	1.68534	1.57899	1.79316	1.50401	1.22109	1.39558	1.21082	2.93352
10	A10	Phe-Trp	1.16997	1.91262	Control	0.04315	0.07966	FALSE	1.02842	1.31152	1.46576	1.54688	2.45834	2.14916	1.80089	1.95493	1.57401	1.82215	2.39103	1.44361	2.6063	2.71027	0.91471	1.67044	1.59108	1.64839	2.02469	1.55855	0.63148	2.00998	1.98407	1.80056	2.26683	2.30002	1.57346	2.00553	2.36052	2.48548	1.87176	1.6027	1.21908	2.13856	1.92608	2.29622	1.47354	0.6228	1.85841	1.66732	3.02711
11	A11	Phe-Tyr	0.75617	2.44391	Control	0.02381	0.06304	FALSE	0.74074	0.77161	2.08244	1.89377	2.12088	2.57226	1.95216	2.4241	2.01026	2.42537	3.15887	2.33412	3.6592	2.85885	1.24578	2.15264	2.36416	1.65084	2.48817	2.26268	0.73209	2.55389	2.85313	2.31389	3.23759	3.05006	2.03267	3.34477	3.07443	3.63872	2.18259	2.02069	1.3858	2.26334	2.39724	3.06537	1.89888	0.85856	2.03015	1.96288	4.0884
12	A12	Phe-Val	0.50278	1.5634	Control	0.02692	0.06304	FALSE	0.38307	0.62249	0.69532	1.36156	1.96441	2.07775	1.60351	1.37575	1.24521	1.80218	2.08773	1.13275	2.48302	2.0895	0.65983	1.66492	0.64733	0.73166	1.79184	0.46206	0.57185	1.56473	1.80006	1.61577	2.1016	1.35156	1.51208	2.07352	1.9482	2.17349	1.37382	1.86141	0.87987	1.56042	1.7271	1.75314	0.60912	1.03015	1.3733	1.39844	2.85701
13	B01	Pro-Ala	1.11466	2.20645	Control	0.03039	0.06482	FALSE	0.74053	1.48878	2.58192	1.7134	1.75986	2.44868	1.61143	1.46673	1.60469	2.80734	2.53243	1.60961	4.0778	2.84992	2.47504	2.08358	2.30074	2.32646	2.13094	1.96145	2.94102	2.49676	1.75264	2.80615	2.53491	2.65434	2.41087	3.23244	1.98153	2.54894	2.58032	2.14807	1.22342	2.149	1.88678	2.47778	1.88504	1.84527	1.45632	1.50551	2.83594
14	B02	Pro-Arg	3.22718	2.50143	Patient	0.7571	0.88636	FALSE	2.00584	4.44851	3.30717	1.70656	3.0818	2.67472	2.17968	2.26909	1.76146	2.30509	3.31258	2.02538	3.50899	2.96168	2.76163	2.01061	2.31466	2.4002	2.62254	2.16563	2.72927	2.48514	2.04928	2.4828	2.9688	2.36023	2.22493	2.88778	2.62852	2.74454	2.25348	2.16728	1.49591	2.63599	2.36707	2.80948	2.21789	2.98286	1.95767	1.93425	3.14722
15	B03	Pro-Asn	1.95836	2.72698	Control	0.13391	0.19478	FALSE	1.39443	2.52228	3.7071	1.86414	2.62984	3.26536	2.12651	2.53641	1.88436	2.87813	3.5551	2.11611	4.49075	3.26174	2.89359	2.1203	2.71301	2.83825	2.87821	2.35887	3.29887	2.85888	2.82874	2.65702	3.21154	2.57718	2.21963	3.41372	2.71282	3.41765	2.46846	1.99262	1.539	2.69768	2.3938	3.14166	2.90522	2.66823	1.918	1.91166	3.91567
16	B04	Pro-Asp	2.0298	3.33266	Control	0.04315	0.07966	FALSE	1.59395	2.46565	4.24578	2.20754	2.87048	4.03596	2.79938	3.22963	2.55231	3.68891	4.14902	2.60726	5.58055	4.05427	3.5903	1.68843	3.13216	3.35732	3.24469	3.30417	4.3939	3.58724	2.79373	3.29003	3.7061	3.1735	2.89375	3.58375	3.53815	4.03239	2.82855	2.65432	2.0572	3.33063	2.24379	3.95472	3.68626	2.90365	2.46266	2.27071	4.76708
17	B05	Pro-Glu	1.00791	1.9678	Control	0.03847	0.07536	FALSE	0.53668	1.47913	2.53079	1.46913	1.71346	2.916	1.5184	2.02472	1.25808	2.07905	2.57787	1.41491	2.84509	2.27104	2.15088	1.47744	1.73509	1.89814	1.97444	1.71543	2.18786	1.89648	1.68606	1.8747	2.18273	2.34863	1.73464	2.22609	2.23887	1.99904	1.63362	1.287	1.06746	1.94049	1.60086	2.15771	2.15978	1.83031	1.55501	1.5672	2.55379
18	B06	Pro-Gln	8.62572	5.00969	Patient	0.03039	0.06482	FALSE	6.65805	10.5934	6.78297	3.84225	3.97457	5.2118	4.47302	4.16154	3.46852	7.25779	7.4683	3.07571	6.08112	5.3137	5.01981	3.62547	3.75727	3.78471	5.10279	3.61231	5.2058	4.86642	4.98036	5.98219	4.85363	4.75431	4.05312	4.52348	4.73488	4.85743	5.98455	3.96011	3.25581	6.56142	4.95972	4.96986	8.16738	4.56138	4.80647	5.40631	5.64747
19	B07	Pro-Gly	1.31667	3.01399	Control	0.0185	0.06304	FALSE	1.14042	1.49291	3.00754	1.99204	2.62496	4.50549	2.66547	2.53415	2.42452	3.65497	3.64025	2.24422	4.59692	3.44901	3.06827	2.76251	3.22241	3.74596	3.39385	2.91007	2.98685	3.48791	2.89996	3.41708	3.35647	3.49138	2.53291	3.69376	3.85914	3.90374	2.60285	1.99353	1.60384	2.84446	2.55608	2.96299	2.56203	2.25296	2.02854	2.15959	4.2524
20	B08	Pro-Hyp	1.72861	2.59703	Control	0.09118	0.1435	FALSE	1.09874	2.35849	2.51072	1.86367	2.37621	3.01048	2.10275	2.2374	1.93911	2.70491	3.28975	1.94287	3.84182	3.31561	2.99571	2.19558	2.42503	2.72068	2.63029	2.45264	2.71402	2.4301	2.81515	2.36782	3.12944	2.67156	2.14741	2.88276	2.98797	3.4742	2.2465	2.40205	1.29575	2.50463	2.40012	2.61846	2.29648	1.70931	1.88712	1.94229	3.83841
21	B09	Pro-lle	2.05959	2.76085	Control	0.10067	0.151	FALSE	2.26209	1.85709	2.60841	2.08989	2.11521	3.31889	1.82647	2.53096	1.77967	3.1821	3.68392	1.86695	4.17709	3.35824	3.23768	2.66488	2.63587	2.93339	2.81733	2.38346	2.85134	3.0585	3.11866	2.58546	3.25506	2.75162	2.48211	2.92948	2.91768	3.67246	2.68418	2.14296	1.25847	2.79501	2.72908	2.76732	2.56539	1.55508	2.20702	2.30932	4.32281
22	B10	Pro-Leu	2.47707	2.19686	Patient	0.79355	0.91636	FALSE	1.7753	3.17884	2.10721	1.62909	2.01176	2.55053	1.6357	1.95023	1.40333	2.28563	2.6556	1.8763	3.1066	2.45235	2.43182	1.95139	2.05277	2.13754	2.35477	2.04223	2.29208	2.41613	2.57001	2.00024	2.44985	2.6887	1.82746	2.27312	2.40911	2.8151	1.9745	1.56985	1.18732	2.09689	2.06545	2.13464	1.88712	1.92379	1.52474	1.89567	3.2313
23	B11	Pro-Lys	3.44132	3.25046	Patient	0.98102	0.99135	FALSE	2.03428	4.84836	2.99621	2.43313	3.13959	3.6301	2.70785	2.95096	2.35208	3.17041	3.9932	2.69922	4.33084	3.77016	3.60481	3.03727	2.91963	2.61208	3.45564	2.9742	2.7754	3.54786	3.1888	2.94998	4.36657	3.20077	2.86779	3.89764	3.66084	4.19727	2.83402	2.75819	2.01733	3.05746	3.14349	3.29227	2.5149	2.70513	2.61054	2.75351	4.62961
24	B12	Pro-Phe	0.68066	2.16329	Control	0.02381	0.06304	FALSE	0.67256	0.68877	1.97398	1.7632	1.93181	2.71832	2.06306	1.77923	1.84697	2.41342	2.86548	1.48466	3.73133	2.75769	2.03998	2.02927	2.11431	1.13171	2.35082	1.95688	0.94631	2.449	2.18339	2.06707	2.83524	2.22295	2.08992	2.92527	2.85727	3.12018	1.94463	1.84001	1.23735	2.19132	2.2345	2.37547	0.60359	1.15348	1.74678	1.79503	3.21996
25	C01	Pro-Pro	0.97044	1.826	Control	0.02692	0.06304	FALSE	0.80089	1.14	2.43451	1.40263	1.509	2.12261	1.47046	1.57576	1.52338	2.47148	2.0222	1.34471	3.19927	2.35072	2.01505	0.76209	1.76411	1.90597	1.76275	1.31131	2.39659	1.86369	1.48912	1.83395	2.01673	1.70212	1.72174	2.59723	1.8946	1.803	1.72423	1.39762	0.98055	1.95391	1.6449	2.13998	1.76317	1.66393	1.20194	1.37035	2.46887
26	C02	Pro-Ser	1.47195	1.54207	Control	0.9431	0.9841	FALSE	1.31764	1.62627	1.96812	1.05719	1.92924	2.24758	1.1188	1.44971	1.04642	1.43528	1.9615	1.40929	2.51573	1.75243	1.61515	0.6818	1.58523	1.65318	1.56374	1.37004	1.87094	1.52314	1.2264	1.48353	1.71121	1.4673	1.25477	1.82392	1.77447	1.5783	1.47605	1.1983	1.03037	1.50293	1.29424	1.81214	1.55353	1.6974	1.14322	1.16095	2.18342
27	C03	Pro-Trp	2.41158	2.63434	Control	0.9431	0.9841	FALSE	1.49658	3.32659	3.30498	1.9174	3.03514	2.56472	1.91841	2.55543	1.65919	2.54385	3.6402	2.3316	3.23901	2.96477	2.61114	1.69641	2.33572	2.64569	3.23052	2.26938	3.32541	3.11735	2.38593	2.61759	2.9811	2.69709	2.13241	2.82641	2.62912	2.94496	2.70532	1.86934	1.83699	3.12117	2.37333	2.8586	3.08425	2.31187	1.96987	2.59212	3.28886
28	C04	Pro-Tyr	1.45341	3.27895	Control	0.0185	0.06304	FALSE	1.51467	1.39216	4.09734	2.28927	2.81163	4.19753	2.62839	3.09161	2.21721	3.4245	4.18993	2.67705	5.02223	3.94101	3.40864	2.28633	2.97505	3.30227	3.26958	3.09688	4.13234	3.85228	2.64369	3.18407	4.30489	3.20447	2.08383	4.44294	3.31555	3.8256	3.10444	2.49925	1.77639	3.51862	2.84525	3.72791	3.79785	2.8515	2.69304	2.54726	4.12597
29	C05	Pro-Val	1.21128	2.72627	Control	0.02101	0.06304	FALSE	0.82853	1.59403	3.46005	1.89732	2.33019	3.49593	2.09295	2.51954	1.81843	2.95756	3.34596	2.58013	4.20804	3.18048	2.97681	2.22122	2.48157	2.72654	2.83338	2.21543	3.30824	2.78199	2.27973	2.43876	3.0411	3.2901	2.02485	2.66535	2.9508	2.98303	2.52456	1.71856	1.56431	2.63637	2.13867	3.21578	2.84889	2.67989	2.04475	2.69383	3.3951
30	C06	Ser-Ala	1.48001	1.52623	Control	0.90531	0.9841	FALSE	0.76815	2.19188	1.96802	1.10417	1.46156	2.43283	1.26679	1.29365	1.04072	1.58506	1.90466	1.49251	2.20907	1.90821	1.8155	1.23423	1.6894	1.45068	1.44945	1.18645	1.72797	1.78018	1.24188	1.35243	2.01266	1.78159	0.95011	1.75084	1.49231	1.59791	1.43453	1.07915	0.94496	1.56545	1.41272	1.69323	1.38503	1.60363	1.21652	1.12152	2.20388
31	C07	Ser-Asn	1.87121	1.96511	Control	0.7571	0.88636	FALSE	1.50918	2.23324	2.2493	1.37547	1.83676	2.36824	1.89563	1.57521	1.57186	2.2236	2.20404	1.55766	2.90314	2.7409	2.22757	1.7433	2.18236	2.1621	1.83011	1.67164	2.17108	2.27131	1.73497	1.72782	2.23598	1.88727	1.52372	2.11745	2.26349	2.25743	1.95224	1.3779	1.28062	2.07886	1.72494	2.15775	1.68568	1.99862	1.64963	1.93977	2.63601
32	C08	Ser-Asp	1.19247	2.15377	Control	0.03422	0.0699	FALSE	0.84033	1.54461	2.16196	1.45854	2.13382	2.55937	2.2849	2.01784	1.83693	2.45495	2.56522	1.47069	3.53472	2.5507	2.56145	1.7144	2.18898	2.41541	2.46677	1.88827	2.05039	2.13442	1.74063	1.97478	2.4519	2.00811	1.65232	2.68043	2.68875	3.063	1.76834	1.42868	1.21008	1.96115	1.73483	2.28297	2.28147	1.94128	1.4665	2.21155	3.27465
33	C09	Ser-Glu	2.14273	2.44282	Control	0.4608	0.58982	FALSE	1.97344	2.31202	2.19132	1.53251	2.70799	3.57207	1.89024	2.19264	2.76102	2.3898	3.12968	1.68726	3.48148	2.8129	2.67895	2.50789	2.38946	2.60335	2.57918	2.14945	2.29962	2.61996	2.09348	2.34865	2.79253	2.84404	2.09826	2.61731	2.74198	3.25307	2.26383	1.63962	1.27016	2.29507	1.90506	2.58214	1.79411	2.22681	1.97137	1.8747	3.55184
34	C10	Ser-Gln	7.40605	3.6926	Patient	0.0185	0.06304	FALSE	6.18573	8.62636	2.86251	2.47001	3.66391	5.37709	3.217	2.81828	2.8362	4.20992	5.51935	2.30297	5.08061	4.11764	3.24588	3.17238	2.87357	3.0682	4.35967	2.70751	3.05898	3.49984	3.26613	3.31131	3.60882	3.51197	3.14094	3.56707	4.40183	4.30265	4.2556	3.20883	2.33227	4.74281	3.57222	3.21752	1.81693	2.0843	4.89962	3.32845	4.6275
35	C11	Ser-Gly	1.99348	2.04676	Control	0.98102	0.99135	FALSE	1.23454	2.75242	2.15148	1.50789	1.88948	2.44	2.12098	1.72901	1.71915	2.02411	2.33746	1.52661	3.39158	2.54946	2.65413	1.91313	2.2812	2.02394	2.19309	1.64313	2.52176	2.36172	2.03827	1.76079	2.41736	2.20965	1.68307	1.9477	2.62548	2.66101	1.84897	1.43659	1.25377	1.99574	1.85572	2.44518	0.64636	2.05368	2.03562	1.45349	3.18407
36	C12	Ser-His	2.07289	1.88721	Patient	0.65124	0.79138	FALSE	1.77352	2.37227	1.21359	1.44488	1.91929	2.3274	1.82657	1.60914	2.06043	1.96085	2.5522	1.42574	2.9398	2.4383	2.38433	1.76738	2.00878	0.68307	2.08314	1.39082	0.74277	2.22899	1.85218	1.78596	2.26091	1.89398	1.85236	2.13571	2.92245	2.5848	1.64385	1.803	1.0679	2.08455	1.74862	2.39642	0.71556	1.58465	1.63471	1.40577	2.80631
37	D01	Ser-Leu	2.11651	1.77898	Patient	0.49022	0.61119	FALSE	1.5754	2.65762	2.02878	1.29368	1.78149	2.60414	1.34114	1.33475	2.07306	2.17817	2.20248	1.61948	2.60737	2.45085	1.62066	1.55601	2.26606	1.7458	1.75734	1.61827	2.0284	1.92761	1.72897	1.72108	1.84407	2.10306	1.79635	2.37244	1.75702	1.92015	1.91705	1.85562	0.95962	1.68894	1.40455	2.03484	1.63455	1.49974	1.36362	1.26146	2.23214
38	D02	Ser-Met	2.0946	2.77933	Control	0.30629	0.40839	FALSE	1.41829	2.77091	3.45331	2.11733	3.69208	3.28169	2.52271	2.37511	2.07325	2.67433	3.34688	2.66782	3.92309	3.33562	3.16078	2.35374	3.08259	3.0253	2.88111	2.29567	2.96169	2.71017	2.10777	2.66088	3.43261	3.14665	2.49176	3.1393	3.29953	3.09426	2.56024	2.23218	1.65861	2.92512	2.61886	3.2153	2.60402	2.45293	2.2422	2.22057	3.24074
39	D03	Ser-Phe	1.4243	1.83296	Control	0.22499	0.30856	FALSE	1.07785	1.77075	2.19172	1.31686	1.67577	2.16715	1.56117	1.54077	1.41715	1.85777	2.06022	1.32038	2.98249	2.19142	1.82703	1.38469	1.86516	2.09434	2.11299	1.52192	2.22206	1.97657	1.38861	1.68201	2.4181	1.81243	1.59685	2.38944	1.89117	2.07089	1.65404	1.37545	1.01283	1.80627	1.52367	1.84829	1.75507	1.66094	1.3666	2.09348	2.44442
40	D04	Ser-Pro	1.65789	2.48888	Control	0.05397	0.09419	FALSE	1.18137	2.13441	3.02013	1.67803	2.60122	2.80013	1.77404	2.16575	1.66758	2.74678	3.12246	2.45174	4.11267	2.98106	2.44134	2.05706	2.43665	2.62353	2.60744	2.24992	3.03655	2.6585	2.30753	2.20237	2.8229	2.6088	2.14062	2.74613	2.81129	2.54147	2.2752	1.9049	1.42162	2.5652	2.07618	2.62677	2.54385	2.22544	2.0217	2.53552	2.82133
41	D05	Ser-Ser	1.41318	1.52053	Control	0.83045	0.91636	FALSE	1.07637	1.74998	2.23214	1.07297	1.37708	1.69748	1.16804	1.32319	1.12344	1.53133	1.73117	1.43248	2.5427	1.85957	1.63989	1.10936	1.68732	1.70209	1.65687	1.1813	1.74938	1.50876	1.18791	1.23674	1.77523	1.59689	1.32365	1.68196	1.69368	1.66912	1.40289	1.10199	1.00415	1.63587	1.28231	1.72437	1.56838	1.77451	1.21481	1.0706	1.73839
42	D06	Ser-Tyr	1.58073	2.20125	Control	0.1467	0.2102	FALSE	1.14806	2.01339	2.66723	1.58101	1.73442	2.62858	1.82062	1.89359	1.6055	2.39093	2.85179	2.12899	3.12534	2.66076	2.40889	1.64072	2.33898	2.37652	2.34568	1.79642	2.33707	2.42298	1.89171	2.10181	2.58458	2.89068	1.85309	2.74771	2.48667	2.16323	2.03499	1.72748	1.29029	2.41445	1.87625	2.51863	2.12243	2.04889	1.897	1.59241	2.76462
43	D07	Ser-Val	2.08826	2.59541	Control	0.26348	0.35626	FALSE	1.61463	2.56189	2.95285	1.98325	2.13445	3.12433	2.0269	2.18089	1.86102	2.97631	2.7914	2.20097	3.85709	3.77044	2.78956	1.93656	2.8495	2.93573	3.52088	2.2061	2.81143	2.70037	2.34558	2.19667	3.10338	2.86463	2.17362	3.44263	2.83389	2.69551	2.33402	1.58615	1.29063	2.567	2.37767	2.75359	2.47868	2.36318	1.93787	1.94606	3.24896
44	D08	Thr-Ala	1.76553	2.64782	Control	0.03422	0.0699	FALSE	1.50417	2.02689	3.04314	2.23509	2.69976	2.78791	1.96289	2.06073	1.75612	2.50005	2.95125	2.04258	3.8053	3.55141	3.1302	2.44789	3.22311	3.1079	2.96101	2.11914	3.06463	2.72876	2.17419	2.13168	3.43919	2.67685	2.3058	2.76124	3.38771	2.63334	2.43988	1.98187	1.84234	2.83344	2.45883	2.70393	2.5828	2.55191	1.88878	2.06388	3.45626
45	D09	Thr-Arg	1.28329	1.44666	Control	0.49022	0.61119	FALSE	1.21143	1.35516	1.65784	0.95456	1.86337	1.52389	1.7422	1.2033	1.3747	1.45617	1.62509	1.30395	2.57109	2.12012	1.69694	1.15504	1.61911	1.6877	1.30645	1.2816	1.79621	1.37229	1.59506	1.01836	1.65123	1.26614	1.05599	1.33012	0.64031	1.56604	1.14833	0.79202	0.97633	1.23307	1.18668	1.44188	1.45975	1.3305	1.09902	1.39907	2.3336
46	D10	Thr-Asp	1.251	2.66293	Control	0.0185	0.06304	FALSE	1.13356	1.36844	2.65881	1.88633	2.39281	3.36853	1.76876	2.41872	1.95445	2.64798	3.11148	2.40936	4.30165	3.11044	2.95243	2.34985	2.58582	3.06757	2.68521	2.47476	2.95189	2.77862	2.17007	2.14528	3.02376	3.38358	2.29482	2.91934	2.04882	3.19745	2.29599	1.73163	1.42461	2.97785	2.34107	2.96958	2.55466	2.52895	2.07934	2.90237	3.75389
47	D11	Thr-Glu	1.30776	2.37909	Control	0.02692	0.06304	FALSE	0.85696	1.75856	2.60999	1.7665	1.7488	2.6406	2.14687	2.11395	1.91533	2.28397	3.09305	2.01037	3.77005	2.73726	2.52647	2.08819	2.40464	2.30364	2.33165	2.24949	2.4556	2.58726	1.94297	2.1772	2.97496	2.34939	2.19345	2.60403	1.77999	3.13633	2.15684	1.97613	1.32026	2.34213	2.13842	2.49464	2.27206	2.13155	2.20092	1.69608	3.46905
48	D12	Thr-Gln	4.87264	3.42134	Patient	0.06696	0.11277	FALSE	3.89457	5.85071	2.98323	2.86683	2.08148	3.59054	3.375	2.58587	2.57758	3.81007	5.32314	1.94389	5.11033	3.92229	3.3399	2.74426	2.65574	1.88693	3.41047	2.37062	3.17431	3.57995	3.04126	3.47098	3.44571	3.47332	3.30875	3.9626	3.42203	3.76156	4.02867	3.21152	2.66867	4.70826	3.81642	3.20025	3.24454	3.1075	4.77498	2.90818	3.92104
49	E01	Thr-Gly	0.96793	1.73184	Control	0.02692	0.06304	FALSE	0.76	1.17585	1.80293	1.39518	1.55615	2.55941	1.6003	1.34286	1.32698	2.24491	2.22272	1.47598	2.72773	2.01463	2.17256	1.51156	1.81933	1.98918	1.46267	1.28528	1.71189	1.63245	1.24929	1.69472	1.91851	1.96674	1.51623	1.66712	1.75626	1.71939	1.89245	1.82627	1.00808	1.7061	1.58641	2.04121	1.52207	1.48729	1.33163	1.93887	2.47196
50	E02	Thr-Leu	3.82403	3.17815	Patient	0.83045	0.91636	FALSE	2.40113	5.24692	3.35224	2.45394	2.67871	3.5448	4.27503	2.97916	2.13962	3.09522	4.17404	3.51425	4.72362	3.81286	3.38954	2.7255	3.32919	3.61524	3.38826	2.66871	3.85986	3.19221	2.36201	2.99739	3.75412	2.58134	2.73739	3.46457	3.35809	3.57193	2.73263	2.38107	1.91328	3.25709	2.71597	3.7551	2.94458	3.32758	2.34247	2.53742	3.76328
51	E03	Thr-Met	2.51404	3.73701	Control	0.10067	0.151	FALSE	1.82051	3.20757	4.52715	3.01889	5.11938	4.1851	3.12955	3.15066	2.7261	3.64418	4.82509	3.51946	5.58218	4.50721	4.32052	3.3092	4.18507	3.60206	4.95834	2.80132	4.43719	4.43083	2.77975	3.88164	5.15616	3.54001	2.70911	4.17452	4.46303	3.91986	3.59505	2.44086	2.23143	3.97358	3.54117	4.80101	3.68934	3.4102	2.5392	2.94513	4.25918
52	E04	Thr-Phe	1.19826	2.79668	Control	0.0185	0.06304	FALSE	0.92437	1.47214	2.97759	2.26943	2.4688	3.72994	1.94117	2.46971	2.24389	2.68844	3.37752	2.29731	4.93088	3.33979	2.61759	2.41155	3.02761	3.05848	3.07315	2.81094	3.24319	3.45441	2.23675	2.52916	4.10627	2.39481	2.11815	3.10867	3.39962	2.99072	2.49848	2.11444	1.50866	2.75591	2.26885	3.21612	2.50485	2.63663	2.10084	2.00162	3.54854
53	E05	Thr-Pro	1.63197	2.623	Control	0.02692	0.06304	FALSE	1.38173	1.8822	2.79921	1.68034	2.14722	2.5931	2.02799	2.30661	1.84339	2.61684	3.08035	2.9144	4.56619	3.01869	2.71057	2.20303	2.64321	2.49667	2.80879	2.24259	3.03195	3.0415	2.10827	2.20443	3.1969	3.2493	2.07403	2.88584	3.1983	2.71347	2.36137	1.98293	1.4481	2.5035	2.14422	3.1861	2.59464	2.74671	2.0339	2.48505	2.95417
54	E06	Thr-Ser	1.73118	1.83014	Control	0.72119	0.86542	FALSE	1.17442	2.28794	2.16473	1.21085	1.58266	2.75789	1.44323	1.39227	1.38283	1.77445	2.04187	1.59761	2.61741	2.29081	1.86047	1.56349	2.01786	1.76433	1.83051	1.46789	2.0355	2.36521	1.5837	1.53011	2.08722	2.19376	1.46562	1.87932	2.38987	1.75871	1.60058	1.84578	1.12222	1.88099	1.48346	2.34336	1.72758	2.03628	1.34971	1.2196	2.34358
55	E07	Trp-Ala	1.58941	2.12065	Control	0.08243	0.13188	FALSE	1.27581	1.90302	2.32545	1.69482	2.14244	2.14471	1.98712	1.87858	1.56885	1.90344	2.65376	1.62094	3.06908	2.70313	2.39814	1.9426	2.37309	2.38728	2.3385	2.03781	2.2896	2.43239	1.94538	1.98595	1.93853	1.79339	1.72525	2.27741	2.16281	2.07103	2.09303	1.86428	1.61151	2.32279	1.97629	2.62356	1.99641	2.21725	1.68974	1.84609	2.72188
56	E08	Trp-Arg	1.08934	1.63323	Control	0.05397	0.09419	FALSE	0.84114	1.33755	1.74984	1.09317	1.42109	1.84846	1.3796	1.53046	1.29164	1.71427	1.77919	1.46283	2.91434	2.29468	1.75513	1.58942	1.64024	1.60885	1.64538	1.66922	2.0173	1.83672	1.43251	1.52916	1.46732	1.32631	1.21958	1.41824	1.83878	1.60843	1.41108	1.02654	1.12588	1.64336	1.29009	1.87469	1.71026	1.65637	1.16644	1.29137	2.2151
57	E09	Trp-Asp	1.53161	3.17788	Control	0.0185	0.06304	FALSE	1.42299	1.64024	3.19721	2.466	2.762	3.60619	2.54617	3.05582	2.17957	2.93171	3.99573	3.06579	4.56421	3.87249	3.23141	2.82514	3.01054	3.59131	3.23165	3.14131	3.87241	3.63242	2.61101	2.83039	3.09196	2.52937	2.64652	2.68556	3.31717	2.83795	2.88362	2.1227	1.83576	3.43528	2.85123	3.50659	3.15029	3.4811	2.40231	2.43154	4.56016
58	E10	Trp-Glu	1.63097	2.93303	Control	0.02381	0.06304	FALSE	1.43404	1.82789	2.95518	2.19886	1.94285	3.41935	2.18943	2.94949	1.75306	3.0008	3.91422	1.99299	4.6417	3.60975	2.91859	2.6531	2.67846	2.49874	3.11905	2.87697	3.27665	3.55698	2.63163	2.73922	3.07645	2.52493	2.64566	3.34878	3.30745	2.74891	2.77869	2.08942	1.60976	3.28003	2.86466	3.38781	2.92325	2.21557	2.56435	2.87857	3.7748
59	E11	Trp-Gly	1.56702	2.29497	Control	0.03039	0.06482	FALSE	1.33135	1.80269	2.20695	1.8006	2.13435	2.99732	1.90441	2.13695	2.02277	2.14409	2.91009	1.74239	3.13599	2.71901	2.53239	1.89166	2.12192	2.10387	2.59234	2.20257	2.3074	2.55637	2.02135	2.16083	2.14855	1.73884	2.07608	2.49038	2.37255	2.44102	2.28306	2.26252	1.68527	2.53897	2.19322	2.48594	2.24394	2.26028	2.03309	2.13111	2.99055
60	E12	Trp-Leu	1.24947	1.75683	Control	0.08243	0.13188	FALSE	0.94299	1.55594	1.73963	1.54887	1.54393	1.98818	1.5359	1.73384	1.26447	1.8056	2.31462	1.23694	2.26677	1.96804	1.82482	1.59953	1.66494	1.28543	2.0387	1.58214	1.88662	2.19566	1.48815	1.85437	1.52441	1.39115	1.68525	1.9835	1.78321	1.91957	1.83047	1.65242	1.26184	2.02438	1.80551	2.02011	1.72449	1.36385	1.45382	1.84224	2.39239
61	F01	Trp-Lys	1.11166	1.95665	Control	0.02692	0.06304	FALSE	0.96844	1.25488	2.14172	1.64591	2.33758	2.88845	2.06442	1.81525	1.61676	1.88429	0.94407	1.60914	2.44262	2.65725	1.87658	1.58626	1.8966	1.84012	1.88722	1.70898	2.47446	1.9279	1.42647	2.00342	1.78368	1.38616	1.59053	3.24721	1.76725	1.84227	1.84728	1.66758	1.24056	2.09887	1.90324	2.24139	1.97891	1.71924	1.69576	2.38241	2.87673
62	F02	Trp-Phe	2.16228	2.83024	Control	0.17506	0.24715	FALSE	1.67553	2.64903	3.066	2.26128	2.69972	3.00004	2.28865	2.63016	1.93674	2.88874	3.76211	2.64077	4.12583	3.5382	2.68455	2.372	2.46061	2.70038	3.05125	2.5738	3.22677	3.02132	2.55372	2.89605	2.58886	2.10793	2.41215	2.79674	2.78452	2.93742	2.89526	2.83868	1.86274	3.42662	2.95658	3.21574	2.51523	2.64248	2.41245	2.38369	3.28102
63	F03	Trp-Ser	2.39541	2.50869	Control	0.83045	0.91636	FALSE	2.15638	2.63444	2.93361	1.87197	2.21938	2.70189	2.14824	2.35217	1.95173	2.50051	3.5582	1.90416	3.28928	2.94578	2.62698	2.20113	2.62026	2.7078	2.85519	2.10044	2.85674	2.90135	1.8628	2.54463	2.43476	1.82252	2.1751	2.91555	2.55902	2.66841	2.59834	2.15704	1.96108	3.13084	2.44773	3.10605	1.6542	2.50376	2.08164	2.25406	3.26187
64	F04	Trp-Trp	1.33136	2.18163	Control	0.02101	0.06304	FALSE	1.21254	1.45018	2.36838	1.77447	1.76597	2.6887	1.47089	2.53596	1.51719	1.88641	2.7326	2.05421	2.96815	2.41595	2.65464	2.17586	2.20937	2.20707	2.33755	2.16332	2.47802	2.6756	1.73272	2.16835	1.87149	1.55718	1.8828	1.95784	2.08438	2.38875	2.12648	1.73265	1.40691	2.2959	1.99578	2.94844	1.67364	1.79396	1.69526	2.04384	2.87572
65	F05	Trp-Tyr	1.44683	2.43655	Control	0.02101	0.06304	FALSE	1.27256	1.62109	2.67613	1.82714	1.88098	2.6448	1.77186	2.44253	1.78004	2.42378	3.12963	2.24901	3.45581	2.87024	2.49222	2.10471	2.27963	2.36223	2.6949	2.26912	2.6284	2.74671	2.01531	2.36248	2.3739	2.02676	2.2094	2.55792	2.51271	2.26004	2.32071	1.97817	1.5141	2.60934	2.23978	3.04755	2.23285	2.28958	1.96442	2.06884	3.33589
66	F06	Trp-Val	1.75915	2.69046	Control	0.02381	0.06304	FALSE	1.59676	1.92153	2.77464	2.15503	2.31682	2.7937	2.15337	2.72261	2.04459	2.66842	3.55549	1.87092	3.449	3.17271	2.67318	2.47323	2.54367	2.92246	2.90169	2.4016	2.69539	3.19967	2.58359	2.61325	2.53304	2.25985	2.45044	3.26993	2.84884	2.4157	2.61639	2.15254	1.86018	3.01158	2.74226	3.17904	2.69257	2.45418	2.33238	2.58072	3.05556
67	F07	Tyr-Ala	1.4086	2.29215	Control	0.06696	0.11277	FALSE	0.94507	1.87213	2.49428	1.68005	1.89481	2.5597	1.64441	1.77982	2.02385	2.16891	2.77898	1.76548	4.33503	3.45352	2.50823	1.86506	2.50121	2.63929	2.18838	1.9617	2.20686	2.57351	1.88897	1.91222	3.5127	2.40266	2.46906	2.49578	2.867	2.73906	2.04587	1.66216	1.30779	2.32006	1.98631	2.40234	2.03004	2.30017	1.69845	1.73836	2.95173
68	F08	Tyr-Gln	2.64538	2.74894	Control	0.83045	0.91636	FALSE	2.19803	3.09273	2.5281	2.02612	2.028	3.1011	2.76867	2.28092	1.92861	3.01872	4.03629	1.84869	3.53109	2.99592	2.36283	1.99918	2.11901	2.38099	2.28241	2.2874	2.63831	3.73911	2.22854	2.66328	2.95368	3.03482	2.50592	2.84132	2.78773	2.88178	3.08426	2.47387	1.39701	3.56059	2.7326	2.84474	2.6728	2.21446	2.55975	2.34843	2.84013
69	F09	Tyr-Glu	8.52162	4.08308	Patient	1	1	FALSE	0.98912	16.0541	4.51594	2.58037	3.94596	4.7566	3.18191	3.5261	3.15955	4.53304	4.87844	3.84171	7.20616	5.04273	4.13147	3.27719	3.6748	3.96953	4.10362	4.04575	4.16463	4.63876	3.32844	3.66388	5.16604	3.94884	3.88139	4.1511	4.28745	4.97211	3.30217	3.03527	2.12128	4.02417	3.61116	4.66259	4.07198	3.38694	2.96664	3.07225	5.52771
70	F10	Tyr-Gly	1.01163	2.85314	Control	0.02381	0.06304	FALSE	1.23708	0.78618	2.98082	2.00031	2.36431	4.37615	2.5944	2.35877	2.34936	3.25193	3.39912	1.9746	4.61761	3.34532	3.02488	2.38569	2.90606	3.07181	2.8156	2.66898	2.97385	3.13984	2.33643	2.56889	3.5173	3.93462	2.53224	3.06145	3.53601	3.46167	2.45577	2.37411	0.57345	3.12262	2.59291	3.34362	2.56297	2.5709	2.21521	2.21737	3.68237
71	F11	Tyr-His	1.47784	2.90716	Control	0.02101	0.06304	FALSE	1.01431	1.94136	2.9598	2.14606	2.43163	3.71166	2.37763	2.68366	2.22592	2.93677	3.62478	1.98044	4.22036	4.0505	3.09319	2.54924	2.67889	2.86582	3.35731	2.62454	3.00595	3.24486	2.28696	3.04415	3.51917	3.19345	2.7715	3.82088	3.56689	3.60967	2.57749	2.15364	1.35568	3.12829	2.67251	3.32097	2.72122	2.59682	2.06304	2.1801	4.08422
72	F12	Tyr-Ile	1.25753	2.15134	Control	0.03847	0.07536	FALSE	1.38369	1.13137	2.10769	1.81669	1.96314	2.6358	1.706	1.67062	1.8987	2.86429	2.92084	1.36475	3.19884	2.46148	2.61059	1.69135	2.01243	1.28586	2.33135	1.27417	2.08339	2.48298	2.0191	2.26112	2.46879	2.54089	2.18087	2.62206	2.68024	2.40031	2.20179	2.05298	1.2095	2.52301	2.29223	2.49032	2.08417	1.8709	2.12705	1.82283	2.84062
73	G01	Tyr-Leu	2.77366	2.43214	Patient	0.9431	0.9841	FALSE	1.64112	3.9062	2.35773	2.23144	1.8843	3.62603	2.91811	2.25862	2.04584	2.43886	2.96347	1.70569	3.37553	3.49755	2.5319	2.03229	2.44298	2.47235	1.17205	2.15627	2.56318	2.52838	1.77666	2.50089	2.87236	2.2496	1.34274	3.47289	2.43348	2.60551	2.25383	2.0636	1.76249	2.71005	2.39648	2.72836	1.91721	2.13232	2.08348	3.24223	3.49045
74	G02	Tyr-Lys	2.72281	2.37597	Patient	0.98102	0.99135	FALSE	1.2536	4.19202	2.4419	1.75157	1.97121	2.5124	2.25045	1.93338	1.90863	2.23842	3.1773	1.9793	3.47752	2.67761	2.35961	1.5879	2.4396	2.47464	2.56266	2.10513	2.62978	2.38606	1.98606	2.34641	3.15048	2.62999	0.67795	2.75152	2.43317	2.92963	2.24551	1.82454	1.74801	2.71556	2.30804	2.69918	1.79669	2.25332	1.95197	1.9851	3.18676
75	G03	Tyr-Phe	1.3086	2.86257	Control	0.0185	0.06304	FALSE	1.21334	1.40386	3.07442	2.47039	2.22355	3.17106	2.01053	2.65403	2.16719	2.69939	3.4016	2.22016	3.79747	3.05271	3.03774	2.07893	2.56708	3.19028	4.14747	2.68579	3.18047	3.10057	1.86442	2.68527	3.9816	3.38247	2.03787	3.67375	3.15865	3.06403	2.53461	2.50457	1.70268	2.91975	2.6707	3.4466	2.35414	2.63796	2.20966	2.22541	4.09354
76	G04	Tyr-Trp	1.19188	2.11275	Control	0.02101	0.06304	FALSE	0.96414	1.41963	2.25721	1.57641	2.45303	1.95316	1.71798	2.15396	1.67155	1.99749	2.49271	2.0037	3.14305	2.88415	2.15614	1.83285	2.20397	2.18295	2.24394	1.9168	2.22493	2.52764	1.24166	1.99982	2.43026	1.96122	1.61175	2.17435	2.21442	2.38072	1.86457	1.51653	1.52743	2.23051	1.86219	2.59041	1.69273	1.9193	1.56102	2.56332	3.06821
77	G05	Tyr-Tyr	1.15256	2.58507	Control	0.0185	0.06304	FALSE	0.94258	1.36254	2.93014	1.98568	1.83966	2.99112	2.02421	2.52858	1.89393	2.34957	3.29891	1.89085	3.91766	3.04845	2.76463	1.76316	2.48628	2.79222	2.98412	2.38746	2.66238	2.89272	1.94159	2.55288	3.48349	3.56437	2.33077	2.89473	2.4268	3.11237	2.47947	1.87182	1.48479	2.8736	2.41042	3.11233	2.08678	2.28979	2.21126	2.02401	3.60797
78	G06	Tyr-Val	0.82026	1.88512	Control	0.0185	0.06304	FALSE	0.63206	1.00846	2.05991	1.46417	1.44902	2.28677	2.14901	1.65722	1.46349	1.56361	2.37285	1.21453	2.77681	2.4659	2.09956	1.33529	1.78387	2.04072	2.11794	1.63952	1.95239	2.24885	1.39542	1.72434	2.29607	2.10411	1.79815	2.14921	2.04559	2.23847	1.71538	1.40172	1.31384	2.03724	1.66396	2.18719	1.63426	1.73801	1.54754	1.48607	2.41477
79	G07	Val-Ala	1.40496	2.19919	Control	0.04315	0.07966	FALSE	1.14911	1.66082	2.37314	1.72502	1.97682	2.55939	1.93104	1.82543	1.83902	1.92226	2.67685	1.64283	3.73723	3.15399	2.77363	1.38723	2.67493	2.89529	2.20277	2.01997	2.22913	2.43487	1.57116	2.0029	3.12855	2.40699	2.11703	2.08185	2.47709	2.88132	1.86817	1.5272	1.35559	2.28697	1.97162	2.48079	1.84935	2.30992	1.58873	2.49419	2.9419
80	G08	Val-Arg	2.51576	2.11476	Patient	0.9431	0.9841	FALSE	1.4914	3.54011	2.29003	1.64037	1.69985	2.44639	1.71589	1.73351	1.35564	1.80342	2.70971	1.86158	2.94315	2.43104	2.19871	1.7939	2.07437	2.21479	2.28198	1.91533	2.02654	2.46346	1.50848	1.96271	2.65923	3.00149	2.03422	2.49607	2.44103	2.7665	1.78279	1.71895	1.24336	2.1599	1.84041	2.34749	1.76667	1.90366	1.54813	1.63217	2.59152
81	G09	Val-Asn	1.52013	2.12808	Control	0.19069	0.26531	FALSE	1.93794	1.10232	2.57236	1.65004	2.00348	2.46557	1.78771	1.74125	1.52421	1.92143	2.65544	1.4629	3.43674	2.6496	2.26746	1.48671	2.30699	2.64538	2.16096	1.85875	2.23996	2.3705	1.58054	1.85102	2.75496	2.41938	1.96963	2.53244	2.253	2.74252	1.84681	1.67407	1.28722	2.22612	1.94533	2.42269	1.83571	1.74246	1.58216	1.59046	2.79683
82	G10	Val-Asp	1.43053	2.40499	Control	0.122	0.18018	FALSE	0.74028	2.12079	2.75751	1.79389	1.93167	2.81892	2.00675	2.04888	1.60403	2.32351	2.84652	1.67921	4.30321	3.27662	2.58814	2.03997	2.48729	2.51605	2.51569	2.19248	2.65875	2.65019	1.80838	2.10718	2.9283	3.2107	2.12684	2.89377	2.8925	3.18681	1.98919	1.71111	1.3465	2.44922	2.12275	2.61693	2.07183	1.88036	1.82056	2.93967	2.30573
83	G11	Val-Glu	0.87924	2.49194	Control	0.0185	0.06304	FALSE	0.76652	0.99196	2.62588	1.95529	2.22605	2.68065	2.10296	2.23624	1.78587	2.63792	3.09366	1.58309	3.70143	2.82654	2.77872	1.69063	2.46149	2.37972	2.70025	2.34191	2.52558	2.93446	1.97008	2.42933	3.21412	2.58741	2.2791	2.82261	3.06436	3.01589	2.17949	1.75117	1.44556	2.54998	2.45615	2.79189	1.95014	1.90502	2.05509	2.05808	3.39637
84	G12	Val-Gln	4.51676	3.24712	Patient	0.04566	0.0827	FALSE	3.86795	5.16558	3.33358	2.95024	2.22138	3.5038	3.86795	2.27486	2.2156	3.74941	6.08513	2.00463	4.69071	3.50769	3.04374	2.04013	2.52701	1.56211	3.36415	2.37618	2.783	3.44386	2.91747	3.5276	3.41957	3.33156	3.07871	3.47997	3.62751	3.12282	3.60726	3.03737	2.06956	4.48114	3.21826	3.32774	3.09512	2.8231	3.46529	3.02624	3.97198
85	H01	Val-Gly	0.59558	1.39687	Control	0.0185	0.06304	FALSE	0.61572	0.57544	1.45879	1.59779	1.23152	2.25539	0.89596	1.30012	2.53735	1.07681	1.68526	0.82344	2.50883	1.57016	1.49118	0.64984	1.44735	1.42773	2.05731	1.09172	1.4274	0.99291	1.00221	1.3604	1.50502	1.4517	1.34546	1.28526	1.27748	1.35614	1.2136	1.37452	0.72965	1.35912	1.29648	1.53419	1.10114	1.19532	1.56446	1.68448	2.01325
86	H02	Val-His	1.21116	2.31111	Control	0.02381	0.06304	FALSE	1.38064	1.04168	2.6103	1.9003	1.9766	2.59499	2.24953	2.11731	3.55718	2.36767	2.95129	1.25077	4.37136	2.77551	2.41353	2.1344	2.25975	2.3181	2.53749	2.10126	2.47958	2.12711	1.61668	2.24977	2.54677	2.86301	2.21436	1.7049	2.96499	2.34325	2.01806	1.64896	1.13841	2.31003	2.20083	3.21214	1.77022	1.76949	1.89455	1.62714	3.11957
87	H03	Val-Ile	0.95425	2.28148	Control	0.02101	0.06304	FALSE	1.20319	0.70532	2.30889	1.80792	1.89555	2.40795	1.96327	1.94582	4.60076	2.11946	3.10909	1.53723	3.17581	2.87221	2.37565	1.67124	2.23455	2.38581	2.52824	1.85265	2.35344	1.90454	1.58882	2.10835	2.71783	2.29414	2.10569	1.99201	2.35877	2.45954	2.0761	1.60927	1.14012	2.32012	2.2538	2.61289	2.01658	1.63543	1.892	1.74524	3.08028
88	H04	Val-Leu	2.60562	2.25811	Patient	0.65124	0.79138	FALSE	1.81604	3.3952	2.8765	1.8801	1.77282	3.1976	2.33014	1.95908	5.00751	2.76185	2.66854	1.879	4.3828	3.086	2.17441	1.78332	2.26284	2.44007	2.2996	1.20763	2.58381	2.8069	1.74963	2.04991	2.49862	2.07268	2.0279	1.20361	2.05958	2.41863	2.36537	1.49481	1.20631	2.15217	1.96229	2.79325	1.98017	1.7458	1.74524	1.56525	2.78294
89	H05	Val-Lys	0.83104	2.10756	Control	0.0185	0.06304	FALSE	1.01654	0.64554	2.50218	1.61745	1.66322	2.9547	2.05164	1.91157	3.79428	1.94595	2.6823	1.42707	2.94271	2.35539	2.33925	1.48169	2.12464	2.09509	2.35147	1.75433	1.94146	2.27469	1.85952	1.97932	2.39639	2.202	2.01879	1.2198	3.012	2.18433	1.84418	1.36714	1.20427	2.51106	2.03884	2.63612	1.90348	1.57236	1.71823	1.60161	2.63002
90	H06	Val-Met	1.31872	2.78064	Control	0.02101	0.06304	FALSE	1.11409	1.52335	2.58386	2.29944	2.4002	3.0595	2.58288	2.36333	4.91056	2.71686	3.42917	2.54232	3.94455	3.35755	3.19765	1.74481	3.37623	3.13462	3.15588	2.25152	2.45214	3.41624	2.073	2.63871	3.69857	3.27015	2.75149	1.4529	3.08127	3.27211	2.53209	2.15508	1.61885	3.05574	2.6714	3.43861	2.22307	2.29312	2.11568	2.08481	3.22255
91	H07	Val-Phe	0.69297	2.41828	Control	0.0185	0.06304	FALSE	0.57676	0.80918	2.50503	1.86534	2.0034	2.61939	2.08149	1.82207	4.59237	2.05951	2.85152	2.21002	3.4841	2.71858	2.95077	1.86284	2.53246	2.32535	2.43378	2.2889	2.20896	2.87172	1.91031	2.21148	3.52958	3.02675	2.60469	1.37446	2.53937	3.05936	2.64014	1.85246	1.2439	2.24035	2.10992	2.58782	1.57452	2.21107	1.90189	1.80947	3.3625
92	H08	Val-Pro	0.59134	1.73764	Control	0.0185	0.06304	FALSE	0.55621	0.62647	1.59425	1.2901	1.44958	1.8933	1.59018	1.43951	3.70334	1.71552	2.14535	1.5529	2.72954	2.46591	1.87361	1.23018	1.72935	1.63343	1.59833	1.4339	1.58283	1.84643	1.36532	1.55055	2.23788	2.18773	1.62332	1.22907	2.34711	2.11376	1.78204	1.64242	1.07437	1.65974	1.4878	1.82166	1.13149	1.41717	1.53459	1.4059	2.16869
93	H09	Val-Ser	1.44313	1.81718	Control	0.32934	0.4331	FALSE	1.10025	1.78602	1.59912	1.38707	1.62989	2.08368	1.66695	1.46004	4.5224	1.46667	2.20283	1.61785	2.61951	2.09724	1.84023	1.20326	2.03335	2.23093	1.73572	1.5459	1.72618	2.01305	1.38729	1.69269	2.18137	2.39544	1.79075	0.75663	2.61931	2.21745	1.94917	1.77056	1.07915	1.82294	1.60408	2.03193	1.24909	1.46308	1.43216	1.40527	2.37685
94	H10	Val-Tyr	0.8218	1.70013	Control	0.02692	0.06304	FALSE	0.66102	0.98259	1.71349	1.36059	1.37711	1.93525	1.47686	1.36976	4.59608	1.58648	2.20666	1.46679	2.41383	2.51206	1.76321	1.12463	1.61714	1.59263	0.92193	1.37216	1.63091	1.48801	1.29745	1.6381	2.01705	2.30896	1.63402	1.19649	2.05406	2.02152	1.47144	1.70808	0.85872	1.78518	1.50702	1.82393	1.38917	1.28707	1.49273	1.25518	2.44104
95	H11	Val-Val	0.74374	1.7328	Control	0.0185	0.06304	FALSE	0.79203	0.69544	1.76093	1.39341	1.43837	1.95166	1.4746	1.30294	3.3085	1.31702	2.17787	1.59526	2.64366	2.32619	1.89152	1.12247	1.84314	1.30193	1.96497	1.59539	1.68059	1.74884	1.41671	1.6139	2.10525	2.31707	1.5771	1.14685	2.37104	2.30993	1.61111	1.6498	0.9601	1.62887	1.51166	1.87696	1.43331	1.32739	1.43795	1.3183	2.61206
96	H12	D-(+)-Glucose	5.17278	5.70677	Control	0.4608	0.58982	FALSE	4.50273	5.84283	4.79934	5.73379	4.18021	5.30403	3.72488	5.79087	6.14203	-0.0427	9.33305	4.44423	6.50926	7.76601	4.64569	4.92786	2.61804	2.16078	6.31387	3.03035	3.53312	7.87629	5.19258	7.41507	6.54525	5.86243	6.20462	4.36472	6.3205	6.44931	6.66891	8.09633	3.66949	7.64074	6.16522	7.13159	6.43832	4.02819	7.38866	5.399	7.46666
[truncated: 11 more columns]

## Sheet: PM-M6
	Well	Compound	Mean Patient	Mean Control	Higher Mean	Unadjusted p-value	Adjusted p-value	p < 0.05 (Adjusted)	Patient 2 (LOF)	Patient 3 (LOF)	Control 1	Control 2	Control 3	Control 4	Control 5	Control 6	Control 7	Control 8	Control 9	Control 10	Control 11	Control 12	Control 13	Control 14	Control 15	Control 16	Control 17	Control 18	Control 19	Control 20	Control 21	Control 22	Control 23	Control 24	Control 25	Control 26	Control 27	Control 28	Control 29	Control 30	Control 31	Control 32	Control 33	Control 34	Control 35	Control 36	Control 37	Control 38	Control 39
1	A01	NegativeControl	1.35426	5.64947	Control	0.02101	0.1599	FALSE	0.49963	2.20888	6.01772	1.45702	8.14697	2.23676	4.21446	6.54187	7.01451	5.09558	5.67804	4.43039	5.8414	4.25841	7.8105	6.86593	3.36783	5.12917	7.27827	5.94085	6.63784	6.09519	7.01875	4.55863	7.55874	5.30071	4.70178	6.2911	8.33527	7.14056	8.20406	6.7593	4.2926	8.06145	5.4699	7.88473	6.21276	5.8555	5.97618	5.52739	5.54269
2	A02	NegativeControl	1.89897	5.90659	Control	0.02381	0.1599	FALSE	1.32791	2.47002	6.51017	5.18667	8.95811	2.4733	3.32901	6.97652	7.61846	3.94757	6.70074	4.52364	5.37951	4.0433	8.27481	6.92268	1.79492	6.64995	8.05107	6.39638	6.98106	6.82333	7.67573	4.57449	7.22612	5.53546	4.9312	6.81774	8.94827	7.27042	5.14333	7.12315	4.53621	8.52932	5.34826	8.17218	6.73283	6.12997	6.11876	5.54872	5.28731
3	A03	NegativeControl	2.39647	6.18336	Control	0.02692	0.1599	FALSE	2.04334	2.74961	6.84993	4.96121	9.32636	3.05692	4.3537	7.24599	7.90477	5.55518	6.9925	4.71046	4.32253	4.23009	8.13265	6.49923	2.47921	5.53586	8.389	5.62052	6.90093	6.59652	7.89943	5.34617	8.11927	7.30634	5.00905	6.90047	8.63412	8.50583	8.11431	7.15441	4.1697	8.04797	6.41964	8.58238	6.6898	6.28858	6.18789	6.92536	6.08163
4	A04	NegativeControl	2.95517	7.12451	Control	0.03847	0.1599	FALSE	2.17785	3.73249	9.10398	6.47195	10.7021	3.4276	3.72278	8.60514	9.01436	4.84489	8.52672	5.91436	5.62754	5.4225	9.7454	6.67367	1.68757	7.16758	9.42304	6.23802	7.31665	8.37502	8.91975	5.63606	8.9895	7.0259	6.61285	7.87256	10.4904	8.9293	8.06778	8.64252	5.45735	9.32573	7.34407	10.0003	8.38109	7.79606	7.51003	6.86046	6.73302
5	A05	NegativeControl	2.0335	5.63821	Control	0.02381	0.1599	FALSE	1.58338	2.48363	7.63373	4.82395	8.64065	2.62343	3.31009	6.55673	7.08409	3.97417	6.79281	4.68394	4.19538	4.28147	7.68523	4.19596	0.41267	5.64815	6.96951	4.81262	5.35926	6.46887	6.96033	4.95398	7.13788	5.65554	5.30161	5.7565	8.23499	7.59828	7.91759	6.21058	4.56108	7.66869	5.31209	8.06422	6.65981	6.0795	6.14462	5.74015	5.65645
6	A06	NegativeControl	2.65801	5.98373	Control	0.02692	0.1599	FALSE	2.24531	3.0707	7.35228	4.65116	9.07818	2.70764	3.38564	6.95759	7.91613	4.4204	7.97145	5.26002	4.96646	4.69264	8.09717	3.4674	0.79518	5.6095	8.65107	5.51688	5.64119	6.92043	6.18333	5.18886	7.54675	6.15912	5.68304	5.38089	8.60357	7.85505	6.4426	6.35684	5.08802	8.02226	5.21782	8.56028	7.29937	5.96989	6.70796	9.64065	7.00977
7	A07	Dibutyryl-cAMP	2.59557	5.48346	Control	0.03422	0.1599	FALSE	2.04133	3.1498	6.16804	4.49599	8.59266	3.09328	3.3654	6.28317	7.59174	5.98462	6.14166	5.85621	4.45279	3.98554	7.2889	1.95655	1.46102	5.88872	8.76566	5.06766	4.58731	6.20513	4.21597	5.71496	7.30887	6.16031	5.00257	4.51033	8.44955	8.10225	6.44148	5.94571	4.94145	5.96586	4.83222	8.18791	6.66413	5.62843	4.90602	6.91177	4.09328
8	A08	Dibutyryl-cAMP	3.5655	5.67144	Control	0.06017	0.16046	FALSE	3.06639	4.06461	6.2215	4.56299	8.67948	4.46271	4.77435	6.64382	8.59228	6.94046	6.40563	5.92656	4.04175	3.67847	7.29451	2.46016	2.35092	6.27582	5.14054	5.56553	3.95079	7.45425	3.6424	6.3837	7.82675	8.35283	5.31249	4.0491	8.10135	7.64598	7.09218	5.30843	6.12023	5.95316	4.34578	5.76681	5.60719	4.35539	4.78532	7.2897	6.58177
9	A09	Dibutyryl-cAMP	2.80402	4.07441	Control	0.22499	0.32237	FALSE	2.25666	3.35138	5.22766	3.94366	7.88405	2.84675	3.30424	4.79874	2.70666	4.15438	5.36722	4.95312	3.45388	1.32999	5.12159	2.92963	1.78401	5.34878	1.70402	4.16473	3.07613	1.70486	2.0901	5.01547	6.74871	5.52898	4.59227	3.18835	1.09226	7.43879	6.38382	4.14849	4.51091	4.84157	2.52751	4.69519	5.37497	2.94178	2.95186	4.14673	3.48619
10	A10	Dibutyryl-cAMP	3.93968	5.41817	Control	0.30629	0.40839	FALSE	2.60813	5.27124	6.78223	5.48133	6.75832	4.15652	4.81166	5.05497	3.51465	8.37112	8.67233	7.72728	4.45067	1.54594	7.42153	4.28395	2.83918	7.0159	2.56721	6.09521	3.70838	2.61284	2.11491	3.06038	8.30377	7.34525	6.12984	4.02521	1.31297	8.87026	8.78205	4.46183	7.71323	7.07167	3.36836	5.38333	6.64357	4.16531	4.22154	5.12689	3.61549
11	A11	Dibutyryl-cAMP	3.76764	4.83553	Control	0.49022	0.59571	FALSE	1.87993	5.65536	6.47567	4.38445	5.99637	4.06417	4.64014	4.3316	4.03489	7.09451	8.34091	6.24946	4.40724	1.56107	6.17044	3.51412	2.60395	6.38169	1.81138	7.08348	3.57491	2.52282	1.66014	2.94006	7.56742	5.61153	5.86754	1.98714	1.52914	7.96891	7.8023	2.86852	6.93236	7.45802	3.15803	4.98288	7.05083	4.00512	3.4225	4.84781	3.3973
12	A12	Dibutyryl-cAMP	2.88231	3.3225	Control	0.61734	0.71403	FALSE	1.47476	4.28986	5.22606	0.53982	1.64148	2.50354	3.12708	2.08028	3.21622	4.32569	6.35382	5.03199	3.31351	0.6927	5.7294	2.52903	2.11007	4.73633	0.7362	5.14546	2.29752	2.00553	0.62604	2.08286	5.82625	4.85527	4.69769	0.60303	1.29955	6.04884	5.85493	0.7607	5.31824	5.89913	1.9524	3.6401	5.19294	3.27159	2.57241	3.02811	2.03419
13	B01	3-Isobutyl-1-Methylxanthine	2.71413	6.38522	Control	0.06696	0.16482	FALSE	2.4446	2.98366	7.43844	5.35091	9.9351	0.215	3.71293	9.15672	8.60681	5.08521	7.77804	4.29685	6.73117	4.55573	9.6593	8.16976	2.61107	7.54599	0.93584	6.04756	9.72565	4.73499	9.85081	5.92413	8.85071	5.67117	5.63875	7.93458	9.46149	8.85223	8.11328	9.34068	4.75631	8.50907	7.23808	8.5715	7.98578	6.45036	7.61723	5.84608	7.21849
14	B02	3-Isobutyl-1-Methylxanthine	4.2782	7.55383	Control	0.13391	0.22956	FALSE	3.00425	5.55215	9.6907	8.50572	12.6896	1.76452	4.1987	8.80167	11.8047	4.35297	8.19513	5.3582	8.7261	5.87843	12.3254	10.6767	3.24781	8.22386	1.18573	2.64221	9.95686	9.73588	12.0026	6.51196	10.6464	8.21065	6.72849	10.3145	11.5718	10.8337	11.0199	10.2863	7.1387	10.8039	6.81487	10.1285	9.34873	7.28451	8.81548	6.55057	8.32896
15	B03	3-Isobutyl-1-Methylxanthine	3.31041	5.74357	Control	0.20733	0.30157	FALSE	1.90973	4.71108	8.9715	6.23875	9.49083	1.72238	2.50777	7.13465	9.55418	3.1331	6.86082	4.01406	6.19192	4.19419	9.73137	8.99715	2.36746	5.9336	0.61389	1.41694	6.25772	7.45037	9.11767	5.38274	8.11119	6.92613	5.62268	8.657	8.09822	9.31225	8.99127	8.33932	5.94247	9.20436	6.00501	7.50405	7.33688	5.32429	6.33994	3.83198	4.79358
16	B04	3-Isobutyl-1-Methylxanthine	2.41622	3.04958	Control	0.68588	0.74823	FALSE	1.69204	3.14039	6.67775	3.20861	4.70757	0.39588	1.13306	4.16889	6.05809	1.14427	3.22903	2.65071	2.03881	1.52698	6.43554	4.06775	1.12492	2.98478	0.27909	0.34576	2.8992	3.76896	5.36329	2.74346	5.17389	4.28806	3.51115	4.84369	3.12523	5.89118	5.84598	4.32305	4.16987	6.24229	2.16472	3.50886	4.23923	2.94572	3.1066	2.3156	2.7127
17	B05	3-Isobutyl-1-Methylxanthine	0.8144	0.98072	Control	0.68588	0.74823	FALSE	1.34577	0.28304	3.28337	0.404	0.782	0.25046	0.918	3.05994	1.59241	0.67334	1.04801	0.92495	0.61315	0.72842	1.2631	1.23585	0.49079	0.55894	0.31348	0.63283	0.73014	0.66918	0.77643	0.83172	1.33442	1.49964	0.79005	0.45274	0.83116	1.12852	1.33794	0.61547	1.93908	1.45959	1.42421	0.81003	0.86286	0.58475	0.68919	1.05488	1.91709
18	B06	3-Isobutyl-1-Methylxanthine	0.25273	1.86579	Control	0.28434	0.38446	FALSE	0.22626	0.27921	7.21901	3.22708	6.6245	0.19641	0.27945	0.2598	0.37128	0.2908	0.3713	0.16753	1.69733	0.16512	0.42757	4.65013	0.04154	3.32308	0.28932	0.25947	1.44046	5.40277	5.44726	2.28338	5.52313	0.23151	4.33474	0.82567	0.89809	0.92966	7.07852	3.70492	0.21374	6.44681	0.20747	3.47304	0.27274	2.13066	4.68143	0.26041	0.19813
19	B07	Caffeine	4.21037	6.88969	Control	0.06017	0.16046	FALSE	3.82825	4.5925	8.56982	6.33289	9.59798	3.92431	6.06862	8.87859	3.43863	7.57636	5.95567	8.15712	7.03492	4.06524	9.55765	7.93723	1.3748	7.39333	10.2122	6.62021	7.57848	8.08124	7.85019	7.0087	9.26321	9.02383	5.67597	4.78943	2.22805	9.85426	7.58271	6.87783	6.41407	8.00164	6.91613	6.43056	7.3588	4.31243	5.59785	9.90662	9.32801
20	B08	Caffeine	3.11644	4.65401	Control	0.122	0.21688	FALSE	2.3509	3.88197	6.57204	4.38169	7.56647	2.96279	2.90061	5.38548	4.15754	3.75231	4.98706	6.18346	4.14835	2.69349	6.97145	4.03863	1.20109	5.58219	4.77618	5.40164	3.30705	3.64355	6.5054	6.31018	7.16784	5.44339	4.34071	2.98579	1.78976	7.23866	5.99633	4.83756	4.74306	5.79688	3.77107	4.75971	4.99482	3.11105	3.28845	5.38425	4.63155
21	B09	Caffeine	4.29654	5.01416	Control	0.52063	0.61705	FALSE	4.07255	4.52053	6.40863	4.88362	7.89205	3.53837	3.41078	6.36459	2.08893	4.80259	4.52608	7.00546	3.32625	1.11181	5.89171	3.29688	1.8808	6.00112	4.78253	6.63282	2.15343	2.08174	6.59491	2.74855	8.43881	7.08036	5.20855	3.91003	2.05935	9.09136	6.93305	5.74731	6.20045	7.047	3.88753	5.18251	6.16607	3.45332	5.1475	5.06631	2.39516
22	B10	Caffeine	3.0036	2.82448	Patient	0.98102	0.98102	FALSE	3.02892	2.97828	3.76238	1.95331	2.6195	2.40932	2.59119	3.84945	1.2678	3.03396	1.87672	3.90537	1.74808	0.70982	3.54557	1.84523	1.36747	3.43686	1.12319	4.09042	0.93581	1.27365	3.90826	1.33637	5.10481	4.89963	3.04392	1.62438	0.93028	5.79572	4.19159	2.35042	3.42894	3.84413	1.6349	2.97876	4.362	1.57377	2.08753	3.88345	1.64063
23	B11	Caffeine	3.94804	2.59198	Patient	0.19069	0.29526	FALSE	4.12222	3.77386	3.90753	0.98982	1.56525	1.80242	2.24044	4.01005	1.91448	3.26865	1.81549	3.10876	1.62473	0.84251	3.15538	1.71588	1.00229	2.87217	0.70897	4.49057	0.86343	1.26485	3.76913	1.26871	4.38127	5.32034	2.94041	0.88378	1.02055	5.57441	5.65766	1.48061	4.21124	4.25053	1.92422	2.42872	2.96347	1.15186	1.51282	2.13879	1.05827
24	B12	Caffeine	2.63747	1.43671	Patient	0.11093	0.20479	FALSE	1.79751	3.47743	1.09157	0.57856	0.76646	0.48886	1.2978	2.30483	1.1802	1.99131	1.34073	1.42905	1.09474	0.39534	2.45985	1.03946	0.52285	0.68544	0.69605	3.11569	0.61498	0.89742	1.05898	0.86278	1.9707	3.31015	1.9392	0.81055	1.01085	2.18489	4.22384	0.85185	4.01836	3.30355	0.77405	1.05656	1.3898	0.80751	0.76314	0.82161	0.66589
25	C01	Epinephrine	1.98446	5.82498	Control	0.02381	0.1599	FALSE	2.24423	1.72468	6.43532	5.36766	8.93222	2.6213	4.51867	7.04696	7.21596	3.40553	5.55408	4.48096	8.3411	4.38991	7.83585	5.87892	1.68303	4.9989	7.83338	5.76697	7.21371	7.77734	6.6991	4.83026	7.58518	5.12629	4.60862	6.58061	7.8606	7.73857	6.71311	7.08618	4.12852	7.14154	6.2568	7.02022	6.76868	6.03457	6.64703	7.58657	5.21686
26	C02	Epinephrine	3.28556	6.35224	Control	0.03422	0.1599	FALSE	2.69125	3.87988	6.80174	6.00345	9.88986	2.80058	4.71488	7.08561	7.68176	5.53119	6.51241	5.572	8.37564	4.19218	9.23586	7.23186	2.46808	5.49925	8.26717	5.35334	7.13286	8.21934	7.41367	4.63936	7.76495	7.36172	4.61297	7.89807	8.34838	7.64976	6.86599	7.62472	4.05761	6.2035	6.14648	7.02715	7.03948	5.95855	6.54101	8.33707	7.77308
27	C03	Epinephrine	3.48297	6.47668	Control	0.04315	0.1599	FALSE	2.52034	4.4456	7.64119	6.50132	10.4793	3.91178	5.11109	7.58889	8.10863	3.89587	5.93466	6.74191	8.99194	4.21691	9.38352	6.99265	0.31021	6.18805	8.67359	5.76703	6.0958	8.97623	7.99257	5.24865	8.13459	6.5412	5.12952	7.34068	8.74929	8.24523	7.16107	7.76166	4.59146	8.03453	6.82812	8.89866	8.36647	6.52689	6.8931	6.46994	5.83647
28	C04	Epinephrine	4.62848	7.65599	Control	0.06696	0.16482	FALSE	3.80222	5.45475	9.71423	7.61021	11.8775	3.67198	4.2365	9.14688	9.188	4.6205	7.14789	8.4307	10.3197	5.63191	11.6485	7.55653	1.65193	7.26777	11.4921	7.09398	7.25115	8.93042	8.63164	5.82323	10.06	8.15131	6.42406	8.51686	10.0277	9.43664	8.75492	8.92188	6.29082	9.52754	7.94434	9.97989	9.72707	8.2525	8.10309	8.10244	7.04417
29	C05	Epinephrine	2.81775	4.6234	Control	0.06017	0.16046	FALSE	2.2465	3.38901	5.87763	4.38194	7.36716	2.17675	2.66738	5.2208	5.73911	4.65619	4.23208	4.38645	5.8427	2.76255	6.24522	5.03417	1.05637	4.39814	6.85333	4.32355	4.396	5.05131	5.28946	4.24008	6.0751	4.69458	3.51107	4.0665	5.09323	6.60499	5.0502	4.95129	3.45405	5.91315	6.24405	6.60031	5.77553	4.59575	4.52595	4.54187	4.28972
30	C06	Epinephrine	2.89117	5.36964	Control	0.03422	0.1599	FALSE	2.44981	3.33253	6.23028	5.08928	8.6971	2.79199	4.34648	5.69673	7.1482	5.30939	5.32005	4.89862	7.75895	3.28443	7.57823	6.66018	2.11567	5.29092	8.41613	4.61992	4.9596	6.37892	5.76443	3.73103	7.03121	6.89199	4.09914	4.56	5.73741	6.7491	5.78288	6.46499	4.21079	6.9803	5.26683	5.40674	6.70366	5.64237	4.82735	4.83012	4.84415
31	C07	Norepinephrine	3.46358	5.19657	Control	0.122	0.21688	FALSE	2.63992	4.28724	6.02417	5.35138	8.67565	2.95355	3.22381	6.31471	7.3549	3.61497	4.99483	6.25556	7.9832	2.31627	7.46118	3.62061	1.48976	5.91102	9.97838	4.5676	5.25542	5.75639	6.03863	5.31963	7.11564	5.32661	4.29441	4.18465	4.14123	7.11561	6.15361	5.85171	5.48312	5.49996	4.61084	5.85147	6.1222	4.19273	4.45547	4.91258	3.9276
32	C08	Norepinephrine	3.29151	4.48602	Control	0.16041	0.2655	FALSE	3.11197	3.47104	5.06866	4.29643	6.94273	3.4982	2.65151	5.5337	7.36702	4.50728	4.21619	5.0215	3.38773	1.06617	7.08661	6.8631	1.85966	4.78444	7.76289	4.86268	2.61179	5.39576	4.92271	4.6374	5.87818	5.33674	4.15323	2.85328	1.83737	6.42263	5.30706	4.73505	4.30151	5.1148	3.77582	5.69828	4.65651	3.12816	3.29346	4.16616	3.75931
33	C09	Norepinephrine	3.55066	4.33994	Control	0.3787	0.47836	FALSE	2.94458	4.15675	5.32443	4.70423	8.53899	3.72078	3.2289	4.80018	4.41586	4.62523	4.4207	5.68887	3.19282	1.11124	7.60164	2.6176	1.3413	5.2007	1.7834	4.49074	2.38766	2.67741	5.21604	2.2586	6.41047	6.92016	4.12627	3.04726	1.71841	6.90975	5.71527	5.15779	4.70717	5.62462	3.01255	6.07166	4.93465	3.2991	3.39201	5.32284	3.02266
34	C10	Norepinephrine	4.87014	4.15435	Patient	0.61734	0.71403	FALSE	5.50712	4.23317	5.55343	4.5218	6.39145	2.81411	4.81867	4.62984	2.44422	4.05737	4.5653	5.6985	3.17456	1.16541	6.88045	2.68369	1.10675	5.45702	1.639	4.9964	2.80071	2.69308	5.15454	2.5463	7.37501	5.64931	4.13643	2.65344	1.58339	7.12678	6.44778	4.31016	4.54337	6.03595	2.42348	4.43073	5.75723	2.9646	3.38359	3.88539	2.63259
35	C11	Norepinephrine	4.97814	4.90575	Patient	0.9431	0.95303	FALSE	4.89809	5.0582	7.51324	5.33893	6.4646	2.92648	4.00184	5.77272	2.76	6.51225	4.99149	6.9614	3.76752	2.01236	7.5788	2.81098	1.50759	6.72613	1.25545	5.84859	3.20864	2.72171	5.18423	2.99774	8.29016	5.87085	4.93327	1.9279	2.41108	8.70391	7.96251	4.69645	6.10259	7.01133	3.03698	6.34219	7.07344	4.15719	3.92566	5.22175	3.60333
36	C12	Norepinephrine	2.45177	3.44207	Control	0.2437	0.33906	FALSE	2.0945	2.80904	4.66747	2.44585	2.719	2.18014	3.06403	4.13441	2.44784	3.89869	4.22651	5.22317	3.02938	1.08707	4.59007	2.21231	1.23027	4.07617	1.26107	4.76445	2.26252	1.85858	2.99854	2.11555	6.21719	6.35479	3.79177	0.60701	1.18541	5.84669	5.34237	2.2277	3.54757	5.38336	2.29654	4.21324	5.14572	3.01286	3.32045	3.93955	2.31184
37	D01	L-Leucine	2.36169	5.70204	Control	0.02381	0.1599	FALSE	1.88104	2.84234	5.57884	4.61336	8.60644	3.17179	3.83479	6.18919	7.73713	4.88185	6.20628	4.70728	5.93521	4.00422	7.60994	4.97859	2.38379	5.16139	6.90321	4.82627	7.24272	6.09502	6.43789	4.50961	6.91499	6.22966	4.31275	6.41286	8.26875	7.33709	6.20558	7.98262	3.95278	6.50487	6.34815	6.73174	7.62929	5.58037	5.50328	7.16194	7.11588
38	D02	L-Leucine	4.42168	7.68449	Control	0.05397	0.16046	FALSE	3.74002	5.10334	7.80543	7.05979	12.9318	3.39882	5.01291	8.90502	8.71638	4.14342	7.73804	7.19789	8.68777	5.44234	11.9747	7.45583	2.62386	7.87606	9.99816	6.124	7.97629	7.94476	8.90741	5.7849	9.29281	8.98119	5.83942	9.06804	12.5398	10.3001	8.33285	9.88042	5.57795	8.85672	9.72916	9.32506	8.34571	7.1737	7.14102	9.81034	11.0606
39	D03	L-Leucine	5.17784	7.74875	Control	0.08243	0.17202	FALSE	4.67819	5.67749	9.35555	7.07381	13.1167	3.40131	5.62356	9.19993	8.81446	4.36368	7.53139	7.20012	8.16044	5.71154	10.4283	8.4233	1.51642	8.27508	11.0789	6.72934	8.06736	8.30711	9.61214	5.94549	9.82449	7.73196	6.96536	8.90309	12.9674	10.4602	8.33632	9.74719	5.55757	9.23342	7.68361	12.0043	10.8717	7.37137	7.82816	7.80913	7.46925
40	D04	L-Leucine	4.33734	6.78693	Control	0.07436	0.16602	FALSE	3.59491	5.07977	8.972	6.31226	11.1975	3.07131	4.75869	7.01716	7.58574	5.43451	7.6237	5.94268	7.30316	4.88244	9.20588	6.90261	1.38114	7.36464	9.49656	5.65157	7.22469	7.47632	8.10653	5.45811	9.57376	5.9729	6.10349	9.61865	10.8611	9.49311	7.45153	8.55747	5.42884	9.04803	6.24283	10.4272	7.77666	7.33937	6.1692	6.83421	6.14569
41	D05	L-Leucine	2.74281	3.97703	Control	0.13391	0.22956	FALSE	2.70889	2.77672	5.62684	3.33242	6.72212	2.16871	2.85103	3.77568	5.09415	2.15662	3.13826	3.30812	4.29819	2.61833	6.29616	3.9812	0.77575	4.7185	4.71044	3.46012	3.31299	4.98584	5.78945	3.22413	5.27424	4.58653	3.86392	4.82304	6.91858	6.2073	4.48104	5.41001	2.23653	5.37313	3.62492	6.14005	4.37228	3.84	3.33068	3.63099	3.03607
42	D06	L-Leucine	3.50567	3.50884	Control	0.83045	0.86656	FALSE	3.6975	3.31384	3.98521	2.60966	6.17731	1.35191	1.60739	4.32057	3.65087	2.25597	2.65734	2.81269	4.26844	2.64915	4.70507	2.61284	1.01184	3.66168	4.16172	3.46826	2.47148	3.79924	5.34707	2.53858	4.44888	3.6716	3.23177	3.56014	6.46471	6.38194	4.30187	4.27473	2.62805	5.93834	2.60117	5.7468	4.04549	3.13944	2.71497	4.04526	5.43995
43	D07	Creatine	3.78765	4.76009	Control	0.35347	0.45856	FALSE	3.53858	4.03671	5.30213	4.69227	7.8104	2.59308	2.69291	5.25615	5.02583	3.39543	5.13908	5.23503	4.28107	2.68942	6.6229	5.74201	2.00784	5.30817	6.41174	4.22374	3.26501	6.01834	5.52241	2.54037	6.05269	6.86118	3.98725	3.35931	7.57265	6.53561	5.46177	5.51532	3.90889	6.24709	6.44105	6.55527	5.35494	3.80651	3.74053	5.90131	3.8983
44	D08	Creatine	4.74758	5.62532	Control	0.40501	0.50495	FALSE	4.66061	4.83456	7.65411	6.07754	10.0684	3.25043	5.15426	5.95465	8.74182	4.14928	5.27488	5.92503	3.95255	1.48636	8.67811	5.43426	1.52538	6.76746	3.87124	5.58733	3.32452	5.90961	7.47228	6.16106	7.39604	6.02003	5.70758	3.90597	10.0414	8.49938	7.81262	6.89245	4.6912	8.03631	5.46699	7.93526	6.22315	4.49833	4.6941	4.83463	3.79184
45	D09	Creatine	4.62626	5.10628	Control	0.7571	0.80757	FALSE	4.04333	5.2092	6.95348	6.19183	10.5615	3.70535	4.43069	5.50452	3.65385	4.73285	5.08332	6.30251	3.86518	1.26571	8.26151	2.90921	1.47532	6.92736	2.6815	5.41632	3.4776	2.36103	6.42203	2.67045	7.82503	6.31019	5.28088	3.64503	8.58396	8.3945	7.54185	5.85981	5.05168	8.15026	5.66289	4.83491	6.50766	4.46694	3.95776	4.94459	2.41271
46	D10	Creatine	4.09956	4.15744	Control	0.79355	0.83715	FALSE	4.1536	4.04552	5.83209	5.077	6.00773	2.52304	2.99348	4.4619	2.97004	3.74714	4.42231	5.44241	3.53204	0.80138	5.98535	2.35398	2.15543	5.83838	2.23018	4.42073	2.88325	2.22186	5.53724	2.12682	6.66011	6.83259	4.04853	2.37963	1.88716	6.52513	5.99588	4.36274	4.14177	6.31803	5.81399	4.51516	5.36629	3.6966	3.0432	4.65557	2.78544
47	D11	Creatine	4.81096	4.85744	Control	0.86773	0.88619	FALSE	5.18003	4.44189	7.2257	5.94862	6.30252	3.29615	3.68947	5.54622	3.16689	4.64681	5.37946	6.72881	3.639	1.16534	6.19502	2.64105	2.06646	7.0375	2.6266	5.55106	3.00489	2.71374	5.00614	2.61429	8.15329	6.1447	4.91788	1.9976	2.50281	8.39841	7.92868	4.48911	5.651	7.92224	5.38526	5.87767	6.48035	4.11576	4.16426	6.28263	3.36394
48	D12	Creatine	2.97948	4.02721	Control	0.32934	0.4331	FALSE	2.99326	2.9657	5.91089	3.84385	2.11959	2.93979	3.10036	4.7802	3.23491	3.9498	4.92571	5.85643	3.69727	1.24196	5.74859	2.22503	1.85793	5.13646	1.85274	6.02621	2.96592	2.58314	4.20587	2.56635	6.58489	5.45105	4.61372	0.7322	2.12247	6.97904	4.77699	2.88236	4.7148	6.57157	4.32802	5.05939	5.80848	3.70854	3.64782	4.11255	2.87953
49	E01	Triiodothyronine	2.72067	5.84046	Control	0.02381	0.1599	FALSE	2.48421	2.95714	5.3216	4.8974	8.23435	3.06368	3.04806	6.72496	6.90444	5.27783	6.43748	5.05486	6.79638	4.30361	7.592	5.45865	3.99501	5.36114	7.18084	6.35676	6.46047	6.25377	6.65542	5.07373	7.394	4.12796	4.52185	7.22596	8.17206	7.44505	7.67092	5.95967	3.92092	6.52254	5.96833	7.16384	6.86373	5.83739	6.03939	7.80298	7.27106
50	E02	Triiodothyronine	3.76556	7.44826	Control	0.04315	0.1599	FALSE	3.14711	4.384	7.67296	6.92825	11.9517	3.43694	3.59311	9.16367	9.21574	4.61412	7.03695	7.69286	10.2477	6.16907	9.82446	8.04856	1.72401	7.58494	9.64334	7.03855	8.23709	10.0106	9.26351	6.34728	9.70424	7.00185	5.7674	9.03833	11.4056	9.57477	8.38634	9.28446	5.36034	8.63388	6.57316	10.4094	9.03477	7.48967	8.0037	7.28863	7.70523
51	E03	Triiodothyronine	4.29115	6.80374	Control	0.0483	0.1599	FALSE	4.03146	4.55085	7.17216	6.32324	10.4869	2.97845	5.09092	7.62746	7.40637	5.86666	6.53138	6.69704	9.25294	5.20194	8.62928	7.32096	2.78369	6.8338	9.41333	5.69165	7.07173	7.76214	8.12201	5.81065	8.78813	6.18741	5.30661	7.55984	9.16487	8.34686	7.31877	8.4319	4.85321	7.62747	7.07454	9.71993	9.51078	6.25988	6.63271	6.17776	6.46184
52	E04	Triiodothyronine	4.34547	7.66357	Control	0.06017	0.16046	FALSE	4.1942	4.49673	8.77514	7.54102	12.0599	4.04431	4.01195	8.60889	8.53047	6.03882	7.32455	7.4863	9.19264	5.42221	9.83272	8.5539	1.65908	9.16561	9.84674	6.66672	8.33447	9.7606	8.84809	6.88296	9.90663	7.20516	5.94398	10.0232	10.6568	9.57009	8.71544	9.39403	5.84507	8.90582	7.64818	10.9029	9.6389	7.50413	7.79504	9.09504	8.18179
53	E05	Triiodothyronine	3.56308	5.45763	Control	0.07436	0.16602	FALSE	3.25837	3.86778	6.73526	5.2837	6.77332	2.4514	3.09733	5.92098	7.24718	3.3664	5.86798	5.46945	6.06056	3.77342	6.7753	5.01279	1.17066	5.84957	7.57879	4.9023	5.94195	7.18966	6.20766	6.97053	6.93213	6.82888	4.28819	6.10272	8.01084	7.03239	5.81597	6.45572	4.02505	6.42975	7.10606	8.11839	6.71	4.83024	5.32448	5.29957	4.77024
54	E06	Triiodothyronine	3.43678	5.28642	Control	0.08243	0.17202	FALSE	3.55182	3.32174	6.18436	4.82203	6.13759	2.73553	3.06163	5.89943	5.74779	3.44776	4.98004	5.34978	6.27534	2.66554	6.55551	5.86573	1.51428	5.41849	8.92461	4.77698	5.58408	6.55222	6.15272	6.14886	6.40861	6.97956	4.19166	5.17127	7.77029	6.51498	5.86202	7.00845	4.24829	6.5781	4.03435	7.93182	6.44043	4.5972	5.65254	5.13635	4.76742
55	E07	Thyroxine	4.05632	5.19423	Control	0.20733	0.30157	FALSE	4.14588	3.96677	5.86386	5.11573	7.69845	2.97955	3.75728	5.62495	4.62648	3.81053	4.56539	5.6915	5.60305	1.7616	6.99089	7.75039	1.25697	6.27814	7.8582	4.63158	5.5513	7.10699	6.64997	2.85641	6.71688	5.36452	4.30171	4.60359	8.06253	7.26782	6.11877	5.88151	4.34817	6.88522	5.18343	7.23115	6.86342	5.04229	4.05159	5.27457	4.64089
56	E08	Thyroxine	5.40491	6.12783	Control	0.52063	0.61705	FALSE	5.05687	5.75296	7.48822	7.0177	8.9128	4.52866	3.75033	6.56858	5.0642	4.94647	5.48566	7.78526	4.36669	1.32803	7.98077	9.71706	2.69771	7.67456	5.40628	6.20405	3.85102	5.11843	7.33511	7.1394	8.66314	6.82956	5.28268	4.5134	6.44059	8.80547	8.33607	6.90346	5.63421	8.42693	8.06103	8.07274	7.98932	5.0361	5.21861	5.47068	5.63435
57	E09	Thyroxine	3.10365	3.32296	Control	0.72119	0.77791	FALSE	3.14326	3.06405	4.29983	4.14275	4.20406	2.30658	2.78607	3.6821	2.24906	2.97504	3.53638	4.00036	2.47775	0.87127	4.94509	2.03642	1.6973	4.61851	1.8376	3.82402	2.70082	2.01446	3.95869	3.74036	5.09731	4.14613	3.26558	2.47109	1.95303	5.15671	4.76446	3.84106	3.37712	5.12523	4.5531	3.53015	4.43806	2.50481	2.61689	3.43794	1.75368
58	E10	Thyroxine	4.83198	4.42593	Patient	0.65124	0.73552	FALSE	4.85617	4.80779	6.44861	5.76807	5.4064	3.31344	3.47838	5.01739	2.69395	4.60881	4.8073	6.28217	3.40822	0.90532	4.69677	2.30483	2.27473	6.82523	1.47499	5.85582	2.57975	3.07337	5.05577	2.46612	7.26836	5.81824	4.68098	2.69907	2.42267	7.5857	7.40514	4.68321	5.54559	7.27255	5.19366	4.57843	5.63968	3.73672	3.45684	4.27268	3.01367
59	E11	Thyroxine	4.28002	4.14601	Patient	0.86773	0.88619	FALSE	4.2831	4.27693	6.73352	5.36639	2.12329	2.97287	3.21989	4.17974	2.36376	5.08382	4.11697	5.94697	3.09818	0.87205	3.14232	2.30096	1.14466	6.89646	0.72702	6.86531	2.19623	2.41954	3.49362	2.61969	6.94348	6.9965	4.97208	1.49103	1.64788	7.46453	7.59473	4.01678	6.10805	8.17301	6.03804	4.78479	5.49654	3.36879	2.85654	3.51438	3.11629
60	E12	Thyroxine	3.66039	2.24129	Patient	0.16041	0.2655	FALSE	3.99467	3.32611	5.66625	0.60742	0.56232	0.9137	1.94145	3.7202	0.8447	3.20157	1.98792	2.05138	1.31405	0.50198	1.60536	0.79538	0.63267	2.66959	0.71703	5.85662	1.0824	1.0662	0.65274	1.03938	5.09994	2.34155	4.71348	0.66682	1.01181	5.92245	6.36531	0.83785	4.23535	6.27224	0.94925	1.75131	4.18296	1.74419	1.28705	1.29101	1.0961
61	F01	Dexamethasone	3.81983	6.79684	Control	0.0483	0.1599	FALSE	3.56951	4.07015	6.74275	4.3132	9.65162	3.30619	4.68053	9.26794	8.43885	6.46101	7.36437	5.49536	6.78335	4.75024	8.95244	6.66614	2.44599	6.40686	9.93156	7.97581	7.53325	9.10107	6.87914	6.12576	9.63228	4.19946	5.54813	8.21971	9.98041	8.94134	7.51835	9.40575	5.00772	8.08457	7.23093	9.03801	7.34776	6.15135	6.68387	7.66079	8.60528
62	F02	Dexamethasone	4.20198	6.86259	Control	0.07436	0.16602	FALSE	4.10234	4.30161	7.75665	5.92185	11.7078	3.16299	4.19385	9.32492	8.36918	4.48095	5.61616	6.66338	6.9101	4.75583	10.1396	6.97649	2.38747	7.21628	11.1402	7.16707	7.58818	10.6797	7.45576	5.64481	9.72395	3.72685	5.82538	9.39714	10.2204	9.11264	8.0592	9.38999	5.05337	8.82096	7.44182	9.98139	8.28289	6.09477	6.90395	6.42779	6.68805
63	F03	Dexamethasone	5.35605	6.82206	Control	0.3787	0.47836	FALSE	6.90004	3.81206	9.72886	5.75119	11.8301	2.69187	2.8455	9.94061	8.18684	4.1271	4.14286	6.98593	6.37238	5.39083	8.76649	7.22312	1.29791	7.08894	12.0978	5.10262	7.47397	10.0506	7.32165	6.10169	9.90289	6.0889	6.545	9.61984	10.3614	9.43862	8.30276	9.40643	4.7924	9.22828	6.15242	11.5891	10.0681	5.74584	6.76961	6.19334	7.00187
64	F04	Dexamethasone	2.74739	3.99213	Control	0.20733	0.30157	FALSE	3.36545	2.12933	5.93339	3.24512	7.0909	1.51382	1.78751	5.41659	4.74913	2.52717	2.87397	3.88783	2.94137	3.16521	4.73232	4.79043	1.03772	4.16379	6.976	3.49033	4.22004	5.61222	3.97144	3.4248	5.81374	4.76201	3.92391	5.63863	6.18907	5.75042	4.88999	5.13288	3.19061	5.49118	3.34212	6.71981	4.78654	3.78083	4.07605	3.40752	3.48753
65	F05	Dexamethasone	2.79582	4.2693	Control	0.19069	0.29526	FALSE	3.52927	2.06237	7.08303	3.27475	7.62352	1.75592	1.84446	5.41387	5.00044	2.51129	2.65751	4.27772	3.29159	2.74499	5.12701	3.4412	0.65325	4.53557	6.65623	3.53798	5.39971	6.05296	4.51184	3.82265	6.96562	4.68036	4.39865	5.58222	7.27034	7.00948	5.30567	5.85422	3.09113	6.00377	3.99881	6.58993	5.74623	3.60492	4.45648	4.13071	3.0354
66	F06	Dexamethasone	3.1035	4.77111	Control	0.17506	0.28485	FALSE	3.71762	2.48938	7.84353	3.81694	7.84448	1.89171	2.52698	6.26525	5.35425	3.28054	1.94163	4.94367	2.81286	3.50926	4.46239	5.22145	0.80398	5.16121	8.78466	4.2144	4.21107	7.66231	4.93094	4.54231	8.03528	5.61487	5.08967	5.51129	7.28143	7.89262	6.36737	6.5305	3.5767	6.59545	3.17206	6.8515	6.65489	4.10079	5.89206	5.53459	3.79061
67	F07	Hydrocortisone	3.3069	4.85305	Control	0.09118	0.18624	FALSE	3.12153	3.49226	5.73525	4.53836	7.25698	3.2506	2.98578	6.62945	4.88833	3.49625	4.80229	4.62645	3.4036	2.01618	6.2805	6.06039	1.77883	5.39384	6.96988	4.21543	3.30789	6.92053	5.52505	4.87498	6.36058	6.1499	4.16129	4.12719	7.29424	6.16418	5.76242	5.2191	3.49089	6.09867	5.73774	7.06034	5.82496	4.45158	4.72581	4.40481	4.77182
68	F08	Hydrocortisone	4.39373	4.94827	Control	0.43238	0.53216	FALSE	4.16457	4.6229	6.76858	5.39665	8.08788	2.82919	2.93804	5.74547	4.89635	3.66428	4.38949	5.58878	3.67296	1.8452	6.91025	2.84567	1.11946	6.34499	5.22495	5.08009	2.94398	6.72174	5.63693	5.28883	7.0534	5.68286	5.11275	4.01854	4.97408	7.41265	7.39013	5.54648	4.60479	7.20132	4.84317	7.99821	5.47938	5.96301	4.9263	4.87909	2.94833
69	F09	Hydrocortisone	6.59504	4.88466	Patient	0.19069	0.29526	FALSE	7.14826	6.04183	8.77628	5.79175	7.55332	2.7889	3.47895	6.15588	3.32694	4.19454	3.17005	6.1404	3.25564	1.75086	6.6764	2.3641	1.08571	6.97575	3.0189	5.71928	3.99753	2.34461	5.8501	4.21074	8.21208	6.5702	5.26737	3.8704	2.19919	8.53038	8.37788	5.78345	4.80932	8.27252	4.89738	5.92605	6.16382	3.72819	7.2055	5.30444	2.10108
70	F10	Hydrocortisone	4.33342	3.45098	Patient	0.2437	0.33906	FALSE	4.97101	3.69583	6.59192	3.86709	3.05717	2.57898	2.35895	4.12771	2.30383	3.06477	2.54702	4.7954	2.63646	1.50049	3.43663	1.87859	0.89563	5.31684	2.5163	4.47066	1.75859	2.04699	3.49402	2.41232	6.17669	4.6868	4.14789	2.21645	2.10237	6.40416	6.5794	3.64361	4.15349	6.3957	3.30214	3.33339	5.22475	2.36043	2.48101	3.37866	1.74598
71	F11	Hydrocortisone	3.99167	3.8069	Patient	0.65124	0.73552	FALSE	4.39115	3.59219	7.11435	3.94428	3.32386	3.06823	2.63115	4.05575	3.10925	3.65016	2.3485	5.63912	3.04047	1.6617	2.77174	1.99943	0.85775	5.49655	3.17661	6.38729	1.79591	2.26561	2.73591	2.4091	7.36797	6.45832	4.68572	1.54706	2.31994	7.63725	7.23582	3.46884	4.51254	7.21291	3.42489	4.64948	5.47236	2.51506	2.65623	3.8251	1.65278
72	F12	Hydrocortisone	2.96974	3.00501	Control	0.68588	0.74823	FALSE	3.29501	2.64447	6.11429	1.08236	0.67603	2.63019	2.15932	3.60817	2.27375	3.46512	2.32523	4.97954	2.47247	1.739	2.68861	1.77541	1.04248	5.73549	2.97926	5.17047	1.77028	1.81274	0.65105	2.05747	6.27252	0.05587	4.37359	0.62086	2.7508	6.68932	5.86988	1.44125	3.39444	6.15713	3.19775	3.18873	5.46833	2.59539	2.37955	3.51776	1.68774
73	G01	Progesterone	2.56964	5.3769	Control	0.03847	0.1599	FALSE	2.5444	2.59488	5.18027	3.83984	7.6731	2.76198	3.98418	7.09799	6.31631	4.13535	6.18689	4.36485	4.64182	3.62375	7.95514	4.77888	2.52976	5.00497	6.97539	5.2251	5.64183	5.7628	5.2751	5.96373	8.04117	5.52245	4.15475	6.48629	7.46006	6.72638	5.66958	7.52814	3.76308	6.53672	5.80159	6.80736	6.23429	5.17321	5.11765	7.19157	7.44903
74	G02	Progesterone	4.00574	7.00725	Control	0.05397	0.16046	FALSE	3.56543	4.44605	7.15096	6.34797	11.0306	3.85754	3.53731	10.018	8.31355	4.49571	8.06075	6.31539	6.14293	5.01952	9.84796	6.36613	3.19445	7.46105	11.2805	7.66496	7.66405	7.5223	7.69799	6.02132	9.71739	6.74213	5.82814	8.81896	10.6479	9.48551	8.35942	8.96684	5.51425	8.25837	5.85021	9.79352	8.28785	6.96116	7.88546	7.22723	7.0615
75	G03	Progesterone	2.59153	4.61152	Control	0.06017	0.16046	FALSE	2.23439	2.94867	5.40407	4.3996	7.16246	2.1735	2.21822	6.26738	5.58075	2.98577	5.52923	4.3621	3.34216	3.54023	6.35068	5.02444	1.97935	4.85486	7.22377	3.92392	4.95661	5.14915	5.0293	3.81958	6.61396	4.8052	3.97678	5.66217	6.20626	6.1664	5.28413	6.90217	3.49399	5.62542	4.58457	6.70687	5.77162	4.28119	4.4678	4.84829	4.88219
76	G04	Progesterone	2.72516	7.13574	Control	0.03422	0.1599	FALSE	4.05652	1.39381	8.2176	6.78128	9.65651	3.7771	3.53697	9.59195	8.47995	5.21379	8.44078	5.93816	4.50925	5.25835	9.70399	7.25252	1.80473	7.66393	10.9585	7.26031	7.92589	8.258	7.50237	5.75814	9.75267	7.10034	5.8233	9.7446	9.43163	9.37989	8.18452	7.94137	5.62784	8.89057	6.73184	9.66952	8.78671	6.68945	7.43027	8.68515	10.102
77	G05	Progesterone	2.23707	4.16749	Control	0.0483	0.1599	FALSE	2.01276	2.46138	5.04288	3.91299	4.36454	2.07702	2.08653	5.17834	5.29359	2.86021	5.49473	3.91517	3.38433	2.65862	5.75522	4.37469	0.95252	4.63457	5.62683	3.70501	4.56823	4.98037	4.55291	4.23131	5.76218	5.33304	3.49188	4.95094	5.4847	6.48387	4.94865	5.10192	2.93385	5.22195	3.93646	6.58004	5.21271	3.88926	4.95397	4.43828	3.83681
78	G06	Progesterone	2.78949	6.97966	Control	0.0185	0.1599	FALSE	2.39293	3.18605	8.43427	6.73331	7.49554	3.77106	3.40639	8.54423	8.78985	4.96033	7.73886	6.72595	5.92084	4.45979	9.35318	7.02213	3.18732	7.31487	11.7999	6.90763	7.74931	9.02814	7.78441	5.46607	9.58558	7.31817	6.15632	7.82537	8.37175	9.36685	8.48578	8.3064	5.33426	8.77703	6.57176	9.59268	8.79021	6.58466	8.32809	8.10039	6.87109
79	G07	beta-Estradiol	3.39454	6.20371	Control	0.0483	0.1599	FALSE	2.53363	4.25545	7.02646	6.18904	7.70217	3.2217	3.81466	7.30757	8.28137	4.5215	5.97515	5.92621	4.01877	3.46459	8.70438	6.33643	1.47619	7.02466	10.566	5.9812	6.35143	7.67558	5.8115	4.78006	8.95372	8.69643	5.27169	6.1794	7.68313	8.38107	8.00505	6.50401	5.34026	8.48631	5.97957	10.0175	7.12162	6.01085	7.24176	6.21772	5.00079
80	G08	beta-Estradiol	2.99695	4.54163	Control	0.07436	0.16602	FALSE	2.51031	3.48359	5.71011	5.13719	5.61418	2.62519	2.55119	5.0774	5.72893	3.32829	4.56824	5.10253	2.74769	1.99761	7.11681	4.35084	1.3227	5.71132	5.86573	4.58026	3.84236	2.83656	4.43761	3.57795	6.58525	5.44563	4.48808	3.82421	6.43971	6.71828	6.80033	4.77014	4.69567	6.55978	5.17902	6.16689	5.37346	4.19284	4.62983	5.31039	3.53623
81	G09	beta-Estradiol	3.12468	4.80118	Control	0.10067	0.19329	FALSE	2.99292	3.25644	6.53052	6.14529	6.96938	3.06005	3.07898	5.40675	3.03278	3.77166	5.99331	6.15399	3.5557	1.58995	6.89656	3.76695	2.39961	6.70185	3.28656	5.38474	4.10965	3.24076	4.563	2.801	7.29246	6.33576	4.91483	3.69563	2.58601	7.69614	7.39306	4.90906	4.69267	7.49248	5.19465	5.42647	5.91572	4.71938	5.66331	5.03838	3.94665
82	G10	beta-Estradiol	3.39508	4.60307	Control	0.20733	0.30157	FALSE	3.04214	3.74802	6.59789	5.55704	5.96352	2.94719	3.11245	4.98631	3.48114	3.92113	4.99709	5.6414	3.04191	1.67287	6.46045	3.47269	1.20557	6.24626	3.91543	5.454	4.11869	3.27574	3.55936	2.87964	7.71636	5.65057	4.92011	2.79383	1.05988	7.68047	7.30167	4.39953	5.44712	7.57177	6.63054	5.42015	5.83283	4.05544	3.62384	4.87256	3.7717
83	G11	beta-Estradiol	3.63775	4.76837	Control	0.28434	0.38446	FALSE	3.10731	4.16819	6.96263	5.58576	5.49457	4.11923	3.519	5.3595	3.6502	4.2589	5.14423	5.57182	3.89888	1.92088	5.04853	2.86043	2.16806	6.54364	4.96794	6.74256	3.91093	3.18204	3.79008	2.67957	7.41378	5.60603	5.26012	1.8326	1.76882	7.44566	7.22978	4.1254	5.16316	7.84513	6.01337	7.05728	5.68612	4.24377	3.95777	6.89249	3.59995
84	G12	beta-Estradiol	2.30513	3.82968	Control	0.10067	0.19329	FALSE	2.19262	2.41764	4.96268	3.66687	3.20221	2.70755	2.82461	3.95783	3.29511	3.48763	4.83791	5.07391	3.29617	1.415	4.76904	2.37416	1.75765	5.16781	4.15971	5.38109	3.23356	2.30102	1.98077	2.63045	6.52197	6.0411	4.35015	0.69719	1.79973	6.52282	5.89133	2.9578	4.33239	6.34128	4.85615	4.41235	5.34282	3.75675	3.48943	4.70541	2.97105
85	H01	4,5-a-Dihydrotestosterone	2.06777	5.45695	Control	0.03422	0.1599	FALSE	1.78331	2.35222	4.98209	1.27801	8.12029	2.68372	4.76086	6.9963	6.67239	4.54449	6.17745	4.6213	7.17317	3.58249	7.02896	6.83056	1.51646	5.24659	7.68138	6.14204	6.19472	5.98245	4.98262	5.47316	7.50904	6.61419	4.46654	6.51231	7.95071	7.4429	6.14317	6.28979	3.94846	6.70108	4.99234	7.07482	6.28847	5.70383	5.51912	5.01733	7.40402
86	H02	4,5-a-Dihydrotestosterone	3.24708	7.39416	Control	0.02692	0.1599	FALSE	2.83188	3.66228	7.53303	5.73486	11.2277	4.93414	4.11595	9.36121	9.04864	5.07888	8.3054	6.22162	8.79449	4.8944	9.05952	8.33915	3.05627	6.73626	11.1437	7.62904	9.50284	7.62922	9.97522	8.38688	9.87034	6.69318	6.22302	8.69183	10.4207	9.7309	8.0316	9.36033	5.30321	8.75231	7.07368	9.72245	10.4409	6.91031	7.15965	7.26081	6.3878
87	H03	4,5-a-Dihydrotestosterone	3.39582	7.14843	Control	0.03422	0.1599	FALSE	3.15891	3.63274	7.07415	6.15654	11.3315	4.0537	3.90524	9.11519	8.41709	4.49091	7.93416	6.08296	9.24003	5.0982	9.10743	7.92298	1.84775	7.01628	10.8969	7.44953	9.45571	7.65046	7.54459	7.12613	9.88203	6.29017	5.76905	8.56495	10.1517	9.50948	8.10576	9.02166	5.30834	8.77931	7.44796	9.56179	8.36044	6.92409	6.93723	6.78762	6.30299
88	H04	4,5-a-Dihydrotestosterone	2.66884	6.18462	Control	0.02692	0.1599	FALSE	2.19855	3.13913	6.47814	5.01102	9.46725	3.42015	3.28596	7.29731	7.37903	4.09908	6.59173	5.13225	5.886	4.16166	7.449	6.38368	1.64134	6.05032	9.58532	6.58006	6.7134	6.32623	6.42778	6.05163	8.05064	6.77493	6.82773	7.05377	8.81655	8.06137	6.77966	8.32246	4.75544	8.01093	7.27232	7.82939	7.15385	6.10003	6.12991	8.01096	7.32655
89	H05	4,5-a-Dihydrotestosterone	3.21023	7.00022	Control	0.03039	0.1599	FALSE	3.06629	3.35417	7.40963	5.70001	10.8434	3.57644	3.91792	10.1634	8.4576	4.76438	7.45784	6.14998	5.89705	4.64964	7.836	7.12806	1.95427	6.92856	10.0585	7.42001	7.84969	7.57512	8.58386	7.40928	9.18971	6.14619	5.77448	7.72265	9.75396	9.57509	7.99797	7.54328	5.40149	8.93013	7.89535	9.16138	8.14741	7.12387	8.05948	6.87325	8.35379
90	H06	4,5-a-Dihydrotestosterone	2.61013	6.53666	Control	0.02692	0.1599	FALSE	2.02096	3.1993	6.44944	5.33763	9.44401	3.35993	4.03481	7.44272	8.32137	4.59966	6.51305	6.02404	6.52204	4.66993	7.80682	7.47165	1.93631	6.52154	10.1772	6.88772	8.24343	7.69394	6.44399	7.89969	8.59091	5.85433	5.65507	6.51918	9.77532	9.1272	7.59964	6.43514	4.6798	8.59603	5.93579	8.68482	8.31403	7.38751	7.81423	6.30688	5.95347
91	H07	Aldosterone	2.44785	5.42794	Control	0.03847	0.1599	FALSE	2.01292	2.88277	5.76702	4.37523	8.17459	2.83091	3.16464	6.01661	7.72757	5.63586	6.02886	5.25144	4.8635	2.7272	6.34977	7.21473	1.44579	5.75465	7.98756	5.86479	3.92228	6.28829	5.46976	6.02605	7.26385	6.67276	4.86313	5.43914	7.73847	7.76277	6.58874	5.24877	3.81897	7.96911	4.81447	7.24362	6.69114	5.98293	5.97147	6.1521	4.39246
92	H08	Aldosterone	2.62313	5.12691	Control	0.03847	0.1599	FALSE	2.07935	3.16692	5.81043	4.70065	7.85569	3.30892	3.2665	7.74332	8.08518	5.88893	5.52178	5.48238	4.32478	1.76491	5.45132	5.9682	2.44597	5.73748	7.054	5.6796	4.052	2.74564	4.26816	4.90609	8.16883	4.98019	4.62578	3.58413	4.45348	7.89956	6.29645	4.96033	4.41791	7.38314	4.67643	7.0593	6.32649	5.81777	4.94729	5.93227	3.77133
93	H09	Aldosterone	2.46643	4.09671	Control	0.08243	0.17202	FALSE	1.94677	2.9861	5.30515	4.31926	5.38946	2.77032	3.17522	5.11334	3.58761	4.01689	4.51662	4.50078	3.05672	1.60279	4.53583	2.54407	1.23973	5.36832	3.02725	4.46016	4.27491	2.70428	2.99018	4.16017	6.36282	4.75856	4.37277	2.10423	2.7066	6.87315	6.08102	3.74483	4.08874	6.48964	4.31972	4.16703	5.48019	4.23	3.87563	4.27472	2.78027
94	H10	Aldosterone	2.87155	4.84825	Control	0.11093	0.20479	FALSE	2.48782	3.25527	6.28682	5.09566	5.78027	3.19004	3.64421	5.24717	3.87782	6.24031	6.74123	6.59241	2.96705	1.75746	2.17167	3.1302	1.57906	6.3978	3.85452	5.37919	4.64652	3.018	3.4219	3.21807	8.08454	5.6157	5.17351	1.5789	3.56465	8.39428	7.89998	3.76642	4.96349	7.57852	6.52199	5.01332	6.2726	5.23896	4.59845	5.62458	4.4221
95	H11	Aldosterone	2.67996	4.52774	Control	0.10067	0.19329	FALSE	2.23582	3.12411	6.12052	4.64943	3.66846	4.0559	3.12585	4.89542	3.77695	6.22008	5.7222	5.87779	3.22119	1.59166	4.99419	2.56522	1.44624	5.85462	4.36348	5.88384	3.96443	3.02794	1.48261	3.13714	7.54085	5.01156	4.79844	0.79012	3.21939	7.85554	7.31042	1.81616	4.61425	7.66036	4.94823	5.0303	6.04595	4.74684	4.81345	5.40723	4.35226
96	H12	Aldosterone	1.46032	4.00592	Control	0.06696	0.16482	FALSE	1.63079	1.28986	5.36094	0.65118	0.75597	2.77802	4.72409	6.3398	3.58298	3.9406	4.72464	4.70371	3.36607	1.72511	5.07638	2.69604	1.47122	5.17085	4.46222	5.60434	3.91684	2.21714	0.64319	2.72789	7.32112	4.66956	5.79793	0.87943	3.25394	7.37605	6.34874	0.90462	4.40029	7.00776	4.49989	4.2408	5.80718	4.02476	4.77921	5.18467	3.312
[truncated: 11 more columns]

## Sheet: PM-M7
	Well	Compound	Mean Patient	Mean Control	Higher Mean	Unadjusted p-value	Adjusted p-value	p < 0.05 (Adjusted)	Patient 2 (LOF)	Patient 3 (LOF)	Control 1	Control 2	Control 3	Control 4	Control 5	Control 6	Control 7	Control 8	Control 9	Control 10	Control 11	Control 12	Control 13	Control 14	Control 15	Control 16	Control 17	Control 18	Control 19	Control 20	Control 21	Control 22	Control 23	Control 24	Control 25	Control 26	Control 27	Control 28	Control 29	Control 30	Control 31	Control 32	Control 33	Control 34	Control 35	Control 36	Control 37	Control 38	Control 39
1	A01	NegativeControl	1.73908	5.14678	Control	0.02101	0.10355	FALSE	1.34622	2.13193	6.20491	4.34425	7.21625	2.67142	4.21156	6.45778	6.03932	3.64348	4.59203	3.91955	5.0122	3.35204	5.46733	5.24505	1.72445	6.23695	7.11595	7.63385	6.01371	5.74011	3.23393	5.12498	7.73331	6.51453	5.7371	3.01523	7.59502	7.64969	5.2134	6.20718	3.10481	6.45965	5.96531	6.42236	5.51144	5.01349	6.38208	5.86525	4.61427
2	A02	NegativeControl	1.89481	5.13831	Control	0.02381	0.10355	FALSE	1.24977	2.53985	5.97402	4.65028	7.78966	2.6744	1.60413	6.38463	6.94841	4.02655	4.55402	4.02446	5.17498	3.20455	5.23487	5.36539	2.73491	7.33448	7.47795	8.20966	5.90792	5.60179	4.50572	4.39391	6.88243	6.8384	5.79847	3.02011	7.10756	7.69245	5.21345	6.19228	3.28921	6.51351	6.12404	6.7984	5.60479	4.76929	5.10005	4.78066	4.67136
3	A03	NegativeControl	1.64052	4.90144	Control	0.02101	0.10355	FALSE	1.04817	2.23286	5.38709	4.31388	7.16029	2.37291	2.6097	5.6801	5.38269	4.01109	4.3879	3.82758	4.90422	3.27134	4.54668	4.89506	2.51919	5.81806	6.93333	7.33025	6.3564	6.06296	4.32171	4.56343	6.53233	6.16637	6.7457	2.8327	6.80265	6.87014	4.78979	5.67928	3.02604	5.75645	5.71221	6.36815	6.53742	4.28625	5.80127	4.60301	4.72777
4	A04	NegativeControl	1.93813	5.06453	Control	0.03039	0.10355	FALSE	1.31137	2.56489	5.64892	4.50092	7.45205	2.60877	2.51154	5.75647	5.98359	3.72104	4.82192	4.23737	5.13577	3.60772	5.51543	4.95373	1.42707	6.30236	7.4136	7.44647	6.65235	7.0407	2.64878	4.13264	6.20707	6.80285	6.07135	3.21479	6.50977	6.51968	6.25542	6.50923	3.1256	5.95964	5.884	6.17412	7.05111	4.79114	5.10911	6.08793	4.58456
5	A05	NegativeControl	2.51731	6.7624	Control	0.03039	0.10355	FALSE	1.50913	3.52548	7.53638	5.93084	9.79649	3.51359	4.94604	7.70427	7.59931	4.68979	6.84993	5.25566	6.16514	4.55871	7.81655	6.27578	2.76685	8.09627	8.82122	9.2144	9.27553	8.78743	3.68141	5.40144	8.17436	7.99675	7.90155	4.35018	8.69924	8.45992	6.56001	8.21708	4.15231	8.05095	8.60779	9.08091	9.25925	6.19225	8.75072	6.21813	6.44086
6	A06	NegativeControl	2.43622	6.09062	Control	0.04315	0.10355	FALSE	1.48863	3.3838	7.03849	1.84926	8.83115	2.53426	3.28117	7.47855	7.38479	4.38878	6.12977	5.34174	5.41405	4.33796	6.61381	6.02821	1.7724	7.10411	9.52784	9.74911	8.69061	6.65968	4.16817	6.9601	8.32201	5.14815	9.01691	3.37364	7.39953	9.01527	5.32194	7.58775	4.05697	7.20423	7.32294	7.33773	8.17504	6.13508	8.64321	5.35858	6.05436
7	A07	Insulin	2.22793	5.02412	Control	0.04315	0.10355	FALSE	1.50814	2.94772	6.98601	4.43938	7.74758	1.99855	4.20393	5.41616	6.87407	3.97008	4.91858	4.93625	4.27672	3.6981	1.14116	4.70968	1.87507	5.61038	7.27387	6.6269	5.52307	6.01919	2.3798	4.34017	7.3205	4.6385	5.62983	2.94298	5.13262	8.00249	2.46847	5.88006	3.64379	5.53979	5.36563	6.66727	7.30395	5.07058	7.68893	5.20043	5.46432
8	A08	Insulin	2.20381	4.47747	Control	0.07436	0.10983	FALSE	1.32691	3.08071	6.53039	3.82307	7.80104	1.77693	2.87659	5.93402	5.7138	3.88964	4.48039	4.89261	4.08421	2.73355	1.04917	4.191	1.3606	2.0221	4.61746	7.0793	3.83276	6.77986	1.63087	3.71132	7.5764	3.48722	6.28734	2.696	3.73901	7.83369	3.19779	5.21256	4.72701	3.0606	4.54709	6.66076	7.32916	4.21933	5.84792	4.20274	3.37809
9	A09	Insulin	1.80234	3.23996	Control	0.122	0.14459	FALSE	1.23214	2.37253	4.38838	2.25717	4.83153	1.32302	2.28008	3.51009	2.85682	3.13831	3.57415	3.91533	3.37178	1.60397	0.85819	3.70579	1.06438	1.72575	3.87907	4.11005	3.7127	2.86787	0.64404	2.05511	6.23358	2.8724	4.03777	2.12086	3.91265	5.50397	2.45801	4.57175	2.73562	2.18743	4.70532	3.6439	4.76459	3.53014	3.83232	3.46834	2.5738
10	A10	Insulin	1.73132	3.11838	Control	0.11093	0.13653	FALSE	1.0998	2.36285	4.91543	2.05773	4.95864	1.75624	2.19924	3.28088	3.08429	3.13935	3.66943	4.44087	3.45119	1.64196	1.52353	3.14535	1.16675	0.64195	3.93694	2.88987	3.39879	2.43306	0.46398	2.63452	6.19031	2.99803	2.57293	2.10122	2.16679	5.51557	1.51858	3.85386	2.81351	2.00234	3.71368	3.44909	4.72018	3.14484	3.70771	3.40452	2.76668
11	A11	Insulin	1.96513	3.88037	Control	0.06696	0.10713	FALSE	1.36445	2.56581	6.41534	2.1183	5.89677	1.92055	2.86705	4.04732	3.64174	4.22978	5.00201	4.23685	4.09246	2.00644	1.40008	3.74722	1.46849	0.82524	4.4744	3.27816	3.94015	3.70377	0.64906	2.93414	7.8384	3.9359	3.46749	2.72889	2.30976	6.67748	2.20361	4.76811	3.8074	2.89883	4.71483	4.2317	5.98021	4.25486	3.69159	4.54699	3.66479
12	A12	Insulin	2.66563	3.48843	Control	0.32934	0.33634	FALSE	1.68955	3.64171	4.94336	0.61826	2.3193	1.5751	2.81925	3.86908	3.3365	5.2225	4.65136	4.71539	3.67086	1.93977	0.75276	3.91231	1.74177	0.72823	4.31307	3.93574	3.67176	2.77419	0.81108	2.52507	6.5595	3.94797	3.60459	2.31236	2.21151	6.46803	0.70629	4.31839	3.7403	1.90965	3.69501	4.40475	5.81797	4.06068	3.56567	4.29835	3.56275
13	B01	Resistin	2.15453	5.92037	Control	0.02101	0.10355	FALSE	1.53412	2.77495	6.49525	4.17326	8.41422	3.15171	5.02935	8.52548	7.9126	6.2044	5.57594	4.70726	5.42254	3.38182	6.72922	8.01142	2.99107	7.01928	7.67227	8.68651	6.78011	7.33757	3.63732	4.91903	8.543	6.49903	6.7608	4.01465	7.958	7.70098	6.42051	7.81205	3.89338	7.14475	6.95265	7.18619	6.46421	5.49152	5.48277	5.41015	5.15989
14	B02	Resistin	1.98007	4.81089	Control	0.03039	0.10355	FALSE	1.16057	2.79957	5.29719	4.00227	7.99495	2.77731	2.46102	6.10357	6.09719	3.02199	4.29995	4.23583	4.38522	2.88626	4.54767	5.76794	1.29002	6.0939	7.41862	8.15402	5.28524	5.57156	3.49165	3.52344	6.34419	5.28145	7.22911	3.63802	7.20874	6.37082	4.47881	4.68382	3.16764	5.6339	5.76627	6.21358	5.65137	4.07014	4.45353	5.99897	5.1434
15	B03	Resistin	3.1219	7.6193	Control	0.02692	0.10355	FALSE	2.01536	4.22845	8.79109	6.63123	12.1872	4.84827	4.2557	9.40071	9.49083	5.25383	7.50082	6.75107	7.3045	5.16388	8.1003	9.33065	1.99246	9.67912	10.5148	12.4947	8.48404	8.42288	7.97549	5.99329	9.91162	8.3847	8.28447	5.72362	10.8669	10.1784	7.42107	8.80261	4.85511	8.9217	9.14817	9.62356	8.20788	6.9601	6.61766	7.36111	6.7491
16	B04	Resistin	3.11746	7.41037	Control	0.02692	0.10355	FALSE	1.96967	4.26525	8.10177	6.22882	12.0629	4.92771	5.23512	9.10028	8.73117	4.88964	7.54005	6.57643	7.65409	5.3429	7.79848	8.12965	2.97946	8.83124	10.7574	11.4884	7.74931	7.57247	7.87159	6.0381	9.48722	7.9398	7.96962	5.20899	9.21164	9.53914	7.59188	8.75196	5.03116	8.0898	8.79447	8.54622	8.30834	6.57955	7.22682	7.04315	10.1725
17	B05	Resistin	2.29899	5.05531	Control	0.02692	0.10355	FALSE	1.37166	3.22631	5.80701	3.87626	8.9248	3.25239	3.54999	7.00209	5.54559	3.5461	5.24038	4.70423	4.81995	3.86239	5.72118	6.79876	1.42714	5.46854	8.34493	7.83341	5.3119	4.56263	3.24466	4.12999	6.59479	5.22847	5.09379	3.41757	6.19992	6.43044	5.02381	6.10097	3.70929	5.54202	6.2852	4.98946	5.62508	4.38939	5.00973	5.02992	5.28935
18	B06	Resistin	3.36514	6.91427	Control	0.04315	0.10355	FALSE	2.04437	4.6859	8.40892	4.01558	11.5645	4.00655	3.92928	8.05472	8.59052	4.96688	7.13542	6.64667	6.9763	5.78607	7.4445	5.35999	2.02914	8.18719	12.6126	11.1584	8.1912	6.80075	4.99501	6.60273	9.75965	6.08394	7.4341	5.02944	6.47143	9.68259	6.7276	8.0839	4.98377	7.84122	8.87032	7.70669	8.11899	6.71582	7.13206	6.35925	7.41374
19	B07	Glucagon	2.97593	5.9583	Control	0.03847	0.10355	FALSE	1.96189	3.98997	7.09092	4.04651	9.35101	3.30452	3.90526	7.67849	6.58125	4.99481	5.59039	6.37794	6.09241	3.93641	2.88749	8.85667	2.16653	6.93924	9.97313	5.99392	5.66214	5.42291	4.15066	6.04477	7.83323	5.19863	6.61275	3.98877	5.23049	8.14347	4.3756	7.32944	4.57072	5.91292	7.31542	7.96904	7.00504	5.27153	5.84825	6.43704	7.97546
20	B08	Glucagon	2.82278	4.98955	Control	0.06696	0.10713	FALSE	1.97079	3.67477	6.43619	3.79107	8.78241	2.95316	3.59753	5.47394	5.60927	4.37811	4.96903	6.38538	4.43209	2.62449	1.73294	3.77145	1.5014	3.87089	7.78191	9.11631	4.81818	5.00553	3.48497	3.78485	7.22722	4.76085	5.98412	3.7912	3.74872	7.70484	4.66648	6.04874	4.24054	2.9592	5.3407	6.34909	6.90666	3.80281	4.6077	5.14321	4.08697
21	B09	Glucagon	3.40723	5.31598	Control	0.19069	0.2034	FALSE	1.86561	4.94885	7.33158	3.94229	8.72571	3.14305	3.96613	6.16473	5.04215	5.29357	5.95623	7.61126	5.08161	2.92659	2.3603	4.90803	1.81927	4.39148	6.78028	4.32565	4.80457	3.65244	2.21808	3.34595	8.44144	5.4567	5.68085	4.17341	4.68939	9.05233	5.0597	7.12146	5.18098	2.56919	6.00151	6.65191	7.72316	5.14584	4.64633	6.05626	3.95779
22	B10	Glucagon	2.36096	3.84487	Control	0.1467	0.16569	FALSE	1.66625	3.05567	5.49705	2.43998	6.72402	2.19433	3.11694	3.81556	3.81431	3.68665	4.36626	5.19038	3.92975	2.27365	1.97032	2.76035	1.27712	1.93044	5.75786	3.78525	4.34549	3.04896	1.3479	2.96462	6.89681	4.30991	3.59239	2.76874	1.60419	6.65519	2.23584	4.90605	3.703	2.26573	4.48573	4.6383	5.47816	3.492	3.60946	4.21091	3.28863
23	B11	Glucagon	2.58092	4.21464	Control	0.13391	0.15677	FALSE	1.83913	3.3227	6.07856	1.34348	7.22784	2.77955	3.95354	3.98204	4.28917	4.27171	4.91184	5.65718	4.21942	2.15547	2.13101	3.38304	1.41899	2.41522	5.91037	4.39681	4.15185	3.63839	0.71849	3.16927	7.36325	3.89689	4.36389	2.92606	2.16857	7.82056	1.82738	5.63444	4.74497	3.09149	5.06639	4.69096	5.98301	4.15042	4.04689	4.76388	3.9174
24	B12	Glucagon	2.29091	4.56514	Control	0.09118	0.11991	FALSE	1.80258	2.77925	6.32894	1.41046	6.31536	2.25355	3.22897	4.83272	5.13648	5.02687	5.91227	5.86985	4.89688	2.23061	2.10519	3.74656	1.71532	1.4305	6.09534	4.18775	4.35749	3.56507	0.78592	3.94775	8.1293	4.72477	5.53228	3.07356	2.54381	8.43419	1.63282	6.28616	4.31636	3.72429	5.91225	5.84724	6.81507	4.85591	4.24327	5.37562	4.3406
25	C01	Ghrelin	2.52452	5.92673	Control	0.03039	0.10355	FALSE	1.8024	3.24664	6.42748	4.33499	8.62904	3.34831	2.99572	7.53404	7.94041	4.30605	6.18941	4.95141	7.45064	3.95604	7.07734	6.00707	2.07565	7.65812	7.89533	9.46104	7.0158	4.78534	3.75443	6.25714	7.98812	6.74576	6.84411	4.28244	7.94773	7.8196	6.03457	7.57748	4.0606	7.05087	6.62327	8.08853	6.82836	5.97026	5.8059	5.63078	5.70344
26	C02	Ghrelin	1.96104	4.79666	Control	0.02692	0.10355	FALSE	1.21504	2.70704	5.12005	3.8691	6.87845	2.92012	2.49469	5.81586	5.05854	2.71834	4.33574	4.2723	5.60154	2.71106	5.15147	4.37146	2.35873	5.86048	6.92529	7.69665	4.82244	4.9236	4.96023	4.82203	6.80919	5.23685	5.61019	3.79924	6.08571	5.92064	5.39939	5.19798	3.1055	6.34148	5.03986	6.27431	4.9425	4.22536	4.2609	5.75674	5.92883
27	C03	Ghrelin	2.91227	5.855	Control	0.05397	0.10697	FALSE	1.80973	4.01481	6.60891	4.89762	8.87478	3.44961	3.9386	6.92612	7.16342	3.97684	5.54128	5.06389	8.53386	4.31216	6.43544	5.92946	1.67397	7.40478	7.66544	9.24402	5.89189	4.97478	3.7826	4.77806	7.50378	6.49383	6.81135	4.85173	8.85166	7.53446	6.46942	7.38022	3.78817	7.23212	6.62669	8.08051	6.26442	5.26002	5.57017	5.48909	5.98235
28	C04	Ghrelin	3.06671	6.38198	Control	0.03847	0.10355	FALSE	1.87902	4.25439	7.96475	5.09407	9.55322	3.78877	3.36743	7.67187	7.96721	4.30561	6.00531	5.56853	7.40688	4.51143	7.01484	6.87826	2.89648	8.45807	9.22198	10.0793	6.47667	4.51138	3.82245	5.23114	8.54323	7.36232	8.28474	4.73065	7.78725	8.26538	7.50555	8.09482	4.49134	8.41395	7.65961	6.64286	6.59431	6.08591	6.14148	5.63156	9.13597
29	C05	Ghrelin	2.80807	6.61624	Control	0.03039	0.10355	FALSE	1.26349	4.35266	8.15746	4.9716	9.57374	3.34535	5.25924	7.54878	7.98523	6.8869	6.77623	5.86827	6.39431	4.70678	8.44741	7.9366	1.7973	8.07964	11.1581	9.79204	6.2204	5.55805	6.10647	5.56178	8.92815	6.92873	7.47362	4.70562	8.15306	8.27212	6.97943	8.19407	4.6297	8.22722	7.79267	7.05415	7.09974	6.39418	6.3455	7.53965	7.08189
30	C06	Ghrelin	3.7179	7.38307	Control	0.03039	0.10355	FALSE	2.45943	4.97636	8.98223	5.0792	10.3377	4.58605	5.55843	7.95373	9.42309	7.87549	7.7512	6.66411	6.66131	5.54874	8.77511	10.207	2.9037	8.67348	11.8136	10.9001	6.27949	5.36471	6.69733	6.64707	10.0382	8.21913	8.62107	5.03066	8.61268	9.43098	7.30566	9.46676	5.56535	9.00431	8.4823	7.40155	8.76597	7.68511	7.53589	8.34301	6.605
31	C07	Leptin	3.36242	7.18505	Control	0.04315	0.10355	FALSE	2.46355	4.26128	9.08794	4.91335	12.5879	3.93576	3.92847	8.02338	8.7027	6.37111	6.777	7.27007	6.75283	5.388	6.45598	10.3581	2.2686	8.17347	10.2086	11.9678	6.07595	4.03267	3.7301	6.28786	9.91444	9.34644	10.8474	4.69111	7.60672	10.2625	6.88814	10.1943	5.14535	8.81434	8.95091	7.04293	8.94959	7.18405	7.33106	6.94061	6.67865
32	C08	Leptin	3.13968	5.17193	Control	0.122	0.14459	FALSE	1.94798	4.33138	6.94273	3.45232	9.35327	3.13567	3.68832	6.41763	6.34385	4.67113	5.0616	5.95909	4.1363	2.84978	3.14505	5.67079	1.60324	3.90429	7.65498	8.64812	4.30314	2.99635	2.05683	4.34071	7.43999	5.70805	4.42471	3.60548	5.64276	7.93998	4.0711	7.67649	4.51071	5.59693	6.6716	6.69222	7.13176	4.99315	4.8194	5.16542	5.66736
33	C09	Leptin	2.52139	3.90426	Control	0.16041	0.177	FALSE	1.71028	3.3325	5.30784	2.30125	5.77275	2.3842	3.73732	5.20576	3.4088	5.15367	4.07268	5.09376	2.98176	2.0046	2.58528	3.17699	1.49392	2.87936	5.71067	3.55288	3.20715	2.4288	1.2644	2.4402	6.14303	3.9821	3.15266	2.90099	3.08602	6.03142	3.44642	4.69273	3.94662	4.45518	5.32374	4.25035	5.51518	4.32861	3.20355	5.15658	3.38237
34	C10	Leptin	3.79462	5.89552	Control	0.19069	0.2034	FALSE	2.19245	5.3968	8.9483	3.9635	9.11319	3.69803	5.18615	6.45704	5.33711	6.99397	6.82727	7.14232	5.21012	3.66277	4.68542	3.964	2.70113	3.27366	7.95107	7.45848	5.82758	4.40129	1.20585	3.8758	10.3498	5.64388	5.79598	4.28984	2.85658	10.2277	3.28832	7.52386	5.08709	4.41337	6.92352	6.5811	8.04341	6.31228	5.6161	7.05043	5.28842
35	C11	Leptin	2.83929	5.07094	Control	0.09118	0.11991	FALSE	1.97163	3.70694	7.62654	2.48497	7.93754	2.74205	3.72864	5.1528	4.75176	5.37111	5.95928	6.12219	4.03776	2.96555	3.60509	3.98384	2.34716	3.06657	7.14987	5.03197	4.96704	2.8568	0.97434	3.84917	8.48599	5.20441	5.24477	3.68871	2.92031	8.81149	3.37716	6.21908	4.91558	4.62256	6.44215	5.84471	7.10087	4.66963	5.27082	6.79781	4.65485
36	C12	Leptin	1.31249	4.26935	Control	0.02692	0.10355	FALSE	0.79477	1.83021	6.25194	1.2859	5.70769	2.12125	3.62096	4.47938	4.86928	4.83416	4.79144	5.94343	4.36069	2.28581	2.46195	3.88375	1.66832	2.1078	5.19847	4.26772	4.02264	3.40548	0.94925	3.60989	7.40831	4.1736	4.22228	3.05091	2.9318	7.50733	1.90213	4.91204	3.95203	3.57618	6.18982	5.32201	6.05867	4.10392	4.44681	6.60898	4.25468
37	D01	Gastrin	2.36696	6.05677	Control	0.02692	0.10355	FALSE	1.51238	3.22154	6.24758	3.34063	8.28266	3.52233	4.87476	8.51742	7.9746	5.90465	5.75163	4.78564	6.28972	3.57293	6.36072	7.68491	2.76362	7.37446	7.15372	9.12709	6.92462	7.48165	6.00285	2.44232	8.58267	6.62941	6.35242	4.48373	7.53111	8.67558	4.7048	6.70315	3.86416	7.98041	6.73963	8.64705	7.96447	5.47296	5.59197	6.64583	5.24219
38	D02	Gastrin	2.63523	5.14459	Control	0.07436	0.10983	FALSE	1.52131	3.74914	5.83712	3.94601	7.87135	2.97817	2.77459	6.45302	6.14974	3.45873	4.94834	4.69751	7.0232	3.50263	6.14562	6.17093	1.32131	6.24902	7.34769	8.43672	5.66724	6.09428	2.9431	1.99161	7.40206	5.73624	5.67483	4.08537	6.7437	6.79241	4.65647	6.06694	3.35102	5.98841	6.01926	8.15073	5.96627	3.07515	4.69479	6.5037	4.35006
39	D03	Gastrin	2.86966	6.43651	Control	0.03422	0.10355	FALSE	1.91734	3.82198	7.38833	5.09914	9.8694	3.92356	4.39198	7.71034	8.00146	4.54534	6.79345	4.7032	8.6801	4.42449	6.53596	7.89985	2.9231	7.5473	10.3866	10.2179	6.7591	6.59073	3.09441	2.64365	8.50159	7.98685	7.44932	5.05619	9.21504	8.328	6.15419	7.52677	4.01181	7.67485	7.70819	8.16654	8.01762	4.23884	6.51777	6.52452	6.80372
40	D04	Gastrin	3.02729	6.46331	Control	0.03422	0.10355	FALSE	2.11508	3.9395	7.37307	5.4334	10.8101	4.03288	3.57189	7.60485	8.03164	4.62946	7.36484	5.35017	7.1953	4.41694	7.31092	7.36721	1.78501	7.5553	10.2804	10.2278	6.57383	6.68044	5.01621	2.78034	8.26561	7.76435	7.13935	4.83192	8.45924	8.29874	5.83581	7.66537	3.94445	7.47581	7.48441	6.75471	8.20437	4.68791	6.22239	7.87929	9.56233
41	D05	Gastrin	2.18222	4.85405	Control	0.04315	0.10355	FALSE	1.22026	3.14417	5.31559	3.83264	7.96205	2.45922	4.10548	5.18476	5.81956	4.87385	5.46423	4.05625	5.14621	3.14996	5.23671	4.874	1.12172	5.39211	7.66136	7.15129	5.41755	6.45675	3.663	2.38597	6.06198	5.93643	5.05456	3.77835	6.12698	5.98494	4.48361	5.85591	2.87874	5.29956	5.49061	5.2002	5.51017	4.21738	4.83621	5.69134	6.97259
42	D06	Gastrin	3.6053	6.60523	Control	0.09118	0.11991	FALSE	2.30087	4.90973	7.86484	4.73716	9.79284	3.81787	3.31114	7.07971	8.06516	4.64307	7.09094	5.60301	6.96641	4.14338	7.40076	7.47581	2.52707	7.84027	11.3467	10.0961	7.58145	7.38195	3.03159	4.03302	8.68409	10.0823	8.59525	4.6416	9.05896	8.68393	6.34813	8.16199	4.11378	7.35323	7.71815	6.88365	8.3265	5.94051	7.0689	7.95548	6.6492
43	D07	Exendin-3	3.45045	6.40514	Control	0.07436	0.10983	FALSE	2.01098	4.88992	7.92477	5.91005	10.2823	3.49568	3.36588	6.5214	8.13703	6.71235	6.32792	6.03355	7.04488	3.71511	6.93347	7.10281	1.52746	7.12186	10.4748	8.74291	7.44239	7.0518	2.52931	4.78085	8.32596	9.36638	7.10844	4.26156	8.24477	8.35026	6.4142	8.17103	4.2475	6.57416	7.50043	7.2802	7.76139	5.54049	7.18403	8.10962	5.37681
44	D08	Exendin-3	2.91557	5.02828	Control	0.10067	0.12716	FALSE	1.70749	4.12364	6.76284	4.38386	8.46541	2.8793	4.99952	5.41771	5.81115	4.16158	5.35011	4.95786	4.18455	2.0356	4.85806	5.89828	1.17807	6.09518	7.19601	7.28164	5.69484	3.77869	1.3632	3.75777	7.64971	6.78452	4.28384	3.59633	5.10392	7.45121	4.96985	6.45727	3.72969	4.73329	7.23551	6.06348	6.33458	4.3435	5.09088	4.72316	4.48358
45	D09	Exendin-3	3.9613	5.79134	Control	0.20733	0.21872	FALSE	2.34459	5.57801	8.20107	3.06046	9.16012	4.29164	6.11555	6.1021	6.43111	5.11575	6.57016	5.93285	5.41287	2.78971	5.84875	5.03568	1.51035	4.9019	8.42791	5.90569	6.66005	3.98563	1.49844	4.80908	9.38052	6.83095	5.75236	4.26085	6.64004	9.11481	5.49957	7.42335	4.86484	4.4457	8.35881	7.09962	7.69667	5.88866	5.88448	6.13862	5.05345
46	D10	Exendin-3	3.27016	4.7185	Control	0.22499	0.23225	FALSE	2.14377	4.39655	6.7183	2.85669	7.77776	3.49059	3.30799	4.66196	4.3313	6.3332	5.39695	5.54111	4.88001	2.56768	4.44466	3.2994	1.27778	3.36349	6.35501	5.57352	5.3838	3.28322	0.75577	4.38278	9.28614	5.02454	3.96831	3.3283	3.53774	7.68851	3.18669	6.33882	4.01745	3.83482	5.21196	5.26522	6.30382	4.67763	4.43722	6.97718	3.95912
47	D11	Exendin-3	2.72285	4.87218	Control	0.06017	0.10697	FALSE	1.81733	3.62838	6.71007	2.60383	8.19251	3.8164	3.25534	4.55564	4.57816	5.25752	5.16197	5.50042	4.42363	2.88761	4.49215	3.36116	1.35523	3.71821	6.86058	5.81133	6.12258	4.1108	0.77032	3.75982	8.0396	4.49273	4.30122	3.75163	3.32294	8.29309	4.03662	6.70063	4.2069	3.84708	5.84086	4.7899	7.16573	4.32554	4.52249	7.12997	5.55505
48	D12	Exendin-3	2.45476	5.24673	Control	0.0483	0.10539	FALSE	1.74545	3.16407	7.38208	1.36617	8.31345	3.86364	3.42794	5.05085	5.29008	5.72384	6.15085	6.72312	5.236	2.64113	5.03111	3.77688	1.82962	4.60678	7.50683	5.62842	6.69072	5.72713	0.93183	5.24331	8.96711	4.77699	5.24709	3.35113	3.78482	8.72186	1.94087	6.49467	4.52079	4.38184	7.05292	6.08798	7.22502	4.9646	4.63005	5.99047	5.07009
49	E01	hGH(Somatotropin)	1.91567	4.74702	Control	0.03422	0.10355	FALSE	0.97724	2.8541	5.83814	3.61169	6.69118	2.34949	4.02865	5.61328	6.22155	4.91224	4.15663	3.84869	4.58623	2.65819	4.8769	6.35834	1.28308	5.43743	5.9621	7.0388	5.1882	6.30953	2.8646	4.63868	5.97691	4.99303	5.35972	2.82716	6.64168	6.2104	4.2359	5.62089	2.92716	5.65384	5.15707	7.32881	6.81716	4.63419	4.53747	5.56773	4.28058
50	E02	hGH(Somatotropin)	3.91791	7.92334	Control	0.07436	0.10983	FALSE	1.97726	5.85856	9.5639	6.73049	12.4234	4.43379	6.71223	8.56658	8.72201	8.41483	7.04023	8.30613	8.66311	4.56479	8.23712	10.7432	1.97296	9.65962	5.12136	13.0227	9.31866	9.10267	4.62826	7.26994	10.9057	8.81978	9.34772	4.98466	12.3825	10.3753	7.30048	10.2616	4.97733	9.34937	8.87069	11.1862	11.484	7.44478	7.68479	6.64522	6.59953
51	E03	hGH(Somatotropin)	4.17662	7.3609	Control	0.08243	0.11637	FALSE	2.05408	6.29917	8.71794	5.43649	9.63818	3.69886	6.21009	9.28407	6.87698	7.7261	7.06673	6.3722	8.24758	3.92024	8.00712	9.47126	3.45869	9.01172	9.77208	11.8316	7.58758	10.2873	3.81602	6.04554	10.1371	8.41473	8.48325	4.22379	12.9167	9.4922	6.3944	8.57024	4.04729	8.38903	7.85098	10.8909	8.79671	7.68757	7.37807	6.86208	6.65375
52	E04	hGH(Somatotropin)	3.94934	6.66387	Control	0.122	0.14459	FALSE	2.02194	5.87673	8.38988	4.92812	9.73084	3.33257	3.71407	8.56849	7.09372	4.68549	7.13241	6.42513	6.75124	3.30639	8.00468	8.49375	1.51546	8.77024	8.93583	11.7366	7.4655	7.61223	3.75442	5.69892	10.3695	7.88683	7.77062	3.68605	11.9449	8.85251	5.9845	7.85876	3.65186	7.75998	7.78419	10.3424	8.28293	6.85816	7.49011	6.45326	6.04361
53	E05	hGH(Somatotropin)	2.75012	4.47901	Control	0.1467	0.16569	FALSE	1.45002	4.05022	5.63998	3.04723	6.32906	2.07082	2.25116	4.94231	4.70811	2.80878	5.29569	4.6091	4.5929	2.58153	5.38348	4.99806	1.13742	5.92211	6.52607	7.71037	5.58735	5.47662	2.45569	3.94868	5.78454	4.94964	4.2936	3.01358	8.10629	5.7798	3.92456	5.39684	2.5191	5.17267	5.01841	7.23417	4.79258	4.31043	5.30819	4.31715	6.43035
54	E06	hGH(Somatotropin)	3.12596	4.98068	Control	0.16041	0.177	FALSE	1.62982	4.62211	5.70784	3.49928	8.65655	2.52494	2.38285	4.92516	4.86546	5.03016	4.32881	4.90385	4.45665	2.62725	5.80666	4.34125	1.34361	5.63003	7.26015	8.08121	5.59773	7.21044	2.34396	4.8649	5.98105	6.66984	5.80786	2.9928	5.59464	6.12521	4.26362	5.73044	2.91157	5.42462	5.16286	8.59226	6.20185	4.6286	7.07077	5.65174	5.80222
55	E07	IGF-I	3.25306	5.44121	Control	0.11093	0.13653	FALSE	1.68737	4.81874	6.4443	4.29782	8.47312	3.26928	3.57147	5.9525	6.65054	4.06639	5.33261	5.64621	4.87055	3.30822	6.19273	6.42402	2.30365	6.7852	9.21565	8.3021	5.17548	6.68545	3.18545	4.04913	7.25536	5.93594	5.74867	3.65056	6.55571	7.38433	5.30797	7.29927	3.86689	5.71664	6.18884	6.93685	6.47143	5.4981	5.37587	5.35815	5.08554
56	E08	IGF-I	4.21158	6.80794	Control	0.17506	0.19098	FALSE	2.1039	6.31926	8.93643	4.67674	10.1264	4.25094	5.33978	7.13008	7.63909	5.71445	6.83535	7.63988	6.08567	3.38516	6.53265	7.50234	1.77139	7.93355	10.0147	10.838	6.75803	4.48039	1.83826	5.09424	10.1297	8.04353	6.75147	4.95627	7.26283	9.80295	6.74419	9.04067	5.34224	6.66583	8.43824	9.18616	9.11239	5.95932	6.63962	9.15925	7.99599
57	E09	IGF-I	3.69518	5.38766	Control	0.35347	0.3572	FALSE	1.72796	5.66239	7.5767	2.91543	8.56155	3.56093	3.53818	5.68847	5.08652	5.76526	6.25133	6.57156	5.05924	2.72885	5.28306	6.2722	1.37608	5.26072	8.16926	6.03273	5.43148	4.25067	1.31192	4.08567	8.63476	6.78431	5.07551	4.42025	3.25391	8.17611	5.57678	6.9672	4.14046	4.06954	7.1266	5.81778	7.425	5.28786	4.71448	7.74571	4.30167
58	E10	IGF-I	3.9563	5.80489	Control	0.3787	0.3787	FALSE	2.05337	5.85924	8.35038	3.42848	9.42367	4.2534	4.15695	5.67127	5.08618	5.5093	6.67097	7.44176	6.01369	3.03341	5.62862	5.24594	2.55371	4.60703	7.15895	7.19386	6.19274	5.00877	1.00637	4.34344	9.41847	5.77869	4.81446	5.10182	4.45023	9.09185	5.25214	7.30303	4.96268	4.55194	7.78196	7.61871	7.82808	5.42389	5.30061	7.5102	4.94917
59	E11	IGF-I	2.98834	4.59369	Control	0.22499	0.23225	FALSE	1.68185	4.29483	6.79746	2.39471	7.70623	3.44227	3.91153	4.00854	4.20153	5.35925	5.03049	5.24342	4.41012	2.2382	4.50692	3.774	2.49454	3.94109	5.71015	4.732	4.83978	3.73527	0.88981	3.56026	8.10774	3.78104	3.92085	3.84498	3.04308	7.01631	3.69035	6.08556	3.55284	3.52562	5.59916	5.67688	5.86197	3.98292	3.98671	5.12313	5.5074
60	E12	IGF-I	2.24961	4.18656	Control	0.06017	0.10697	FALSE	1.21133	3.28789	5.4841	1.31553	6.42979	3.10403	2.86924	4.06097	3.77315	4.91634	4.5292	5.1422	3.95566	2.43996	3.8597	4.43286	1.97126	3.43775	5.47748	4.30055	5.38521	3.94502	0.65866	3.55986	7.3531	3.61914	4.14661	3.3517	4.34791	6.63546	2.91954	5.27107	3.68158	3.63831	5.43473	4.70568	5.47417	3.97411	3.82911	5.07801	3.64397
61	F01	FGF-1(aFGF)	2.6129	5.9407	Control	0.04315	0.10355	FALSE	1.59274	3.63307	6.78953	3.55092	8.6145	3.00004	5.34234	7.09947	7.53836	5.56679	5.25992	5.44204	6.66388	3.24825	5.78982	6.8229	3.03079	7.59272	7.27195	9.3225	6.77517	7.98869	5.92452	5.89262	7.62229	6.22073	6.59268	3.47612	7.76299	8.77928	5.74523	6.99892	3.60284	6.41979	6.68922	7.77709	7.19962	4.63372	5.75794	6.98692	4.93977
62	F02	FGF-1(aFGF)	3.92148	7.84396	Control	0.06017	0.10697	FALSE	2.16	5.68296	9.07395	5.71346	12.129	4.20045	4.26821	9.33013	10.3761	7.81752	7.89723	7.20134	9.01659	4.39493	8.46057	11.6572	2.17932	8.84147	9.96152	12.025	8.54084	10.6053	4.62687	6.76437	10.8504	8.6252	9.31104	5.39522	11.6474	10.5822	8.24506	8.75841	5.349	8.0323	8.99872	10.5023	10.3133	6.60105	7.57541	7.0313	6.11976
63	F03	FGF-1(aFGF)	4.03328	8.33373	Control	0.05397	0.10697	FALSE	2.34513	5.72144	9.70917	7.41324	12.5596	4.67113	4.56767	9.65213	12.4804	7.12585	8.53722	7.21085	9.242	5.17841	7.89521	11.6953	2.34223	9.35426	11.9261	13.0451	8.07192	12.0976	4.96219	6.78814	10.9944	9.61993	9.81822	5.7414	12.3467	10.8126	9.50187	9.75927	5.48943	8.9545	9.63076	11.3551	10.7276	7.32124	7.95427	7.78031	5.91619
64	F04	FGF-1(aFGF)	3.05201	6.23385	Control	0.05397	0.10697	FALSE	1.77636	4.32765	6.84174	5.46029	9.07263	3.3894	3.35337	7.06265	8.53111	4.08372	6.88927	5.43877	7.43643	4.08862	6.08812	8.12266	2.96519	6.85595	8.48482	9.41645	6.50131	9.13887	3.39238	5.20266	7.78023	6.96658	7.19756	4.33719	9.82001	7.75268	6.38729	7.59226	3.99205	6.84105	7.12933	9.32088	7.58931	5.31728	6.40358	5.88176	5.33194
65	F05	FGF-1(aFGF)	3.63916	7.90533	Control	0.0483	0.10539	FALSE	2.18275	5.09557	8.97024	7.89074	11.6148	4.47502	4.27123	8.07403	10.4968	4.87591	8.4617	6.66224	9.38827	4.98308	8.47704	10.2701	2.18731	8.88637	12.6197	11.7012	8.16949	11.602	4.19342	6.55875	9.98195	9.26331	9.40497	5.67963	10.8543	10.2707	8.54259	9.47677	5.14847	8.79697	9.0644	9.0955	9.98769	6.66477	8.5627	9.87561	6.3388
66	F06	FGF-1(aFGF)	3.95457	7.81416	Control	0.06696	0.10713	FALSE	2.2481	5.66105	8.77824	6.50986	11.9043	4.53552	4.62935	7.49523	11.1659	5.8671	7.74903	6.74206	8.7929	4.77145	8.43253	9.37582	2.27186	8.76478	11.1589	12.9762	8.91509	11.4953	3.50792	6.33359	10.4534	9.39765	10.0359	5.09643	11.5517	10.4128	7.74627	9.34027	4.79445	9.36381	9.17693	9.71272	10.0682	8.09426	8.42235	6.93148	5.80703
67	F07	PDGF-AB	2.30783	4.71017	Control	0.0483	0.10539	FALSE	1.40694	3.20872	5.37362	3.44088	7.49811	2.91417	4.066	4.40334	5.83938	4.89489	4.53613	4.53215	5.10072	2.50344	5.73109	5.29628	2.11869	5.49984	7.22076	7.05041	5.14201	4.97767	1.97561	3.76502	6.38535	5.46908	5.02144	2.99814	5.14151	6.10077	4.35714	5.89835	3.14655	5.41734	5.38641	5.06182	6.58694	4.70602	4.74442	6.03524	4.05658
68	F08	PDGF-AB	3.93875	7.30248	Control	0.09118	0.11991	FALSE	2.64235	5.23515	9.37059	4.68133	11.5366	5.08982	4.75202	7.23065	7.59864	5.80782	8.28502	7.14342	7.67352	3.27321	8.10725	7.62728	2.05245	8.81622	11.2746	12.1036	8.33158	5.03961	1.98506	5.20335	10.6718	8.43629	7.66672	5.95436	6.69379	10.7803	7.48337	9.4607	5.15175	8.77106	9.5596	7.60367	9.5674	6.60657	6.58493	8.97578	4.89428
69	F09	PDGF-AB	4.13926	7.26154	Control	0.08243	0.11637	FALSE	2.76236	5.51617	10.018	4.16389	12.1943	4.92521	4.71947	6.9578	6.83058	9.07481	8.25995	7.64395	7.14077	3.58936	9.84759	6.01041	2.03351	8.67316	9.23979	10.313	9.4651	5.68815	1.58045	5.23523	11.9566	6.8258	7.45195	5.81977	4.19381	10.9517	6.55494	9.18817	5.7428	8.60711	11.1089	7.16642	10.0602	6.78241	7.62881	8.17254	6.17216
70	F10	PDGF-AB	3.53519	5.49713	Control	0.1467	0.16569	FALSE	2.21897	4.85141	7.53373	3.39121	9.2064	3.59584	3.7817	5.00798	4.60566	4.95107	6.37103	6.24413	5.53179	2.98665	5.99619	4.6731	1.93801	5.64215	6.11182	7.6713	7.59649	5.86096	1.00405	4.15271	8.66301	5.88899	5.78955	4.6309	4.26066	8.55179	4.58673	7.22541	4.24705	5.86899	7.38081	6.00334	7.52194	5.02327	5.89918	5.93668	3.50977
71	F11	PDGF-AB	3.23304	5.78275	Control	0.10067	0.12716	FALSE	1.59299	4.87309	8.01083	3.55269	9.40823	3.88906	3.87183	4.32758	5.32391	4.9747	6.98611	6.28434	5.28492	3.09329	6.40463	4.84022	3.29298	6.10863	7.40594	7.09068	7.37409	5.60688	0.95869	4.17078	8.9054	5.54726	5.6083	4.11425	6.16066	8.72753	3.84526	7.51528	4.46036	6.19003	8.16493	6.15342	7.58571	5.01485	5.96072	6.46565	5.69997
72	F12	PDGF-AB	2.26632	4.75179	Control	0.03847	0.10355	FALSE	1.8345	2.69815	6.07051	1.51087	7.27136	3.23301	3.02242	4.87168	4.51365	4.37195	5.32151	5.1783	4.91847	2.53018	4.92389	4.15869	2.28499	5.55549	6.66436	5.54781	6.17778	4.00183	0.75643	3.78333	7.66721	4.47232	5.58206	3.33486	4.26627	7.72559	3.9069	6.09922	3.84411	5.48407	6.09735	5.70043	6.47794	4.69929	5.21452	5.60465	3.49401
73	G01	IL-1beta	1.86372	5.11416	Control	0.02692	0.10355	FALSE	1.15385	2.57359	5.96727	1.7806	7.39644	2.43062	4.54283	6.02747	7.32425	5.01136	4.60451	4.4624	5.45623	2.95537	5.14393	5.51188	2.89231	5.68522	5.98298	8.12248	5.22982	5.68157	5.17578	5.21651	6.6	5.40273	5.57303	2.94684	7.4114	6.90185	5.22122	6.08129	3.78915	5.46229	5.87603	6.60079	6.03667	4.98833	5.24695	5.62148	6.07984
74	G02	IL-1beta	3.23539	7.40573	Control	0.04315	0.10355	FALSE	1.83313	4.63765	8.98354	5.02363	11.4169	4.1402	3.79179	9.13836	8.91994	5.38089	7.0445	6.66662	7.95735	4.06421	7.75244	9.79258	2.13436	8.72754	9.79625	12.1339	9.15857	9.67624	4.81626	6.57657	9.8893	8.55724	9.51046	5.01916	11.4991	10.9151	6.55949	8.30516	4.81783	8.17562	10.6679	10.6233	9.11975	7.34044	7.8419	6.42759	6.42565
75	G03	IL-1beta	3.64083	7.85544	Control	0.06017	0.10697	FALSE	2.0284	5.25325	8.91197	5.80293	11.7175	4.54489	4.1769	9.11762	10.1049	7.77963	6.90879	6.68105	8.58653	5.00921	7.68428	10.1361	2.5187	8.83133	12.5008	12.3054	8.27725	9.64991	4.75328	6.38411	11.0913	8.83472	10.308	5.06071	11.8435	10.6862	6.99632	9.25167	5.03456	9.09547	9.24401	11.5117	11.0883	6.96331	7.86815	6.99105	9.9113
76	G04	IL-1beta	3.19591	7.52447	Control	0.04315	0.10355	FALSE	1.88752	4.5043	8.24222	5.83782	11.8331	4.06531	3.88857	8.39834	10.5541	5.81854	7.57116	6.69425	9.27817	4.51431	7.6679	9.51446	2.10071	8.68142	10.4886	12.1986	8.36455	9.73144	4.1125	6.29746	9.86285	9.06984	9.6588	4.69234	12.0755	9.9013	7.61847	9.10125	4.3992	8.9198	8.5749	11.4809	9.21419	6.43394	7.78723	8.45485	6.98773
77	G05	IL-1beta	3.6896	7.95125	Control	0.06017	0.10697	FALSE	1.95238	5.42682	8.94527	7.05545	12.3579	4.42911	4.13455	8.1631	10.3559	4.74742	8.13799	6.89788	8.852	4.92318	8.62664	9.92722	3.7082	9.07824	11.2744	12.568	8.95862	9.87884	4.151	6.48206	10.4629	10.8167	10.4785	5.87945	12.1718	10.7505	7.54251	10.1323	4.5598	8.84189	10.5769	11.2189	9.97251	6.41938	7.51035	6.50123	7.57165
78	G06	IL-1beta	3.02158	6.09258	Control	0.06696	0.10713	FALSE	1.73878	4.30438	7.08928	4.46748	9.11281	3.11399	3.3972	6.12867	8.22691	3.25042	5.72413	5.37075	6.66228	3.863	6.22815	8.02728	3.10099	6.77204	9.73532	9.89985	7.33174	7.58851	2.75772	5.08261	7.87208	9.2399	8.05574	3.86057	9.44068	8.5218	5.84078	7.16615	3.53896	6.66496	7.9237	9.28402	8.01799	5.68202	6.03089	4.95283	5.83843
79	G07	IL-2	3.78643	7.24591	Control	0.08243	0.11637	FALSE	2.2123	5.36057	8.89293	4.73456	11.8492	4.15618	5.0067	7.20458	9.84614	7.34841	7.23678	7.1041	7.39037	4.32481	7.55599	9.09125	2.4155	8.39659	12.0106	11.8773	9.17412	7.52356	2.69885	4.85371	9.82143	10.2692	7.52238	4.65433	10.0205	10.8013	6.98096	8.2035	4.74174	7.89498	8.4356	9.70007	9.23152	5.87846	6.7791	6.70628	7.23603
80	G08	IL-2	2.28401	4.91023	Control	0.0483	0.10539	FALSE	1.40041	3.1676	6.36887	2.7131	7.35952	2.99422	2.9969	4.78146	5.09733	3.68724	5.17	5.27934	4.83809	2.63745	5.25473	5.4573	1.64831	5.50343	7.52834	8.70682	5.63325	3.48124	1.30872	3.50334	8.62746	5.72931	4.82772	3.36044	6.07784	7.43446	4.40861	7.18371	3.2982	5.88298	5.90148	5.64684	6.52068	3.82504	4.6067	6.39805	4.25947
81	G09	IL-2	3.02308	5.48639	Control	0.10067	0.12716	FALSE	1.7726	4.27357	7.35371	3.74197	8.8269	3.56582	3.60909	5.27192	5.41864	4.12146	5.80742	5.85859	4.82773	2.91415	6.17651	6.34118	2.03808	6.81633	7.93028	6.77841	6.83589	4.2474	1.33751	3.77454	8.11376	6.39132	4.72584	3.89649	6.01573	9.26412	5.36032	6.69152	3.96611	6.70536	6.98808	5.83727	7.54469	4.78899	5.52953	5.71664	5.05266
82	G10	IL-2	3.40452	6.42624	Control	0.09118	0.11991	FALSE	1.60955	5.19949	8.59201	3.40227	10.6668	4.01363	4.33928	5.54593	5.86678	5.37564	7.1371	7.38501	6.022	2.97846	8.30634	7.03996	2.1993	6.21682	8.28289	8.85132	8.33868	6.75531	1.36812	3.65475	9.54512	5.65225	5.59124	4.44363	7.68064	9.89993	6.45983	8.00091	4.75686	7.62577	8.06461	7.34327	10.1746	5.71826	6.37956	6.35975	5.10542
83	G11	IL-2	2.68889	4.60498	Control	0.06696	0.10713	FALSE	1.86564	3.51213	6.69952	2.43406	7.4686	2.82038	4.14093	3.84369	4.24297	3.84645	4.98888	4.6495	4.05337	2.11739	4.69301	4.25649	1.50523	4.83179	5.75034	5.44994	5.83829	4.5197	0.85977	3.00188	6.74332	4.56787	4.21361	3.0519	5.59138	6.94117	4.01597	6.02001	3.65992	5.69202	5.70996	4.85608	6.33832	4.3058	4.65558	6.02433	3.92724
84	G12	IL-2	2.4366	4.69797	Control	0.05397	0.10697	FALSE	1.88509	2.98812	6.42432	1.39476	7.09108	3.5484	3.04845	4.16758	4.61355	4.23922	5.14149	6.02118	4.34453	2.63854	5.34739	4.60212	1.77745	5.13449	5.91847	5.42371	5.89972	4.02112	0.85617	3.96811	7.08164	4.29495	4.75645	3.17721	5.72771	8.08093	2.35519	5.85245	3.8011	6.50718	6.14654	5.08375	7.96845	4.77492	4.56228	5.07691	4.18683
85	H01	IL-6	2.28335	5.50475	Control	0.03039	0.10355	FALSE	1.58574	2.98096	6.8479	0.84185	7.09813	2.86778	5.03319	6.03147	6.33963	3.66102	5.27773	4.90907	6.21529	3.00786	5.06476	7.11914	3.39301	6.31523	8.17188	8.28549	6.27896	8.11741	5.81792	5.18727	7.27533	6.2573	6.41161	3.10704	8.2738	7.41962	5.04668	7.59512	3.92961	6.07119	7.00799	6.58741	6.12405	5.3388	5.4289	4.70051	7.07563
86	H02	IL-6	1.72931	4.64789	Control	0.03039	0.10355	FALSE	1.15288	2.30575	5.52546	1.25753	6.39455	2.45486	2.40885	5.2895	5.88989	3.30685	4.50004	3.97981	5.28859	2.64447	4.59111	6.22394	1.5391	5.38999	7.1869	7.33293	5.08603	5.73099	2.76119	4.69495	6.37194	5.75888	5.62513	3.15469	7.04276	6.44084	4.52734	5.48688	3.05941	5.19913	5.11596	5.91263	5.52352	5.41861	6.21525	3.88481	5.67104
87	H03	IL-6	2.12677	5.56743	Control	0.03039	0.10355	FALSE	1.49961	2.75393	6.41646	2.43459	7.86913	2.84647	2.99317	6.89801	7.1532	4.16149	5.76054	4.96153	6.58369	3.40673	5.99593	8.28364	2.10321	6.56491	9.27193	8.65222	5.70054	7.20563	3.55279	5.58094	8.63366	7.64938	6.51824	3.82428	8.21368	7.49293	5.04491	6.5258	3.8109	6.18355	6.04759	6.76236	7.63713	2.30836	5.83508	4.88292	5.60316
88	H04	IL-6	2.48143	5.62322	Control	0.03847	0.10355	FALSE	1.54644	3.41642	7.29382	2.72505	7.65518	2.76495	3.11942	6.56987	6.93619	4.02242	6.0981	4.22035	6.54689	3.59136	5.56355	8.1582	1.98324	6.12996	9.87198	8.60511	5.77336	7.16511	3.77013	5.41399	8.59112	7.56981	6.31847	3.61604	8.38801	7.66842	5.23963	6.34686	3.62974	5.85657	6.02641	7.09281	7.93665	4.45725	6.05765	5.09761	4.83932
89	H05	IL-6	2.29612	5.52751	Control	0.04315	0.10355	FALSE	1.54352	3.04872	6.313	2.26823	7.57305	2.88232	2.97342	6.15763	8.67003	3.76393	5.667	4.64752	6.07136	3.64532	6.01684	7.78712	1.71635	6.60233	8.86208	8.54633	6.50413	8.32568	2.85496	5.50788	8.62287	8.05582	6.08826	3.4751	8.38533	7.61377	4.83232	7.02259	3.55009	6.13224	7.6161	7.28405	6.07829	6.00383	5.99087	4.52656	4.45476
90	H06	IL-6	2.83679	5.9441	Control	0.07436	0.10983	FALSE	1.54571	4.12788	6.84791	2.22132	8.00022	3.01353	3.22003	7.65072	7.96474	4.22942	6.03144	5.09724	6.71273	3.89242	5.86091	8.50954	1.79391	6.83423	9.54803	9.66967	6.87184	9.89694	4.06497	5.58033	9.37376	8.00396	6.80537	3.59347	6.94579	8.2302	5.43843	7.26421	3.75583	6.57824	7.99951	8.36955	7.70163	5.54536	6.0304	4.90817	5.34823
91	H07	IL-8	2.41402	5.96425	Control	0.03422	0.10355	FALSE	1.60726	3.22078	6.89965	2.78274	7.85911	3.14698	3.45922	5.82765	8.93786	4.53465	6.3435	6.01441	6.19805	3.41715	5.94958	8.47212	1.89033	6.91924	9.80992	8.97589	7.03037	7.80672	2.66418	6.13709	9.64562	7.51	6.55416	3.73422	9.12104	9.32922	5.37418	7.55587	4.27456	6.87101	8.08208	6.76545	7.38632	5.74051	6.13824	3.98315	5.25613
92	H08	IL-8	2.13155	4.5062	Control	0.03847	0.10355	FALSE	1.53932	2.72378	5.83788	2.09082	5.90614	2.4212	3.84073	5.57797	4.98069	5.07541	4.88163	4.75607	4.31918	2.34159	4.47825	5.99352	2.40583	5.26413	6.52605	6.54064	4.91745	3.71001	1.83568	3.82417	7.42603	4.66294	4.66548	2.52046	5.71497	7.26586	4.32387	5.87578	3.22634	5.44858	5.30955	5.29111	6.01816	4.00071	4.7254	4.08929	3.84612
93	H09	IL-8	2.20217	4.24917	Control	0.06696	0.10713	FALSE	1.4864	2.91794	5.65822	1.73145	5.96648	2.38373	2.69797	4.19108	4.61861	3.61773	4.66071	4.65923	4.47164	2.12536	4.17963	4.64479	1.44061	4.83099	5.68923	4.37139	5.4903	3.75937	1.16069	3.80958	6.52379	4.29101	4.36075	2.65358	5.59341	6.71362	4.24415	5.47445	3.20475	5.34469	5.36747	4.49024	7.24343	3.83868	4.66821	4.06496	3.35837
94	H10	IL-8	1.65045	3.9096	Control	0.06017	0.10697	FALSE	0.87432	2.42659	5.21511	2.33589	5.5115	2.09696	3.61595	3.735	3.82068	3.44585	4.22272	4.27247	3.71645	1.94033	4.65054	4.44122	1.4927	4.00456	4.81436	4.10193	4.46983	3.8962	0.85328	3.07354	6.97255	3.58982	3.82	2.2924	4.43568	7.02506	4.56463	5.18055	2.8385	4.84174	5.19162	5.60971	6.32132	3.9513	4.32493	-0.01101	2.915
95	H11	IL-8	1.82081	3.90641	Control	0.03847	0.10355	FALSE	1.43837	2.20325	5.33354	2.28851	4.98974	2.26531	3.8706	3.86322	3.76719	3.91863	4.30056	4.77692	3.67196	1.98245	5.00134	3.79017	1.50196	4.20868	4.79184	3.90613	4.45627	4.08255	0.68695	2.96174	7.29638	3.77883	3.62865	2.54721	4.20329	7.0885	3.77406	5.29709	3.07349	5.45501	5.16197	5.16663	6.17989	3.70066	4.07601	-0.04452	3.1083
96	H12	IL-8	1.62784	4.84935	Control	0.03039	0.10355	FALSE	1.84447	1.41121	6.61062	1.69549	2.13461	2.80013	3.04912	4.55052	5.07587	6.15973	5.30081	6.16536	4.89721	2.51232	5.50207	4.78494	1.96794	3.06958	6.77998	4.24662	6.14259	4.00266	0.85848	4.51977	9.57059	5.22723	5.26101	3.14303	6.56552	8.44821	4.69544	6.58971	4.10797	6.98689	7.04426	5.09389	6.97712	5.04185	6.1737	5.06838	4.22426
[truncated: 11 more columns]

## Sheet: PM-M8
	Well	Compound	Mean Patient	Mean Control	Higher Mean	Unadjusted p-value	Adjusted p-value	p < 0.05 (Adjusted)	Patient 2 (LOF)	Patient 3 (LOF)	Control 1	Control 2	Control 3	Control 4	Control 5	Control 6	Control 7	Control 8	Control 9	Control 10	Control 11	Control 12	Control 13	Control 14	Control 15	Control 16	Control 17	Control 18	Control 19	Control 20	Control 21	Control 22	Control 23	Control 24	Control 25	Control 26	Control 27	Control 28	Control 29	Control 30	Control 31	Control 32	Control 33	Control 34	Control 35	Control 36	Control 37	Control 38	Control 39
1	A01	NegativeControl	1.61686	5.59104	Control	0.02101	0.03152	TRUE	1.2055	2.02822	5.86307	4.11362	6.62815	2.83036	3.16427	5.46072	6.55686	6.34501	4.96655	4.77288	5.98164	3.26228	6.22131	6.42071	1.79414	4.81892	7.1696	8.44937	8.25872	7.03594	5.72185	4.73715	6.82117	6.5589	6.37335	3.89932	8.01395	7.80599	5.24429	6.79813	3.77991	4.9032	6.1335	8.23419	7.61486	5.40094	5.64973	6.55062	5.12623
2	A02	NegativeControl	1.90422	5.69137	Control	0.02381	0.03152	TRUE	1.20237	2.60606	6.29512	4.13277	8.09153	2.80459	3.25234	6.4988	6.72554	6.13241	5.14605	4.65848	7.16704	2.97684	7.43939	8.57798	1.72665	5.82187	7.23658	8.84586	7.10677	6.99475	5.02534	4.90979	5.66712	6.31434	8.2732	4.66183	8.15527	7.42479	4.87545	6.06507	4.00137	5.78675	6.09729	7.32366	6.93264	5.39087	5.36126	3.70774	7.64714
3	A03	NegativeControl	1.40885	5.39448	Control	0.0185	0.03152	TRUE	1.13969	1.67802	5.5866	4.35573	7.39899	2.84438	3.76045	7.9262	6.84946	4.4751	4.72167	4.51221	5.2901	3.05147	6.2216	7.78243	2.15831	5.56944	6.62816	7.72242	6.39596	6.84395	5.71447	4.99604	4.67863	6.43625	7.15984	4.42298	7.46347	6.458	5.05812	6.69693	3.7508	4.99039	6.66642	7.00085	6.26664	5.85736	5.91626	5.49592	6.32694
4	A04	NegativeControl	1.70221	5.23939	Control	0.02101	0.03152	TRUE	1.1918	2.21262	6.38872	3.95559	7.60312	2.65263	2.9379	5.64644	6.93914	3.8098	5.01852	4.38703	4.71396	2.91111	5.54002	6.09432	1.58768	5.69404	7.03111	7.89425	6.40282	7.23965	6.19987	5.46726	7.18233	6.56156	7.11758	4.01038	7.54071	6.62834	6.11234	7.35897	3.87863	5.04821	6.01292	7.13892	6.46581	4.78485	4.91572	4.34231	4.23625
5	A05	NegativeControl	1.48627	4.46389	Control	0.02101	0.03152	TRUE	1.0288	1.94375	4.83084	3.33203	6.64182	2.2604	2.6233	4.46021	5.76649	3.06986	4.16353	3.7939	4.19944	2.37888	5.46207	6.24765	1.23713	4.8623	5.54791	6.43269	5.27896	6.10324	4.2889	4.15137	5.38659	5.12296	7.00999	3.18969	6.60954	5.8685	4.31275	5.18933	3.2951	5.11875	5.07953	5.97234	5.32334	4.32278	5.46105	4.99291	3.5655
6	A06	NegativeControl	1.86282	5.80342	Control	0.02101	0.03152	TRUE	1.37035	2.35529	6.07021	3.43113	8.21523	3.64375	3.54704	5.40105	7.28785	4.04006	4.93566	5.55367	5.48041	3.53936	6.90125	8.38205	1.52953	6.05901	7.13493	8.45108	6.32883	7.42405	7.00807	5.40079	7.88024	6.86334	8.43781	4.59443	7.91455	7.3084	5.12432	6.5234	4.1148	6.79233	6.15116	7.82608	7.48708	5.26854	5.49047	6.5431	6.40653
7	A07	(Arg8)-Vasopressin	2.04775	5.49333	Control	0.02101	0.03152	TRUE	1.57725	2.51825	5.95361	3.8537	7.74656	3.64157	3.35137	4.99006	6.17715	4.1357	4.99225	5.69252	5.33421	3.38226	5.97469	6.47082	1.87578	5.81452	7.03719	8.0126	6.76855	5.96236	5.13113	6.66098	8.09073	5.46494	6.94893	3.7886	7.35046	7.34702	5.20092	6.27801	4.32433	6.02935	7.58975	6.99524	6.01731	5.30852	5.18389	5.3266	4.91826
8	A08	(Arg8)-Vasopressin	1.58242	4.30856	Control	0.02101	0.03152	TRUE	1.15639	2.00846	5.05251	2.8522	5.76642	2.23771	3.22108	3.62727	5.13837	4.54286	3.99479	4.39995	3.9404	2.47872	5.07143	4.27953	1.29191	4.5162	5.35062	5.79349	4.33643	4.10138	4.09442	4.06013	6.22276	4.4585	4.6907	2.67754	5.61521	6.20523	3.9039	4.7667	2.81874	4.42063	5.88305	5.28945	5.50191	4.76059	4.81547	5.03564	3.76352
9	A09	(Arg8)-Vasopressin	1.66735	4.78317	Control	0.02381	0.03152	TRUE	1.01333	2.32136	6.15761	4.00691	7.12344	3.51616	2.9455	3.97578	4.78924	4.08091	5.04649	4.56724	4.60213	3.12582	3.60804	5.34619	1.53373	5.56928	6.11671	5.56685	4.84925	4.03278	4.88003	4.20309	7.69196	5.636	5.25705	2.2981	6.1418	7.34935	5.01907	5.90249	3.5203	5.39756	7.49699	4.56981	6.3175	5.19106	4.6055	4.346	4.07385
10	A10	(Arg8)-Vasopressin	1.70221	4.53205	Control	0.02381	0.03152	TRUE	1.08346	2.32096	5.31067	3.34202	7.0972	2.88272	2.88194	3.45944	3.88499	3.8374	5.03584	4.46888	4.39071	2.51712	2.22727	4.63316	1.54716	5.43596	5.36492	5.10668	4.74271	3.73354	5.71974	4.0831	6.78384	4.7624	4.73488	3.23908	5.70748	7.82077	4.4906	5.74169	3.46656	5.39691	7.10655	5.06319	5.79113	4.9504	4.52957	4.20725	3.96068
11	A11	(Arg8)-Vasopressin	1.62283	4.33149	Control	0.02692	0.03152	TRUE	1.30128	1.94438	5.30018	2.54843	6.51235	2.99143	2.97946	3.37011	3.64218	3.77573	4.53321	4.59517	4.20268	2.66134	1.00167	3.89794	1.46209	5.41921	4.72982	5.08286	4.65097	4.2402	5.03127	4.37258	6.26562	4.69256	4.98691	2.384	6.66003	7.34776	3.96241	5.50992	3.56822	5.27244	5.83183	4.32516	5.99135	5.75055	4.3376	4.0934	3.68834
12	A12	(Arg8)-Vasopressin	1.82593	4.31908	Control	0.03847	0.03887	TRUE	1.78523	1.86662	4.89079	1.74951	5.11654	3.09566	2.98631	3.87543	3.98869	4.0209	4.93265	5.09415	4.28209	2.67188	0.75045	4.26559	1.74701	4.47476	5.53638	4.76421	3.87915	4.03182	5.73336	4.74201	7.01463	4.3907	4.90832	2.55196	5.82255	7.18322	2.11568	5.15379	3.62038	5.42932	6.28324	4.65934	6.35258	5.73781	4.55404	3.99047	4.06817
13	B01	ParathyroidHormone	1.63455	5.06608	Control	0.02381	0.03152	TRUE	1.18699	2.0821	5.48179	3.98105	7.76194	2.50436	3.85282	7.85302	6.58539	5.58793	4.76913	4.29701	5.0387	2.76073	5.54398	6.80443	1.42827	5.0751	5.77588	7.14448	5.9076	6.60631	6.41219	4.01463	6.35385	6.16507	5.62933	5.55746	7.34754	6.2632	4.39092	3.49704	2.96067	4.26479	6.28586	6.38488	6.4789	3.42885	4.53139	5.49185	6.09548
14	B02	ParathyroidHormone	1.63678	5.18389	Control	0.02101	0.03152	TRUE	1.25495	2.0186	5.91101	4.0472	7.8273	2.61297	2.85815	6.25561	6.10207	3.47065	4.43193	5.11913	6.08903	2.92537	5.75967	6.37164	2.20382	5.54845	8.29923	8.36005	6.73167	6.53435	4.58885	4.77029	6.11844	5.6715	6.27575	5.28521	8.13695	6.78993	4.56599	6.60839	3.57848	5.04512	5.64842	6.97102	5.9546	3.054	4.36253	4.34021	6.87841
15	B03	ParathyroidHormone	2.64174	7.64617	Control	0.02381	0.03152	TRUE	1.78138	3.50211	8.28444	6.91835	11.663	3.61051	4.58729	8.97556	9.56716	5.64469	7.18922	8.37551	8.77013	4.68692	7.86891	9.66436	2.44791	8.83428	11.2788	11.6183	9.49362	9.88768	7.31805	6.86639	7.74868	8.54258	8.68263	7.21496	13.3431	9.39772	6.96572	8.46524	5.22588	7.66346	8.50135	9.5644	8.67025	6.05903	6.32686	6.76427	8.17518
16	B04	ParathyroidHormone	2.69385	7.51673	Control	0.02101	0.03152	TRUE	1.95259	3.43511	7.84703	6.62099	11.3108	3.9341	4.31807	8.66461	9.43695	5.31686	7.0148	8.08082	8.82465	4.32173	7.41764	11.2926	2.32575	8.57949	11.5629	11.1267	9.25144	9.43338	6.49995	6.56378	8.51477	9.15188	10.1811	7.29834	12.0098	9.29345	7.02793	8.09009	4.9603	8.04902	8.11759	9.05808	9.23635	6.19347	6.47093	7.6427	5.95226
17	B05	ParathyroidHormone	1.98555	5.61389	Control	0.02101	0.03152	TRUE	1.34151	2.62958	6.02473	4.35112	8.56433	2.81344	3.85975	5.78263	6.70431	3.93267	5.26064	6.45904	6.16436	3.25651	6.00942	6.42356	1.73935	6.28752	9.49214	8.49795	6.95972	7.33371	6.49378	4.92404	6.91624	7.66423	6.39558	4.55687	9.06658	7.12532	5.07272	6.9707	3.79151	5.91229	6.0114	7.23714	6.31491	4.58887	4.45853	5.74805	4.50444
18	B06	ParathyroidHormone	3.00446	7.28108	Control	0.02692	0.03152	TRUE	1.97973	4.02918	7.96119	5.38747	10.9847	3.68272	4.70781	7.1308	8.98911	5.32579	6.71962	7.72933	7.73912	4.07797	6.60531	9.24894	2.41609	7.72557	11.4121	11.1543	8.36684	9.77185	8.17268	6.61142	9.05584	10.9924	8.64646	5.64364	10.5667	9.35118	6.30197	7.97517	5.2686	7.20055	10.0917	10.9082	7.98153	6.16558	6.18526	7.0534	5.88901
19	B07	Prolactin	1.57921	4.89935	Control	0.02101	0.03152	TRUE	1.11055	2.04786	5.23529	3.47398	7.03619	3.16952	4.58096	5.21503	4.971	4.97551	4.73129	5.69314	4.67473	2.75062	5.52308	6.62821	1.70023	5.26153	7.14442	7.2912	5.84205	4.62222	5.12276	3.96883	5.55035	5.87495	4.85135	3.83541	6.28188	6.46619	4.51683	5.43373	3.31878	5.53666	6.57623	6.24581	5.12355	3.72875	3.8694	4.84269	5.76895
20	B08	Prolactin	2.66337	6.13358	Control	0.02381	0.03152	TRUE	1.82965	3.4971	7.04104	4.44378	9.73363	3.84551	3.87036	5.62945	6.84836	5.53176	6.74274	7.14083	6.20667	3.96035	5.56759	6.99374	1.79894	6.99466	10.0676	8.98762	6.4555	4.89558	6.75414	4.99791	8.44893	7.54728	6.88432	4.07195	8.16934	8.51958	5.66897	7.88116	4.43009	6.38254	7.25352	7.72681	7.37369	5.17997	5.49133	6.23604	5.38876
21	B09	Prolactin	2.1378	5.81809	Control	0.02381	0.03152	TRUE	1.08009	3.19552	7.16314	4.36857	8.97485	3.55725	3.78743	5.09576	5.84485	4.41341	6.60181	6.62623	6.17709	3.83143	4.85141	6.48195	1.92069	7.40483	8.64707	6.55061	6.92803	5.09159	6.4607	3.80995	8.03694	6.32621	6.50317	4.18421	7.30769	8.4315	5.56631	7.49794	4.65395	6.27433	7.19871	6.71435	7.93447	5.54117	5.14969	5.23216	4.96334
22	B10	Prolactin	1.53037	4.17261	Control	0.02101	0.03152	TRUE	1.01714	2.0436	5.12958	3.16735	6.60789	2.50831	3.2784	3.18462	3.90613	3.88263	4.0374	4.75347	3.93849	2.7612	3.0145	4.29698	1.34728	5.11259	5.8182	5.00393	5.01487	3.83011	6.3249	3.6514	5.85657	4.31132	4.47164	2.61656	4.9056	5.88598	3.71354	5.14589	3.30569	5.95546	5.27098	4.56002	5.0752	3.6908	3.72298	3.36521	3.8951
23	B11	Prolactin	1.75404	5.46318	Control	0.0185	0.03152	TRUE	1.56331	1.94476	7.35336	3.82825	8.70318	3.16852	3.52758	4.7982	4.89735	4.4617	5.4328	7.04116	4.94488	3.45805	3.16895	5.76959	2.63569	6.56707	9.02469	6.59957	6.54453	4.92119	6.17821	4.93842	7.36682	5.66529	5.60821	2.66576	7.26783	8.22471	4.78714	6.1743	4.37102	6.05822	8.87642	6.27992	6.72788	4.68669	5.02791	4.54785	6.46519
24	B12	Prolactin	1.26292	4.19993	Control	0.02101	0.03152	TRUE	1.40042	1.12543	5.54782	2.44025	6.73895	2.61802	2.68054	3.75909	3.84067	3.584	4.71594	4.44977	4.17268	2.27785	1.28586	4.06241	1.59162	5.20582	5.1729	5.08905	4.79951	4.45355	4.85767	3.84289	6.24589	4.39327	4.83582	2.36747	5.44948	7.28426	3.65832	5.07367	2.96889	5.02756	5.9564	4.75096	5.41617	3.97602	3.82794	3.61911	5.59732
25	C01	Calcitonin	2.20242	6.13391	Control	0.02101	0.03152	TRUE	1.72336	2.68147	6.90577	4.18986	9.08614	3.28994	3.36195	7.76343	8.14198	6.20266	5.99176	4.88389	6.81577	3.08276	7.0343	7.94951	1.96852	6.00011	7.52243	9.45749	8.10104	7.06327	6.07717	5.75258	8.0093	6.98498	6.72379	5.44071	9.25342	9.42126	4.55266	7.01306	3.99546	4.5673	6.9768	8.81714	7.31229	5.4876	5.82413	6.50624	5.78906
26	C02	Calcitonin	1.42872	4.68527	Control	0.02101	0.03152	TRUE	1.08339	1.77405	5.01248	3.0778	7.26413	2.76218	2.38087	5.55847	6.30051	4.91061	4.1725	4.38726	4.60851	2.45252	5.25717	7.44482	2.00273	4.45194	6.40688	7.20905	5.68068	6.69639	6.07554	4.03631	5.28704	4.90964	6.03357	5.05264	6.58264	5.86367	2.97341	3.24781	2.92876	3.38981	4.89341	6.17044	4.72031	3.55958	5.4247	4.63857	6.13844
27	C03	Calcitonin	2.1294	6.07061	Control	0.02101	0.03152	TRUE	1.53293	2.72587	6.52783	4.19417	9.37778	3.0927	4.19018	7.41475	8.22435	5.00943	5.2733	6.57848	6.21934	3.94148	7.24392	9.51912	2.29743	5.92721	9.30793	8.71656	7.48282	7.32047	5.41238	6.13375	7.90339	6.65073	6.2981	5.09088	9.63256	7.33886	4.62596	6.76985	3.98085	4.56735	6.66656	8.38583	6.78679	4.85081	5.67965	5.78957	6.38511
28	C04	Calcitonin	2.46871	6.4169	Control	0.02692	0.03152	TRUE	1.57563	3.36178	7.25646	4.58306	11.0427	3.31394	4.33855	7.50091	8.24019	5.03945	6.41987	6.02058	7.36928	4.00734	6.56108	9.95493	1.74735	6.6734	9.33069	9.01258	8.81253	9.80394	6.0646	6.71995	8.43363	7.3631	7.19437	5.32207	10.5259	8.14276	4.82987	6.30656	4.11196	3.53571	7.12939	9.06692	7.17669	5.46049	5.9939	5.47577	6.21848
29	C05	Calcitonin	1.65052	4.77392	Control	0.02101	0.03152	TRUE	1.1739	2.12714	5.23091	3.41018	7.23467	2.53757	4.67459	5.4672	6.07575	4.93504	4.63678	4.21457	5.32438	2.55522	5.34399	6.74891	1.84725	5.25106	6.58797	6.89613	5.53992	5.84682	4.46612	4.48204	5.51458	5.80206	4.85544	3.4277	7.58598	6.323	3.49884	6.36361	2.82751	4.26696	4.9282	6.54534	5.26103	3.95655	5.09975	3.84524	4.39991
30	C06	Calcitonin	3.17107	7.57217	Control	0.03422	0.0361	TRUE	2.0378	4.30434	8.14457	5.21839	11.9784	4.15254	7.56472	7.50242	8.11394	7.98944	7.23139	7.36936	7.90437	4.13383	7.60751	11.5876	3.15891	8.32273	11.9392	11.1259	8.50331	7.59445	7.79217	8.73394	8.81941	9.90287	7.72479	5.44662	11.7266	8.91393	5.73792	7.86571	4.92261	5.45972	7.99924	9.52445	7.96104	6.45286	6.84403	8.69144	6.9931
31	C07	Calcitriol(1a,25-dihydroxyvitaminD3)	1.68883	4.5344	Control	0.02101	0.03152	TRUE	1.26159	2.11607	5.29866	4.29293	7.26855	2.2552	2.87453	4.30612	5.76858	5.33646	4.82532	4.2827	4.41356	2.41626	4.41713	6.25806	1.36301	5.58958	6.06324	5.79581	5.57666	4.37514	4.17264	4.73405	5.4888	5.33147	4.81687	2.89316	7.19517	5.80108	3.70198	5.46837	2.84663	4.61009	5.30955	5.98336	5.08975	3.91834	4.29516	4.32064	4.26491
32	C08	Calcitriol(1a,25-dihydroxyvitaminD3)	1.53583	4.95934	Control	0.0185	0.03152	TRUE	1.10797	1.96368	5.96748	4.33105	7.69747	3.15129	4.76913	4.0824	5.64482	3.65081	5.31604	5.38306	5.13677	2.80802	4.49527	6.77695	2.21072	5.88906	6.72598	6.26851	5.67272	4.78508	4.55802	4.96879	6.0809	5.69544	5.22495	4.00502	7.23121	6.42592	3.94826	6.41538	3.26703	5.13361	5.6423	6.96563	5.55237	4.24275	4.08706	5.03604	4.95671
33	C09	Calcitriol(1a,25-dihydroxyvitaminD3)	1.49145	4.6611	Control	0.0185	0.03152	TRUE	1.11976	1.86313	6.26509	3.83782	7.84213	2.69401	4.82369	3.82113	4.7914	3.48497	4.79793	4.4781	4.71284	2.60838	3.65445	5.27363	1.86594	5.56236	6.94957	5.21074	5.76614	3.70092	6.47532	4.63625	5.54051	4.63568	5.63172	3.30376	6.02336	6.04728	3.92825	6.99396	3.23978	6.17971	5.11313	5.80277	5.48734	4.47705	4.06796	4.47902	4.85562
34	C10	Calcitriol(1a,25-dihydroxyvitaminD3)	1.84691	5.43554	Control	0.02101	0.03152	TRUE	1.4537	2.24013	6.70061	4.43787	8.98792	3.49067	5.84755	4.47484	5.17754	5.08101	5.84191	5.28932	5.56503	3.25355	2.40282	6.14717	1.5691	6.33916	7.81959	6.35478	6.29394	4.73635	6.26521	4.72337	7.89591	5.76882	6.06056	3.20767	6.85168	7.3524	4.77394	6.77487	3.94167	6.55848	6.85538	6.93129	6.62976	5.03102	4.68516	4.78147	4.81111
35	C11	Calcitriol(1a,25-dihydroxyvitaminD3)	1.78345	6.03984	Control	0.02101	0.03152	TRUE	1.64839	1.9185	8.26954	4.62041	10.0633	3.23721	3.81015	7.12236	5.8525	4.73614	6.17157	6.42733	6.3938	3.48447	2.11573	6.00407	1.80971	7.21044	8.53491	6.58815	7.37403	5.21784	7.99884	5.27799	8.01577	5.69476	6.34933	4.39524	9.29013	10.5232	5.26597	7.17551	4.62241	6.84036	9.79602	8.06392	7.76466	5.39702	5.34507	4.72751	5.48605
36	C12	Calcitriol(1a,25-dihydroxyvitaminD3)	1.33299	4.80881	Control	0.02381	0.03152	TRUE	1.48931	1.17666	6.09918	3.03176	7.43298	2.73987	5.18229	5.93547	4.62926	3.97476	5.28095	5.77759	5.04931	2.6853	0.90061	5.22762	1.67818	5.47124	6.81386	4.41272	5.43303	4.51548	5.26089	4.03083	7.93463	5.15446	5.09996	2.71031	6.06517	6.76838	4.70326	5.6961	3.41233	5.56887	7.68583	6.02566	6.17878	4.86717	4.58751	5.24801	5.04827
37	D01	LuteinizingHormone(LH)	1.28612	4.48781	Control	0.02101	0.03152	TRUE	0.92359	1.64865	4.85533	3.09564	7.13464	2.85103	2.42233	4.78147	6.19234	4.82453	3.99717	3.63867	4.70787	2.1113	4.49499	6.42457	1.78037	4.421	6.11078	6.21133	5.63264	4.60731	4.97874	4.56379	5.49614	5.41422	5.76171	4.38747	5.90536	6.29094	4.08099	4.03656	2.57655	4.2398	4.5938	6.27409	5.92686	4.6129	5.01121	3.9745	5.29367
38	D02	LuteinizingHormone(LH)	1.88735	5.43302	Control	0.0185	0.03152	TRUE	1.88462	1.89009	5.95944	4.36903	8.67192	3.01649	2.89281	6.44548	6.78904	3.9931	4.6177	5.84015	5.93864	2.99901	5.22094	6.26955	2.51069	5.74102	8.32402	7.84166	6.78336	5.6648	7.35986	5.44566	6.95757	6.11133	6.0303	4.6979	8.2078	6.97011	4.7471	5.7375	3.43548	5.1999	5.84767	7.70755	5.97278	4.21995	4.68052	5.30475	4.4204
39	D03	LuteinizingHormone(LH)	2.35484	6.35949	Control	0.02381	0.03152	TRUE	2.22063	2.48906	7.39298	5.27102	10.0282	4.05326	3.57355	7.10668	8.38214	4.80086	5.47841	6.36174	6.41274	3.48224	6.83176	8.68558	2.28045	8.27104	9.71526	9.94289	7.81169	6.39113	5.53328	5.91081	8.75433	6.99422	8.767	5.13185	10.5627	7.90547	5.28371	7.03553	3.90929	6.33693	6.77898	8.81	7.21459	5.31862	5.08672	7.08293	6.72342
40	D04	LuteinizingHormone(LH)	2.05318	6.8803	Control	0.02101	0.03152	TRUE	1.89878	2.20758	7.78475	5.55367	10.6342	3.59651	3.90196	7.32219	9.08574	5.42455	6.28178	7.97093	7.92526	3.91779	6.90119	8.80898	1.98624	7.88358	12.6101	10.8386	9.58194	7.0813	5.64115	6.40254	8.92429	7.55885	9.65229	4.9204	11.5564	8.69438	5.80956	7.7767	4.20951	6.88804	7.34722	9.00369	7.82511	5.81973	5.74165	5.54532	6.00269
41	D05	LuteinizingHormone(LH)	1.9036	6.6278	Control	0.0185	0.03152	TRUE	1.61944	2.18777	7.51227	4.73363	10.2682	3.6037	6.938	7.07689	7.89643	5.9578	5.80069	6.19419	7.2422	3.34154	6.86195	8.97447	2.60212	7.52053	9.53817	9.87308	8.25339	6.05644	6.4148	5.89925	8.29168	7.71837	9.34937	4.49898	10.4455	8.29431	5.75356	7.38508	4.02353	6.91466	6.70497	9.48253	7.51092	5.57056	5.703	7.97451	5.19591
42	D06	LuteinizingHormone(LH)	2.22629	7.91449	Control	0.02101	0.03152	TRUE	1.854	2.59858	8.64364	6.30481	12.4896	4.61714	5.85043	8.08633	9.51117	5.76663	7.77414	7.64013	8.58571	4.32154	8.11546	9.92231	1.99623	9.29826	11.7003	12.5122	10.0762	7.75409	6.68037	8.7067	10.0615	9.26294	11.6985	5.34162	12.1944	10.278	7.23915	8.92633	4.72585	8.80557	9.21798	10.7877	9.10223	6.71504	7.18412	7.18921	6.66495
43	D07	LuteinizingHormoneReleasingHormone(LH-RH)	2.62269	7.2839	Control	0.02101	0.03152	TRUE	1.71458	3.53081	8.64645	5.42784	11.194	4.70865	6.03899	6.56135	9.53443	5.53222	7.44139	7.66205	7.05045	3.60468	6.85113	9.6059	2.78134	8.02615	12.3856	8.88673	8.19802	6.97401	6.68414	8.17518	8.91403	8.45353	9.31262	6.52217	9.7275	9.26347	6.67174	8.25089	4.60089	6.72888	8.09558	8.36748	8.60648	5.90299	6.30282	6.69275	9.02859
44	D08	LuteinizingHormoneReleasingHormone(LH-RH)	2.65794	6.72876	Control	0.02101	0.03152	TRUE	1.85687	3.45901	8.45438	4.96093	10.8374	3.76134	5.21044	5.75059	7.28434	5.42774	7.72988	6.66999	6.18733	3.56358	6.29436	8.50148	1.97309	8.27838	8.24196	9.96085	8.03532	8.41503	8.05828	6.54863	8.58336	7.0645	7.23953	4.31371	9.31675	9.16796	6.1254	9.21228	4.42431	6.98754	7.82943	8.05403	8.11944	5.77776	5.70824	6.27281	6.66925
45	D09	LuteinizingHormoneReleasingHormone(LH-RH)	2.35192	6.64096	Control	0.02101	0.03152	TRUE	1.63235	3.07149	8.3677	5.53078	10.603	4.3214	4.32726	5.33741	7.17831	5.14022	7.16779	6.99513	6.57121	3.54121	5.90991	7.23193	2.04119	8.37308	8.43893	9.53245	7.88069	6.85888	8.04384	6.13219	9.19096	7.21429	7.40002	4.95836	8.66119	8.51028	6.18178	8.48114	4.61323	7.34372	9.47589	8.51216	8.16408	5.77835	5.79145	6.11536	6.05597
46	D10	LuteinizingHormoneReleasingHormone(LH-RH)	2.41952	7.07922	Control	0.02101	0.03152	TRUE	1.84894	2.99009	8.30051	5.53304	11.2486	5.32366	5.38124	4.73105	7.43619	7.67076	7.84603	6.80498	5.96204	3.45088	4.71242	8.71311	2.14146	8.67997	11.2547	10.1475	8.00522	7.11051	7.2925	6.32103	9.89737	7.67063	7.27216	5.21171	9.27884	9.35743	6.17478	8.62333	4.96181	7.40064	8.76454	10.9265	8.3741	6.15028	6.58111	5.11858	5.66464
47	D11	LuteinizingHormoneReleasingHormone(LH-RH)	1.76348	6.68248	Control	0.0185	0.03152	TRUE	1.73874	1.78821	8.71029	5.60904	11.2795	4.29313	4.01377	3.75097	6.84859	5.84399	7.23993	6.86166	6.06455	3.27533	2.7809	8.0672	2.79256	8.15024	9.89031	9.62638	7.59315	6.87798	7.36914	5.85152	9.50733	8.14985	8.41093	5.62051	9.19596	9.04082	5.91614	7.37954	5.29255	7.00445	9.13773	9.45871	9.17983	6.28672	6.33057	5.52285	6.36332
48	D12	LuteinizingHormoneReleasingHormone(LH-RH)	1.08412	4.51661	Control	0.02381	0.03152	TRUE	1.0944	1.07384	5.82751	3.09059	6.42738	2.67639	2.73836	3.5413	4.22595	3.7702	5.64813	5.16473	4.35004	2.07165	1.00184	5.40612	1.45168	5.45978	6.54583	7.07413	4.90923	5.53335	5.18271	4.00211	6.81478	4.94268	5.54517	3.41678	4.51026	6.69906	4.17778	5.6315	3.60997	5.2378	5.97027	5.74	5.79839	4.19727	4.08571	3.64478	4.45535
49	E01	ChorionicGonadotropinHuman(HCG)	2.31298	4.9921	Control	0.03847	0.03887	TRUE	2.40872	2.21723	5.33826	3.37684	7.32074	3.31728	2.77887	8.01932	5.91646	5.63267	4.97678	4.28329	6.17853	2.68839	4.14384	7.42956	1.41165	5.07895	7.05685	7.43646	6.07011	6.29579	6.56351	5.46005	6.12539	5.31102	5.62409	3.57428	6.85243	6.51577	4.21868	5.35855	2.94388	4.73911	5.36249	6.65278	5.93903	4.25487	4.58174	0.241	4.06181
50	E02	ChorionicGonadotropinHuman(HCG)	3.41741	8.02209	Control	0.03039	0.03353	TRUE	3.09294	3.74187	9.15899	6.09472	13.3692	5.19143	5.27039	9.74783	9.83551	6.64243	8.0846	9.35047	8.37374	4.48013	4.22668	11.9402	2.9994	8.58985	12.9507	13.4862	10.5919	9.87129	6.81796	7.15416	10.1957	9.65612	8.4622	6.27943	12.7486	10.3339	7.14256	8.76712	5.36082	8.32139	8.69118	11.2902	9.42439	6.77384	7.0786	4.57868	6.31041
51	E03	ChorionicGonadotropinHuman(HCG)	2.25418	6.78129	Control	0.02101	0.03152	TRUE	1.68738	2.82099	8.37402	5.11503	10.3206	3.57933	5.84932	7.20807	7.40936	6.99321	5.87946	6.68697	6.51344	3.13501	7.74037	8.94745	2.00084	7.44184	10.7074	10.4823	7.78463	8.94244	6.52866	5.96839	8.507	7.76981	7.0174	6.99448	10.9159	8.40342	6.37607	7.70587	4.20607	6.07395	7.11882	7.80469	7.5803	5.61816	6.20203	6.78556	6.17715
52	E04	ChorionicGonadotropinHuman(HCG)	2.9976	8.19292	Control	0.02381	0.03152	TRUE	2.31074	3.68447	9.60814	6.72037	12.9593	5.22496	5.28481	9.12515	9.06631	5.99717	8.08938	8.05661	9.08944	4.05292	7.27359	11.8071	3.40017	9.33963	12.8758	12.4337	10.2973	11.4884	7.24666	7.49936	10.6027	9.06523	8.9671	6.3041	12.3036	10.6268	8.12761	8.31214	4.88351	7.87537	8.64943	10.088	10.5001	7.15272	7.55941	7.31532	11.0079
53	E05	ChorionicGonadotropinHuman(HCG)	2.38298	6.61875	Control	0.02381	0.03152	TRUE	1.73995	3.026	7.58371	5.11614	10.4232	3.47486	3.53691	6.88522	7.21653	7.08241	6.36622	6.52167	6.63704	3.4528	5.85236	9.01181	2.7655	7.4596	9.4052	10.1592	9.58464	9.10471	5.42159	5.40489	8.41218	7.08485	7.44936	5.10575	10.1855	8.57675	5.9518	7.4858	3.96974	5.94322	7.10771	9.38072	7.24502	5.40247	5.80589	8.23268	8.59643
54	E06	ChorionicGonadotropinHuman(HCG)	2.25757	6.31703	Control	0.02381	0.03152	TRUE	1.66775	2.84738	6.80048	3.97305	9.92021	4.31757	6.38663	5.85922	6.60022	5.08825	6.33812	7.49037	6.66407	3.02055	5.08793	7.58076	1.75705	6.80218	9.81999	9.11814	7.34107	8.31674	6.7791	7.19601	7.68973	7.4315	7.06072	4.66274	9.12489	7.93819	5.63589	6.10778	3.99157	6.46286	6.41532	8.52304	7.1232	5.26889	5.57819	6.44746	8.41634
55	E07	AdrenocorticotropicHormoneHuman(ACTH)	2.63206	6.32653	Control	0.02101	0.03152	TRUE	2.21192	3.0522	7.60211	4.4717	9.86544	3.44948	3.92065	5.66162	7.23205	5.1013	6.94855	6.74573	7.6922	3.18936	5.90013	7.9879	2.66934	7.44939	9.17946	9.30321	7.58731	7.93743	6.44237	5.43537	7.96717	6.8453	6.93215	4.62711	8.18366	8.66127	5.75497	7.48969	4.27432	6.88655	7.72926	8.68835	7.48428	5.69632	5.77157	7.11451	5.93306
56	E08	AdrenocorticotropicHormoneHuman(ACTH)	2.4144	7.25165	Control	0.02101	0.03152	TRUE	2.10524	2.72356	8.79309	5.38238	11.1898	3.87997	4.47697	6.49184	7.96964	5.69649	7.62955	7.5104	6.99194	3.77102	6.64769	10.3044	2.22356	8.50477	10.6373	11.0581	8.48235	9.45721	8.04848	5.85313	9.24273	9.06555	7.75297	5.15489	9.18219	9.58347	6.2074	8.32371	4.52552	7.44323	8.0322	8.9723	8.18364	6.77025	6.60306	9.75866	7.47385
57	E09	AdrenocorticotropicHormoneHuman(ACTH)	2.16887	5.9688	Control	0.02101	0.03152	TRUE	1.72523	2.6125	6.88232	4.46444	9.28553	3.38146	6.48757	4.56782	5.98301	7.10078	6.48165	6.06851	5.65943	3.00129	5.76345	6.20925	1.7599	6.58	8.92808	8.55962	6.95925	7.82093	5.37472	4.83236	7.77639	6.49077	6.71969	4.05676	7.97437	7.83612	5.34745	6.74632	3.78134	6.05114	6.52131	7.9463	7.02434	5.36085	5.40124	5.54453	6.13299
58	E10	AdrenocorticotropicHormoneHuman(ACTH)	2.92116	6.45478	Control	0.02692	0.03152	TRUE	2.65688	3.18544	7.80344	4.96691	10.3357	3.62873	3.91386	4.93992	6.83424	5.21341	7.19593	6.95723	7.32546	2.92539	6.55653	6.359	2.08472	7.76062	9.04821	10.4094	8.38882	6.80508	6.89381	6.0328	9.0609	7.62065	6.63897	4.89445	8.74282	8.71037	6.18622	7.46284	4.57731	6.89807	7.56507	8.92691	7.86432	6.09273	5.72603	5.56796	5.83742
59	E11	AdrenocorticotropicHormoneHuman(ACTH)	2.19553	6.36911	Control	0.02101	0.03152	TRUE	2.66842	1.72265	8.06676	4.60179	9.73766	4.42552	5.05116	4.303	6.21193	7.27385	6.6364	6.19545	6.19531	3.42638	5.90105	5.61785	2.02463	7.14434	8.91521	9.47256	7.95057	6.65428	9.16719	5.63126	8.11429	6.74836	6.82706	4.71668	10.1337	8.84152	5.44381	7.10958	4.06275	6.65847	7.12333	7.55673	7.57467	5.49294	5.99978	6.04555	6.86085
60	E12	AdrenocorticotropicHormoneHuman(ACTH)	1.8784	4.68078	Control	0.02692	0.03152	TRUE	2.09768	1.65912	5.38933	2.78808	5.8976	2.81575	3.93899	5.28128	4.42608	3.61455	5.11291	5.53375	5.00628	2.40678	4.42086	4.37093	1.54115	5.01218	7.00212	6.66551	6.0928	5.33127	5.52793	4.59534	6.72456	5.7903	5.26697	3.472	6.7888	6.79285	4.14451	5.26666	3.25378	5.16225	5.47677	5.8189	5.67258	4.58333	4.59497	4.16484	5.58252
61	F01	ThyrotropicHormone(TSH)	1.8702	5.89218	Control	0.02381	0.03152	TRUE	1.2468	2.4936	7.37229	4.50182	8.99584	3.99326	3.10756	8.91726	7.09563	6.07359	5.47875	4.56306	7.0115	2.52972	4.57037	8.79087	2.07973	5.80676	8.2283	8.66967	7.14876	6.88803	5.08741	6.42423	6.59651	7.26013	6.06937	3.99734	8.45399	7.45524	4.69751	5.80473	3.32733	5.6862	7.59094	9.11182	6.86568	4.74275	4.88805	5.58072	5.12224
62	F02	ThyrotropicHormone(TSH)	2.63042	7.61279	Control	0.02692	0.03152	TRUE	2.13797	3.12288	8.65426	5.82094	13.7186	4.03892	4.94438	9.33779	10.0038	5.51407	6.98824	7.20264	8.3671	3.50643	8.54787	11.3822	2.01738	8.55936	10.0084	11.09	9.38677	9.58191	7.06571	7.12524	9.51911	8.30762	7.8442	6.67575	11.3579	10.1742	5.9457	9.58465	4.80843	7.68973	8.51831	12.6972	8.69091	6.64219	6.76576	4.8671	7.63596
63	F03	ThyrotropicHormone(TSH)	2.77002	7.22017	Control	0.03422	0.0361	TRUE	2.18866	3.35138	8.39131	6.84014	11.6686	3.92818	4.76637	8.66831	9.58995	5.81841	7.03725	6.56445	8.28492	3.29819	7.86944	11.5927	2.13189	8.30284	9.44087	11.3864	9.20956	9.34121	6.57053	6.8923	10.1981	8.28438	7.80039	5.54156	11.7886	9.83002	6.56106	8.34524	4.29904	3.25544	8.76248	10.4995	8.74668	5.57407	6.37915	4.25108	6.575
64	F04	ThyrotropicHormone(TSH)	1.87125	4.59529	Control	0.03422	0.0361	TRUE	1.63526	2.10724	5.02835	3.76177	7.7602	2.54347	1.97426	4.7596	6.20021	3.1098	3.8208	3.22761	4.95529	1.66863	5.28744	7.21411	2.04924	5.61005	6.01089	7.23862	6.04686	6.22705	3.41593	4.69486	6.27599	5.42696	5.16412	3.22189	7.60832	6.13292	4.56712	5.19796	2.34467	4.18305	5.5979	6.65978	5.33107	4.32741	4.64097	3.07543	6.08942
65	F05	ThyrotropicHormone(TSH)	3.07697	8.16518	Control	0.02692	0.03152	TRUE	2.53397	3.61996	8.97031	7.01622	12.856	3.92887	4.48567	8.65345	9.78247	7.69093	7.811	6.35746	8.30864	4.17985	7.80416	11.2873	2.09852	9.10026	12.8444	11.8192	10.6869	11.221	7.49172	8.32993	9.90362	9.30665	9.29229	5.97616	13.6886	10.4989	7.44551	9.54795	4.21444	5.53825	8.75464	13.9386	9.90837	7.04929	7.34096	6.56848	12.758
66	F06	ThyrotropicHormone(TSH)	2.26749	6.23275	Control	0.02101	0.03152	TRUE	1.99661	2.53837	7.14152	5.06912	10.1379	3.28953	3.51344	6.73988	7.8373	4.79321	6.24768	5.21796	6.15997	2.85125	5.82042	9.17062	2.38799	7.20177	10.1322	9.66375	7.40412	8.28659	5.62459	6.1948	6.10095	7.44144	7.381	4.66829	9.60701	8.58337	6.08461	7.32219	3.63894	6.68875	7.42133	9.25369	6.99329	5.52145	5.57111	5.73468	5.96002
67	F07	ThyrotropinReleasingHormoneacetatesalt(TRH)	1.79863	5.02566	Control	0.02101	0.03152	TRUE	1.42096	2.17629	5.34934	4.06491	7.87379	2.83437	4.1136	6.33949	6.99434	4.4646	5.02666	5.11877	5.19488	2.28015	4.29961	6.79273	2.00834	5.40694	7.8677	6.73984	5.57546	6.26884	6.23005	4.49758	6.12232	5.91337	5.12336	4.93324	6.34946	6.39354	4.68166	5.66366	2.99063	5.02469	6.75156	6.52496	5.49965	4.39017	4.48184	6.00931	4.03709
68	F08	ThyrotropinReleasingHormoneacetatesalt(TRH)	2.69383	6.01251	Control	0.02692	0.03152	TRUE	2.05	3.33765	7.0272	4.13486	9.53324	3.6144	3.83675	7.11557	7.15099	4.47074	6.72724	6.21662	5.7712	3.06026	5.37573	6.71149	2.03608	7.09776	9.44601	8.66322	7.60687	7.05048	5.9482	5.12999	8.02921	6.88054	6.33577	4.56893	7.65998	8.23827	5.44697	7.48143	3.485	6.45124	7.27427	7.57919	7.2948	5.57932	5.37906	5.74679	5.55432
69	F09	ThyrotropinReleasingHormoneacetatesalt(TRH)	2.68586	5.87818	Control	0.02381	0.03152	TRUE	2.50556	2.86616	6.65862	4.51543	9.23405	3.44188	3.48297	5.39672	7.24904	4.40528	6.68702	5.32136	5.60079	2.82886	5.29432	6.90605	2.77225	6.90565	8.16203	8.19696	7.19329	6.15783	5.91076	4.95268	7.38813	6.31493	6.47391	4.5355	8.63376	7.94159	5.32756	7.41555	3.38282	6.31066	6.86315	7.52594	7.3615	5.86566	5.67577	5.75165	5.72255
70	F10	ThyrotropinReleasingHormoneacetatesalt(TRH)	2.40301	5.81023	Control	0.02381	0.03152	TRUE	2.09947	2.70654	6.80399	4.72522	9.16833	3.09419	3.58647	4.22268	6.70127	3.96207	6.67271	6.38567	6.31647	2.75524	5.23846	6.81466	1.93572	7.00035	7.88818	7.93389	7.03888	5.90874	5.96894	4.75227	8.1082	7.29527	6.8306	4.41837	8.54358	7.8407	5.48581	6.84474	3.48499	6.18764	6.65337	8.55436	7.02237	5.317	5.27142	5.51255	5.26861
71	F11	ThyrotropinReleasingHormoneacetatesalt(TRH)	1.91781	4.93141	Control	0.02101	0.03152	TRUE	1.64846	2.18717	7.17564	3.86314	7.0277	2.67686	2.97065	3.43528	5.52647	3.33976	5.59812	4.88934	5.25523	2.53033	4.57148	6.2542	1.69425	6.65347	6.79315	6.61385	6.19234	5.34524	5.15224	4.34546	6.62086	5.90719	5.34125	3.52102	7.92754	6.90039	3.96332	5.74379	3.25112	4.91756	5.63686	6.49737	5.9368	5.32926	4.8301	5.35145	5.50953
72	F12	ThyrotropinReleasingHormoneacetatesalt(TRH)	1.51281	3.79777	Control	0.02381	0.03152	TRUE	1.44723	1.57839	4.71378	2.26162	4.7093	2.21369	2.26663	3.74434	4.75838	3.3598	4.43373	4.05879	4.76792	2.12974	3.42851	4.41394	2.20446	4.51938	5.68616	5.26211	4.95078	4.99273	3.83887	2.85887	5.47988	4.18305	4.5002	2.85117	5.37685	5.58557	3.60488	4.32595	2.50401	4.04642	4.4896	5.0533	4.70146	3.82414	3.48545	3.20627	3.61468
73	G01	IFN-gamma	2.09461	5.70786	Control	0.03039	0.03353	TRUE	1.49942	2.6898	6.03647	3.63971	9.0905	3.00571	5.87266	6.83282	6.93624	6.45335	5.01192	4.73176	5.36785	2.6154	4.68568	8.56184	1.44634	5.76579	7.85249	8.75933	8.20526	6.58495	7.10736	5.11405	7.13475	6.97436	6.56829	3.99406	8.3305	8.64866	4.43153	6.13991	3.25866	5.53618	5.87138	7.80126	6.55276	5.15033	5.00981	5.04488	5.16369
74	G02	IFN-gamma	2.61124	6.4017	Control	0.03422	0.0361	TRUE	2.02828	3.1942	7.44789	4.60363	10.3561	3.4605	3.5869	8.18176	8.00341	4.88237	6.52914	5.80338	6.71398	3.13418	6.84369	8.5632	1.64685	7.0783	9.78268	11.0147	7.89448	7.45975	5.68678	6.87765	7.92882	7.40871	7.19501	7.19075	10.0439	10.2851	5.39888	7.04624	3.72266	5.70019	7.01368	8.04214	7.11359	5.64132	5.87413	5.75753	6.42568
75	G03	IFN-gamma	2.79741	6.89787	Control	0.03039	0.03353	TRUE	2.12869	3.46612	7.59886	5.51596	10.9126	3.66359	3.59765	8.19211	8.86436	4.94249	6.05757	6.65776	7.39099	3.32538	8.51896	9.69368	3.10799	7.22177	11.7148	9.41886	7.93811	9.5102	6.23272	7.36653	10.3161	8.46257	9.31762	5.40085	11.1263	9.58516	6.22371	7.48024	3.74762	7.07213	7.63775	9.96183	8.03686	5.7529	6.32603	5.81606	6.76828
76	G04	IFN-gamma	2.2979	5.32161	Control	0.03847	0.03887	TRUE	1.66937	2.92643	5.76033	3.84568	8.17667	2.68759	5.04493	6.1593	6.53292	5.31862	5.48625	5.98057	5.39273	2.63781	5.35845	7.53263	2.22463	5.48156	8.31669	7.44537	6.38761	7.74497	4.67776	5.32527	6.49439	6.00106	7.1385	5.04382	8.16489	6.78967	4.62096	5.90271	2.66245	4.6305	5.48302	7.18218	6.4998	4.2607	4.76144	4.98085	4.70718
77	G05	IFN-gamma	2.52964	7.25198	Control	0.02101	0.03152	TRUE	1.72325	3.33603	8.23413	5.34277	12.9155	3.93548	3.9477	9.16476	8.74232	5.06207	7.12876	7.09771	7.61522	3.73738	6.99725	10.0897	2.24966	7.9937	14.085	9.62484	9.10134	10.2005	5.82148	7.42477	10.2763	9.20104	9.89904	5.44811	10.9582	9.5709	6.46652	9.42711	3.92738	5.88528	7.68265	10.5148	8.40964	6.30413	6.80554	4.63497	6.2418
78	G06	IFN-gamma	2.53306	6.13082	Control	0.03847	0.03887	TRUE	1.7848	3.28133	6.98553	4.53654	9.55441	3.30402	3.25523	6.52829	7.03451	4.24167	6.32878	6.43508	5.93973	2.97282	6.00636	8.03462	1.9245	6.90591	10.8363	8.81921	7.51466	8.59912	5.9622	7.56756	7.88613	7.51271	8.77519	4.30436	8.49712	8.20821	5.7668	7.26308	3.22797	5.26424	6.75046	8.59671	7.8498	5.13551	5.25232	5.19093	5.49384
79	G07	TNF-alpha	2.71595	6.56941	Control	0.03039	0.03353	TRUE	1.98137	3.45054	7.88404	5.04095	10.7155	3.85086	3.75955	6.48538	7.93148	5.60514	6.9195	6.94557	6.97975	3.25241	5.7815	8.4302	1.98396	7.65171	11.4569	9.39145	8.0912	9.8994	6.83571	6.85784	8.68582	7.99985	8.6808	5.09899	9.38997	8.82197	6.05147	7.31227	3.47817	5.05077	7.85058	8.67213	8.05822	5.5911	5.61999	5.93975	6.32076
80	G08	TNF-alpha	2.68231	6.73587	Control	0.02101	0.03152	TRUE	2.08031	3.28432	8.0847	4.6686	10.7506	3.91411	5.25225	7.79395	7.55022	4.90017	7.24724	6.44895	6.09079	3.30783	6.9055	7.71329	2.42434	7.93718	11.0242	9.72571	7.92314	11.2877	6.28865	6.26347	8.81319	7.69763	7.1521	4.51754	9.51015	9.00583	5.81608	7.80815	3.47739	6.63702	7.86489	8.72195	10.2914	5.6472	5.88158	6.09665	5.61407
81	G09	TNF-alpha	2.44177	5.28434	Control	0.02692	0.03152	TRUE	1.82557	3.05797	6.29316	3.79309	8.56077	3.07295	3.24982	4.61362	6.09769	3.52687	5.70518	5.87407	5.36946	2.81149	4.95993	6.66116	1.93014	6.26742	8.86755	7.80304	6.444	6.87268	5.2406	5.85859	7.39134	6.15685	5.70074	3.65575	6.84939	7.31603	4.73544	7.49981	2.89615	5.65388	6.33907	6.67856	6.48266	4.64396	3.38863	4.54401	4.25771
82	G10	TNF-alpha	3.39259	6.43418	Control	0.06017	0.06017	FALSE	2.13514	4.65003	8.05918	4.51252	10.5936	3.78952	3.81787	5.44756	7.58257	4.60293	6.85786	6.99296	7.04336	3.20415	5.70954	9.38501	2.33091	8.25737	10.1255	9.00064	7.58259	8.66941	6.57094	5.72271	9.25447	6.9313	8.74936	4.4924	8.96514	9.02715	5.35951	7.27703	3.50937	6.97644	7.29389	9.74949	7.42246	5.71351	5.53027	4.88765	5.20729
83	G11	TNF-alpha	2.11224	4.97784	Control	0.02381	0.03152	TRUE	1.49708	2.7274	6.1178	3.49587	7.82201	2.87167	3.08278	4.08884	5.99503	3.33453	5.42626	4.99589	5.55713	2.5875	4.59729	5.31162	2.49902	5.88214	8.22794	7.18307	5.91173	6.34213	6.43907	5.56185	6.93253	5.15919	5.64991	4.42645	7.18231	6.7144	3.31468	5.31767	2.7862	5.52573	5.55349	6.51182	6.25834	4.3829	4.56425	4.30201	3.93915
84	G12	TNF-alpha	2.16955	4.84401	Control	0.02692	0.03152	TRUE	1.87458	2.46452	6.65786	2.20754	6.69539	2.96624	3.03657	4.96525	5.99149	3.44031	5.34407	5.80732	5.8425	3.03295	4.9648	5.51883	2.09345	5.72512	7.92945	6.90889	6.16442	6.64201	5.39712	4.40248	6.90946	5.05829	5.70256	4.41077	5.81909	7.474	4.3467	4.60071	2.93536	5.08904	5.59793	6.64419	5.77634	4.57021	3.98454	4.09737	3.92837
85	H01	Adenosine	1.97027	5.38319	Control	0.03039	0.03353	TRUE	1.82264	2.1179	4.80735	2.38589	8.0618	3.80427	5.38285	6.00279	6.31787	3.92647	5.33766	4.37888	5.71955	2.74759	4.88666	7.98922	1.67553	5.14058	7.60343	7.47478	6.18419	6.76126	4.73717	6.15884	7.79935	5.92654	6.46492	3.80313	7.97177	7.21197	4.95128	5.93222	4.79792	5.56067	5.36896	7.61244	6.54659	6.25285	4.52099	4.94705	4.80876
86	H02	Adenosine	1.3811	4.41298	Control	0.02381	0.03152	TRUE	1.08987	1.67232	4.88911	2.75655	6.41727	2.18769	2.32168	5.12176	5.24772	3.11656	4.10983	3.8353	4.57713	2.42111	3.9177	6.07555	1.45879	4.476	6.9474	6.4321	5.14996	5.35618	5.2486	5.16295	4.80687	4.63349	5.03335	3.94164	7.11576	6.15466	4.12126	4.41031	2.89809	4.51317	4.72538	6.37451	6.21538	3.82593	4.59211	4.16843	6.23944
87	H03	Adenosine	1.98298	5.58478	Control	0.02381	0.03152	TRUE	1.35397	2.61199	6.06842	3.70234	7.8864	2.85613	3.0346	7.14473	7.02854	3.77421	5.16444	4.7229	6.12628	2.80229	6.86383	8.87207	1.79407	5.19439	8.95805	8.29801	6.49436	6.99665	6.49958	5.88637	6.73941	6.56321	5.39913	4.07363	8.20291	7.24624	6.44997	5.91174	5.20159	5.86716	5.96951	8.82443	7.77887	5.09505	5.86743	4.86164	4.84313
88	H04	Adenosine	2.17989	5.91854	Control	0.02381	0.03152	TRUE	1.4286	2.93119	6.67136	3.59585	9.05915	3.25106	3.49338	7.61108	7.22155	4.17843	6.31367	5.11165	6.37692	2.96534	5.93144	9.39527	1.85092	6.40109	10.7743	8.92783	7.0885	7.49858	4.4685	5.8838	7.55732	7.54023	6.47863	3.92039	8.39686	8.67571	5.63986	6.60864	3.55613	6.86218	5.89801	9.11028	7.00434	5.204	6.12121	4.98959	5.29876
89	H05	Adenosine	1.86465	5.10155	Control	0.02692	0.03152	TRUE	1.21597	2.51333	5.88912	3.49358	7.62346	2.61338	2.9338	5.98492	7.42007	3.62386	5.15757	4.2966	4.97837	2.38982	4.2085	7.70495	2.41085	5.37662	9.31416	6.6014	6.14143	6.51991	4.55846	5.15406	6.66781	6.53206	5.02111	3.43871	7.08892	7.16328	4.68032	5.91225	3.67951	6.46018	5.56072	7.06514	6.89981	4.30409	6.57686	4.67892	4.95677
90	H06	Adenosine	2.46881	6.22274	Control	0.02692	0.03152	TRUE	1.7797	3.15793	7.32807	3.29325	9.66107	3.27358	3.37324	6.53424	7.27117	4.45334	6.82626	5.3481	6.04865	2.93741	5.29241	8.83503	2.20365	6.83431	11.0839	8.44214	7.99227	8.69625	5.54285	6.46074	9.41141	7.5589	6.88747	3.93992	8.62218	8.5922	5.42521	7.23485	5.13058	7.31187	7.10198	7.87319	7.45223	5.2369	5.65951	6.03165	5.67544
91	H07	Gly-His-Lysacetatesalt	2.09436	5.43267	Control	0.02101	0.03152	TRUE	1.31487	2.87384	6.51301	3.88397	8.47541	2.87606	3.03987	5.28444	6.00346	4.05504	5.40482	4.84892	5.46795	2.56704	4.02159	7.48014	2.8794	5.94909	9.05649	6.67251	6.42426	7.19901	6.96879	6.08193	7.48815	6.9937	5.63192	3.73156	7.63864	7.55298	4.48024	6.22056	3.07524	6.71579	5.98004	7.50847	6.74445	4.69164	5.10799	5.43176	4.8319
92	H08	Gly-His-Lysacetatesalt	1.74522	4.56747	Control	0.02692	0.03152	TRUE	1.11309	2.37734	5.37976	3.70361	7.09684	2.35673	2.95119	5.82266	4.91398	4.06029	4.51397	4.73545	4.9886	2.06678	3.66885	5.51395	2.3689	5.34407	6.52097	6.06964	5.26434	6.27469	5.82701	4.76233	5.88171	5.05728	4.79271	3.09421	5.77678	6.22055	3.71745	6.32995	2.5995	3.1155	5.05798	5.29293	6.02426	4.31235	4.41415	4.73737	3.86145
93	H09	Gly-His-Lysacetatesalt	2.28776	4.99019	Control	0.02381	0.03152	TRUE	1.8728	2.70273	6.35815	3.32468	7.3082	2.86162	5.09246	4.11758	5.92478	3.73897	5.18847	4.43957	5.32686	2.52418	3.92363	5.51552	2.68628	5.60009	8.37628	6.12309	6.13122	6.99279	5.09533	4.57719	7.11888	5.57236	5.26069	3.35848	6.07705	7.44208	4.25388	6.29272	2.92714	3.0438	5.66467	6.2136	6.39647	4.5669	4.68254	6.53669	4.25861
94	H10	Gly-His-Lysacetatesalt	2.01131	4.76878	Control	0.02101	0.03152	TRUE	1.67141	2.35121	5.69056	3.24144	6.09561	2.5894	2.61365	5.01545	5.48958	3.55472	4.79961	4.66409	5.07018	2.27148	4.17247	5.30603	2.80185	5.39885	7.50906	6.05639	6.04701	6.66176	3.9669	5.28543	7.46614	5.89357	5.18281	3.06935	5.46259	6.66033	3.51601	5.86765	2.91908	4.42044	5.41036	6.18214	5.96125	4.53342	4.83035	4.22133	3.92304
95	H11	Gly-His-Lysacetatesalt	1.67787	4.6032	Control	0.0185	0.03152	TRUE	1.35647	1.99927	5.23688	3.12854	6.50242	2.5125	2.50942	3.39074	5.32518	3.44761	4.72806	4.15898	5.61445	2.10353	4.13967	5.58983	2.89382	5.15614	7.64277	5.23235	5.78947	6.0399	4.63425	4.56908	7.41843	5.34477	5.11795	4.07395	5.824	6.00215	3.60237	5.68823	2.64258	4.6168	5.08608	5.633	5.93428	4.6342	5.29645	3.69692	3.80965
96	H12	Gly-His-Lysacetatesalt	1.78448	4.71255	Control	0.02101	0.03152	TRUE	1.60043	1.96853	5.44125	1.91515	4.28738	2.71913	4.21628	5.10203	5.89097	3.49601	5.13223	4.32596	6.12671	2.00587	3.81139	5.75943	2.15745	4.30284	7.5807	6.91333	6.0193	6.28996	4.72073	4.82682	7.54494	5.0825	5.72756	3.8597	6.01695	7.01174	4.29515	5.56903	2.8493	5.08672	5.19307	6.03653	5.99962	4.79331	4.50334	3.88844	4.15671
[truncated: 11 more columns]
