# Supplementary material for: A novel approach to metabolic profiling in case models of MECP2-related disorders
Source: Metab Brain Dis. 2025 Feb 13;40(2):124. doi: 10.1007/s11011-025-01546-5 (PMC11825590; doi:10.1007/s11011-025-01546-5)
Supplement: Supplementary file 22 — Supplementary Material 22 [file 11011_2025_1546_MOESM22_ESM.xlsx]

## Sheet: PM-M1
	Well	Compound	Mean Patient	Mean Control	Higher Mean	Unadjusted p-value	Adjusted p-value	p < 0.05 (Adjusted)	Patient 1 (Dup)	Control 3	Control 6	Control 9	Control 12	Control 13	Control 14	Control 17	Control 25	Control 26	Control 27	Control 28	Control 30	Control 31	Control 32	Control 33	Control 35	Control 37	Control 41	Control 43	Control 44	Control 45	Control 46	Control 48	Control 49
1	A01	NegativeControl	1.90262	1.59853	Patient	0.48	0.81455	FALSE	1.90262	1.29716	1.85125	1.68521	0.71149	1.94756	1.71184	1.84752	1.49394	2.802	1.59486	2.13654	1.2027	2.29868	1.38554	1.71827	1.20673	1.14763	1.64018	1.93992	1.17079	1.28745	1.44931	1.36323	1.47481
2	A02	NegativeControl	2.03923	2.29849	Control	0.88	0.97103	FALSE	2.03923	1.80945	2.47142	2.91157	1.11105	2.50172	2.10658	2.69195	2.09277	3.87987	2.3938	2.87646	1.86155	3.16327	2.03409	2.69874	1.89567	1.66994	2.51522	2.95989	1.79519	1.89156	1.88598	1.77972	2.16627
3	A03	NegativeControl	1.24968	1.59497	Control	0.48	0.81455	FALSE	1.24968	1.72082	1.61601	1.80047	0.81966	1.99717	1.07339	1.9643	1.50973	2.54457	1.42946	1.76247	1.09188	2.14951	1.31407	1.99131	1.33427	1.10429	1.57341	1.9875	1.076	1.86779	1.32087	1.32304	1.90726
4	A04	a-Cyclodextrin	1.54538	1.7948	Control	0.64	0.86535	FALSE	1.54538	2.03186	1.89899	2.12754	0.81408	2.1061	1.1166	1.93827	1.76305	3.17152	1.7536	1.75711	1.17174	2.36127	1.53248	2.46044	1.75953	1.52256	1.9918	2.32874	1.23839	1.56569	1.62685	1.5495	1.48742
5	A05	Dextrin	7.00551	5.94147	Patient	0.8	0.96	FALSE	7.00551	3.09303	8.2755	9.76735	0.72475	7.52409	5.56641	7.94475	6.08673	5.77516	7.17745	1.11838	6.23386	9.13155	4.74361	8.46903	8.87297	7.25601	0.72993	3.54131	5.5166	5.57373	6.51181	6.90398	6.05738
6	A06	Glycogen	6.8172	5.03672	Patient	0.56	0.81455	FALSE	6.8172	5.07684	0.57502	7.89236	2.5458	7.28397	5.85183	7.29658	5.17954	4.17951	6.13727	0.59428	2.44685	7.84527	4.7849	6.38234	7.52982	6.3514	0.67217	2.48306	5.28059	7.15366	6.04016	6.30181	4.99632
7	A07	Maltitol	2.11127	1.66272	Patient	0.56	0.81455	FALSE	2.11127	1.7312	0.70788	2.38415	1.0403	2.07153	1.9803	2.33235	1.78776	2.3523	1.721	0.56697	1.81334	2.21755	1.584	0.46011	1.65872	1.48297	0.75707	1.49472	1.47721	2.37241	2.23369	1.82576	1.85206
8	A08	Maltotriose	6.81515	3.03972	Patient	0.08	0.3072	FALSE	6.81515	3.63499	0.87658	3.66652	2.09286	4.68239	2.48143	6.79095	4.26635	2.24921	1.04977	1.01152	2.30266	5.47596	3.98171	1.02262	5.09545	4.5206	0.56681	1.48046	0.66216	4.74659	2.59009	2.99662	4.70893
9	A09	Maltose	11.4018	3.37851	Patient	0.08	0.3072	FALSE	11.4018	5.98841	0.96262	7.95156	3.32	5.46047	2.76653	6.81157	7.22684	2.10492	1.47428	0.55001	3.35967	2.255	5.64224	0.42235	0.62405	2.28089	0.65115	1.67179	0.66661	6.4847	1.75047	4.30107	6.35706
10	A10	D-Trehalose	3.00913	1.84578	Patient	0.32	0.74927	FALSE	3.00913	2.51793	1.33944	3.79863	1.41937	3.38406	2.30327	2.88017	3.07596	1.81088	0.98748	0.73213	2.15654	1.44573	2.15383	0.60908	0.66455	1.06512	0.8377	1.44673	0.86262	2.87224	0.89826	2.33114	2.70587
11	A11	D-Cellobiose	1.95761	1.42514	Patient	0.48	0.81455	FALSE	1.95761	2.45975	1.11448	2.65979	0.97673	2.34004	0.88256	2.32651	1.70383	1.63522	0.89894	0.74505	1.59312	1.3765	1.58655	0.59035	0.62413	1.05397	0.81186	2.02154	0.76192	1.8449	0.57111	1.76344	1.8611
12	A12	Gentiobiose	1.70346	1.07825	Patient	0.32	0.74927	FALSE	1.70346	1.62068	0.77945	1.72949	0.55239	1.8412	0.77352	1.63819	1.22413	1.37076	0.71302	0.66024	1.23621	1.29781	1.15122	1.29804	0.48101	1.20189	0.67156	0.70203	0.60709	1.79175	0.44675	0.62795	1.46173
13	B01	D-Glucose-6-Phosphate	1.64957	2.60042	Control	0.32	0.74927	FALSE	1.64957	1.64884	2.80898	3.60911	0.96305	3.22768	2.62637	2.57466	3.12892	2.24732	3.10576	2.86445	1.78313	4.04263	2.03386	3.88191	1.30326	2.76004	2.99332	3.66604	2.05848	2.6814	2.41272	2.17311	1.81507
14	B02	D-Glucose-1-Phosphate	5.21836	4.91983	Patient	1	1	FALSE	5.21836	3.15081	4.44491	6.10573	1.70046	5.91517	5.23756	5.82898	5.32104	6.17834	5.51904	5.77014	3.31622	8.57054	3.32412	6.85172	4.45859	3.86653	5.91753	6.60085	3.32543	3.05986	4.98694	4.75455	3.87078
15	B03	L-Glucose	1.86859	2.05996	Control	0.96	0.99097	FALSE	1.86859	1.72692	1.74804	2.11613	1.0002	2.51454	1.90712	2.10118	1.88238	2.8949	2.55132	1.69629	1.53749	3.38789	1.58231	3.18846	1.45428	1.53245	2.31387	2.85876	1.75764	2.00958	1.56849	1.73908	2.36977
16	B04	D-(+)-Glucose	14.2991	12.9354	Patient	0.72	0.90947	FALSE	14.2991	8.48819	15.0903	16.2391	6.42031	15.6182	14.1659	13.1544	10.7839	14.1854	16.461	14.7423	8.80888	15.3774	10.574	12.4095	12.8518	10.4871	14.7107	13.7686	12.7252	13.0113	14.6919	14.0286	11.6547
17	B05	D-(+)-Glucose	7.66896	7.01599	Patient	0.8	0.96	FALSE	7.66896	3.35605	7.20353	9.36554	3.19478	9.08908	7.14355	6.7913	5.59032	7.13206	8.67162	8.14946	5.28054	9.50389	5.96654	7.13924	7.77026	6.8885	7.46482	7.77061	7.18103	4.87792	7.87709	7.80087	7.17523
18	B06	D-(+)-Glucose	13.3085	9.96258	Patient	0.16	0.48	FALSE	13.3085	6.11652	10.7314	11.635	4.15198	13.2334	11.4689	9.09517	10.2298	9.70382	12.9472	9.3166	4.62233	14.2493	9.00355	12.0364	11.4444	11.9257	2.9858	11.7081	10.6477	10.2289	10.0247	11.2974	10.2977
19	B07	3-MethylGlucose	1.8796	1.76899	Patient	1	1	FALSE	1.8796	2.33116	1.91008	2.31639	1.2129	3.0832	1.80514	1.89141	1.82708	1.61475	2.17025	0.60084	1.62925	2.33177	1.51024	0.24146	1.37286	2.04347	0.54251	2.55972	1.12816	1.78563	2.07683	2.03499	2.43575
20	B08	a-Methyl-D-Glucoside	2.76863	2.13261	Patient	0.48	0.81455	FALSE	2.76863	2.21236	0.95428	3.75994	1.37109	3.62104	2.50148	2.69349	2.20025	2.558	2.28468	1.19839	2.25572	2.7775	2.02802	0.50153	1.8881	1.01964	0.88516	2.1055	1.55922	2.32767	2.85656	3.05937	2.56358
21	B09	b-Methyl-D-Glucoside	2.68745	1.81921	Patient	0.24	0.67765	FALSE	2.68745	2.27143	0.85467	2.98735	1.52012	2.74094	2.53401	2.57381	2.12017	2.00801	1.69898	0.71183	2.00528	2.01061	2.01926	0.54956	1.05709	1.08043	0.84528	1.05062	1.32813	2.55175	1.95381	2.63897	2.54892
22	B10	Salicin	3.44003	2.04875	Patient	0.4	0.78367	FALSE	3.44003	3.00068	0.8544	4.33316	1.63112	4.20927	0.851	3.00097	3.61173	1.94485	0.95459	0.81587	2.23998	1.60117	2.46785	0.6631	0.48511	1.03022	0.85191	1.19153	1.2622	4.21628	1.90249	2.67625	3.37425
23	B11	D-Sorbitol	2.90828	1.68269	Patient	0.16	0.48	FALSE	2.90828	2.22293	1.32674	2.89868	1.27131	2.86379	0.78703	2.40903	2.08564	1.92361	0.92574	0.98187	2.0956	1.84821	1.82572	0.59009	0.4886	1.12036	0.77146	1.84148	1.25845	2.26932	0.99969	2.59783	2.98142
24	B12	N-Acetyl-D-Glucosamine	2.61874	1.41422	Patient	0.08	0.3072	FALSE	2.61874	1.93146	0.84718	2.57273	1.15138	2.49905	0.90647	2.23828	1.74411	1.86522	0.84833	0.71991	1.87247	1.88413	1.69705	0.76573	0.59997	1.05057	0.73344	1.5933	0.98743	1.92512	0.36276	1.35821	1.78695
25	C01	D-GlucosaminicAcid	3.18288	3.44537	Control	0.8	0.96	FALSE	3.18288	3.80362	3.23173	4.14081	1.53014	3.90625	3.2305	3.55993	3.42457	5.0655	3.23787	2.8995	2.27282	5.0349	2.96278	4.38419	5.77151	2.52942	3.52254	4.68008	2.47384	2.63375	2.39595	2.78792	3.20881
26	C02	D-GlucuronicAcid	0.98931	1.40694	Control	0.4	0.78367	FALSE	0.98931	1.58705	1.35864	1.50031	0.68241	1.5502	1.20612	1.33435	1.21171	2.13446	1.46271	1.26882	0.86949	2.1195	1.26878	2.09538	1.94319	0.95976	1.48775	1.63957	1.19746	1.10068	0.88539	1.00863	1.89421
27	C03	ChondroitinSulfateC	1.61825	1.54409	Patient	0.96	0.99097	FALSE	1.61825	1.53924	1.62721	1.78164	0.72216	1.81148	1.25653	1.69525	1.3833	2.29546	1.54184	1.16955	1.12776	1.76675	1.10696	2.23147	2.62422	1.08003	1.9763	1.97828	1.18254	1.32333	0.97408	1.07449	1.78833
28	C04	Mannan	4.04792	2.13167	Patient	0.08	0.3072	FALSE	4.04792	1.86322	2.23896	2.54537	1.07665	3.14392	0.79527	2.36272	1.76001	2.45351	3.27383	1.54939	1.45614	1.74712	2.09532	2.17043	3.78781	1.92321	2.82793	3.23365	2.23389	2.03231	1.46169	1.27934	1.84844
29	C05	D-Mannose	9.1323	7.7436	Patient	0.56	0.81455	FALSE	9.1323	5.66622	10.1253	9.6128	3.29396	9.39781	7.59042	8.56062	6.69086	8.20078	9.32525	7.99161	4.39447	10.0499	5.97711	9.40165	7.971	7.84538	8.84647	8.21414	7.3785	6.20174	8.12422	8.40528	6.58089
30	C06	a-Methyl-D-Mannoside	2.54652	1.50669	Patient	0.16	0.48	FALSE	2.54652	1.73298	1.25322	1.5996	0.73025	1.75698	1.42153	1.54379	1.23485	1.87692	1.53784	1.46445	1.33352	1.40229	1.0975	3.08399	1.57955	0.94629	1.56376	1.95671	1.35625	1.12913	1.40124	1.22094	1.93704
31	C07	D-Mannitol	2.61557	2.16808	Patient	0.56	0.81455	FALSE	2.61557	2.27186	2.05669	3.0851	1.22533	2.624	2.19911	2.66629	2.02986	2.77753	2.77911	0.75523	2.39655	2.40923	1.92464	2.38248	2.06159	1.12777	0.68732	3.43978	1.73005	2.32154	2.60025	2.15694	2.32564
32	C08	N-Acetyl-D-Mannosamine	1.73007	1.59051	Patient	0.88	0.97103	FALSE	1.73007	2.21174	0.82906	2.25471	0.82384	2.22333	1.71102	1.82235	1.5757	1.7747	2.00108	0.83291	1.46952	1.55086	1.41542	1.04135	1.54882	1.63388	0.53164	2.15379	1.07387	2.02114	1.82092	2.15732	1.69332
33	C09	D-Melezitose	1.47701	1.05245	Patient	0.48	0.81455	FALSE	1.47701	1.61845	0.42182	1.48265	0.69644	1.69438	0.80763	1.31889	1.17095	1.2648	1.80594	0.4402	1.24146	1.1626	1.06624	1.19102	0.32814	0.62405	0.40537	0.6022	0.68744	1.66338	0.88197	1.29714	1.38571
34	C10	Sucrose	2.03999	1.28663	Patient	0.4	0.78367	FALSE	2.03999	2.08228	0.56063	2.1442	0.93931	2.40176	0.62641	1.91296	1.48484	1.73035	0.65677	0.70063	1.7561	1.28631	1.37919	0.61277	0.41195	0.81249	0.57539	0.77642	1.01961	2.21865	1.35607	1.64848	1.78548
35	C11	Palatinose	1.35541	1.10333	Patient	0.64	0.86535	FALSE	1.35541	1.08131	1.06688	1.45538	0.60854	1.64989	0.71598	1.41889	1.16257	1.41306	1.56871	0.7808	1.32561	1.75858	1.08822	0.86177	0.5895	0.96683	0.63672	0.88951	0.78805	1.2557	1.06275	1.40742	0.92732
36	C12	Turanose	2.84191	1.84291	Patient	0.4	0.78367	FALSE	2.84191	3.56072	1.04972	3.36357	1.41891	3.10392	1.11577	2.50089	2.28705	2.12461	0.83435	0.94817	1.94379	2.25233	2.4304	1.14906	0.59195	0.99337	0.71212	1.53644	0.86603	3.95867	0.72071	2.39498	2.37235
37	D01	D-Tagatose	0.78663	1.06427	Control	0.64	0.86535	FALSE	0.78663	1.14221	0.71735	1.17605	0.38463	1.6222	1.25794	0.96082	0.88565	1.56681	2.00651	0.85875	0.73649	1.38627	0.7671	1.29008	0.71653	0.81646	0.86666	0.9405	0.93758	1.45492	0.74182	0.78361	1.52547
38	D02	L-Sorbose	1.07117	1.11051	Control	0.96	0.99097	FALSE	1.07117	1.36726	1.09732	1.24147	0.5122	1.33488	1.04075	1.22289	1.02157	1.30219	1.32365	1.31494	0.80303	1.21807	0.95352	1.23916	0.83735	0.90113	1.3917	1.40127	0.79436	0.89353	0.85667	0.98382	1.59959
39	D03	L-Rhamnose	2.73193	2.65483	Patient	1	1	FALSE	2.73193	2.3849	2.75013	3.20979	1.37776	2.98761	2.54025	2.8953	2.38604	3.44982	2.93814	3.67147	1.58163	2.81595	2.13435	3.65856	2.20429	2.06094	2.99205	3.80876	2.05634	3.4926	1.96977	2.22485	2.12461
40	D04	L-Fucose	1.52786	1.35141	Patient	0.56	0.81455	FALSE	1.52786	1.34716	1.44987	1.69243	0.713	1.84042	1.26737	1.49515	1.22211	1.63328	1.47458	1.68269	0.88381	1.35474	1.08257	2.14612	1.18571	1.06739	1.49538	1.73149	1.19134	1.1482	1.09511	1.09866	1.1352
41	D05	D-Fucose	1.5593	1.65327	Control	0.88	0.97103	FALSE	1.5593	1.86784	1.65495	1.92254	0.97842	2.06809	1.49639	1.72206	1.55879	2.09356	1.81073	1.8463	1.2215	1.65842	1.22672	2.26405	1.23788	1.16532	1.87222	2.33972	1.56949	2.09249	1.24344	1.33957	1.42793
42	D06	D-Fructose-6-Phosphate	2.02847	2.47145	Control	0.4	0.78367	FALSE	2.02847	2.07366	2.5212	2.72995	0.95642	2.84783	2.60377	2.85141	2.32401	2.77937	3.3098	2.5048	1.75321	3.34383	1.77295	2.85814	2.30806	2.15999	3.25099	3.46176	2.13391	1.63186	2.38367	2.65288	2.10123
43	D07	D-Fructose	8.69673	3.00813	Patient	0.08	0.3072	FALSE	8.69673	3.16638	6.17003	2.43226	1.53181	3.43169	3.06666	3.65353	2.50005	1.67195	3.74756	0.46719	1.84411	4.42588	3.06598	2.588	3.6718	3.30267	5.63187	2.5467	1.03253	4.57264	2.4723	3.12692	2.07465
44	D08	Stachyose	2.36359	1.73185	Patient	0.32	0.74927	FALSE	2.36359	1.65859	2.14232	2.60989	1.05866	2.68439	1.86782	2.17622	1.79643	1.75797	1.81175	0.63718	2.09803	1.74505	1.54609	1.043	1.42543	1.73381	0.52279	1.93938	1.31808	1.9475	1.81143	2.48388	1.74863
45	D09	D-Raffinose	2.84385	2.06731	Patient	0.32	0.74927	FALSE	2.84385	2.20088	2.44487	3.19693	1.26248	3.34177	1.90253	2.76469	2.1492	1.87226	1.88465	0.88389	2.19009	2.6519	1.93057	0.78132	0.65527	2.19254	0.80709	2.83565	1.70045	2.18901	2.22817	3.16124	2.3879
46	D10	Lactitol	1.95668	1.50791	Patient	0.64	0.86535	FALSE	1.95668	2.22605	0.60435	2.22803	0.96006	2.3081	0.96412	2.27362	1.49328	1.6138	1.18106	0.62296	1.78863	1.72952	1.40725	0.49456	0.59303	1.85919	0.54815	2.22557	1.53329	2.01444	1.78848	2.22055	1.51186
47	D11	Lactulose	2.40006	1.58503	Patient	0.16	0.48	FALSE	2.40006	2.53495	0.63726	2.3241	1.00759	2.04222	1.73059	2.2381	1.6967	1.45118	0.75881	0.68856	1.82429	1.83122	1.52813	0.77545	0.80897	1.87996	0.85901	2.09619	2.13722	2.00522	1.21762	2.39638	1.57102
48	D12	a-D-Lactose	0.90729	1.39093	Control	0.56	0.81455	FALSE	0.90729	2.03531	0.67563	2.21558	1.02282	1.93469	1.54762	2.0673	1.53354	1.60127	1.06494	0.83301	1.78872	1.6416	1.61331	0.6521	0.88501	1.09911	0.81441	1.6392	0.9362	1.7898	0.55549	1.97609	1.4595
49	E01	MelibionicAcid	2.47475	2.11257	Patient	0.56	0.81455	FALSE	2.47475	2.13071	2.04913	2.62899	0.64271	2.51365	2.10874	2.35019	1.92964	2.29212	2.86795	2.36083	1.50081	2.70402	1.66469	2.12186	1.95451	1.60316	2.63761	2.81451	1.88291	2.02278	1.6712	1.88328	2.36557
50	E02	D-Melibiose	2.37264	2.45285	Control	0.96	0.99097	FALSE	2.37264	1.82221	2.77088	3.05796	1.28424	2.85882	2.20061	2.78634	2.27568	3.12831	3.14344	3.12578	1.54693	3.11024	2.04513	2.74248	1.91467	1.93592	3.17393	3.2999	1.84883	2.28772	1.82864	2.342	2.3378
51	E03	D-Galactose	12.0199	3.93055	Patient	0.08	0.3072	FALSE	12.0199	3.031	4.09038	5.01643	1.87562	4.22948	3.10632	3.48811	3.06967	4.0433	3.8241	6.99682	2.83729	5.8918	3.16436	5.10788	4.20362	3.48197	4.08465	5.74765	2.72824	3.24193	4.76861	3.90642	2.39747
52	E04	a-Methyl-D-Galactoside	3.11869	2.76643	Patient	0.64	0.86535	FALSE	3.11869	2.33716	2.7309	3.09276	1.36302	3.5286	2.31756	3.0906	2.44113	3.99535	3.27339	3.72127	1.85189	3.06014	2.22873	3.7184	2.23717	2.06277	3.12712	4.15477	2.01881	2.38701	2.08764	2.74696	2.82113
53	E05	b-Methyl-D-Galactoside	2.55032	2.34131	Patient	0.72	0.90947	FALSE	2.55032	1.98887	2.34894	2.44627	1.39071	3.04942	2.04571	2.6863	1.9684	3.0436	2.60198	2.67438	1.63169	2.51303	1.86339	3.15503	1.85174	1.74964	2.85348	3.81808	2.14296	1.97972	1.90962	2.29466	2.18386
54	E06	n-acetyl-neuraminicacid	2.57111	2.6239	Control	0.96	0.99097	FALSE	2.57111	2.81334	2.73918	3.30903	1.32596	3.64873	2.39518	2.99638	3.00733	2.88087	2.88685	2.2866	2.18122	2.59324	1.89251	3.25933	1.96012	2.00551	2.90385	3.3663	2.52437	2.17698	2.08471	2.54417	3.19185
55	E07	Pectin	2.9064	1.87732	Patient	0.08	0.3072	FALSE	2.9064	2.09439	2.29253	1.64307	1.38125	2.51883	1.74901	2.27717	1.38491	1.47528	1.49735	0.94418	1.57427	1.76348	1.84773	1.83514	1.86407	1.40271	2.78427	2.61651	1.87007	2.30853	1.69777	1.93083	2.3024
56	E08	Sedoheptulosan	2.72543	2.46726	Patient	0.88	0.97103	FALSE	2.72543	2.13554	2.95192	3.49555	1.3867	3.50929	2.45617	2.89137	2.21218	2.28565	1.64742	0.69323	2.00947	2.83625	2.05823	2.50075	2.18568	2.57317	3.22869	3.45471	1.46887	3.18551	2.74777	2.75597	2.54405
57	E09	Thymidine	1.83511	0.87544	Patient	0.08	0.3072	FALSE	1.83511	0.98373	0.44894	1.18706	0.50757	1.73098	0.88935	0.99761	0.89866	0.4952	0.50904	0.48982	0.93417	1.20029	1.06029	1.17895	0.91706	0.98187	0.54041	0.81336	0.46106	1.01017	0.8192	1.03984	0.91596
58	E10	Uridine	3.3987	1.54595	Patient	0.08	0.3072	FALSE	3.3987	1.59088	0.54324	2.55747	1.08771	2.42476	0.84388	1.95932	1.72533	1.63079	1.59001	0.59799	1.51326	3.22275	1.49381	0.87322	0.62079	1.49239	0.68833	1.80153	1.0909	2.03609	1.69189	2.19225	1.83429
59	E11	Adenosine	8.15337	2.02992	Patient	0.08	0.3072	FALSE	8.15337	3.79934	0.80132	3.34269	1.81935	3.88342	1.41455	2.35297	2.06409	1.30211	0.93756	0.74919	1.58119	4.08493	2.99702	1.00949	0.853	1.36024	1.01534	1.43832	1.06058	4.79312	1.55179	1.98247	2.52388
60	E12	Inosine	8.4372	3.25965	Patient	0.08	0.3072	FALSE	8.4372	4.06333	0.91538	5.60692	2.99989	6.5264	2.45094	4.50571	4.29321	3.31593	1.07882	1.27139	2.93584	6.90491	4.93486	1.81429	1.07051	1.24183	1.07561	3.71683	1.06542	6.4665	1.68206	4.25163	4.0433
61	F01	Adonitol	3.09823	2.3735	Patient	0.16	0.48	FALSE	3.09823	2.73357	2.39373	2.85023	1.23357	2.63518	2.20945	2.92357	2.28886	3.08439	3.03273	2.31281	1.71967	2.39671	2.13866	2.46084	1.90431	1.88096	2.51425	3.29662	2.0695	2.95791	1.80225	2.03488	2.08946
62	F02	L-Arabinose	1.65943	1.69001	Control	0.96	0.99097	FALSE	1.65943	1.59585	1.55128	2.17279	0.82607	1.94486	1.62561	1.83395	1.63847	2.22922	1.86181	1.8637	1.23883	1.86338	1.46504	2.0544	1.4104	1.30165	1.92687	2.1855	1.38343	1.45458	1.29747	1.51132	2.32382
63	F03	D-Arabinose	2.3308	2.04875	Patient	0.72	0.90947	FALSE	2.3308	2.21747	1.98983	2.47759	1.11243	2.49947	2.03259	2.32094	2.05535	2.81217	2.33815	2.05234	1.4581	2.49799	1.63331	2.49313	1.85239	1.5704	2.34176	2.76045	1.46967	1.7399	1.59621	1.98443	1.86388
64	F04	b-Methyl-D-Xyloside	1.85822	1.61699	Patient	0.72	0.90947	FALSE	1.85822	1.76148	1.72472	1.91295	0.86696	1.96787	1.59486	1.88059	1.58423	2.02341	1.88837	1.39999	1.0862	1.6507	1.33567	2.20264	1.38191	1.24427	1.86251	2.47963	1.15807	1.50682	1.26597	1.51682	1.51118
65	F05	Xylitol	4.00491	2.48906	Patient	0.16	0.48	FALSE	4.00491	1.91728	2.96032	3.00206	1.18735	3.05253	2.18011	2.73118	2.34971	2.90479	2.84629	2.1722	1.74305	2.9739	1.94504	4.06736	2.47845	1.89022	2.917	3.49508	2.20714	1.96512	2.06451	2.48148	2.2053
66	F06	m-Inositol	2.98807	2.59982	Patient	0.56	0.81455	FALSE	2.98807	2.49007	2.90547	3.1627	1.37083	3.10881	2.30764	2.9161	2.6094	3.08365	2.66167	2.30591	2.31745	2.69317	2.08225	3.07025	2.53686	2.0978	2.9393	3.29422	2.11575	3.08639	2.26333	2.49988	2.4768
67	F07	i-Erythritol	1.31234	1.25966	Patient	0.88	0.97103	FALSE	1.31234	1.14345	1.5178	1.52985	0.63709	1.27916	1.20976	1.45117	1.1022	1.29576	1.6792	1.42567	0.89669	1.33863	1.05629	1.31415	1.08132	0.97704	1.38023	1.65007	1.28492	1.07693	1.27806	1.09918	1.52734
68	F08	1,2-Propanediol	2.39176	2.22574	Patient	0.88	0.97103	FALSE	2.39176	2.34951	2.73265	3.10291	1.26292	2.66151	2.52074	2.57294	2.17497	2.06134	1.69728	0.73253	2.17374	2.37946	1.85222	2.14844	1.70338	1.81704	1.72478	2.97418	2.7663	2.48783	2.34468	2.75754	2.41894
69	F09	2-Aminoethanol	2.32905	1.31026	Patient	0.08	0.3072	FALSE	2.32905	1.45598	0.80625	1.6915	0.78973	1.6708	1.54987	2.01834	1.20613	1.0457	0.63155	0.85879	1.35356	1.60823	1.12197	1.09358	1.13746	1.40083	1.30617	1.60141	0.83803	2.01421	1.32803	1.4483	1.46979
70	F10	D,L-a-GlycerolPhosphate	3.13486	1.63076	Patient	0.08	0.3072	FALSE	3.13486	1.73468	0.89253	2.4748	1.16907	2.14509	1.84449	1.98355	1.75087	1.36001	0.80333	0.84907	1.63009	2.53205	1.74964	0.73247	1.28423	1.69564	1.40868	2.09145	1.53408	1.81279	1.58731	2.28322	1.78923
71	F11	Glycerol	1.69513	1.26405	Patient	0.32	0.74927	FALSE	1.69513	1.34083	0.93355	1.78154	0.77858	1.49201	1.33608	1.54257	1.23679	1.13997	1.05763	0.69435	1.43931	1.88856	1.10197	0.60894	1.22479	1.30308	0.67654	1.79104	1.18142	1.50579	1.41275	1.66208	1.20691
72	F12	CitricAcid	3.5228	1.61216	Patient	0.08	0.3072	FALSE	3.5228	2.13767	0.78986	2.33139	1.35041	2.03605	1.82466	2.05922	1.67237	1.28893	0.50061	1.18719	1.83849	1.87696	1.73515	1.12234	2.04663	1.70482	0.91537	2.36126	0.85899	2.16207	0.93183	1.90297	2.05648
73	G01	TricarballylicAcid	2.02799	1.71781	Patient	0.48	0.81455	FALSE	2.02799	2.40193	1.85025	2.24267	0.77254	1.99179	1.64571	2.15377	1.59301	1.65538	1.78784	1.93598	1.26557	1.73977	1.39706	1.51083	1.50286	1.57079	2.45222	2.31404	1.36949	1.56326	1.35753	1.44132	1.71192
74	G02	L-LacticAcid(DL)	4.72477	3.04622	Patient	0.08	0.3072	FALSE	4.72477	2.79893	2.87592	4.17089	1.53353	3.2234	3.07777	3.66449	3.12776	3.39166	3.51592	4.17476	2.05143	3.60842	2.42754	3.03376	2.62363	2.54583	3.83165	3.5817	2.65685	2.78074	2.83793	2.81816	2.75665
75	G03	MethylD-Lactate	2.24666	1.93268	Patient	0.4	0.78367	FALSE	2.24666	2.04839	1.66001	2.41712	1.23214	2.19231	1.92583	2.00554	1.92919	2.23484	1.94117	2.47238	1.4389	2.15127	1.63312	1.90611	1.67324	1.51077	2.6292	2.93904	1.44827	1.83093	1.44692	1.85543	1.8623
76	G04	MethylPyruvate	2.77714	2.83266	Control	0.88	0.97103	FALSE	2.77714	3.37303	2.67502	3.39991	1.62414	3.25251	2.83429	2.86164	2.90973	3.46542	2.77064	3.27046	2.02781	2.94389	2.31305	2.80561	2.44644	2.11153	3.63344	3.80567	2.0193	2.46734	2.11587	2.93565	3.92149
77	G05	PyruvicAcid	4.04058	1.4712	Patient	0.08	0.3072	FALSE	4.04058	1.43211	1.55983	2.00506	0.81153	1.88364	1.51929	1.53691	1.37838	1.85917	1.5211	1.49498	1.28974	1.95217	1.27655	1.73634	1.24977	1.36607	1.63166	1.14838	1.02599	1.59334	1.17306	1.33499	1.52872
78	G06	a-Keto-GlutaricAcid	1.83678	2.16895	Control	0.56	0.81455	FALSE	1.83678	2.63337	2.31116	2.96066	1.4802	1.86563	1.42763	1.71895	1.56751	1.95865	2.66366	2.80516	1.44838	3.23828	1.94065	2.29362	1.65697	2.16458	2.27141	2.54072	1.9058	2.32454	2.12439	2.36338	2.38961
79	G07	SuccinamicAcid	15.9026	4.19691	Patient	0.08	0.3072	FALSE	15.9026	3.54827	5.53464	4.33673	2.05229	3.85554	4.26508	4.31939	3.5673	2.90312	7.66098	5.44216	3.71279	4.67115	3.66088	3.97165	4.09884	4.56388	4.36927	4.12654	4.06247	4.35342	3.36238	3.91514	4.37202
80	G08	SuccinicAcid	3.17784	2.67618	Patient	0.48	0.81455	FALSE	3.17784	2.79681	2.4428	3.4597	1.50529	3.30911	2.6874	3.04058	2.63749	3.1644	1.29147	0.70978	2.73522	3.0211	2.23705	2.60989	2.42874	2.31278	3.6487	3.2629	3.04555	2.39132	2.4467	2.96248	4.08101
81	G09	MonoMethylSuccinate	10.1133	2.61752	Patient	0.08	0.3072	FALSE	10.1133	3.34874	1.61726	3.7659	1.81451	3.99301	3.38844	3.39583	2.95019	1.87754	0.73581	0.60212	2.18117	3.81138	2.96123	2.45625	2.28404	2.83174	1.87259	2.78426	1.47145	3.7904	2.37728	3.29074	3.2186
82	G10	L-MalicAcid	2.97232	2.19213	Patient	0.4	0.78367	FALSE	2.97232	2.79044	1.48271	3.05084	1.45721	2.96981	2.6724	3.16843	2.499	2.0227	1.18704	0.87181	2.16465	2.50533	2.14518	1.54105	2.01071	2.55633	2.01808	3.01269	1.92976	2.29016	2.34036	3.06453	0.85985
83	G11	D-MalicAcid	2.08602	1.57623	Patient	0.4	0.78367	FALSE	2.08602	2.01199	0.95616	2.2872	0.99309	1.80187	1.74883	2.02075	1.46697	1.2587	0.69299	0.58731	1.84084	1.62084	1.3781	1.59083	1.61896	1.5893	1.58967	2.10371	1.0902	1.50397	1.72655	2.14256	2.2082
84	G12	m-TartaricAcid	2.18985	1.36955	Patient	0.08	0.3072	FALSE	2.18985	1.94813	1.11236	2.15981	0.91162	1.86856	1.60731	1.72991	1.30199	1.1521	0.53648	0.6164	1.44795	1.47317	1.35136	1.03777	1.45375	1.52436	1.08949	1.92171	0.94348	1.1668	1.24215	1.74039	1.53219
85	H01	AcetoaceticAcid	2.78734	1.42432	Patient	0.08	0.3072	FALSE	2.78734	1.42859	1.54277	2.01787	0.55377	1.65511	1.35201	1.69278	1.45599	1.75851	1.18086	1.60081	1.4323	1.72291	1.33428	1.68028	1.0045	1.30895	1.18978	1.94781	1.41866	1.07739	1.21003	1.5161	1.10171
86	H02	g-AminoButyricAcid	2.71915	2.08339	Patient	0.24	0.67765	FALSE	2.71915	2.09037	2.26707	2.49999	1.11901	2.10415	2.05036	2.71024	2.37537	2.57017	1.87561	1.80446	1.50941	2.24585	1.85721	1.97547	1.49865	1.83242	2.32383	2.77169	1.82661	2.3978	1.61057	1.90695	2.7782
87	H03	a-Keto-ButyricAcid	2.55833	1.28198	Patient	0.08	0.3072	FALSE	2.55833	1.40965	1.15711	1.64397	0.44042	1.26164	1.1608	1.77519	1.46437	1.23616	1.4569	1.81918	1.0653	2.00904	1.09094	1.66816	0.88234	1.75546	0.94153	0.85493	0.74778	0.63909	0.87044	1.24611	2.17102
88	H04	D,L-a-Hydroxy-ButyricAcid	6.13919	1.98778	Patient	0.08	0.3072	FALSE	6.13919	1.99617	2.4001	2.63503	0.83686	2.12251	2.10951	2.23362	2.43279	2.35842	2.08363	1.71968	1.51705	2.2238	1.31543	1.87382	1.74952	1.78374	2.09034	2.51039	1.66758	1.70501	1.53573	2.02704	2.77904
89	H05	b-Hydroxy-ButyricAcid	3.99183	2.39652	Patient	0.08	0.3072	FALSE	3.99183	2.23397	2.71275	3.0313	1.12665	2.62118	2.43969	2.69696	2.14074	2.9442	2.59009	2.66255	1.78417	2.51384	1.7878	2.51296	1.8305	1.94413	2.48538	2.87855	2.33081	2.9074	1.82174	2.2748	3.24433
90	H06	g-Hydroxy-ButyricAcid	1.72943	1.81073	Control	0.72	0.90947	FALSE	1.72943	1.898	2.64722	2.0466	0.72993	2.5117	1.74222	2.01836	1.54495	2.08908	1.97042	2.08211	1.22644	1.92879	1.21292	1.61858	1.4488	1.64118	2.06613	1.95346	1.93025	1.84678	1.68521	1.77276	1.84575
91	H07	ButyricAcid	0.71772	0.55784	Patient	0.56	0.81455	FALSE	0.71772	0.64041	0.68925	0.57282	0.24661	0.66635	0.58047	0.43245	0.46699	0.25826	0.85383	0.46489	0.52512	0.80877	0.78318	0.44704	0.94213	0.80914	0.6817	0.31519	0.5216	0.35365	0.19211	0.38615	0.7501
92	H08	2,3-Butanediol	1.7835	1.66753	Patient	0.8	0.96	FALSE	1.7835	1.80346	1.9231	2.3391	0.71636	2.26819	1.81454	2.24528	1.56717	1.52374	1.79067	1.18277	1.67292	1.58605	1.48624	1.59136	1.41918	1.42205	1.94259	1.74881	1.34972	2.02841	1.18844	1.70581	1.7047
93	H09	3-Hydroxy2-Butanone	2.11472	1.60404	Patient	0.32	0.74927	FALSE	2.11472	1.88981	0.85601	2.51495	0.89167	2.16505	2.068	1.95118	1.63108	1.42871	0.70743	1.08496	1.56358	1.71068	1.63904	1.45238	1.53441	1.7461	1.18312	1.90836	1.5765	1.43385	1.22559	1.98368	2.35069
94	H10	PropionicAcid	1.96602	0.78835	Patient	0.08	0.3072	FALSE	1.96602	1.26955	0.48802	1.54622	0.30109	1.63908	0.62898	1.18531	0.96526	0.28491	0.46932	0.82358	0.61504	1.19991	1.03102	0.5581	0.99005	0.79263	0.35401	0.58797	0.51074	1.0638	0.26157	0.64671	0.70751
95	H11	AceticAcid	2.45623	1.2545	Patient	0.08	0.3072	FALSE	2.45623	1.67112	0.67755	1.87861	0.67879	2.09465	1.49691	1.71998	1.54444	1.18267	0.40922	0.95832	1.30252	1.59003	1.17916	0.91952	1.26356	1.41349	0.9538	1.33446	0.6632	1.4545	0.62867	1.41127	1.68146
96	H12	HexanoicAcid	2.1885	1.11816	Patient	0.16	0.48	FALSE	2.1885	1.84463	0.71875	1.7531	0.612	2.61602	1.41614	1.53881	1.24508	0.69405	0.66741	0.64525	1.11209	1.83882	1.47022	0.77236	0.77959	0.99959	0.76774	0.77109	0.70764	1.08655	0.39279	0.85804	1.52805

## Sheet: PM-M2
	Well	Compound	Mean Patient	Mean Control	Higher Mean	Unadjusted p-value	Adjusted p-value	p < 0.05 (Adjusted)	Patient 1 (Dup)	Control 3	Control 6	Control 9	Control 12	Control 13	Control 14	Control 17	Control 25	Control 26	Control 27	Control 28	Control 30	Control 31	Control 32	Control 33	Control 35	Control 37	Control 41	Control 43	Control 44	Control 45	Control 46	Control 48	Control 49
1	A01	NegativeControl	1.58693	1.50341	Patient	0.64	0.99388	FALSE	1.58693	1.32013	1.3406	1.82602	2.17484	1.29491	1.34713	1.76177	1.41913	1.83097	1.48651	1.38327	1.06249	1.55738	1.30355	1.55631	1.23983	1.57577	1.64303	1.85426	1.05095	1.40846	1.52808	1.60318	1.51327
2	A02	NegativeControl	1.96909	2.20923	Control	0.64	0.99388	FALSE	1.96909	2.07745	1.91313	2.76248	3.12613	1.8799	2.00945	2.34236	2.09173	2.78168	2.52484	2.17689	1.54954	2.43456	2.00687	2.12094	1.84937	1.78795	2.53985	2.99841	1.57489	2.12816	2.15134	1.9081	2.28561
3	A03	NegativeControl	1.27028	1.47058	Control	0.64	0.99388	FALSE	1.27028	1.75839	1.57761	1.81367	2.17123	1.14887	1.31301	1.37303	1.25414	1.72543	1.59758	1.31733	0.97315	1.69884	1.20549	1.42531	1.20639	1.50841	1.67288	1.91383	0.98501	1.80786	1.38356	1.13913	1.32387
4	A04	Tween20	0.57159	0.57871	Control	0.88	0.99388	FALSE	0.57159	0.25694	0.71231	0.77993	0.6753	0.49439	0.57902	0.54047	0.61278	0.55758	1.24061	0.51031	1.06849	0.90761	0.55934	0.32725	0.64886	1.00503	0.37359	0.32334	0.34731	0.42484	0.38258	0.23645	0.32479
5	A05	Tween40	0.45194	0.45873	Control	1	1	FALSE	0.45194	0.21856	0.59728	0.37685	0.4838	0.45559	0.29173	0.4044	0.52023	0.22927	1.04141	0.46036	0.23099	0.7679	0.45397	0.53033	0.52103	0.95892	0.30701	0.34501	0.18874	0.29709	0.33836	0.42961	0.56104
6	A06	Tween80	0.43229	0.56702	Control	0.4	0.91429	FALSE	0.43229	0.51888	0.55835	0.72584	0.70407	0.45187	0.54724	0.47965	0.57887	0.52721	0.9103	0.50866	0.85984	0.72034	0.43441	0.53185	0.51388	0.77954	0.28925	0.32617	0.34181	0.87208	0.29879	0.46712	0.66244
7	A07	Gelatin	1.58698	1.36491	Patient	0.4	0.91429	FALSE	1.58698	1.35304	1.24504	1.48986	0.81957	1.39701	1.24004	1.40382	1.41127	1.49128	1.8099	1.14741	0.86796	1.37127	1.37129	0.9628	1.33681	1.08987	1.77898	2.22962	1.23212	1.65264	1.4317	1.31402	1.31039
8	A08	L-Alaninamide	0.97189	1.34912	Control	0.24	0.79448	FALSE	0.97189	1.13856	1.27582	1.90988	1.51009	1.08814	1.51874	1.49905	1.4883	1.64668	1.20442	0.57327	0.96583	1.39042	1.11587	1.29238	1.3238	1.09216	1.58555	1.76686	1.07299	1.21898	1.70408	1.3559	1.64114
9	A09	L-Alanine	1.66808	1.72421	Control	0.88	0.99388	FALSE	1.66808	1.61288	1.72517	2.38749	1.25297	1.67778	1.8012	2.06563	1.64546	1.51836	0.79169	0.90566	1.62969	2.00968	1.69045	2.0302	1.72794	1.40373	1.3461	2.21102	2.40593	1.85053	2.23379	1.87524	1.58254
10	A10	D-Alanine	1.1818	1.25717	Control	0.72	0.99388	FALSE	1.1818	1.41874	1.34721	1.67915	0.71001	1.11775	1.46188	1.47699	1.39418	1.54519	0.54753	0.5417	1.23604	1.1683	1.22583	1.05507	1.20651	1.03175	1.34566	1.80577	1.48372	1.14017	1.5847	1.39076	1.25749
11	A11	L-Arginine	1.19611	1.12907	Patient	0.64	0.99388	FALSE	1.19611	1.04912	1.15645	1.63483	0.54746	1.01132	1.4515	1.66932	1.09216	1.47617	0.45039	0.68565	1.06556	1.01601	0.97214	0.88918	1.10119	0.98315	1.19346	1.61877	1.19472	1.14597	1.40004	1.21752	1.07565
12	A12	L-Asparagine	1.74095	1.17853	Patient	0.08	0.48	FALSE	1.74095	1.1262	1.1478	1.5076	0.71587	1.06109	1.62779	1.65136	1.06826	1.13064	1.16308	0.53176	1.64183	1.19762	1.08213	1.16724	1.17145	0.96481	1.25962	1.3809	0.94349	1.06532	1.17046	1.35369	1.1548
13	B01	L-AsparticAcid	1.18662	1.63377	Control	0.08	0.48	FALSE	1.18662	2.03122	1.33106	1.90012	2.79469	1.25646	1.74044	1.98434	1.69788	1.80186	1.60792	1.35938	1.53081	1.74097	1.27918	1.43184	1.5301	1.32506	1.76834	2.0944	1.3	1.31291	1.62362	1.3229	1.44498
14	B02	D-AsparticAcid	2.16982	2.19916	Control	0.88	0.99388	FALSE	2.16982	2.03093	1.89163	2.60497	4.38493	1.85817	1.91777	2.44371	1.928	2.70451	2.23164	1.98214	1.35043	2.04421	1.79208	2.6288	1.6793	1.71215	2.56917	3.0868	1.59883	1.83914	2.2841	1.82362	2.39278
15	B03	L-GlutamicAcid	1.26203	2.70201	Control	0.08	0.48	FALSE	1.26203	2.3514	2.26095	3.10728	5.62271	2.01454	2.23037	2.73367	2.16096	2.86031	2.74772	2.4872	1.67513	2.95942	1.99924	3.26743	2.16574	2.20946	3.25161	3.71072	2.27504	2.35159	3.02282	2.54595	2.83698
16	B04	D-GlutamicAcid	1.96675	2.27812	Control	0.8	0.99388	FALSE	1.96675	1.90432	2.00778	2.72916	4.42912	1.81532	2.09055	2.45899	1.84291	2.77324	2.4224	2.12156	1.46075	2.03102	2.03976	2.69428	1.86017	1.78015	2.84062	3.38764	1.62719	1.77844	2.47143	1.79255	2.31548
17	B05	L-Glutamine	7.81558	4.25943	Patient	0.08	0.48	FALSE	7.81558	2.94471	3.90505	6.43427	7.02594	3.53148	3.59119	4.29703	2.9823	3.9706	4.97722	3.46077	3.45946	3.55957	4.13104	4.16137	5.34555	4.34264	3.88392	6.03955	4.0548	4.70773	5.54659	2.41576	3.45767
18	B06	Glycine	1.56854	1.97487	Control	0.32	0.85333	FALSE	1.56854	1.70852	2.36761	2.7739	2.51891	2.04808	1.73572	2.0405	1.64255	2.34478	2.15868	1.8653	1.42309	1.95437	1.85946	1.9498	1.75762	1.70499	2.2939	2.95566	0.97284	1.5903	2.18937	1.55613	1.98468
19	B07	L-Histidine	1.14266	1.49842	Control	0.24	0.79448	FALSE	1.14266	1.29583	1.40183	1.93885	1.54557	1.28242	1.33018	1.59686	1.15777	1.60547	1.90547	1.69176	1.47723	1.42448	1.47786	1.39404	1.31392	0.81568	2.03365	1.99455	1.42328	1.78042	1.75895	1.02383	1.29217
20	B08	L-Homoserine	2.74823	1.52324	Patient	0.08	0.48	FALSE	2.74823	1.49651	1.61801	1.56172	1.35458	1.46575	1.50029	1.63222	1.10108	1.40135	1.75558	1.3497	1.12295	1.49292	1.68308	1.38197	1.43226	1.13435	1.9672	2.02751	1.91088	1.0989	2.5576	1.3715	1.13978
21	B09	Hydroxy-L-Proline	2.23963	2.12521	Patient	0.88	0.99388	FALSE	2.23963	1.99788	2.24107	2.79357	1.19011	2.08206	2.25735	2.36961	1.83395	2.37658	1.90708	0.96463	1.9138	2.04098	1.9175	1.76522	2.16307	1.92506	1.99262	2.95501	2.43546	2.49863	3.24735	1.71705	2.41932
22	B10	L-Isoleucine	2.1847	2.10269	Patient	0.8	0.99388	FALSE	2.1847	2.80166	2.17151	2.78362	1.5723	1.94008	2.2901	2.39401	1.74143	1.86331	1.48894	1.35938	2.90789	1.8437	1.56204	1.39365	1.9959	1.79158	2.14487	2.79556	2.45632	2.11868	3.05899	1.58151	2.40742
23	B11	L-Leucine	1.88975	1.82573	Patient	1	1	FALSE	1.88975	1.55626	2.02831	2.45555	1.2532	1.80118	2.17225	2.08477	2.00934	2.10067	2.1006	0.74547	1.58006	1.67443	1.32105	1.2206	1.69007	1.59622	2.1215	2.4518	1.92525	1.61182	2.654	1.59692	2.06627
24	B12	L-Lysine	1.34521	1.74242	Control	0.32	0.85333	FALSE	1.34521	1.63113	1.85584	2.48749	1.46369	1.77375	2.23724	2.10807	1.61307	1.7404	0.84373	0.69146	1.66627	1.66724	1.57953	1.07272	1.79626	1.68728	2.27377	2.01336	1.95784	1.7379	2.42135	1.51095	1.98768
25	C01	L-Methionine	2.78614	2.98935	Control	1	1	FALSE	2.78614	3.2999	2.34597	3.57466	4.76203	2.74208	2.71592	3.08556	2.42991	3.76598	3.03413	2.71719	2.10242	2.78318	2.41489	2.86205	2.49687	2.6842	3.24619	3.75887	2.19672	2.67968	3.23869	3.16882	3.6385
26	C02	L-Ornithine	1.297	1.71283	Control	0.4	0.91429	FALSE	1.297	1.99646	1.61374	2.09015	2.41645	1.37029	1.63542	1.72254	1.57542	2.13396	1.82527	1.51315	0.90723	1.43383	1.17844	1.83365	1.51945	1.29669	2.159	2.40863	1.11725	1.64431	1.88357	1.4323	2.40064
27	C03	L-Phenylalanine	1.26124	1.91027	Control	0.24	0.79448	FALSE	1.26124	1.68245	1.66619	2.32617	2.81534	1.47887	1.83118	1.89101	1.69627	2.51122	1.84218	1.81245	1.16764	2.10344	1.23358	2.58754	1.44979	1.38502	2.61732	2.50364	1.35978	1.63836	2.1077	1.81491	2.32438
28	C04	L-Proline	1.89997	2.77093	Control	0.24	0.79448	FALSE	1.89997	2.16463	2.50131	3.59227	4.3614	2.26372	2.47056	2.90473	2.4076	3.27191	3.0866	2.43317	1.49525	2.44413	1.86104	2.93565	2.13379	2.22128	3.8045	4.5485	1.92505	2.48851	3.12337	3.18185	2.88162
29	C05	L-Serine	1.68478	1.68668	Control	0.96	1	FALSE	1.68478	1.40027	1.62412	2.02815	2.5978	1.30971	1.41036	1.66666	1.29496	2.07124	2.09562	1.78176	0.98387	1.33195	1.36449	1.71564	1.23495	1.36913	2.09409	2.63085	1.23297	1.25716	1.90353	2.04036	2.04061
30	C06	D-Serine	1.29885	1.66104	Control	0.4	0.91429	FALSE	1.29885	1.35779	1.58732	2.14209	2.50718	1.37306	1.59119	1.7088	1.37292	1.82457	1.82451	1.40373	0.98166	1.64439	1.32268	1.69922	1.25343	1.23141	2.21055	2.38543	1.29456	1.44977	1.82673	2.08335	1.78856
31	C07	L-Threonine	1.97436	2.27549	Control	0.8	0.99388	FALSE	1.97436	1.74767	2.08683	2.7727	2.89642	2.02682	1.97076	2.20412	1.7703	1.94034	2.56677	2.2667	1.28815	2.45571	1.77396	2.21022	1.72491	1.76372	3.0326	3.13105	1.87018	2.23444	3.20877	3.64416	2.02434
32	C08	D-Threonine	1.19434	1.55571	Control	0.32	0.85333	FALSE	1.19434	1.21662	1.60676	1.81835	1.19018	1.44526	1.65329	1.58311	1.22618	1.18788	1.47796	0.64732	1.25886	1.58548	1.23541	1.3545	1.36164	1.28075	1.94759	1.96577	1.6636	1.95618	2.1218	2.45829	2.09436
33	C09	L-Tryptophan	2.77142	1.53158	Patient	0.08	0.48	FALSE	2.77142	1.71869	1.44102	2.10664	1.07339	1.66469	1.70615	1.69005	1.33609	1.35552	1.45198	0.86659	1.05733	1.55667	1.65498	1.40652	1.38162	1.51551	0.91739	2.30503	1.48126	1.38198	1.56591	2.38968	1.73335
34	C10	L-Tyrosine	1.24106	1.51666	Control	0.56	0.99388	FALSE	1.24106	1.5605	1.61698	1.98752	0.97625	1.59121	1.78233	1.73718	1.2374	1.05246	1.42046	0.73305	1.204	1.52615	1.40548	0.95145	1.45853	1.312	1.61086	2.1686	1.68926	1.37768	2.09313	2.45076	1.45658
35	C11	L-Valine	2.29071	2.29291	Control	0.88	0.99388	FALSE	2.29071	2.17798	2.07784	2.83862	2.07113	2.42598	2.69447	2.44082	1.81143	1.81023	3.04973	0.91807	2.11843	2.00931	1.97004	1.39751	2.11683	2.13662	2.36062	3.03276	2.60318	1.92377	3.2014	3.64963	2.19342
36	C12	Ala-Ala	1.84196	1.84788	Control	0.88	0.99388	FALSE	1.84196	2.42188	1.42447	2.15799	1.88087	1.96777	2.16395	1.89503	1.40232	1.90859	2.48644	0.7882	1.38437	1.89395	1.69103	1.4995	1.58166	1.69564	2.25537	2.14183	1.93392	1.57542	2.16897	2.39646	1.63339
37	D01	Ala-Arg	1.25177	1.41325	Control	0.72	0.99388	FALSE	1.25177	1.64566	1.12775	1.81121	2.08821	1.26048	1.37548	1.70316	1.17524	1.36991	1.5079	1.24114	1.34252	1.62072	0.98975	1.30789	1.12803	1.49282	1.54317	1.79147	0.90307	1.19351	1.2656	1.23774	1.79558
38	D02	Ala-Asn	1.78698	1.91897	Control	1	1	FALSE	1.78698	2.31827	1.78297	2.48051	3.52527	1.75412	1.7003	2.18497	1.50849	2.0725	2.11555	1.52865	1.22878	2.34868	1.64398	1.99841	1.29875	1.54407	2.21662	2.5442	1.26458	1.35502	1.97605	1.68764	1.97695
39	D03	Ala-Asp	2.06934	2.35046	Control	0.8	0.99388	FALSE	2.06934	2.05024	2.36343	2.76925	3.58664	2.4191	2.20848	2.58869	1.96875	2.88971	2.17559	2.01343	1.19171	2.70688	1.76158	2.50018	1.84136	1.85213	3.09487	3.35144	1.79404	1.86018	2.55996	2.44473	2.4186
40	D04	Ala-Glu	1.26195	2.09243	Control	0.08	0.48	FALSE	1.26195	2.26425	2.08351	2.70013	3.10725	1.90317	1.84249	2.19756	1.76427	2.3084	2.11323	1.68042	1.27848	2.7012	1.44092	2.38462	1.68391	1.69441	2.62064	3.14229	1.44247	1.49808	2.28506	2.25136	1.8302
41	D05	Ala-Gln	8.55921	4.57677	Patient	0.08	0.48	FALSE	8.55921	4.89446	3.9639	8.17585	5.00706	4.33317	3.84489	5.31476	3.78374	4.02042	5.2262	3.20923	3.25635	3.99407	4.11229	3.43971	5.71592	4.62904	4.62865	6.77688	4.0511	4.34957	5.10189	4.20436	3.809
42	D06	Ala-Gly	1.83043	2.04586	Control	0.72	0.99388	FALSE	1.83043	1.86588	1.98479	2.5779	2.9119	2.04964	1.76084	2.04608	1.67686	2.06121	2.22922	1.82181	1.12178	2.3271	1.71919	1.99846	1.69909	1.71894	2.50414	2.82063	1.45299	2.49173	2.29547	2.00851	1.95661
43	D07	Ala-His	1.32759	1.43279	Control	0.8	0.99388	FALSE	1.32759	1.79274	1.46849	1.67935	1.39059	1.40695	1.29013	1.40333	1.08263	1.44538	1.78061	1.73301	0.73416	1.73587	1.24875	1.2256	1.06685	1.09489	1.94861	1.88312	1.48277	1.2708	1.50231	1.28022	1.43971
44	D08	Ala-Ile	2.36196	2.36631	Control	1	1	FALSE	2.36196	1.99651	2.1431	3.07889	1.27139	2.27928	2.56197	2.53997	1.91368	2.758	2.33571	2.41073	1.43167	2.46316	1.93522	2.09811	1.90555	1.89259	3.55928	3.06981	2.53475	2.27028	2.58651	2.59121	3.16415
45	D09	Ala-Leu	2.6748	2.24303	Patient	0.48	0.99388	FALSE	2.6748	1.99877	2.30084	2.72371	1.87257	2.26834	2.80559	2.52112	1.92142	2.37347	2.01339	1.03503	1.78996	2.70331	2.02384	2.23365	2.0872	1.83287	2.2691	3.09795	2.51652	1.99801	2.82003	2.51911	2.10693
46	D10	Ala-Lys	1.53856	1.61902	Control	0.88	0.99388	FALSE	1.53856	1.88629	1.46224	1.85534	1.19952	1.57893	1.85299	1.80594	1.26618	1.35682	1.81036	0.65873	1.26251	2.06259	1.3304	1.44491	1.42087	1.28821	1.61203	2.21887	1.77488	1.82296	2.35413	1.65689	1.87396
47	D11	Ala-Met	2.54824	2.31652	Patient	0.64	0.99388	FALSE	2.54824	2.25342	1.92132	2.54257	2.30927	2.47458	2.84253	2.4874	1.75711	1.96033	3.81934	1.27335	1.47028	2.23735	2.03986	1.81024	2.16049	1.79121	2.63427	2.73277	2.55179	2.91519	3.09723	2.26229	2.2522
48	D12	Ala-Phe	1.38502	1.54424	Control	0.64	0.99388	FALSE	1.38502	1.94495	1.23776	1.7375	1.30426	1.47296	1.7553	1.73336	1.52294	1.37625	1.41591	0.85796	1.34058	1.82391	1.44169	1.52889	1.34452	1.4489	1.77321	1.79419	1.67215	1.53752	1.96633	1.72776	1.30284
49	E01	Ala-Pro	1.30504	1.52918	Control	0.72	0.99388	FALSE	1.30504	1.71267	1.24294	1.80709	2.33766	1.30197	1.22144	1.81456	1.32254	1.95557	1.60393	1.31224	1.03781	1.57972	1.28633	1.38869	1.17656	1.37676	1.74114	2.19814	1.10282	1.25317	1.55426	1.35404	2.01839
50	E02	Ala-Ser	2.34077	2.13871	Patient	0.72	0.99388	FALSE	2.34077	1.75479	1.78133	2.52354	3.87719	1.91186	1.70466	2.34	1.74147	2.96285	2.44169	1.73338	1.38265	2.13801	1.97476	2.37621	1.54789	1.78182	2.54168	2.8002	1.5422	1.67024	2.31777	1.45541	3.02746
51	E03	Ala-Thr	1.50028	1.32075	Patient	0.56	0.99388	FALSE	1.50028	1.43044	1.07434	1.62977	2.06654	1.22035	1.05131	1.43604	1.0693	1.69563	1.34392	1.37677	0.86314	1.55558	1.03527	1.34058	0.99551	1.08912	1.59924	1.78232	0.95751	1.08054	1.41313	1.21565	1.37588
52	E04	Ala-Trp	3.01242	2.17694	Patient	0.16	0.66783	FALSE	3.01242	1.92261	2.1408	2.73339	3.2696	1.99332	1.9221	2.5221	1.79287	2.45013	2.60736	1.97037	1.39131	2.41102	2.30516	1.89184	1.82527	2.18903	2.49121	2.71422	1.67018	1.7884	2.28595	2.00065	1.9577
53	E05	Ala-Tyr	2.40327	2.07163	Patient	0.56	0.99388	FALSE	2.40327	2.72493	2.00534	2.05726	2.88477	1.90759	1.83042	2.22748	1.70842	2.63681	2.55517	1.64883	1.33403	2.48072	1.7461	1.73785	1.78208	1.93993	2.32574	2.80664	1.66055	1.7014	2.39246	1.88441	1.74024
54	E06	Ala-Val	1.50435	1.62996	Control	0.96	1	FALSE	1.50435	2.14032	1.37166	1.85113	2.04473	1.55885	1.47305	1.72777	1.29382	1.75299	2.11972	1.30484	0.92798	1.7782	1.40618	1.39176	1.33235	1.27758	1.93588	2.07999	1.20139	2.18916	1.72206	1.39728	1.84032
55	E07	Arg-Ala	1.62986	1.58996	Patient	0.88	0.99388	FALSE	1.62986	1.50863	1.37891	1.95066	1.47663	1.56613	1.51726	1.88693	1.3893	1.72103	1.54286	1.84502	0.90786	1.80551	1.19524	1.48735	1.34317	1.33095	1.92328	2.09492	1.76145	1.44138	1.8113	1.59914	1.67404
56	E08	Arg-Arg	2.05337	1.72054	Patient	0.64	0.99388	FALSE	2.05337	1.94477	1.56254	2.19548	0.74843	1.89727	1.89657	1.87631	1.51891	1.83095	1.16782	0.44043	1.21699	1.64724	1.37582	1.40051	1.58733	1.52091	2.08092	2.77092	2.18468	1.8085	2.19575	2.07102	2.353
57	E09	Arg-Asp	1.50753	1.59708	Control	0.88	0.99388	FALSE	1.50753	1.66568	1.48318	1.9408	1.07521	1.62806	1.98383	1.85	1.34225	1.70216	1.65882	0.63529	1.01311	1.49996	1.30597	1.25289	1.58339	1.3647	1.61772	2.29281	1.65767	1.46131	2.18845	1.93002	2.19659
58	E10	Arg-Gln	5.78027	2.50614	Patient	0.08	0.48	FALSE	5.78027	2.70628	2.17496	3.10042	1.55683	2.86987	2.4107	2.60629	2.03825	2.35091	2.22993	0.77671	1.96583	2.63463	2.56566	2.27478	2.32976	2.49544	2.39657	3.43071	2.86218	3.34913	3.20718	3.29187	2.52258
59	E11	Arg-Glu	2.01942	1.96904	Patient	1	1	FALSE	2.01942	2.56003	1.68427	2.2151	1.32062	1.86542	2.04951	2.08321	1.65566	1.5892	2.57309	0.93115	1.53806	2.15405	1.68852	1.65346	1.71446	1.77615	2.18017	2.63523	2.47696	1.8123	2.59378	2.25908	2.24753
60	E12	Arg-Ile	2.95492	1.89509	Patient	0.08	0.48	FALSE	2.95492	1.81974	1.65792	2.35312	1.42344	1.86518	2.0399	1.92221	1.73182	2.12298	2.50761	1.39451	1.51106	1.88737	1.68207	1.7402	1.79569	1.83864	1.82804	2.23416	2.0306	1.85739	2.20755	2.21872	1.81217
61	F01	Arg-Leu	1.56915	1.51644	Patient	0.96	1	FALSE	1.56915	1.67823	1.15989	1.87863	1.86126	1.47083	1.37185	1.88508	1.58315	1.79632	1.26959	1.4142	0.96821	1.69424	1.23286	1.22686	1.17197	1.53607	1.74744	1.91298	1.16929	1.74183	1.50885	1.10404	2.01096
62	F02	Arg-Lys	1.55883	1.68093	Control	0.96	1	FALSE	1.55883	1.50655	1.48378	2.18868	2.18831	1.56811	1.42858	1.81596	1.83478	1.96567	1.76057	1.67834	1.35049	1.74816	1.28949	1.49711	1.40038	1.41909	2.03449	2.55456	1.15849	1.45983	1.89348	1.36061	1.75673
63	F03	Arg-Met	3.05798	3.37851	Control	0.8	0.99388	FALSE	3.05798	4.54737	3.0987	4.15001	5.27875	3.43292	3.06227	3.80892	2.61253	3.76672	3.00287	2.97403	1.91693	2.95755	2.83317	3.13122	3.21566	2.62568	3.32987	5.31079	2.60712	3.2267	3.79008	2.96518	3.43916
64	F04	Arg-Phe	1.29834	1.59155	Control	0.4	0.91429	FALSE	1.29834	1.73297	1.41055	1.86784	2.04681	1.41525	1.38207	1.79088	1.47984	2.02498	1.80677	1.63593	1.02426	1.70471	0.9428	1.58759	1.32517	1.27439	1.94865	2.35825	1.16147	1.41056	1.74342	1.53629	1.58579
65	F05	Arg-Ser	1.68824	1.84287	Control	0.8	0.99388	FALSE	1.68824	2.00768	1.77121	2.271	2.39229	1.73835	1.54374	2.1027	1.45386	2.30349	2.11255	1.75167	1.07606	1.49919	1.49986	1.45933	1.56746	1.48754	2.34235	2.80007	1.20784	2.22175	1.89655	1.732	1.9903
66	F06	Arg-Trp	2.66141	1.53769	Patient	0.08	0.48	FALSE	2.66141	1.65589	1.55964	1.94066	2.04801	1.49698	1.44149	1.80615	1.28497	1.88474	1.95899	1.53775	0.78767	1.24696	1.20768	1.13276	1.37601	1.23738	1.8774	2.49985	1.05701	1.13842	1.81404	1.3926	1.52149
67	F07	Arg-Tyr	1.25441	1.50714	Control	0.56	0.99388	FALSE	1.25441	1.75212	1.25336	1.77219	1.81321	1.30646	1.24614	1.52237	1.29783	1.57778	2.04058	1.74459	1.04622	1.78956	1.13597	1.48935	1.11778	1.1843	1.79829	1.91496	1.2974	1.51184	1.56476	1.54379	1.45059
68	F08	Arg-Val	2.55902	2.33012	Patient	0.56	0.99388	FALSE	2.55902	2.23137	1.90654	3.0301	2.34821	2.25052	2.28077	2.58595	2.00022	2.43651	2.44802	3.28074	1.50203	2.0632	1.83706	1.80551	1.97966	1.92714	2.74365	3.35241	2.365	2.11771	2.80236	2.52148	2.10673
69	F09	Asn-Glu	2.13126	2.39353	Control	0.8	0.99388	FALSE	2.13126	2.39088	2.08283	3.08397	2.21362	2.20399	2.33925	2.86616	1.96378	2.86267	3.00299	1.46534	1.76367	2.36697	2.03195	1.97593	1.99441	1.91018	2.9206	3.30161	2.571	1.98988	3.0571	2.59619	2.48983
70	F10	Asn-Val	1.80947	1.54586	Patient	0.56	0.99388	FALSE	1.80947	1.75179	1.27973	1.95902	1.4228	1.48077	1.56034	1.82421	1.17637	1.75105	1.98911	1.17466	1.16007	1.42694	1.47978	1.28045	1.26767	1.19665	1.83087	2.06425	1.60526	1.61464	1.97528	1.45839	1.37057
71	F11	Asp-Ala	1.95255	2.02146	Control	1	1	FALSE	1.95255	2.5894	1.65502	2.63209	1.76265	1.88465	1.87243	2.22207	1.5649	2.23419	2.47655	1.4864	1.67216	2.03006	1.79499	1.67523	1.79354	1.62306	2.34523	2.52111	2.09444	1.87146	2.75192	1.96996	1.9916
72	F12	Asp-Asp	2.20069	1.45603	Patient	0.08	0.48	FALSE	2.20069	1.52625	1.15517	1.817	1.42647	1.36425	1.24095	1.63995	1.22829	1.67617	1.7985	1.87104	0.96717	1.16873	1.27485	1.22351	1.3649	1.23463	1.6349	1.7845	1.41425	1.42254	1.8042	1.59664	1.30974
73	G01	Asp-Glu	1.38479	1.90258	Control	0.16	0.66783	FALSE	1.38479	2.2516	1.6295	2.0756	2.28454	1.4941	1.93053	1.92333	1.6133	2.93017	1.69899	1.56647	1.84505	2.03328	1.59245	1.50636	1.48239	1.58913	2.03448	2.52117	1.36318	2.17566	1.72503	1.76329	2.63232
74	G02	Asp-Gln	7.3736	4.27439	Patient	0.16	0.66783	FALSE	7.3736	2.7081	3.39967	6.97766	8.0656	3.74379	3.44806	4.98187	3.42837	5.84085	4.26479	2.96207	3.55212	3.14806	3.48499	2.48656	4.422	4.06708	4.79116	6.11587	4.36018	3.61614	4.61591	3.5705	4.53389
75	G03	Asp-Gly	2.09015	2.72024	Control	0.32	0.85333	FALSE	2.09015	2.59456	2.68651	3.36468	3.6898	2.30856	2.30881	2.75919	2.87133	4.98719	2.66931	2.24145	1.45081	2.30274	2.22874	2.07356	2.15479	2.05673	3.52104	3.77334	2.11531	2.95394	2.75394	3.03215	2.38744
76	G04	Asp-Leu	3.00473	2.33375	Patient	0.32	0.85333	FALSE	3.00473	2.22994	2.62228	2.8137	3.04575	2.16369	1.91535	2.4777	1.91382	4.11726	2.24682	1.92683	1.51678	2.01572	2.10359	1.8126	1.85138	1.85473	2.82915	3.38125	1.94179	1.98156	2.6462	2.20522	2.39696
77	G05	Asp-Lys	1.7884	2.29947	Control	0.32	0.85333	FALSE	1.7884	2.13566	2.46508	2.81907	2.77717	2.07733	1.92799	2.60638	2.02582	3.90255	2.62437	1.92594	1.23433	1.9813	1.934	1.73631	1.9246	1.90131	2.84534	3.57529	1.76741	1.8893	2.60808	2.38216	2.1204
78	G06	Asp-Phe	1.00329	1.8285	Control	0.08	0.48	FALSE	1.00329	1.78709	1.73573	2.12544	2.03391	1.59374	1.48775	2.06722	1.55014	3.26596	1.95298	1.56212	1.10578	1.64087	1.43378	1.41407	1.4128	1.4379	2.27598	2.54823	1.56018	2.26439	2.07916	1.9076	1.64119
79	G07	Asp-Trp	2.99502	2.23543	Patient	0.24	0.79448	FALSE	2.99502	2.67313	2.11315	2.94243	2.49362	2.10603	1.94942	3.01953	1.95364	0.32842	2.70207	2.54443	1.64348	1.77264	1.90103	1.80278	1.85068	2.15864	2.90237	3.10859	2.39935	1.86911	2.64567	2.56615	2.20392
80	G08	Asp-Val	1.71668	1.6076	Patient	0.88	0.99388	FALSE	1.71668	1.42952	1.48301	2.01447	1.89555	1.54118	1.39146	1.81691	1.32937	0.38138	2.13048	1.91911	1.04707	1.46882	1.20914	1.3696	1.26688	1.30951	2.02224	2.27353	1.70405	2.13168	2.07863	1.88511	1.4836
81	G09	Glu-Ala	2.01775	2.2106	Control	0.72	0.99388	FALSE	2.01775	2.27124	1.98704	2.58751	2.45842	2.05886	1.7275	2.54303	1.67758	2.6601	3.06726	2.40084	1.3867	2.46847	1.72399	2.46293	1.71195	1.64303	2.71227	2.8846	2.33511	2.34559	2.84713	2.32883	0.76453
82	G10	Glu-Asp	2.49225	2.35446	Patient	0.72	0.99388	FALSE	2.49225	2.56561	2.24389	2.84405	2.06389	2.33122	1.86812	2.501	1.90273	3.84637	2.43928	2.07891	1.71598	2.02372	2.14822	1.76768	2.0058	1.79153	2.50635	3.27856	2.48649	2.1421	3.12267	2.58121	2.25156
83	G11	Glu-Glu	2.20488	1.61346	Patient	0.16	0.66783	FALSE	2.20488	2.10071	1.41873	1.96936	1.41816	1.43505	1.30767	1.77052	1.16951	2.24203	1.86959	1.15154	1.27414	1.58705	1.34648	1.39575	1.28957	1.53047	1.81424	2.04106	1.57559	1.56043	1.93086	1.91784	1.60666
84	G12	Glu-Gly	0.37684	1.50285	Control	0.08	0.48	FALSE	0.37684	1.98121	1.26265	1.85186	1.37372	1.33811	1.36588	1.6157	1.11455	3.26563	1.40922	1.81223	1.07521	0.93217	1.40689	1.10577	1.19982	1.23047	1.72287	1.7463	1.42535	1.40457	1.61167	1.85148	0.96515
85	H01	Glu-Ser	1.48332	1.67335	Control	0.88	0.99388	FALSE	1.48332	1.50722	1.46896	2.34529	2.24252	1.47041	1.46979	2.02065	1.49099	2.20857	1.86713	1.77545	1.14013	1.494	1.42004	1.39417	1.28495	1.365	1.66983	2.27181	1.05221	1.39089	1.59342	2.05054	2.16653
86	H02	Glu-Trp	2.10652	1.3648	Patient	0.08	0.48	FALSE	2.10652	1.50447	1.52534	1.96006	1.88075	1.12687	1.20661	1.46113	1.13934	1.63877	1.43849	1.34421	0.93652	1.44369	1.18471	1.0901	1.09554	1.21063	1.52554	1.70017	0.79445	1.04109	1.40648	1.32282	1.77751
87	H03	Glu-Tyr	1.77182	2.2615	Control	0.24	0.79448	FALSE	1.77182	1.7757	2.16156	2.77036	3.1976	1.79726	1.81957	2.4235	2.34763	2.84959	2.32836	1.84196	1.57675	3.06579	1.9674	1.78712	1.78044	1.89749	2.46986	3.12996	1.56482	2.93264	2.3718	2.40167	2.0172
88	H04	Glu-Val	1.17471	1.69447	Control	0.16	0.66783	FALSE	1.17471	1.52273	1.62568	2.08551	2.35555	1.51615	1.43416	1.9468	1.36144	2.00491	1.80575	1.30523	1.11457	2.01996	1.45658	1.25158	1.38604	1.37347	1.85883	2.49112	1.43403	2.16598	1.88458	1.71234	1.55423
89	H05	Gln-Glu	2.20032	2.60533	Control	0.56	0.99388	FALSE	2.20032	1.98216	2.45373	3.81829	3.44094	2.03948	2.25005	2.95878	1.97143	2.92816	2.6349	1.93605	2.32278	2.20299	2.07511	1.73908	3.06674	2.54407	2.4712	3.60364	2.48404	2.51888	3.29687	2.86983	2.91865
90	H06	Gln-Gln	7.09056	2.6272	Patient	0.08	0.48	FALSE	7.09056	2.27796	2.17	4.17501	2.63465	2.24975	2.22638	2.86074	2.01009	3.28113	2.95769	2.28458	1.87559	2.23908	2.39924	1.94028	2.88939	2.65465	2.54832	3.20242	2.49253	2.68478	3.27381	2.81181	2.91281
91	H07	Gln-Gly	3.38992	2.02728	Patient	0.16	0.66783	FALSE	3.38992	1.96566	1.58508	2.39158	2.14078	1.94935	1.81624	1.9053	1.49194	2.06826	1.9576	1.94527	1.49356	1.5698	2.21098	1.51054	1.86301	1.73486	2.17765	2.52623	1.65954	3.41865	2.52395	2.62448	2.12438
92	H08	Gly-Ala	1.81949	1.57893	Patient	0.72	0.99388	FALSE	1.81949	1.96074	1.51191	1.9259	1.80409	0.23764	1.5139	1.72193	1.14665	1.89717	1.99504	1.62912	0.93895	1.99202	1.33833	1.31137	1.10811	1.38105	1.72102	1.83922	1.31156	2.04207	2.00081	1.81487	1.75097
93	H09	Gly-Arg	1.36003	1.07821	Patient	0.4	0.91429	FALSE	1.36003	1.09355	0.97214	1.3952	0.91024	0.92512	1.04808	1.43831	0.83562	1.1747	1.13758	0.78788	0.88439	0.94988	1.09159	0.91937	0.85777	0.9194	1.38159	1.34039	1.00467	0.89571	1.42127	1.31622	1.17632
94	H10	Gly-Asn	1.49637	1.20786	Patient	0.32	0.85333	FALSE	1.49637	1.15656	0.99701	1.48384	1.49032	1.08166	1.219	1.5573	0.83487	1.31576	1.27904	1.11641	0.83775	0.8829	1.23937	0.92477	0.88601	0.93204	1.45423	1.51975	1.1154	1.60173	1.49009	1.38726	1.1855
95	H11	Gly-Asp	1.77863	1.61779	Patient	0.56	0.99388	FALSE	1.77863	1.55779	1.31422	2.33556	1.40395	1.4594	1.53523	1.75324	1.32215	2.32787	1.67035	1.53837	1.17646	1.4675	1.45647	1.7058	1.31725	1.34631	1.82105	1.91046	1.43136	1.43515	1.99173	2.01569	1.53369
96	H12	D-(+)-Glucose	6.96635	4.55548	Patient	0.16	0.66783	FALSE	6.96635	4.54942	4.84461	6.47902	3.59975	5.31438	4.46088	4.57968	5.03054	3.47767	2.24063	2.67696	4.8254	7.3865	5.45887	5.3406	3.90299	5.53905	3.60328	4.75766	3.4571	4.63188	2.85532	5.43691	4.88247

## Sheet: PM-M3
	Well	Compound	Mean Patient	Mean Control	Higher Mean	Unadjusted p-value	Adjusted p-value	p < 0.05 (Adjusted)	Patient 1 (Dup)	Control 3	Control 6	Control 9	Control 12	Control 13	Control 14	Control 17	Control 25	Control 26	Control 27	Control 28	Control 30	Control 31	Control 32	Control 33	Control 35	Control 37	Control 41	Control 43	Control 44	Control 45	Control 46	Control 48	Control 49
1	A01	NegativeControl	1.95799	2.02719	Control	0.96	0.97011	FALSE	1.95799	2.85455	2.01792	2.3965	2.4428	2.38101	1.66629	2.22839	2.38507	2.82337	2.31499	1.97335	1.51066	1.09333	1.89317	1.64821	1.5698	1.57028	1.93888	2.34197	1.62094	2.54367	1.62811	2.02561	1.78363
2	A02	NegativeControl	1.73084	1.97046	Control	0.56	0.79059	FALSE	1.73084	1.73792	1.78263	2.33282	2.72152	2.37581	1.64448	2.55716	2.0981	2.36845	2.52579	1.84952	1.45461	0.99098	2.07165	1.54868	1.76328	1.47729	2.16075	2.41854	1.60114	1.8308	1.88115	1.85863	2.23945
3	A03	NegativeControl	1.50201	1.7808	Control	0.4	0.65085	FALSE	1.50201	1.552	1.62545	2.0753	2.39257	2.03506	1.50727	1.9546	2.08587	2.18377	2.59577	1.80734	1.53769	0.92512	1.6079	1.13629	1.33643	1.5834	2.04497	2.18042	1.36153	1.70882	1.64957	1.59773	2.25424
4	A04	Gly-Gly	1.69819	2.022	Control	0.48	0.69818	FALSE	1.69819	1.78854	1.99443	2.45164	2.68381	2.45091	1.89531	2.22276	1.91192	2.31889	2.57998	1.83379	1.89184	1.08309	1.97492	1.64093	1.56565	1.65885	2.41845	2.65508	1.64761	1.93603	1.99132	2.0118	1.92044
5	A05	Gly-His	1.24797	1.68135	Control	0.32	0.62694	FALSE	1.24797	1.51506	1.60252	2.14525	2.15934	1.89365	1.65814	1.88125	1.54702	2.09223	2.12375	1.50213	1.17339	0.82892	1.6578	1.21985	1.36147	1.36719	2.12794	2.10155	1.33496	1.94676	1.68335	1.74109	1.68782
6	A06	Gly-Ile	1.49745	1.78812	Control	0.48	0.69818	FALSE	1.49745	1.56401	1.5814	2.28314	2.16577	1.86515	1.54196	1.99454	2.18703	2.29242	2.04713	1.53216	1.49339	0.87249	1.79578	1.43003	1.48336	1.93386	2.07028	2.31108	1.48609	1.7188	1.66863	1.70986	1.88651
7	A07	Gly-Leu	2.61698	2.25212	Patient	0.64	0.8192	FALSE	2.61698	1.73538	2.12238	2.94161	2.78036	2.75109	1.96284	2.40049	2.67163	2.74237	2.55072	3.03487	1.79819	1.14249	2.13035	2.05804	1.67528	1.8424	2.57292	2.65645	2.02192	1.83327	2.14628	2.07102	2.40864
8	A08	Gly-Lys	1.1549	1.47163	Control	0.4	0.65085	FALSE	1.1549	1.87562	1.53718	1.89441	1.62042	1.64293	1.18691	1.45117	1.57108	1.89381	1.81542	2.11621	1.04929	0.52179	1.22819	1.25668	1.0552	1.13124	1.66162	1.58947	1.66862	1.53333	1.37696	1.31236	1.32918
9	A09	Gly-Met	1.99732	1.80771	Patient	0.72	0.88615	FALSE	1.99732	1.61815	1.64285	2.13568	2.11116	1.48672	1.71975	2.09668	2.20229	2.17703	2.4762	1.95403	1.66873	1.00984	1.59095	1.23893	1.47399	1.5473	2.02085	2.06347	1.83486	1.89231	1.95169	1.77315	1.69847
10	A10	Gly-Phe	1.42649	1.73496	Control	0.48	0.69818	FALSE	1.42649	1.53376	1.42683	2.1527	2.07221	1.08724	1.61869	2.02288	2.23272	2.06912	2.47231	2.12991	1.68548	0.8239	1.72274	1.3693	1.32125	1.3767	1.83834	2.00572	1.90402	1.66145	1.9614	1.65398	1.49648
11	A11	Gly-Pro	1.64101	1.56415	Patient	0.88	0.96	FALSE	1.64101	1.4105	1.77783	1.93927	1.7175	1.07703	1.41371	1.70619	1.90878	1.76003	1.92896	1.86238	1.43234	0.98049	1.4894	1.31139	1.23804	1.30836	1.62267	1.78698	1.62307	1.62687	1.67739	1.48168	1.45868
12	A12	Gly-Ser	1.44686	1.73801	Control	0.32	0.62694	FALSE	1.44686	2.44339	1.54807	2.09157	1.85904	0.96177	1.53051	1.9182	1.44956	1.89101	2.08602	2.34437	1.55495	0.86033	1.49565	1.60986	1.41046	1.79785	2.06159	1.8811	1.85336	1.58036	1.53501	1.57558	2.37273
13	B01	Gly-Thr	1.41863	1.53509	Control	0.88	0.96	FALSE	1.41863	1.95423	1.24089	1.84181	2.24579	1.89088	1.63187	1.95387	1.82555	1.56776	1.52933	1.82082	1.19516	0.83775	1.55271	1.29492	1.435	1.31742	1.25688	1.70407	1.11386	1.36802	1.16606	1.29249	1.8051
14	B02	Gly-Trp	3.03589	1.78357	Patient	0.08	0.54857	FALSE	3.03589	1.52045	1.80459	2.3905	2.41207	1.84524	1.56996	2.07381	1.64147	2.03249	2.09014	1.79922	1.37484	1.38201	2.37552	1.9114	1.3878	1.58476	2.01944	2.22016	1.54609	1.64326	1.64347	0.76793	1.7691
15	B03	Gly-Tyr	2.2666	1.92683	Patient	0.64	0.8192	FALSE	2.2666	1.53237	2.08913	2.46451	2.69408	2.04851	1.77023	2.30102	1.7401	2.42871	2.36664	2.0184	1.49919	1.0999	2.24623	1.75009	1.53613	1.69147	2.28632	2.65484	1.24025	1.6855	1.78612	1.2949	2.01927
16	B04	Gly-Val	1.97801	2.14957	Control	0.8	0.96	FALSE	1.97801	2.01769	2.35178	2.73337	2.95886	2.24218	2.01696	2.3826	1.90235	2.91948	3.25755	2.28532	1.60867	1.27541	2.2014	1.71815	1.72989	1.74552	2.51422	2.89828	1.81237	1.89777	2.04463	0.93964	2.13553
17	B05	His-Ala	1.57144	2.15764	Control	0.24	0.54857	FALSE	1.57144	2.00205	2.402	2.67355	3.17241	2.31713	2.01934	2.43386	1.98372	2.64116	2.68822	2.71224	1.69778	1.24513	2.21993	1.56101	1.66477	1.65259	2.53812	2.69828	1.78983	1.89542	2.13252	1.66521	1.97713
18	B06	His-Asp	1.68346	2.37711	Control	0.16	0.54857	FALSE	1.68346	2.06987	2.38198	2.8272	3.28972	2.32992	2.07034	2.62186	2.7579	2.95554	2.39166	2.98269	1.76901	1.17755	2.42115	1.83269	1.93978	1.87389	2.9114	3.33613	2.19042	2.08457	2.40879	2.1801	2.24637
19	B07	His-Glu	1.07445	1.91692	Control	0.16	0.54857	FALSE	1.07445	1.52616	1.69573	2.39553	2.3749	1.78447	1.54037	2.08961	2.32687	2.56019	2.06817	2.5669	1.48832	0.96192	1.86638	1.69926	1.53027	1.52887	2.20253	2.39456	1.96964	1.5515	1.92567	1.72607	2.23218
20	B08	His-Gly	1.88925	2.39443	Control	0.32	0.62694	FALSE	1.88925	1.85734	2.11595	2.97124	2.56679	2.27194	2.10473	2.54279	2.90944	3.20871	2.9482	2.56511	1.90019	1.29648	2.09093	2.30415	1.88882	2.08478	2.751	2.69456	2.91621	2.18212	2.6371	2.29524	2.36243
21	B09	His-His	2.32672	2.7024	Control	0.48	0.69818	FALSE	2.32672	2.20978	2.54908	3.36817	3.00283	1.84064	2.6079	3.07606	2.52036	2.93051	3.14056	2.85888	2.49446	1.71322	2.55096	2.09671	2.37032	2.28406	3.09685	3.70221	3.09574	2.68149	3.28105	2.56858	2.81711
22	B10	His-Leu	2.32606	1.85192	Patient	0.24	0.54857	FALSE	2.32606	1.55301	1.7827	2.33102	2.06624	1.10578	1.82534	2.1752	1.61632	1.84209	2.32554	2.07161	1.71201	1.09795	1.89779	1.55734	1.48544	1.49371	2.22581	2.24432	2.06062	1.82339	2.35953	1.83964	1.95361
23	B11	His-Lys	1.83185	1.88736	Control	0.96	0.97011	FALSE	1.83185	1.61743	1.78081	2.26904	2.06615	1.06912	1.7615	2.1133	2.04324	2.36899	2.28056	2.50161	1.70794	0.83631	1.88945	1.67503	1.52698	1.55254	2.57522	2.22518	1.96917	1.89475	2.10787	1.81997	1.64444
24	B12	His-Met	2.84166	2.37695	Patient	0.48	0.69818	FALSE	2.84166	2.21665	2.09237	3.04015	2.89399	1.30615	2.53806	2.84941	2.70423	2.74482	3.12022	2.88671	2.15795	1.4442	2.26047	2.35083	2.01009	2.11976	2.3952	2.26357	2.61204	2.44354	2.50693	2.18733	1.90223
25	C01	His-Pro	1.51165	1.85606	Control	0.24	0.54857	FALSE	1.51165	1.60741	1.6315	2.56547	2.38795	2.00467	1.72089	2.17117	2.15791	2.42438	2.05954	1.9855	1.53291	1.02404	2.01945	1.47784	1.5626	1.6814	1.62148	2.32477	1.68517	2.08374	1.57417	1.64959	1.59191
26	C02	His-Ser	1.23081	1.40791	Control	0.72	0.88615	FALSE	1.23081	1.77804	1.41588	1.70939	1.81264	1.6366	1.28818	1.86581	1.26407	1.76614	1.64911	1.64373	1.00622	0.745	1.43796	0.92475	1.18831	1.17321	1.61984	1.72732	1.16199	1.17749	1.34121	1.13675	1.32028
27	C03	His-Trp	1.85935	1.52019	Patient	0.24	0.54857	FALSE	1.85935	1.26834	1.69095	1.96369	1.85898	1.55864	1.45447	1.73891	1.38189	1.79298	1.84258	1.5926	1.03862	0.90248	1.93978	1.37424	1.13216	1.32423	1.66431	1.76759	1.39353	1.35371	1.58296	1.35081	1.51616
28	C04	His-Tyr	3.26915	2.41781	Patient	0.4	0.65085	FALSE	3.26915	2.13702	3.37031	2.47254	3.20528	1.81157	1.65824	2.37118	1.79505	2.65384	1.74144	2.36186	1.36195	1.30908	3.55763	1.55301	2.50815	2.39279	4.14595	3.76996	2.13395	1.72915	3.14519	2.72599	2.11642
29	C05	His-Val	1.20118	1.86758	Control	0.16	0.54857	FALSE	1.20118	1.77131	2.01208	2.38076	2.47317	1.74806	1.71905	2.14474	1.61306	2.1571	2.30861	2.33045	1.23784	0.98964	1.98215	1.26207	1.46534	1.41127	2.0162	2.54484	1.66105	2.2945	1.82399	1.6996	1.77508
30	C06	Ile-Ala	1.27873	1.63064	Control	0.4	0.65085	FALSE	1.27873	2.20409	1.46455	1.86843	1.98882	1.66104	1.37862	1.66106	1.47518	2.42702	1.61912	2.43328	1.5649	0.85361	1.53667	1.23361	1.26656	1.48006	1.74576	1.89718	1.43865	1.58655	1.44597	1.23493	1.66964
31	C07	Ile-Arg	3.50653	2.53248	Patient	0.08	0.54857	FALSE	3.50653	2.05951	2.03844	3.21712	2.89428	2.50796	2.30663	2.93511	3.11346	3.16684	2.61571	2.76742	2.12003	1.39449	2.38717	2.2889	2.00448	2.16497	2.82261	3.07863	2.69813	2.87331	2.50234	2.30331	2.51869
32	C08	Ile-Asn	1.81097	2.19956	Control	0.32	0.62694	FALSE	1.81097	1.96578	1.88362	2.70331	2.30805	2.17398	2.06178	2.45947	1.7509	3.11128	2.97655	2.28791	2.03286	1.27193	1.86615	1.96648	1.815	1.7549	2.3638	2.60146	2.49092	2.01076	2.21228	1.9357	2.78448
33	C09	Ile-Gln	5.88911	2.23986	Patient	0.08	0.54857	FALSE	5.88911	3.0472	1.66644	2.74523	2.01725	1.4399	1.80111	2.20886	2.00233	2.43473	2.67246	2.22274	1.96799	1.43937	1.98598	1.22196	2.34138	2.36922	2.1284	2.60578	2.30414	3.86859	2.31319	2.06405	2.88839
34	C10	Ile-Gly	1.97372	2.32865	Control	0.64	0.8192	FALSE	1.97372	3.22265	2.12461	2.7445	2.52769	1.73981	2.04595	2.55831	1.93291	3.19863	3.04338	3.05293	2.65555	1.23946	2.12333	1.92224	1.72843	1.83855	2.47878	2.67784	2.33067	2.17948	2.67943	1.72757	2.11496
35	C11	Ile-His	1.64917	2.10478	Control	0.32	0.62694	FALSE	1.64917	1.88036	2.01855	2.88734	2.3703	1.46344	2.01993	2.45758	1.93638	2.28062	2.60295	2.53831	1.93288	1.28475	2.05911	1.70894	1.73848	1.66435	2.53449	2.60197	2.33719	2.24954	2.39183	1.57551	1.97989
36	C12	Ile-Ile	2.21935	1.69728	Patient	0.16	0.54857	FALSE	2.21935	1.48379	1.62588	2.18421	1.90129	0.70631	1.62087	1.94666	1.61739	1.93326	2.06055	2.34409	2.01265	0.9745	1.6381	1.56298	1.46538	1.55767	1.80443	1.84317	1.71246	1.72723	1.84868	1.26751	1.89556
37	D01	Ile-Leu	3.03377	1.6078	Patient	0.08	0.54857	FALSE	3.03377	1.31715	1.7504	2.01923	2.0071	1.85853	1.46643	2.10141	1.7769	2.34887	1.7453	1.69047	1.24014	0.81269	1.69095	1.34554	1.43879	1.31721	1.37076	1.94446	1.35582	1.6365	1.28294	1.19929	1.8703
38	D02	Ile-Met	2.25793	2.46953	Control	0.64	0.8192	FALSE	2.25793	2.3418	2.37595	3.4817	3.13094	2.66988	2.30733	2.79367	2.18592	3.32007	2.65531	2.92744	1.87969	1.403	2.7948	2.54939	1.85426	1.87322	2.37261	2.88476	2.11079	2.47287	2.43695	1.91641	2.52991
39	D03	Ile-Phe	1.19647	1.64959	Control	0.16	0.54857	FALSE	1.19647	2.23321	1.5068	2.0429	2.05741	1.72184	1.58919	1.76133	1.44613	1.96391	1.59393	1.59387	1.35923	0.78519	1.60057	1.37442	1.27942	1.32197	1.98943	2.27892	1.58565	1.60464	1.81179	1.54851	1.53984
40	D04	Ile-Pro	1.39711	1.66089	Control	0.4	0.65085	FALSE	1.39711	2.14793	1.48009	2.02692	2.02853	1.57278	1.62486	1.81396	1.78259	2.08473	2.01567	1.80506	1.44129	0.84511	1.65459	1.24468	1.42736	1.29119	1.84097	2.25568	1.33859	1.43614	1.67432	1.44699	1.58131
41	D05	Ile-Ser	1.35817	1.46508	Control	0.8	0.96	FALSE	1.35817	1.91903	1.35291	1.78367	1.84829	1.40526	1.29962	1.51441	1.19658	1.8968	1.67118	1.71342	1.44548	0.67393	1.4964	1.19722	1.03972	1.17719	1.46704	1.93193	1.2169	1.7178	1.44538	1.25479	1.49685
42	D06	Ile-Trp	4.41771	2.66092	Patient	0.08	0.54857	FALSE	4.41771	2.65554	2.36748	3.50971	3.19688	2.56304	2.33284	2.93256	2.25231	3.35442	3.11655	3.54331	1.79437	1.67889	3.04406	2.55455	2.03713	2.31534	2.99983	3.27022	2.47071	2.42401	2.62763	2.05531	2.76536
43	D07	Ile-Tyr	2.17789	2.1499	Patient	1	1	FALSE	2.17789	1.94059	1.87846	2.66947	2.64833	2.1933	1.88155	2.28916	1.78875	2.80102	2.6244	2.35649	1.49946	1.18607	2.28239	1.92938	1.72203	1.7418	2.41865	2.83635	2.17667	1.9894	2.29042	1.40431	3.04904
44	D08	Ile-Val	1.41856	1.76528	Control	0.32	0.62694	FALSE	1.41856	2.37047	1.51612	2.04603	1.81992	1.8754	1.59798	2.02599	1.42764	2.09307	2.39037	1.90728	1.39176	0.88488	1.54944	1.69853	1.52048	1.38766	1.94066	2.28345	1.93228	1.62895	1.86664	1.47999	1.73165
45	D09	Leu-Ala	2.603	2.12747	Patient	0.24	0.54857	FALSE	2.603	2.30778	1.96206	2.3524	2.43984	2.16625	1.9667	2.39054	1.73804	2.48578	3.08745	2.66045	1.73684	1.17487	1.95869	2.13865	1.44712	1.62973	2.51673	2.57799	2.24769	1.80767	2.32676	1.52611	2.41305
46	D10	Leu-Arg	2.83411	2.08159	Patient	0.16	0.54857	FALSE	2.83411	2.09871	1.8935	2.77833	2.04661	1.67203	2.20888	2.63524	1.91776	2.26976	2.68531	2.18164	1.63606	1.35601	2.08299	2.38368	1.62814	1.80413	2.42914	2.86548	0.57955	2.40809	2.44312	1.91565	2.03838
47	D11	Leu-Asn	2.63875	1.73909	Patient	0.08	0.54857	FALSE	2.63875	1.62227	1.50695	1.88372	2.08067	1.73607	1.5524	1.87148	1.40103	2.46372	2.22922	2.15705	1.4291	1.0305	1.62852	1.57346	1.20728	1.2706	1.96323	1.99983	1.88179	1.69108	1.88649	1.57116	2.10058
48	D12	Leu-Asp	2.99222	2.12716	Patient	0.08	0.54857	FALSE	2.99222	1.9249	2.02468	2.69122	2.42535	1.47662	1.96898	2.45199	1.9476	1.89815	2.71451	2.81192	1.87006	1.11749	2.21615	2.04308	1.75894	1.98942	2.42595	2.25502	2.25204	2.19584	2.39471	2.12115	2.07617
49	E01	Leu-Glu	3.35063	1.88765	Patient	0.08	0.54857	FALSE	3.35063	2.49025	1.85658	2.49216	1.81458	2.10994	1.64226	2.35062	1.83398	2.88411	1.95449	2.01242	1.54883	1.05934	1.98536	1.66591	1.71831	1.60172	1.8065	2.24274	1.50276	1.87737	1.58062	1.43365	1.83903
50	E02	Leu-Gly	2.65077	2.07454	Patient	0.24	0.54857	FALSE	2.65077	2.88574	2.08081	2.72124	2.60043	2.24803	1.88441	2.33207	2.42863	2.65028	2.34154	2.03173	1.53411	0.94029	2.31056	1.80483	1.32935	1.52702	2.32678	2.54106	1.83848	1.89127	1.9452	1.66192	1.93325
51	E03	Leu-His	2.00095	1.86766	Patient	0.96	0.97011	FALSE	2.00095	2.40528	1.89166	2.01622	2.2822	1.86458	1.82667	2.00822	1.63935	2.35197	2.04204	2.07112	1.62958	0.96032	2.08217	1.44498	1.34425	1.35174	2.05743	2.52827	1.73079	1.5977	1.87656	1.67064	2.15
52	E04	Leu-Ile	3.81378	2.72905	Patient	0.08	0.54857	FALSE	3.81378	2.45134	2.69981	3.26466	3.29004	2.54063	3.10805	3.00363	2.42547	3.69669	3.40074	2.80138	1.95691	1.53371	2.88179	2.24975	2.10453	2.06985	3.04318	3.77141	2.56434	2.76767	2.74044	2.48892	2.64234
53	E05	Leu-Leu	1.8067	1.75125	Patient	0.96	0.97011	FALSE	1.8067	2.19041	1.65677	1.89604	2.0218	1.39909	1.51226	2.01106	1.44918	2.40111	2.50686	2.06403	1.28006	1.00095	1.68063	1.4459	1.17469	1.23814	1.9072	2.25606	1.61847	2.19718	1.82869	1.58086	1.71259
54	E06	Leu-Met	2.01921	1.79453	Patient	0.64	0.8192	FALSE	2.01921	1.65697	1.60284	2.09891	2.1964	1.67628	1.68376	1.84059	1.54444	2.48119	1.9927	2.31548	1.39692	0.94773	1.75154	1.62054	1.35372	1.37428	2.05517	2.37155	1.78501	2.15734	1.87163	1.66738	1.62644
55	E07	Leu-Phe	2.01202	2.19525	Control	0.64	0.8192	FALSE	2.01202	2.03918	2.02187	2.63434	2.72028	2.07692	1.97468	2.45765	2.03695	2.7728	2.75916	2.7689	1.68106	1.07917	1.85876	1.89825	1.66916	1.65607	2.66416	2.69846	2.21476	2.19322	2.5277	2.25352	2.02884
56	E08	Leu-Pro	1.92399	1.84782	Patient	0.88	0.96	FALSE	1.92399	1.63204	1.75845	2.18252	1.97647	1.46632	1.67674	2.10695	1.56472	2.22851	2.49578	2.76013	1.35733	1.00789	1.57447	1.58575	1.63529	1.46921	2.24534	2.40288	1.92793	1.90935	2.0296	1.75008	1.60395
57	E09	Leu-Ser	2.45735	1.76274	Patient	0.16	0.54857	FALSE	2.45735	2.3097	1.5846	1.92003	2.10556	1.42441	1.48507	1.92599	1.40763	2.22974	2.7446	2.2777	1.80022	0.95547	1.60019	1.56397	1.12113	1.28265	1.97239	2.2191	1.90642	1.48975	1.88391	1.528	1.56764
58	E10	Leu-Trp	3.38753	2.5733	Patient	0.08	0.54857	FALSE	3.38753	2.38104	2.32117	3.11273	2.76624	1.84174	2.46072	3.09858	2.26745	3.02052	3.31757	2.98833	1.87976	2.035	2.49623	2.71638	1.99713	2.24803	2.35271	3.18041	2.91804	2.671	3.00285	2.37378	2.31178
59	E11	Leu-Tyr	2.65416	2.30259	Patient	0.4	0.65085	FALSE	2.65416	2.43435	2.19611	2.58331	2.75163	1.83658	2.05539	2.37911	2.14235	2.9218	2.79478	2.85449	1.85142	1.37858	2.02212	2.29277	1.75431	2.03426	2.55139	2.58218	2.56061	2.39039	2.54989	2.21379	2.13046
60	E12	Leu-Val	2.39121	1.87321	Patient	0.24	0.54857	FALSE	2.39121	1.55489	1.62509	2.26128	2.30947	1.02784	1.8262	2.0715	1.65548	2.38723	2.41728	2.56276	1.67603	0.98663	1.70214	1.94385	1.58598	1.65924	2.17207	2.01833	1.98835	1.99029	2.08345	1.85868	1.593
61	F01	Lys-Ala	1.32517	1.50968	Control	0.64	0.8192	FALSE	1.32517	1.81657	1.0549	1.94541	1.47892	1.60128	1.28152	1.59787	1.75582	2.36394	1.49825	1.57721	1.177	0.77311	1.85708	1.39814	1.08249	1.57604	1.87286	1.59559	1.21149	1.44263	1.42591	1.32117	1.52713
62	F02	Lys-Arg	3.09549	2.41811	Patient	0.4	0.65085	FALSE	3.09549	1.95329	2.74413	2.81082	2.6883	1.83724	2.02544	2.62208	2.241	2.88021	1.98389	2.50457	1.74517	1.02151	3.18009	1.83493	1.99139	2.40661	3.26281	3.41331	2.09424	2.24039	3.24178	2.65713	2.65438
63	F03	Lys-Asp	1.8698	2.5705	Control	0.24	0.54857	FALSE	1.8698	2.28878	2.57404	3.14633	3.25984	2.35502	2.22658	2.97993	2.41506	3.21855	2.75878	2.80311	1.7432	1.38242	2.86106	2.3954	1.94265	2.25575	2.59832	3.48999	2.39633	2.39716	2.83043	2.59417	2.77915
64	F04	Lys-Glu	1.23805	2.12422	Control	0.16	0.54857	FALSE	1.23805	2.02582	2.00946	2.51659	2.5186	1.8802	2.02049	2.46103	2.58236	2.59107	2.92005	2.5192	1.4055	1.13526	2.14444	1.83061	1.62532	1.70856	2.13227	3.05566	1.70861	2.07315	2.16669	1.97628	1.97413
65	F05	Lys-Gly	2.01213	2.67637	Control	0.24	0.54857	FALSE	2.01213	2.37363	2.77573	3.27999	3.26187	2.41654	2.4927	2.35124	2.41024	3.24234	3.20045	2.98471	1.8398	1.34879	2.72433	2.2627	2.06299	2.33264	2.86731	3.70211	2.47101	3.38255	3.02862	2.68421	2.73628
66	F06	Lys-Ile	3.83115	2.81411	Patient	0.24	0.54857	FALSE	3.83115	2.53252	2.57361	3.32833	3.14233	2.67614	2.64039	3.07761	2.51104	4.02984	3.14566	2.61002	2.1352	1.62583	2.93772	2.4731	2.12738	2.4303	3.16188	3.98923	2.6489	3.1495	3.10912	2.79542	2.68758
67	F07	Lys-Leu	1.88121	1.61814	Patient	0.56	0.79059	FALSE	1.88121	1.93326	1.4129	1.81892	1.76512	1.35182	1.44541	1.85073	1.39875	2.23124	1.73405	2.02213	1.10068	0.93377	1.46188	1.25397	1.40346	1.36445	1.68136	2.01637	1.48055	2.02652	1.59125	1.41605	2.14079
68	F08	Lys-Lys	1.48089	1.82689	Control	0.24	0.54857	FALSE	1.48089	1.64284	1.55529	2.10504	1.99771	1.64142	1.70477	2.07794	1.62134	2.36286	2.92884	2.42442	1.28881	0.95035	1.74727	1.55735	1.51069	1.57528	2.13209	2.08958	1.78127	1.67078	1.97718	1.86513	1.63713
69	F09	Lys-Met	3.41867	3.38538	Patient	0.88	0.96	FALSE	3.41867	3.49595	2.85505	3.70895	3.9893	3.49103	3.22758	3.80951	2.9909	3.93624	4.13129	4.0752	2.36934	1.87005	3.22093	3.46439	2.42544	2.80656	3.74499	4.43242	3.51516	3.04844	3.69286	3.61599	3.3315
70	F10	Lys-Phe	1.87306	2.49428	Control	0.24	0.54857	FALSE	1.87306	2.02492	2.37235	2.76776	2.68844	2.16701	2.30044	2.81842	2.79212	2.93721	2.97765	3.22125	1.95459	1.20964	2.37896	2.31943	1.78589	2.13361	3.2135	3.27069	2.40862	2.00876	2.94354	2.85013	2.31778
71	F11	Lys-Pro	2.60491	2.564	Patient	0.96	0.97011	FALSE	2.60491	2.01411	2.05036	2.54933	2.9102	2.38031	2.04992	2.73568	2.66026	3.15792	3.15126	3.33801	2.12074	1.4256	2.40437	2.44192	2.25552	2.85786	2.71911	2.94687	2.66016	2.88455	2.67659	2.66536	2.47988
72	F12	Lys-Ser	1.83916	1.8374	Patient	0.88	0.96	FALSE	1.83916	1.35155	1.53501	2.16269	2.1361	1.53467	1.77306	2.0699	1.71991	2.43719	2.25719	2.66682	1.51975	1.18368	1.86483	1.73146	1.49988	1.69389	2.19848	1.95238	1.82661	1.67875	1.96671	1.63246	1.70453
73	G01	Lys-Thr	2.75983	1.51124	Patient	0.08	0.54857	FALSE	2.75983	1.91712	1.17047	1.77546	1.77545	1.33137	1.18	1.6142	1.77524	2.09598	1.38137	1.60343	1.15127	0.7579	1.61646	1.37483	1.21869	1.55963	1.50996	1.86386	1.34639	1.8453	1.35919	1.06546	1.9808
74	G02	Lys-Trp	1.89593	2.57974	Control	0.24	0.54857	FALSE	1.89593	2.28652	2.10196	3.25622	3.3482	2.41464	1.6776	3.01302	2.38549	3.23936	2.54546	2.75733	2.1711	2.09522	3.16088	2.65168	2.02962	2.36014	3.02136	3.38468	2.55548	2.53545	2.78545	1.44198	2.69487
75	G03	Lys-Tyr	4.01888	3.37504	Patient	0.48	0.69818	FALSE	4.01888	2.6809	3.34066	4.01859	3.96909	2.80403	2.95557	3.86988	3.15938	4.19674	2.27516	3.43357	2.18626	1.84187	4.46729	2.90374	3.21717	3.33808	4.21823	4.5776	3.12893	2.90565	4.30944	3.93401	3.26907
76	G04	Lys-Val	1.66151	2.68414	Control	0.16	0.54857	FALSE	1.66151	2.50085	2.59625	3.05884	3.38574	2.38332	2.99008	2.86944	2.41765	3.16588	2.82369	2.84775	1.80165	1.46349	2.67753	2.37503	2.14303	2.17599	2.88302	3.58938	2.47623	3.30975	2.61894	2.18051	3.68528
77	G05	Met-Arg	3.87224	4.16869	Control	0.96	0.97011	FALSE	3.87224	3.31791	3.79916	5.09976	5.43425	3.7896	4.06327	4.85281	3.7239	5.66879	5.71821	4.36123	2.98632	2.37251	4.5702	3.93649	3.13547	4.05324	4.34831	5.40392	3.83391	3.74695	4.2735	3.82808	3.73087
78	G06	Met-Asp	1.79058	2.50222	Control	0.24	0.54857	FALSE	1.79058	2.06082	2.36378	3.03542	3.25806	2.70321	2.35799	2.72845	2.13384	3.29219	2.56265	2.37122	1.78424	1.21859	2.5509	2.33386	2.01724	2.34594	2.62939	3.41913	2.39821	3.09416	2.64352	2.61457	2.13576
79	G07	Met-Gln	8.52695	4.75999	Patient	0.08	0.54857	FALSE	8.52695	4.19278	3.65483	6.28345	5.55591	3.99385	4.58918	5.14757	4.30892	4.9008	5.00145	5.12253	4.23705	2.69296	5.75653	5.27212	4.87423	4.77247	4.34367	6.19701	4.56823	5.56724	4.9381	3.8884	4.38051
80	G08	Met-Glu	2.33815	2.83351	Control	0.4	0.65085	FALSE	2.33815	2.18519	2.3053	3.71515	3.52025	2.62273	3.43959	3.24583	2.50613	3.24025	3.33689	3.77629	2.55487	1.47261	2.46482	2.71783	2.2432	2.45151	2.80441	3.81206	2.73358	2.53777	2.85078	3.05172	2.41538
81	G09	Met-Gly	2.33718	2.34514	Control	0.88	0.96	FALSE	2.33718	2.0099	1.99858	2.54868	3.13302	2.39165	2.23834	2.59719	2.35805	2.68895	2.69884	2.88594	2.45959	1.25926	2.15613	2.43654	1.78136	2.0114	2.40519	2.88043	2.30825	1.92697	2.37995	2.40616	2.32308
82	G10	Met-His	3.75686	3.56628	Patient	0.72	0.88615	FALSE	3.75686	3.08001	3.14153	4.63758	4.87894	3.5634	3.32196	4.11748	2.92059	3.7432	4.12734	3.99035	3.2381	1.9234	3.50342	3.27078	3.16791	2.99266	4.47985	4.3015	3.51818	2.91233	3.77417	3.63668	3.34926
83	G11	Met-Ile	3.36397	2.83162	Patient	0.4	0.65085	FALSE	3.36397	3.19229	2.28672	3.13277	3.55712	3.06216	2.48573	2.92922	2.736	3.36589	3.5607	3.47628	2.18828	1.5753	2.60874	3.11589	2.25356	2.40912	2.79181	3.29303	2.75251	2.73618	2.82705	2.93256	2.69009
84	G12	Met-Leu	2.32886	2.37165	Control	0.88	0.96	FALSE	2.32886	1.76923	1.74877	2.6915	2.97114	2.25559	2.19833	2.74471	2.10951	2.8795	2.86242	3.09376	1.97894	1.44747	2.37914	2.43304	1.97931	2.34641	2.25061	2.63891	2.39106	2.52615	2.49344	2.41968	2.31094
85	H01	Met-Lys	1.84231	1.99885	Control	0.96	0.97011	FALSE	1.84231	2.86769	1.48881	1.84244	2.91871	2.30882	1.57892	2.51956	1.60671	2.21769	1.77716	2.54846	1.46624	0.90273	2.48635	2.23159	1.79232	1.60431	1.88057	2.1808	1.55938	2.16534	1.7697	1.82474	2.43326
86	H02	Met-Met	1.64271	2.04956	Control	0.4	0.65085	FALSE	1.64271	2.0716	2.18181	2.34143	2.39899	2.14957	1.8269	2.21997	1.78988	2.78864	2.08062	2.19188	1.55354	1.16832	2.11584	2.05272	1.59681	1.62811	1.75332	2.38223	1.78755	2.4313	2.11266	1.93429	2.6314
87	H03	Met-Phe	1.72003	2.90136	Control	0.16	0.54857	FALSE	1.72003	2.56531	2.38467	3.32578	3.28844	2.80167	2.46457	3.15194	3.22552	3.68467	2.9734	3.67039	2.21149	1.40435	2.82983	2.69447	2.31886	2.3754	2.95356	3.52042	2.59748	3.39819	3.17233	2.84079	3.779
88	H04	Met-Pro	1.70182	2.80219	Control	0.16	0.54857	FALSE	1.70182	2.0765	2.85513	3.26621	3.35266	3.00674	2.14239	3.02735	3.31785	3.82459	2.83099	3.06678	2.04217	1.46535	3.58415	2.53102	2.43242	2.86561	2.79527	3.3542	2.5658	2.27086	2.73162	2.74106	3.10582
89	H05	Met-Thr	2.50677	2.31925	Patient	0.88	0.96	FALSE	2.50677	2.11508	2.10899	2.7136	2.83431	2.57991	2.09922	2.50979	2.00208	3.19685	2.2843	2.4703	1.79883	1.41508	2.57107	2.34053	2.03986	2.56966	2.12325	2.86642	2.15158	1.77911	2.52061	2.50876	2.06282
90	H06	Met-Trp	3.55069	2.10946	Patient	0.08	0.54857	FALSE	3.55069	1.74519	1.95514	2.63104	2.40627	1.94688	1.77863	2.27684	1.63789	2.78113	2.19714	2.25363	1.46	1.59746	2.67319	2.32117	1.75804	2.06351	1.8169	2.44992	1.85333	2.09561	2.13595	2.16267	2.62949
91	H07	Met-Tyr	3.31817	2.84783	Patient	0.32	0.62694	FALSE	3.31817	2.28995	2.72645	3.37279	3.30457	2.81706	2.52384	3.2545	2.5998	3.50843	3.02516	3.52315	2.26774	1.55051	2.99052	2.96445	2.49201	3.15129	2.79136	3.21063	2.58929	2.75822	3.11581	2.87904	2.64135
92	H08	Met-Val	1.6702	1.96705	Control	0.48	0.69818	FALSE	1.6702	1.80346	1.57941	2.09792	2.64961	2.27208	1.70049	2.14585	2.24697	2.58255	2.00021	2.54197	1.91279	1.1113	1.77304	1.92324	1.41403	1.57925	1.87931	2.23207	1.77395	2.45274	1.93365	1.52603	2.07727
93	H09	Phe-Ala	0.91647	1.50908	Control	0.16	0.54857	FALSE	0.91647	1.4591	1.26246	1.58917	1.96098	1.71694	1.35514	1.69083	1.33054	2.10581	1.65897	2.16308	1.37884	0.88729	1.37229	1.42145	1.14473	1.19024	1.62769	1.61621	1.3924	1.49199	1.59091	1.27794	1.5329
94	H10	Phe-Asp	0.922	1.55992	Control	0.24	0.54857	FALSE	0.922	1.46689	1.38056	2.03941	1.95402	1.77624	1.42132	0.77411	1.4212	2.07161	1.87234	2.03706	1.23944	0.76021	1.52348	1.43086	1.57282	1.34539	2.00118	1.76554	1.48013	1.4267	1.6939	1.5768	1.40677
95	H11	Phe-Glu	1.41898	2.2029	Control	0.16	0.54857	FALSE	1.41898	1.91181	2.28401	2.48096	2.6322	2.24752	2.33339	2.25533	2.00071	2.8592	2.42935	2.68732	1.81138	1.1068	2.0093	1.95735	2.18037	1.8699	2.63086	2.32033	1.83193	2.59886	2.26044	2.26601	1.90434
96	H12	D-(+)-Glucose	11.6984	6.90197	Patient	0.08	0.54857	FALSE	11.6984	5.56605	6.0107	9.15252	8.84629	3.68558	7.82183	7.94323	8.12077	5.90097	5.25467	5.83533	7.4415	6.04546	8.34839	7.41528	7.11311	8.23688	7.15302	6.35147	6.12674	6.65164	6.26346	7.63019	6.73209

## Sheet: PM-M4
	Well	Compound	Mean Patient	Mean Control	Higher Mean	Unadjusted p-value	Adjusted p-value	p < 0.05 (Adjusted)	Patient 1 (Dup)	Control 3	Control 6	Control 9	Control 12	Control 13	Control 14	Control 17	Control 25	Control 26	Control 27	Control 28	Control 30	Control 31	Control 32	Control 33	Control 35	Control 37	Control 41	Control 43	Control 44	Control 45	Control 46	Control 48	Control 49
1	A01	NegativeControl	1.74839	1.90986	Control	0.8	0.89872	FALSE	1.74839	2.51838	1.52449	2.29375	2.82455	2.42794	1.59995	1.84636	1.91543	2.82371	1.95442	1.87873	1.57395	1.00584	1.84683	1.73808	1.50262	1.51061	1.9359	2.23135	1.64273	1.40655	1.96179	1.98978	1.88278
2	A02	NegativeControl	1.60272	1.85325	Control	0.56	0.73644	FALSE	1.60272	1.80426	1.7151	2.3566	2.24203	2.12329	1.44716	1.93498	1.60074	2.36466	2.27854	1.94763	1.73159	1.04349	1.8039	1.62571	1.55002	1.53336	1.96607	2.4599	1.73145	1.5958	2.0301	1.87948	1.71209
3	A03	NegativeControl	1.29172	1.7495	Control	0.16	0.43886	FALSE	1.29172	2.12197	1.47414	2.15069	2.20482	1.84311	1.37734	1.79211	1.44058	2.11192	2.36531	1.72221	1.56497	0.93442	1.57965	1.43428	1.57857	1.31353	1.74566	2.13062	1.51871	1.61177	2.00529	1.72945	2.2368
4	A04	Phe-Gly	1.18394	1.79704	Control	0.16	0.43886	FALSE	1.18394	1.3135	1.84551	2.06236	2.16019	2.12235	1.98214	1.81739	1.39655	1.87326	2.63527	1.85792	1.45628	0.86822	1.73494	1.6605	1.73711	1.99678	2.05492	2.55038	1.80953	1.28197	2.24501	1.42405	1.24276
5	A05	Phe-Ile	1.05245	1.6795	Control	0.16	0.43886	FALSE	1.05245	2.06522	1.46976	2.07177	1.77305	1.8248	1.42975	2.14577	1.50979	1.93511	1.98118	1.9439	1.33531	0.79338	1.5826	1.40917	1.43473	1.26841	1.87254	2.13659	1.56356	1.50929	1.89261	1.79148	1.56826
6	A06	Phe-Met	1.22216	2.01254	Control	0.16	0.43886	FALSE	1.22216	2.29167	1.35775	2.41924	2.67597	2.29776	2.27572	2.35549	1.8068	2.16197	2.10874	2.45692	1.47766	0.94683	2.05199	1.73632	2.01111	1.36015	1.78906	2.38516	1.89744	2.30184	2.20625	2.00054	1.92868
7	A07	Phe-Phe	0.93587	1.89536	Control	0.16	0.43886	FALSE	0.93587	1.78633	1.44676	2.12726	2.10861	2.38442	1.62887	2.23948	1.60837	2.16074	2.15708	2.4189	1.40331	0.84497	1.70282	1.5769	1.66719	2.04632	2.04421	2.70693	2.06509	1.65632	2.33403	2.02439	1.34926
8	A08	Phe-Pro	1.3426	2.17153	Control	0.16	0.43886	FALSE	1.3426	2.08047	1.82009	2.44362	2.3464	2.35397	1.76807	2.66317	2.27049	2.44876	2.93519	2.79247	2.04546	1.04666	1.99186	1.7258	1.79765	1.89255	2.38452	2.81848	2.18821	1.94822	2.47911	2.14279	1.73272
9	A09	Phe-Ser	1.22734	1.78099	Control	0.16	0.43886	FALSE	1.22734	1.63333	1.47377	2.08325	2.29001	1.9126	1.57338	2.15279	1.52604	2.22527	2.30852	2.2503	1.28938	0.88539	1.68534	1.57899	1.50401	1.39558	1.97774	2.31014	1.70771	1.45872	2.00045	1.81776	1.70338
10	A10	Phe-Trp	2.21283	1.9786	Patient	0.56	0.73644	FALSE	2.21283	2.45834	1.95493	2.39103	2.71027	0.91471	1.67044	2.02469	1.57346	2.00553	2.36052	2.48548	1.6027	1.21908	2.13856	1.92608	1.47354	1.85841	2.18694	2.5275	2.12957	1.92536	2.15508	1.84838	1.9459
11	A11	Phe-Tyr	2.14506	2.45907	Control	0.64	0.79792	FALSE	2.14506	2.12088	2.4241	3.15887	2.85885	1.24578	2.15264	2.48817	2.03267	3.34477	3.07443	3.63872	2.02069	1.3858	2.26334	2.39724	1.89888	2.03015	3.06243	3.03953	2.77667	2.16216	2.76549	2.47789	2.19753
12	A12	Phe-Val	1.50834	1.65255	Control	0.56	0.73644	FALSE	1.50834	1.96441	1.37575	2.08773	2.0895	0.65983	1.66492	1.79184	1.51208	2.07352	1.9482	2.17349	1.86141	0.87987	1.56042	1.7271	0.60912	1.3733	1.94981	1.90645	1.70224	1.57374	1.99871	1.79506	1.38265
13	B01	Pro-Ala	1.73562	2.11522	Control	0.48	0.70892	FALSE	1.73562	1.75986	1.46673	2.53243	2.84992	2.47504	2.08358	2.13094	2.41087	3.23244	1.98153	2.54894	2.14807	1.22342	2.149	1.88678	1.88504	1.45632	2.18884	1.61942	1.75743	1.72	2.14648	2.10614	3.0061
14	B02	Pro-Arg	2.95082	2.52171	Patient	0.4	0.67368	FALSE	2.95082	3.0818	2.26909	3.31258	2.96168	2.76163	2.01061	2.62254	2.22493	2.88778	2.62852	2.74454	2.16728	1.49591	2.63599	2.36707	2.21789	1.95767	2.71805	3.47872	2.27561	1.89515	2.51308	2.6114	2.68159
15	B03	Pro-Asn	1.89684	2.6564	Control	0.16	0.43886	FALSE	1.89684	2.62984	2.53641	3.5551	3.26174	2.89359	2.1203	2.87821	2.21963	3.41372	2.71282	3.41765	1.99262	1.539	2.69768	2.3938	2.90522	1.918	2.75993	3.61238	2.49432	2.42671	2.6333	2.0255	2.71607
16	B04	Pro-Asp	2.09206	3.26167	Control	0.24	0.52364	FALSE	2.09206	2.87048	3.22963	4.14902	4.05427	3.5903	1.68843	3.24469	2.89375	3.58375	3.53815	4.03239	2.65432	2.0572	3.33063	2.24379	3.68626	2.46266	3.55201	4.58631	3.19829	3.67206	3.25124	3.43904	3.27134
17	B05	Pro-Glu	1.0799	1.95493	Control	0.16	0.43886	FALSE	1.0799	1.71346	2.02472	2.57787	2.27104	2.15088	1.47744	1.97444	1.73464	2.22609	2.23887	1.99904	1.287	1.06746	1.94049	1.60086	2.15978	1.55501	2.11049	2.72671	2.09793	1.72656	2.16996	2.05145	2.0361
18	B06	Pro-Gln	8.88884	5.04701	Patient	0.08	0.43886	FALSE	8.88884	3.97457	4.16154	7.4683	5.3137	5.01981	3.62547	5.10279	4.05312	4.52348	4.73488	4.85743	3.96011	3.25581	6.56142	4.95972	8.16738	4.80647	4.49691	6.28834	5.31371	5.02941	5.71392	5.24975	4.49018
19	B07	Pro-Gly	1.89724	2.93366	Control	0.16	0.43886	FALSE	1.89724	2.62496	2.53415	3.64025	3.44901	3.06827	2.76251	3.39385	2.53291	3.69376	3.85914	3.90374	1.99353	1.60384	2.84446	2.55608	2.56203	2.02854	3.04779	3.81508	2.74196	2.51367	3.30571	2.85664	3.07602
20	B08	Pro-Hyp	2.11222	2.6316	Control	0.24	0.52364	FALSE	2.11222	2.37621	2.2374	3.28975	3.31561	2.99571	2.19558	2.63029	2.14741	2.88276	2.98797	3.4742	2.40205	1.29575	2.50463	2.40012	2.29648	1.88712	2.69639	3.52081	2.81327	2.36059	2.69447	2.86968	2.88418
21	B09	Pro-lle	1.63977	2.77499	Control	0.16	0.43886	FALSE	1.63977	2.11521	2.53096	3.68392	3.35824	3.23768	2.66488	2.81733	2.48211	2.92948	2.91768	3.67246	2.14296	1.25847	2.79501	2.72908	2.56539	2.20702	3.20366	3.78239	3.06556	2.12501	2.97689	2.76323	2.57523
22	B10	Pro-Leu	2.35948	2.17918	Patient	0.72	0.87494	FALSE	2.35948	2.01176	1.95023	2.6556	2.45235	2.43182	1.95139	2.35477	1.82746	2.27312	2.40911	2.8151	1.56985	1.18732	2.09689	2.06545	1.88712	1.52474	2.48774	2.86058	2.20859	1.95794	2.15404	2.24579	2.92165
23	B11	Pro-Lys	3.49218	3.29381	Patient	0.8	0.89872	FALSE	3.49218	3.13959	2.95096	3.9932	3.77016	3.60481	3.03727	3.45564	2.86779	3.89764	3.66084	4.19727	2.75819	2.01733	3.05746	3.14349	2.5149	2.61054	3.57379	4.21152	3.41998	3.14551	3.24934	3.60984	3.16443
24	B12	Pro-Phe	1.58011	2.18292	Control	0.24	0.52364	FALSE	1.58011	1.93181	1.77923	2.86548	2.75769	2.03998	2.02927	2.35082	2.08992	2.92527	2.85727	3.12018	1.84001	1.23735	2.19132	2.2345	0.60359	1.74678	2.26858	2.67381	2.29766	1.95521	2.04824	2.43851	2.10763
25	C01	Pro-Pro	1.43583	1.78246	Control	0.48	0.70892	FALSE	1.43583	1.509	1.57576	2.0222	2.35072	2.01505	0.76209	1.76275	1.72174	2.59723	1.8946	1.803	1.39762	0.98055	1.95391	1.6449	1.76317	1.20194	1.86793	2.25359	1.61894	1.43522	2.44181	1.85385	2.35143
26	C02	Pro-Ser	1.21674	1.51378	Control	0.4	0.67368	FALSE	1.21674	1.92924	1.44971	1.9615	1.75243	1.61515	0.6818	1.56374	1.25477	1.82392	1.77447	1.5783	1.1983	1.03037	1.50293	1.29424	1.55353	1.14322	1.60608	1.96158	1.29232	1.25298	1.556	1.41338	2.14086
27	C03	Pro-Trp	3.77634	2.63622	Patient	0.08	0.43886	FALSE	3.77634	3.03514	2.55543	3.6402	2.96477	2.61114	1.69641	3.23052	2.13241	2.82641	2.62912	2.94496	1.86934	1.83699	3.12117	2.37333	3.08425	1.96987	2.71589	3.6292	2.28112	2.40446	2.50198	2.58248	2.63258
28	C04	Pro-Tyr	3.07388	3.2211	Control	0.8	0.89872	FALSE	3.07388	2.81163	3.09161	4.18993	3.94101	3.40864	2.28633	3.26958	2.08383	4.44294	3.31555	3.8256	2.49925	1.77639	3.51862	2.84525	3.79785	2.69304	3.20829	4.47882	2.68982	2.60826	3.27243	3.40928	3.84236
29	C05	Pro-Val	1.51297	2.6502	Control	0.08	0.43886	FALSE	1.51297	2.33019	2.51954	3.34596	3.18048	2.97681	2.22122	2.83338	2.02485	2.66535	2.9508	2.98303	1.71856	1.56431	2.63637	2.13867	2.84889	2.04475	2.7444	3.72411	2.45397	2.79678	2.59271	2.78293	3.52667
30	C06	Ser-Ala	1.81442	1.46545	Patient	0.4	0.67368	FALSE	1.81442	1.46156	1.29365	1.90466	1.90821	1.8155	1.23423	1.44945	0.95011	1.75084	1.49231	1.59791	1.07915	0.94496	1.56545	1.41272	1.38503	1.21652	1.61657	1.96733	1.30608	1.32039	1.51564	1.58273	1.39989
31	C07	Ser-Asn	2.11983	1.90224	Patient	0.56	0.73644	FALSE	2.11983	1.83676	1.57521	2.20404	2.7409	2.22757	1.7433	1.83011	1.52372	2.11745	2.26349	2.25743	1.3779	1.28062	2.07886	1.72494	1.68568	1.64963	1.92616	2.46109	1.81434	1.80587	1.84531	1.99873	1.68452
32	C08	Ser-Asp	1.55261	2.12655	Control	0.32	0.64	FALSE	1.55261	2.13382	2.01784	2.56522	2.5507	2.56145	1.7144	2.46677	1.65232	2.68043	2.68875	3.063	1.42868	1.21008	1.96115	1.73483	2.28147	1.4665	2.18512	2.67996	2.06784	2.04907	1.87301	2.05771	1.94717
33	C09	Ser-Glu	1.62518	2.44549	Control	0.16	0.43886	FALSE	1.62518	2.70799	2.19264	3.12968	2.8129	2.67895	2.50789	2.57918	2.09826	2.61731	2.74198	3.25307	1.63962	1.27016	2.29507	1.90506	1.79411	1.97137	2.8227	3.06935	2.29326	2.22818	2.26127	2.70288	3.11881
34	C10	Ser-Gln	6.07001	3.85419	Patient	0.08	0.43886	FALSE	6.07001	3.66391	2.81828	5.51935	4.11764	3.24588	3.17238	4.35967	3.14094	3.56707	4.40183	4.30265	3.20883	2.33227	4.74281	3.57222	1.81693	4.89962	3.59709	5.11171	4.24205	4.04274	4.56661	4.41717	3.64096
35	C11	Ser-Gly	2.49944	1.97862	Patient	0.48	0.70892	FALSE	2.49944	1.88948	1.72901	2.33746	2.54946	2.65413	1.91313	2.19309	1.68307	1.9477	2.62548	2.66101	1.43659	1.25377	1.99574	1.85572	0.64636	2.03562	1.98447	2.59675	1.85218	1.64569	1.79564	2.07515	2.13009
36	C12	Ser-His	2.33437	1.95357	Patient	0.56	0.73644	FALSE	2.33437	1.91929	1.60914	2.5522	2.4383	2.38433	1.76738	2.08314	1.85236	2.13571	2.92245	2.5848	1.803	1.0679	2.08455	1.74862	0.71556	1.63471	1.72563	2.31542	1.81432	1.57289	1.69627	1.95427	2.50339
37	D01	Ser-Leu	2.24665	1.71867	Patient	0.32	0.64	FALSE	2.24665	1.78149	1.33475	2.20248	2.45085	1.62066	1.55601	1.75734	1.79635	2.37244	1.75702	1.92015	1.85562	0.95962	1.68894	1.40455	1.63455	1.36362	1.67773	1.99842	1.12485	1.49483	1.55619	1.61834	2.32131
38	D02	Ser-Met	2.45574	2.78593	Control	0.64	0.79792	FALSE	2.45574	3.69208	2.37511	3.34688	3.33562	3.16078	2.35374	2.88111	2.49176	3.1393	3.29953	3.09426	2.23218	1.65861	2.92512	2.61886	2.60402	2.2422	2.66628	3.43762	2.17571	1.94003	2.62083	2.75587	3.81493
39	D03	Ser-Phe	1.45424	1.77672	Control	0.56	0.73644	FALSE	1.45424	1.67577	1.54077	2.06022	2.19142	1.82703	1.38469	2.11299	1.59685	2.38944	1.89117	2.07089	1.37545	1.01283	1.80627	1.52367	1.75507	1.3666	1.9161	2.51723	1.39146	1.44583	1.75994	1.88331	2.14629
40	D04	Ser-Pro	1.93586	2.42905	Control	0.24	0.52364	FALSE	1.93586	2.60122	2.16575	3.12246	2.98106	2.44134	2.05706	2.60744	2.14062	2.74613	2.81129	2.54147	1.9049	1.42162	2.5652	2.07618	2.54385	2.0217	2.47061	3.61154	2.17064	1.9894	2.25676	2.53636	2.51265
41	D05	Ser-Ser	1.61109	1.48489	Patient	0.88	0.89872	FALSE	1.61109	1.37708	1.32319	1.73117	1.85957	1.63989	1.10936	1.65687	1.32365	1.68196	1.69368	1.66912	1.10199	1.00415	1.63587	1.28231	1.56838	1.21481	1.51518	2.16964	1.25114	1.27137	1.35754	1.83269	1.36665
42	D06	Ser-Tyr	2.40751	2.13731	Patient	0.64	0.79792	FALSE	2.40751	1.73442	1.89359	2.85179	2.66076	2.40889	1.64072	2.34568	1.85309	2.74771	2.48667	2.16323	1.72748	1.29029	2.41445	1.87625	2.12243	1.897	2.23569	3.01075	1.76504	1.79014	2.00386	2.39031	1.98512
43	D07	Ser-Val	2.02367	2.56333	Control	0.4	0.67368	FALSE	2.02367	2.13445	2.18089	2.7914	3.77044	2.78956	1.93656	3.52088	2.17362	3.44263	2.83389	2.69551	1.58615	1.29063	2.567	2.37767	2.47868	1.93787	2.45258	3.32287	2.28789	2.7291	2.25197	2.74698	3.22066
44	D08	Thr-Ala	2.41094	2.64336	Control	0.56	0.73644	FALSE	2.41094	2.69976	2.06073	2.95125	3.55141	3.1302	2.44789	2.96101	2.3058	2.76124	3.38771	2.63334	1.98187	1.84234	2.83344	2.45883	2.5828	1.88878	2.5961	3.19299	2.22172	2.61961	2.61218	2.9534	2.76618
45	D09	Thr-Arg	2.15593	1.36982	Patient	0.08	0.43886	FALSE	2.15593	1.86337	1.2033	1.62509	2.12012	1.69694	1.15504	1.30645	1.05599	1.33012	0.64031	1.56604	0.79202	0.97633	1.23307	1.18668	1.45975	1.09902	1.40887	2.13165	1.22269	1.27905	1.35004	1.54856	1.62516
46	D10	Thr-Asp	2.09351	2.55907	Control	0.4	0.67368	FALSE	2.09351	2.39281	2.41872	3.11148	3.11044	2.95243	2.34985	2.68521	2.29482	2.91934	2.04882	3.19745	1.73163	1.42461	2.97785	2.34107	2.55466	2.07934	2.60464	3.42035	2.47902	2.41878	2.56123	2.71648	2.62659
47	D11	Thr-Glu	1.32115	2.33012	Control	0.16	0.43886	FALSE	1.32115	1.7488	2.11395	3.09305	2.73726	2.52647	2.08819	2.33165	2.19345	2.60403	1.77999	3.13633	1.97613	1.32026	2.34213	2.13842	2.27206	2.20092	2.401	3.01935	2.18983	2.0635	2.44279	2.68596	2.51733
48	D12	Thr-Gln	6.20476	3.54743	Patient	0.08	0.43886	FALSE	6.20476	2.08148	2.58587	5.32314	3.92229	3.3399	2.74426	3.41047	3.30875	3.9626	3.42203	3.76156	3.21152	2.66867	4.70826	3.81642	3.24454	4.77498	3.02634	3.81487	3.4203	3.90198	3.60636	3.69081	3.39093
49	E01	Thr-Gly	1.69925	1.66671	Patient	0.88	0.89872	FALSE	1.69925	1.55615	1.34286	2.22272	2.01463	2.17256	1.51156	1.46267	1.51623	1.66712	1.75626	1.71939	1.82627	1.00808	1.7061	1.58641	1.52207	1.33163	1.54096	1.9211	1.11544	1.65056	1.85326	1.65895	2.33808
50	E02	Thr-Leu	3.78591	3.09722	Patient	0.4	0.67368	FALSE	3.78591	2.67871	2.97916	4.17404	3.81286	3.38954	2.7255	3.38826	2.73739	3.46457	3.35809	3.57193	2.38107	1.91328	3.25709	2.71597	2.94458	2.34247	3.03321	4.04303	2.42128	2.46792	2.8173	3.60223	4.11369
51	E03	Thr-Met	3.6757	3.66683	Patient	1	1	FALSE	3.6757	5.11938	3.15066	4.82509	4.50721	4.32052	3.3092	4.95834	2.70911	4.17452	4.46303	3.91986	2.44086	2.23143	3.97358	3.54117	3.68934	2.5392	3.16109	4.42461	2.97439	2.73639	3.54587	3.98605	3.30293
52	E04	Thr-Phe	1.74603	2.669	Control	0.16	0.43886	FALSE	1.74603	2.4688	2.46971	3.37752	3.33979	2.61759	2.41155	3.07315	2.11815	3.10867	3.39962	2.99072	2.11444	1.50866	2.75591	2.26885	2.50485	2.10084	2.76658	3.68435	2.2252	2.47736	2.59105	3.20973	2.47297
53	E05	Thr-Pro	2.0998	2.5562	Control	0.4	0.67368	FALSE	2.0998	2.14722	2.30661	3.08035	3.01869	2.71057	2.20303	2.80879	2.07403	2.88584	3.1983	2.71347	1.98293	1.4481	2.5035	2.14422	2.59464	2.0339	2.359	3.81881	2.1622	2.4859	2.24303	3.03767	3.38796
54	E06	Thr-Ser	2.04436	1.77516	Patient	0.48	0.70892	FALSE	2.04436	1.58266	1.39227	2.04187	2.29081	1.86047	1.56349	1.83051	1.46562	1.87932	2.38987	1.75871	1.84578	1.12222	1.88099	1.48346	1.72758	1.34971	1.60668	2.46603	1.53836	1.48615	1.51497	2.1271	2.3993
55	E07	Trp-Ala	2.92224	2.10213	Patient	0.08	0.43886	FALSE	2.92224	2.14244	1.87858	2.65376	2.70313	2.39814	1.9426	2.3385	1.72525	2.27741	2.16281	2.07103	1.86428	1.61151	2.32279	1.97629	1.99641	1.68974	2.16637	2.6083	1.79736	1.98011	1.83945	2.14748	2.15747
56	E08	Trp-Arg	1.81327	1.57189	Patient	0.4	0.67368	FALSE	1.81327	1.42109	1.53046	1.77919	2.29468	1.75513	1.58942	1.64538	1.21958	1.41824	1.83878	1.60843	1.02654	1.12588	1.64336	1.29009	1.71026	1.16644	1.47381	2.22874	1.43859	1.57253	1.61914	1.84993	1.47957
57	E09	Trp-Asp	3.49773	3.10144	Patient	0.48	0.70892	FALSE	3.49773	2.762	3.05582	3.99573	3.87249	3.23141	2.82514	3.23165	2.64652	2.68556	3.31717	2.83795	2.1227	1.83576	3.43528	2.85123	3.15029	2.40231	3.3541	4.52919	3.11789	2.75119	2.96638	3.61255	3.84424
58	E10	Trp-Glu	3.41342	2.89916	Patient	0.4	0.67368	FALSE	3.41342	1.94285	2.94949	3.91422	3.60975	2.91859	2.6531	3.11905	2.64566	3.34878	3.30745	2.74891	2.08942	1.60976	3.28003	2.86466	2.92325	2.56435	3.1843	4.27867	3.1563	2.0065	2.91219	3.5308	2.02179
59	E11	Trp-Gly	3.55577	2.32563	Patient	0.08	0.43886	FALSE	3.55577	2.13435	2.13695	2.91009	2.71901	2.53239	1.89166	2.59234	2.07608	2.49038	2.37255	2.44102	2.26252	1.68527	2.53897	2.19322	2.24394	2.03309	2.07335	2.69356	2.09667	2.02638	2.13015	2.37984	3.16133
60	E12	Trp-Leu	2.68753	1.77749	Patient	0.08	0.43886	FALSE	2.68753	1.54393	1.73384	2.31462	1.96804	1.82482	1.59953	2.0387	1.68525	1.9835	1.78321	1.91957	1.65242	1.26184	2.02438	1.80551	1.72449	1.45382	1.57225	1.53952	1.65817	1.61646	1.81144	1.97738	2.16712
61	F01	Trp-Lys	2.83031	1.92774	Patient	0.16	0.43886	FALSE	2.83031	2.33758	1.81525	0.94407	2.65725	1.87658	1.58626	1.88722	1.59053	3.24721	1.76725	1.84227	1.66758	1.24056	2.09887	1.90324	1.97891	1.69576	1.77892	2.26577	1.2977	1.8709	2.15758	2.16685	2.59161
62	F02	Trp-Phe	3.74421	2.88648	Patient	0.32	0.64	FALSE	3.74421	2.69972	2.63016	3.76211	3.5382	2.68455	2.372	3.05125	2.41215	2.79674	2.78452	2.93742	2.83868	1.86274	3.42662	2.95658	2.51523	2.41245	2.83356	3.85094	2.43079	2.57108	2.98355	3.13639	3.7882
63	F03	Trp-Ser	4.67893	2.51219	Patient	0.08	0.43886	FALSE	4.67893	2.21938	2.35217	3.5582	2.94578	2.62698	2.20113	2.85519	2.1751	2.91555	2.55902	2.66841	2.15704	1.96108	3.13084	2.44773	1.6542	2.08164	2.36262	3.26387	2.08159	2.14956	2.32192	2.75963	2.84398
64	F04	Trp-Trp	2.82723	2.18048	Patient	0.16	0.43886	FALSE	2.82723	1.76597	2.53596	2.7326	2.41595	2.65464	2.17586	2.33755	1.8828	1.95784	2.08438	2.38875	1.73265	1.40691	2.2959	1.99578	1.67364	1.69526	2.22586	3.14761	1.96247	1.91546	2.54022	2.40981	2.39767
65	F05	Trp-Tyr	3.65557	2.40841	Patient	0.08	0.43886	FALSE	3.65557	1.88098	2.44253	3.12963	2.87024	2.49222	2.10471	2.6949	2.2094	2.55792	2.51271	2.26004	1.97817	1.5141	2.60934	2.23978	2.23285	1.96442	2.49855	3.38954	2.29929	2.20765	2.52306	2.70706	2.4827
66	F06	Trp-Val	3.92425	2.7168	Patient	0.08	0.43886	FALSE	3.92425	2.31682	2.72261	3.55549	3.17271	2.67318	2.47323	2.90169	2.45044	3.26993	2.84884	2.4157	2.15254	1.86018	3.01158	2.74226	2.69257	2.33238	2.72417	3.55675	2.53884	2.38178	2.66336	3.0723	2.6739
67	F07	Tyr-Ala	2.30416	2.24145	Patient	0.88	0.89872	FALSE	2.30416	1.89481	1.77982	2.77898	3.45352	2.50823	1.86506	2.18838	2.46906	2.49578	2.867	2.73906	1.66216	1.30779	2.32006	1.98631	2.03004	1.69845	2.04162	2.63072	1.65886	1.87661	2.18323	2.29452	3.06471
68	F08	Tyr-Gln	4.20584	2.75398	Patient	0.08	0.43886	FALSE	4.20584	2.028	2.28092	4.03629	2.99592	2.36283	1.99918	2.28241	2.50592	2.84132	2.78773	2.88178	2.47387	1.39701	3.56059	2.7326	2.6728	2.55975	2.39447	3.70285	3.02321	3.21199	2.93191	3.1837	3.24843
69	F09	Tyr-Glu	2.99779	3.98196	Control	0.24	0.52364	FALSE	2.99779	3.94596	3.5261	4.87844	5.04273	4.13147	3.27719	4.10362	3.88139	4.1511	4.28745	4.97211	3.03527	2.12128	4.02417	3.61116	4.07198	2.96664	3.80478	5.80717	3.85927	3.79224	4.05109	4.73203	3.49234
70	F10	Tyr-Gly	3.00599	2.72285	Patient	0.8	0.89872	FALSE	3.00599	2.36431	2.35877	3.39912	3.34532	3.02488	2.38569	2.8156	2.53224	3.06145	3.53601	3.46167	2.37411	0.57345	3.12262	2.59291	2.56297	2.21521	2.78568	3.7386	2.55256	2.24471	2.5868	3.14828	2.5655
71	F11	Tyr-His	2.24675	2.88323	Control	0.48	0.70892	FALSE	2.24675	2.43163	2.68366	3.62478	4.0505	3.09319	2.54924	3.35731	2.7715	3.82088	3.56689	3.60967	2.15364	1.35568	3.12829	2.67251	2.72122	2.06304	2.58779	3.94973	2.72028	2.04491	2.86911	3.29099	2.08097
72	F12	Tyr-Ile	2.84062	2.15495	Patient	0.16	0.43886	FALSE	2.84062	1.96314	1.67062	2.92084	2.46148	2.61059	1.69135	2.33135	2.18087	2.62206	2.68024	2.40031	2.05298	1.2095	2.52301	2.29223	2.08417	2.12705	0.51864	2.44129	2.10241	2.00637	2.3658	2.54169	1.92088
73	G01	Tyr-Leu	3.44464	2.35174	Patient	0.24	0.52364	FALSE	3.44464	1.8843	2.25862	2.96347	3.49755	2.5319	2.03229	1.17205	1.34274	3.47289	2.43348	2.60551	2.0636	1.76249	2.71005	2.39648	1.91721	2.08348	2.28202	2.32163	1.97196	2.49456	2.50749	2.39381	3.34207
74	G02	Tyr-Lys	2.51722	2.32321	Patient	0.88	0.89872	FALSE	2.51722	1.97121	1.93338	3.1773	2.67761	2.35961	1.5879	2.56266	0.67795	2.75152	2.43317	2.92963	1.82454	1.74801	2.71556	2.30804	1.79669	1.95197	2.21597	3.4062	2.15917	1.91488	2.61308	2.64622	3.39474
75	G03	Tyr-Phe	1.99549	2.795	Control	0.16	0.43886	FALSE	1.99549	2.22355	2.65403	3.4016	3.05271	3.03774	2.07893	4.14747	2.03787	3.67375	3.15865	3.06403	2.50457	1.70268	2.91975	2.6707	2.35414	2.20966	2.8036	3.7721	2.80871	2.15135	2.88891	3.32482	2.43871
76	G04	Tyr-Trp	2.2623	2.06718	Patient	0.48	0.70892	FALSE	2.2623	2.45303	2.15396	2.49271	2.88415	2.15614	1.83285	2.24394	1.61175	2.17435	2.21442	2.38072	1.51653	1.52743	2.23051	1.86219	1.69273	1.56102	1.75275	2.58964	1.88227	2.25037	2.0442	1.97895	2.12565
77	G05	Tyr-Tyr	2.20246	2.51274	Control	0.56	0.73644	FALSE	2.20246	1.83966	2.52858	3.29891	3.04845	2.76463	1.76316	2.98412	2.33077	2.89473	2.4268	3.11237	1.87182	1.48479	2.8736	2.41042	2.08678	2.21126	2.61257	3.32785	2.39611	2.12606	2.43406	2.92124	2.55709
78	G06	Tyr-Val	1.71154	1.87171	Control	0.88	0.89872	FALSE	1.71154	1.44902	1.65722	2.37285	2.4659	2.09956	1.33529	2.11794	1.79815	2.14921	2.04559	2.23847	1.40172	1.31384	2.03724	1.66396	1.63426	1.54754	1.75844	2.41062	1.68651	1.5675	1.8058	2.153	2.21151
79	G07	Val-Ala	1.89423	2.09224	Control	0.8	0.89872	FALSE	1.89423	1.97682	1.82543	2.67685	3.15399	2.77363	1.38723	2.20277	2.11703	2.08185	2.47709	2.88132	1.5272	1.35559	2.28697	1.97162	1.84935	1.58873	1.25459	2.57961	1.77409	2.00485	2.20955	2.39398	1.86371
80	G08	Val-Arg	2.19	2.11359	Patient	0.88	0.89872	FALSE	2.19	1.69985	1.73351	2.70971	2.43104	2.19871	1.7939	2.28198	2.03422	2.49607	2.44103	2.7665	1.71895	1.24336	2.1599	1.84041	1.76667	1.54813	1.94952	2.96867	1.98423	1.87201	2.01811	2.49424	2.57541
81	G09	Val-Asn	1.94683	2.11127	Control	0.88	0.89872	FALSE	1.94683	2.00348	1.74125	2.65544	2.6496	2.26746	1.48671	2.16096	1.96963	2.53244	2.253	2.74252	1.67407	1.28722	2.22612	1.94533	1.83571	1.58216	1.73249	2.75601	1.91794	1.84951	2.05411	2.31424	3.03315
82	G10	Val-Asp	1.75065	2.35522	Control	0.24	0.52364	FALSE	1.75065	1.93167	2.04888	2.84652	3.27662	2.58814	2.03997	2.51569	2.12684	2.89377	2.8925	3.18681	1.71111	1.3465	2.44922	2.12275	2.07183	1.82056	2.15354	3.12984	2.26173	2.04519	2.30824	2.73958	2.01775
83	G11	Val-Glu	1.47893	2.48015	Control	0.16	0.43886	FALSE	1.47893	2.22605	2.23624	3.09366	2.82654	2.77872	1.69063	2.70025	2.2791	2.82261	3.06436	3.01589	1.75117	1.44556	2.54998	2.45615	1.95014	2.05509	2.31451	3.06511	2.55746	2.05926	2.5176	3.0232	3.04443
84	G12	Val-Gln	5.39849	3.27464	Patient	0.16	0.43886	FALSE	5.39849	2.22138	2.27486	6.08513	3.50769	3.04374	2.04013	3.36415	3.07871	3.47997	3.62751	3.12282	3.03737	2.06956	4.48114	3.21826	3.09512	3.46529	2.20985	3.60978	3.54681	3.38433	4.34647	3.72516	2.55617
85	H01	Val-Gly	1.28898	1.35499	Control	0.88	0.89872	FALSE	1.28898	1.23152	1.30012	1.68526	1.57016	1.49118	0.64984	2.05731	1.34546	1.28526	1.27748	1.35614	1.37452	0.72965	1.35912	1.29648	1.10114	1.56446	1.09808	1.39645	1.12344	1.28445	1.61576	1.18587	2.14063
86	H02	Val-His	1.89321	2.21222	Control	0.48	0.70892	FALSE	1.89321	1.9766	2.11731	2.95129	2.77551	2.41353	2.1344	2.53749	2.21436	1.7049	2.96499	2.34325	1.64896	1.13841	2.31003	2.20083	1.77022	1.89455	2.05924	3.00599	1.9431	1.74972	2.52412	2.28476	2.42976
87	H03	Val-Ile	1.97489	2.27881	Control	0.72	0.87494	FALSE	1.97489	1.89555	1.94582	3.10909	2.87221	2.37565	1.67124	2.52824	2.10569	1.99201	2.35877	2.45954	1.60927	1.14012	2.32012	2.2538	2.01658	1.892	1.94578	2.83273	1.93535	3.48263	2.5053	2.30239	3.14156
88	H04	Val-Leu	3.31625	2.05977	Patient	0.08	0.43886	FALSE	3.31625	1.77282	1.95908	2.66854	3.086	2.17441	1.78332	2.2996	2.0279	1.20361	2.05958	2.41863	1.49481	1.20631	2.15217	1.96229	1.98017	1.74524	1.89217	2.82022	1.78432	2.31705	2.38327	2.18924	2.05379
89	H05	Val-Lys	1.3727	2.0418	Control	0.32	0.64	FALSE	1.3727	1.66322	1.91157	2.6823	2.35539	2.33925	1.48169	2.35147	2.01879	1.2198	3.012	2.18433	1.36714	1.20427	2.51106	2.03884	1.90348	1.71823	1.96681	2.73783	1.71625	1.83535	2.3582	2.3269	2.09912
90	H06	Val-Met	2.3305	2.67439	Control	0.64	0.79792	FALSE	2.3305	2.4002	2.36333	3.42917	3.35755	3.19765	1.74481	3.15588	2.75149	1.4529	3.08127	3.27211	2.15508	1.61885	3.05574	2.6714	2.22307	2.11568	2.40201	3.43908	2.23296	3.3615	3.23246	2.87817	2.59311
91	H07	Val-Phe	1.4548	2.28723	Control	0.24	0.52364	FALSE	1.4548	2.0034	1.82207	2.85152	2.71858	2.95077	1.86284	2.43378	2.60469	1.37446	2.53937	3.05936	1.85246	1.2439	2.24035	2.10992	1.57452	1.90189	2.46811	2.99875	1.87219	2.63585	2.84261	2.69387	2.23816
92	H08	Val-Pro	1.18268	1.66793	Control	0.24	0.52364	FALSE	1.18268	1.44958	1.43951	2.14535	2.46591	1.87361	1.23018	1.59833	1.62332	1.22907	2.34711	2.11376	1.64242	1.07437	1.65974	1.4878	1.13149	1.53459	1.56976	2.19821	1.27346	1.61402	1.45681	1.64348	2.22836
93	H09	Val-Ser	1.81616	1.70317	Patient	0.8	0.89872	FALSE	1.81616	1.62989	1.46004	2.20283	2.09724	1.84023	1.20326	1.73572	1.79075	0.75663	2.61931	2.21745	1.77056	1.07915	1.82294	1.60408	1.24909	1.43216	1.70414	2.30222	1.24245	1.437	1.87193	1.99303	1.8139
94	H10	Val-Tyr	1.70316	1.61868	Patient	0.96	0.97011	FALSE	1.70316	1.37711	1.36976	2.20666	2.51206	1.76321	1.12463	0.92193	1.63402	1.19649	2.05406	2.02152	1.70808	0.85872	1.78518	1.50702	1.38917	1.49273	1.66546	2.12644	1.29407	1.82148	1.83202	1.81689	1.36967
95	H11	Val-Val	1.67421	1.69891	Control	0.88	0.89872	FALSE	1.67421	1.43837	1.30294	2.17787	2.32619	1.89152	1.12247	1.96497	1.5771	1.14685	2.37104	2.30993	1.6498	0.9601	1.62887	1.51166	1.43331	1.43795	1.63262	2.10538	1.54414	1.34731	1.8185	1.90358	2.17133
96	H12	D-(+)-Glucose	8.86252	6.13055	Patient	0.16	0.43886	FALSE	8.86252	4.18021	5.79087	9.33305	7.76601	4.64569	4.92786	6.31387	6.20462	4.36472	6.3205	6.44931	8.09633	3.66949	7.64074	6.16522	6.43832	7.38866	6.13341	6.35598	5.79273	4.91859	6.11102	6.76865	5.35742

## Sheet: PM-M5
	Well	Compound	Mean Patient	Mean Control	Higher Mean	Unadjusted p-value	Adjusted p-value	p < 0.05 (Adjusted)	Patient 1 (Dup)	Control 3	Control 6	Control 9	Control 12	Control 13	Control 14	Control 17	Control 25	Control 26	Control 27	Control 28	Control 30	Control 31	Control 32	Control 33	Control 35	Control 37	Control 41	Control 43	Control 44	Control 45	Control 46	Control 48	Control 49
1	A01	NegativeControl	3.83348	5.80684	Control	0.4	0.8671	FALSE	3.83348	5.98023	3.33525	6.82891	2.99437	7.85079	5.80783	8.06628	5.3151	5.1172	8.53824	7.96536	6.30942	3.88779	6.51236	6.54661	6.56866	3.55366	3.74022	5.06025	4.51871	7.8384	6.43161	5.8943	4.70251
2	A02	NegativeControl	5.96661	6.26532	Control	1	1	FALSE	5.96661	5.09275	2.35193	8.52361	3.40035	9.46839	7.16371	8.8455	6.65725	3.38528	10.5868	8.72923	6.80774	4.64277	5.99754	4.88272	3.8	5.83194	4.92942	8.61776	6.20092	5.72111	7.22301	5.88086	5.62718
3	A03	NegativeControl	6.30754	6.04765	Patient	1	1	FALSE	6.30754	4.4916	4.4755	7.42999	3.98569	8.51365	2.96219	7.51017	6.59263	6.73502	9.32101	7.82782	5.49949	4.37712	5.09106	6.6744	6.49588	4.72976	5.75316	6.91945	5.72749	6.64227	4.56456	6.79048	6.03309
4	A04	NegativeControl	8.58767	7.52859	Patient	0.64	0.9216	FALSE	8.58767	5.89314	7.56277	9.76735	3.83472	10.4992	4.21063	9.76105	8.49487	8.33332	9.26756	9.69975	8.56252	5.39046	3.69511	8.09263	9.04973	5.35254	5.40341	8.60882	7.11975	8.21084	7.86465	8.25844	7.75277
5	A05	NaCl	7.95312	7.61939	Patient	1	1	FALSE	7.95312	5.71091	8.13727	9.81542	4.10716	9.60735	2.868	10.3439	5.97782	7.11864	4.52034	9.79552	8.63279	5.01924	9.17095	8.59844	9.91914	6.58011	5.62396	10.3257	7.01892	9.44079	7.64908	8.94514	7.93865
6	A06	NaCl	4.9174	4.75872	Patient	0.88	0.98233	FALSE	4.9174	3.84425	6.73486	6.40369	2.96375	5.87794	1.83458	7.50224	5.2966	1.28092	1.16198	7.75452	5.90717	3.37665	1.36091	6.35541	4.19367	3.34857	5.21241	6.01729	4.64296	6.42909	5.48252	5.84396	5.38343
7	A07	NaCl	2.4319	3.86846	Control	0.56	0.8671	FALSE	2.4319	4.15156	7.03794	4.74044	2.98471	5.21168	1.28657	8.50241	2.93191	1.1509	1.05493	5.79604	2.83734	3.52654	0.88046	5.29932	0.71057	1.30352	4.09445	4.1635	4.95911	3.30935	6.18906	5.09315	5.62763
8	A08	NaCl	0.24837	2.78495	Control	0.08	0.59077	FALSE	0.24837	4.17911	9.54859	2.81032	3.20751	0.68603	0.93141	8.22812	0.83574	0.57526	0.92636	0.94959	0.59282	2.59546	0.73932	0.70107	0.55746	0.54265	4.98104	2.73748	3.8929	1.13895	6.06365	5.16435	4.25352
9	A09	NaCl	0.2461	0.97754	Control	0.08	0.59077	FALSE	0.2461	0.58312	1.58261	0.97763	0.76291	0.79444	0.73701	2.49038	0.51384	0.6045	0.88428	0.70207	0.66112	0.35958	0.74056	0.80124	0.62173	0.52243	0.62752	2.43684	0.89963	0.52364	2.332	1.04155	1.26038
10	A10	NaCl	0.20864	0.72115	Control	0.08	0.59077	FALSE	0.20864	0.90309	0.76336	1.12008	0.79356	0.84121	0.73114	0.72575	0.66764	0.71116	0.86151	0.64559	0.7483	0.4128	0.74735	0.83949	0.68786	0.59904	0.70711	0.44717	0.58567	0.45304	0.68074	0.7633	0.87157
11	A11	NaCl	0.15399	0.59082	Control	0.08	0.59077	FALSE	0.15399	0.36609	0.61332	1.00113	0.69437	0.65202	0.49581	0.62998	0.49984	0.56128	0.83727	0.49981	0.72471	0.40038	0.76157	0.65625	0.42248	0.52271	0.60709	0.33411	0.59918	0.38149	0.56119	0.76555	0.59201
12	A12	NaCl	0.18304	0.68397	Control	0.08	0.59077	FALSE	0.18304	0.3161	0.56104	1.00262	0.39425	0.77402	0.58242	0.53012	0.83524	0.5336	0.83433	1.0904	0.60837	0.4562	0.72259	0.71213	0.58341	0.47935	1.50627	0.35995	0.42945	0.96942	0.61002	0.99848	0.52561
13	B01	AmmoniumChloride	5.97187	7.40943	Control	0.48	0.8671	FALSE	5.97187	6.98867	8.30839	9.12338	3.8675	9.19989	4.65058	10.3493	7.40343	6.94634	6.7494	9.68625	7.37403	4.97719	8.38261	7.62982	9.61924	5.24139	6.55927	6.87701	5.20785	10.5579	7.75792	7.9715	6.3973
14	B02	AmmoniumChloride	7.9411	6.91332	Patient	0.72	0.9216	FALSE	7.9411	7.22672	8.2861	8.20488	3.49155	9.62415	4.25929	8.78899	6.18174	7.00055	6.87891	9.6387	8.05114	4.7944	8.70296	5.14267	8.65672	5.30561	4.54137	7.07038	6.99576	7.73609	6.59093	6.95576	5.79437
15	B03	AmmoniumChloride	9.72568	7.37464	Patient	0.24	0.85333	FALSE	9.72568	5.50966	9.31961	9.57332	3.79635	11.2794	4.78495	9.81028	6.22826	7.28051	7.79935	9.53851	7.85878	4.99873	7.79848	6.25622	9.25444	5.06381	7.76505	6.97225	7.73791	7.52275	7.01037	7.4752	6.35718
16	B04	AmmoniumChloride	10.0668	7.22945	Patient	0.24	0.85333	FALSE	10.0668	5.6061	8.90993	9.32989	3.7854	10.4942	4.78727	9.74788	1.31195	8.81478	10.6108	9.49427	8.41646	4.85323	5.19042	8.00698	7.94962	4.84893	6.1441	7.38571	9.35665	7.84433	6.86214	6.81217	6.94348
17	B05	SodiumSelenite	8.04695	5.6913	Patient	0.4	0.8671	FALSE	8.04695	6.19417	7.83226	8.43479	3.11397	9.58411	2.64183	7.24342	4.78929	8.82081	9.15009	7.19784	8.01599	4.90677	2.96006	7.57233	7.47928	7.4298	3.06793	2.52857	7.59045	2.52996	1.71	1.19258	4.60484
18	B06	SodiumSelenite	6.35386	2.41527	Patient	0.24	0.85333	FALSE	6.35386	6.91589	7.12976	2.95283	0.95681	0.86517	1.73366	6.03306	1.65501	0.86053	3.56905	1.03007	1.16405	3.54498	2.17906	1.27951	2.5145	0.80148	1.55295	1.06117	6.17481	1.82534	0.74891	0.21633	1.20157
19	B07	SodiumSelenite	0.33009	0.9945	Control	0.16	0.85333	FALSE	0.33009	3.08215	3.06664	1.03645	0.7911	0.96563	0.75182	1.06916	0.73071	0.64641	1.24546	0.5382	0.77728	1.11671	0.74478	0.77357	0.80226	0.60937	0.82225	0.63459	1.37015	0.79725	0.78951	0.07102	0.63557
20	B08	SodiumSelenite	0.39071	1.21919	Control	0.08	0.59077	FALSE	0.39071	1.52671	2.77988	1.37067	0.84785	0.85958	1.05288	1.23954	1.07117	1.00007	1.33766	0.78821	1.05907	2.36869	1.12436	1.06174	1.38228	0.8664	1.20014	0.97869	1.34796	0.91036	1.15835	0.72577	1.20256
21	B09	PotassiumChloride	4.11451	6.27298	Control	0.72	0.9216	FALSE	4.11451	8.19852	10.1894	6.04019	5.89439	8.87591	2.78039	16.0198	4.74141	1.62264	1.60953	11.9478	2.43742	7.91189	1.39106	3.05105	7.55755	3.42948	7.61803	5.20431	4.42148	1.1197	9.20402	10.9506	8.335
22	B10	PotassiumChloride	2.69625	3.78802	Control	0.8	0.94815	FALSE	2.69625	5.58566	5.5607	4.04618	3.83712	2.70191	4.88264	1.20728	2.83059	0.9022	1.62595	8.82737	2.46238	5.91967	0.96592	1.69453	4.51993	2.26771	5.16135	3.60556	1.54464	1.02015	6.10049	7.81172	5.83083
23	B11	PotassiumChloride	2.59578	4.2775	Control	0.72	0.9216	FALSE	2.59578	3.91123	6.19395	4.09017	3.28961	2.99883	5.47886	1.44427	3.38278	1.11292	1.92254	11.9735	2.0001	5.39941	1.56245	1.58055	5.55954	3.08946	8.21041	4.93498	1.32521	0.85387	7.75192	9.42822	5.16528
24	B12	PotassiumChloride	0.21399	1.04692	Control	0.08	0.59077	FALSE	0.21399	0.61668	1.22141	1.57953	0.6585	1.32013	1.03642	1.03201	1.16939	1.14133	1.53169	0.95067	1.10765	0.72659	1.54535	1.2199	0.8397	0.82373	0.94574	0.70011	0.89195	0.68963	1.1348	1.22397	1.01912
25	C01	CalciumChoride	1.99007	1.27068	Patient	0.32	0.85333	FALSE	1.99007	0.55036	0.76895	0.74855	0.42837	0.71019	3.79336	0.71508	1.34314	1.19962	7.29893	0.75374	0.61065	0.58016	0.66061	0.87233	0.8067	4.00535	1.09942	0.59693	0.62063	0.56554	0.56858	0.45225	0.74698
26	C02	CalciumChoride	0.5631	0.8126	Control	0.56	0.8671	FALSE	0.5631	0.77097	0.72111	0.71518	0.53047	0.77145	3.51972	0.72571	0.78722	0.66047	0.80121	0.93198	0.62573	0.37207	0.73262	0.62084	0.63228	1.28354	0.95792	0.83541	0.46732	0.43522	0.55603	0.46316	0.58471
27	C03	CalciumChoride	0.7112	0.74501	Control	0.8	0.94815	FALSE	0.7112	0.1721	0.77587	0.75992	0.52715	1.05731	1.22123	0.94736	0.73869	1.31033	0.88598	0.91147	0.92807	0.9897	1.036	0.83249	0.92124	0.69105	0.41579	0.42326	0.33171	0.2481	0.3876	0.82382	0.5441
28	C04	CalciumChoride	0.64738	0.95038	Control	0.4	0.8671	FALSE	0.64738	0.85365	0.73563	1.22903	0.66261	1.19397	0.97322	0.35098	0.92149	1.22894	1.1912	1.22309	1.12307	0.99391	1.27977	1.05749	1.00919	1.20253	0.89366	0.61223	1.43692	0.8454	0.63235	0.73057	0.42814
29	C05	ManganeseChloride	42.5802	18.1917	Patient	0.08	0.59077	FALSE	42.5802	16.1998	25.8777	25.109	8.99878	18.3237	7.78995	37.733	12.3018	17.286	35.7641	19.6442	24.5483	14.1157	25.3381	25.5728	14.5466	10.1201	12.4756	17.5635	18.3471	21.936	9.34816	2.98528	14.6746
30	C06	ManganeseChloride	97.6472	35.8022	Patient	0.16	0.85333	FALSE	97.6472	42.9423	60.4665	55.5542	23.0201	15.8223	67.4781	105.616	15.4733	3.85296	87.7121	24.5315	52.7294	34.704	10.4489	33.0264	20.4595	3.08701	33.1837	35.2111	39.3507	39.0926	10.8175	15.7887	28.8834
31	C07	ManganeseChloride	-305.661	-116.666	Control	0.24	0.85333	FALSE	-305.661	-180.584	-382.881	-122.934	-115.295	-46.9446	-31.4982	-441.374	-64.0759	-27.0482	-159.357	-104.399	-263.235	-197.701	-31.076	-94.4758	-3.28622	1.30737	-154.685	-90.2471	-111.75	-25.0642	-41.2385	-65.225	-46.9114
32	C08	ManganeseChloride	-349.459	-122.54	Control	0.24	0.85333	FALSE	-349.459	-170.361	-380.935	-104.877	-171.672	-94.4423	-37.6569	-544.283	-96.145	-81.4227	-31.1783	-167.516	-32.6124	-192.203	-88.1441	-163.543	27.9616	51.433	-160.636	-66.292	-260.347	-44.5561	-37.4634	-58.662	-35.4103
33	C09	ZincChloride	2.95059	2.94563	Patient	1	1	FALSE	2.95059	6.20457	6.9502	3.72595	3.81443	1.24011	1.14297	3.84618	0.98603	0.76008	1.21894	4.69465	0.75984	4.66683	0.75625	1.11411	4.35788	1.10221	5.76838	2.69187	1.14901	0.58439	4.09359	5.4883	3.57839
34	C10	ZincChloride	1.25458	1.40396	Control	0.88	0.98233	FALSE	1.25458	1.47718	4.44141	2.46125	0.93868	0.8338	0.81779	0.65302	0.80181	0.82803	1.08027	1.90675	1.359	2.52717	0.85561	0.7175	1.81795	0.71868	3.05295	1.00919	0.58161	0.48317	0.96368	1.96358	1.40483
35	C11	ZincChloride	0.38641	0.73567	Control	0.08	0.59077	FALSE	0.38641	0.48587	0.79277	0.86965	0.51306	0.82575	0.75531	0.69554	0.83252	1.00836	0.92942	0.71132	0.80546	0.64902	0.96374	0.83821	0.67564	0.6659	0.91447	0.48749	0.66906	0.50162	0.70449	0.73083	0.63069
36	C12	ZincChloride	0.15304	0.73558	Control	0.08	0.59077	FALSE	0.15304	0.5834	0.72649	0.72306	0.50443	1.02554	0.81992	0.8497	0.89118	0.82419	1.0017	0.77832	0.80685	0.5332	0.96089	0.84914	0.67642	0.66687	0.77297	0.52915	0.59871	0.4879	0.7534	0.68718	0.60327
37	D01	Copper(II)Chloride	2.20124	3.45166	Control	0.48	0.8671	FALSE	2.20124	2.89683	3.47898	4.24525	1.52061	6.52677	2.50652	4.89555	4.39657	2.91363	3.93901	4.55688	3.26463	1.05483	3.90219	3.65586	5.26301	5.95275	1.98048	3.18416	1.76627	1.64829	3.24173	2.44256	3.60658
38	D02	Copper(II)Chloride	0.8436	1.96402	Control	0.64	0.9216	FALSE	0.8436	0.68665	3.01097	3.84132	0.64937	4.74938	3.12791	2.37384	1.81871	2.47159	4.41653	1.77084	2.04265	0.54147	2.74329	1.92959	2.41145	2.73096	0.5767	1.35586	0.86125	0.61798	0.57954	0.54109	1.28757
39	D03	Copper(II)Chloride	0.86762	0.31815	Patient	0.08	0.59077	FALSE	0.86762	0.22413	0.72495	0.74368	0.20726	0.67245	0.16383	0.56154	0.25524	0.7969	0.59557	0.40401	0.51423	0.22172	0.75928	0.24649	0.09584	-0.00142	0.16019	0.22257	0.23377	0.22654	-0.18224	-0.14132	-0.0696
40	D04	Copper(II)Chloride	4.34824	0.96165	Patient	0.08	0.59077	FALSE	4.34824	0.73654	1.24137	1.03592	0.77203	1.35564	0.77087	0.89627	0.63999	3.77184	1.34929	2.4181	1.40883	0.79866	2.49888	0.56843	0.33631	-0.05166	1.40914	0.67849	0.96726	0.93177	-0.71994	0.02868	-0.76307
41	D05	CobaltChloride	7.92013	6.63831	Patient	0.48	0.8671	FALSE	7.92013	4.80699	7.89	6.44519	3.42281	8.09537	4.81673	8.39795	6.16855	9.01743	9.43243	7.97557	7.7976	5.12403	5.94689	7.3506	7.89681	6.25968	4.10469	6.64626	5.53277	7.08566	5.98874	6.01816	7.09844
42	D06	CobaltChloride	7.6741	7.10047	Patient	0.56	0.8671	FALSE	7.6741	5.77441	10.5674	6.57235	4.39086	10.5442	4.27987	4.72457	7.34897	6.62698	11.4005	9.2402	5.9038	5.54068	8.93471	7.47113	9.4593	6.3009	5.27776	7.63324	6.77295	5.67702	6.86764	6.74644	6.35547
43	D07	CobaltChloride	5.16086	4.98111	Patient	0.88	0.98233	FALSE	5.16086	6.32483	7.87322	4.97392	3.39516	6.49513	1.90819	3.78333	5.03495	4.99294	4.32944	7.51296	5.35238	4.68871	2.131	4.54676	5.68503	3.31728	4.8139	5.57912	5.34883	4.95175	5.7332	5.08011	5.69437
44	D08	CobaltChloride	3.34131	4.56302	Control	0.72	0.9216	FALSE	3.34131	5.81883	8.11309	4.8533	3.7962	6.97268	1.73734	1.46277	2.88945	2.41142	1.31317	8.38675	4.11391	5.4401	1.17802	4.69943	6.24779	2.98737	6.14591	5.43203	3.92107	3.25144	6.49786	5.70846	6.13409
45	D09	Iodine	3.67018	4.76803	Control	0.8	0.94815	FALSE	3.67018	6.26382	7.8089	4.99638	4.57584	6.65414	2.35286	1.00374	3.09904	2.21064	1.51885	10.0053	5.34586	6.36726	1.3234	5.74328	6.42639	3.31994	5.46801	5.63931	1.8665	1.55542	6.03436	8.23028	6.62329
46	D10	Iodine	3.24726	4.57509	Control	0.64	0.9216	FALSE	3.24726	6.82403	5.99169	5.35321	4.65227	3.25057	3.75656	1.2239	2.74541	2.20199	1.28809	10.3509	4.58439	6.9078	1.27794	4.19624	5.42933	3.34906	5.44821	4.84363	1.75049	2.03851	7.53215	8.32432	6.48154
47	D11	Iodine	2.06664	3.50108	Control	0.56	0.8671	FALSE	2.06664	6.96295	4.10848	4.77061	3.46359	2.53467	3.30142	1.05271	2.74794	1.51036	0.92595	7.37053	3.33497	4.69206	1.04759	2.33351	4.54574	2.65216	4.4142	3.2165	1.44786	1.51453	5.47402	6.35701	4.24647
48	D12	Iodine	1.67753	3.54228	Control	0.64	0.9216	FALSE	1.67753	4.62072	3.97413	4.04663	4.77477	3.34098	4.38761	1.03524	2.90879	0.81824	1.29136	8.1414	3.4654	4.73821	0.91317	0.82601	4.87882	2.37581	5.65099	3.58213	1.36226	1.41905	5.90773	6.13572	4.41966
49	E01	SodiumPhosphate	4.60024	6.33526	Control	0.32	0.85333	FALSE	4.60024	6.12267	7.0607	7.25391	3.15257	8.32139	2.67025	8.22988	5.35169	6.36594	6.01903	7.6684	8.33632	4.01766	7.37566	7.04792	7.01606	8.00136	5.52626	7.09994	4.64586	5.34772	6.81609	6.76253	5.83639
50	E02	SodiumPhosphate	8.07926	7.7164	Patient	0.96	1	FALSE	8.07926	4.82183	9.19615	8.60299	4.11198	11.1065	3.50892	8.55356	6.49908	11.8342	5.83576	10.6789	9.47402	4.22774	9.95601	10.1214	9.34975	10.2902	4.7276	7.6257	6.69011	7.48276	7.83111	5.76858	6.89877
51	E03	SodiumPhosphate	6.14124	6.95064	Control	0.72	0.9216	FALSE	6.14124	2.89271	6.79883	7.31946	2.42741	9.17659	4.90763	7.9588	6.18274	11.0409	13.9521	11.8488	8.74924	2.32905	8.05156	9.2803	7.5764	7.13121	2.7604	6.89347	4.21675	5.59468	6.72656	7.04938	5.9504
52	E04	SodiumPhosphate	2.73881	3.42133	Control	0.72	0.9216	FALSE	2.73881	0.63781	8.18625	8.15731	0.68283	2.59382	1.57003	6.66319	0.98003	1.55963	6.94764	1.25392	1.48634	0.77287	1.25209	0.86951	1.31536	1.70138	0.6175	10.7742	0.74661	0.37893	10.2318	6.33391	6.39897
53	E05	SodiumSulfate	7.56343	6.43868	Patient	0.48	0.8671	FALSE	7.56343	4.61159	7.82347	6.06684	3.31011	8.42779	6.27958	8.97439	5.86702	8.39288	9.15475	7.49336	7.36671	4.66356	6.85311	7.13094	6.81304	6.15627	4.437	6.115	4.74594	6.01426	5.95306	5.78101	6.09671
54	E06	SodiumSulfate	5.30442	4.7107	Patient	0.8	0.94815	FALSE	5.30442	4.67515	6.15911	4.20647	2.59108	6.41979	6.14847	6.35198	4.79555	3.70043	6.30657	6.52301	6.19631	4.02336	1.65371	5.66631	5.55419	5.18727	3.2921	4.05296	2.25875	2.64486	5.1179	4.4028	5.12874
55	E07	SodiumSulfate	5.16178	4.40505	Patient	0.8	0.94815	FALSE	5.16178	4.5695	6.09138	5.71575	3.46577	7.10849	7.49898	3.98253	4.11595	2.84279	1.27348	8.09001	7.80882	0.0938	1.75782	4.47614	5.82766	3.2035	4.21393	5.59109	3.0192	2.65876	1.60116	4.65935	6.05538
56	E08	SodiumSulfate	4.73885	4.76048	Control	0.96	1	FALSE	4.73885	4.29574	8.1179	5.0548	3.56029	3.65125	2.39961	3.02717	3.25082	2.84432	1.42193	9.81839	6.83689	4.98118	2.24993	4.30302	6.09536	2.46403	7.78152	5.96001	2.62406	1.80092	8.34008	7.06365	6.30859
57	E09	SodiumMolybdate	2.35293	3.36334	Control	0.88	0.98233	FALSE	2.35293	5.78588	5.10623	3.81549	3.12399	2.78206	1.5822	0.75463	2.20902	1.2518	1.08645	6.88483	3.7278	4.64704	1.6859	1.89965	3.62371	1.98028	5.80089	4.68212	1.31637	1.11605	5.65239	5.2438	4.96166
58	E10	SodiumMolybdate	1.97499	3.04192	Control	0.56	0.8671	FALSE	1.97499	4.44687	4.38983	4.01204	2.95727	2.85483	2.27353	0.7994	2.34863	1.31984	0.88488	6.71879	3.69612	4.15167	1.74863	2.04395	4.19314	1.99975	3.20811	2.98856	1.13379	0.90703	5.6103	4.26785	4.05135
59	E11	SodiumMolybdate	2.04965	3.81134	Control	0.48	0.8671	FALSE	2.04965	5.19285	4.62881	4.31112	3.83488	3.1133	3.88573	0.92141	2.97158	1.57678	1.31509	8.26207	4.63887	5.35509	2.44298	3.09378	4.90103	3.13595	3.98766	3.92255	1.25084	1.37469	6.72945	5.64105	4.98455
60	E12	SodiumMolybdate	1.81481	3.84227	Control	0.56	0.8671	FALSE	1.81481	6.50278	4.94068	4.09666	3.90216	3.57749	3.65418	1.09683	4.01853	1.04809	1.29279	8.16349	4.52027	4.86823	1.33553	3.28358	4.99968	4.15373	3.80417	3.48834	1.11883	1.20743	6.46881	6.08498	4.58719
61	F01	SodiumTungstate	4.48212	5.36587	Control	0.8	0.94815	FALSE	4.48212	2.57862	5.95413	6.38108	2.22241	7.75433	3.9375	4.28878	6.82375	6.17354	8.09468	8.99781	7.7526	2.77692	7.52984	7.57203	6.7011	7.28734	2.84155	3.31166	2.54815	2.11051	4.8551	5.11593	5.17146
62	F02	SodiumTungstate	4.04357	3.08084	Patient	0.56	0.8671	FALSE	4.04357	1.18143	4.0654	3.94281	1.56109	3.78369	5.0113	3.33131	2.98061	4.16008	4.72841	6.22071	4.3635	2.28029	3.49951	3.31215	3.66973	3.26915	2.5944	1.82796	1.02092	1.06877	2.63767	1.76723	1.66209
63	F03	SodiumTungstate	2.53034	1.45759	Patient	0.32	0.85333	FALSE	2.53034	0.67146	2.07111	1.74822	0.66487	2.73116	2.6038	1.66053	1.2308	2.90647	1.72612	2.1707	1.91433	1.24738	1.69297	1.32032	1.1213	1.12086	0.76045	1.10161	0.6629	0.61282	1.10742	1.00931	1.12528
64	F04	SodiumTungstate	0.60929	0.57376	Patient	0.88	0.98233	FALSE	0.60929	0.51935	0.65068	1.18048	0.52639	0.51163	0.49424	0.53966	0.33811	0.80256	0.71302	0.39328	0.35687	0.5438	0.53515	0.39946	0.33995	0.32576	0.73331	0.696	0.65944	0.46754	0.71029	0.63429	0.69897
65	F05	SodiumOrthovanadate	1.06492	0.58315	Patient	0.32	0.85333	FALSE	1.06492	0.27688	0.12752	0.80648	0.28398	0.82147	1.26537	1.63465	0.3875	2.03439	0.69573	0.48394	0.38135	0.26091	0.95999	0.3573	0.40395	0.3726	1.06477	0.1048	0.37272	0.36562	0.11246	0.14607	0.27503
66	F06	SodiumOrthovanadate	0.55633	0.33984	Patient	0.29822	0.85333	FALSE	0.55633	0.35092	0.03539	0.44454	0.27175	0.75408	0.47271	1.26459	0.22681	0.35452	0.86608	0.39338	0.01064	0.27175	0.78835	0.18601	0.30991	0.20552	0.1213	-0.03746	0.33808	0.21825	0.08203	0.04962	0.17747
67	F07	SodiumOrthovanadate	0.21991	0.21258	Patient	0.56	0.8671	FALSE	0.21991	0.20392	-0.02324	0.1801	0.25989	0.60707	0.36214	0.28388	0.08675	0.09026	1.17374	0.20484	0.07767	0.12295	0.39122	0.11336	0.15477	0.08918	0.02042	0.16273	0.13994	0.08397	0.01585	0.11099	0.18962
68	F08	SodiumOrthovanadate	0.53669	0.62729	Control	0.72	0.9216	FALSE	0.53669	0.27828	0.08966	0.35342	0.27232	1.91707	0.66531	0.23455	0.40049	1.8164	3.37173	0.60613	0.30236	0.27033	1.05272	0.35535	0.65373	1.0238	0.21174	0.09799	0.32202	0.22263	0.13177	0.15289	0.25228
69	F09	PotassiumChromate	3.37603	5.31798	Control	0.56	0.8671	FALSE	3.37603	6.30434	7.19155	5.13664	4.60426	4.88231	3.76846	12.3667	3.68323	2.06202	1.19341	9.55342	5.83346	6.65882	1.95599	3.76708	6.7692	2.98322	5.78474	4.7507	2.05295	3.05049	7.69064	8.17167	7.41613
70	F10	PotassiumChromate	2.32803	4.34729	Control	0.32	0.85333	FALSE	2.32803	7.70753	5.17137	4.50718	4.14668	4.40507	4.69498	6.50598	3.06017	1.72834	1.17749	7.08671	4.66669	5.57755	2.51389	3.30654	4.91882	2.45346	4.37406	3.90281	1.59001	4.1571	6.52065	4.08282	6.07913
71	F11	PotassiumChromate	1.52365	3.19937	Control	0.4	0.8671	FALSE	1.52365	4.48123	3.62388	3.54716	2.88379	3.4622	4.28173	1.00285	3.08055	1.05692	1.25946	4.83768	3.71902	4.05864	2.06835	2.59274	4.474	2.06991	3.08147	2.88659	1.20352	2.8307	4.93861	4.93168	4.41215
72	F12	PotassiumChromate	1.44814	3.40455	Control	0.48	0.8671	FALSE	1.44814	4.46831	4.67059	3.99528	3.1565	3.95134	4.60357	1.09572	3.02473	0.68555	1.05451	5.39049	4.21134	4.3201	1.19826	3.18795	4.51354	3.4588	3.6259	2.88043	1.30955	2.51954	5.23721	5.27454	3.87544
73	G01	SodiumPyrophosphate	5.05564	6.92304	Control	0.4	0.8671	FALSE	5.05564	6.36367	8.30417	8.0788	4.30386	8.57862	7.50726	8.92369	6.8773	6.30048	9.71385	8.34397	7.96617	4.1411	7.88668	7.67584	7.18602	8.31792	5.50196	5.80318	4.83625	5.73589	6.61851	4.6909	6.49696
74	G02	SodiumPyrophosphate	7.29225	9.17804	Control	0.56	0.8671	FALSE	7.29225	6.58333	11.321	10.6829	4.71966	11.6622	8.78621	11.0923	7.28239	9.54371	13.9962	11.4134	10.6116	6.04529	10.874	10.7751	10.5108	10.3062	5.70212	7.6891	7.31678	10.9976	7.64054	7.21703	7.50345
75	G03	SodiumPyrophosphate	4.94424	6.00527	Control	0.72	0.9216	FALSE	4.94424	4.0925	7.47218	7.39324	3.36515	7.32825	5.36352	7.0728	4.8224	7.77588	8.87794	7.83529	6.85199	4.01892	6.88095	6.88108	7.89241	6.96401	3.74271	4.99075	5.32538	4.82196	4.65375	4.57137	5.13201
76	G04	SodiumPyrophosphate	10.3027	10.5556	Control	1	1	FALSE	10.3027	7.75909	14.1566	12.5038	6.80962	12.7172	7.77321	13.9021	8.10533	10.5018	14.9793	13.1786	12.2835	7.01515	12.0189	12.0095	11.6827	11.5966	8.77011	9.3145	9.92063	9.96982	7.72263	8.95091	9.69322
77	G05	SodiumNitrate	7.29696	6.96205	Patient	1	1	FALSE	7.29696	4.73645	8.92495	8.3652	3.50317	9.09481	5.21736	8.74195	5.79906	9.21066	10.5353	8.57621	8.19722	5.08219	8.12424	7.87175	7.4706	8.29635	5.34364	5.76313	6.90362	3.34721	6.10943	5.88215	5.99245
78	G06	SodiumNitrate	3.28466	4.77335	Control	0.4	0.8671	FALSE	3.28466	3.4505	6.32373	4.5008	2.68071	6.4418	1.46106	6.36017	4.38015	5.31472	7.59991	6.41403	5.58829	3.71954	5.85544	4.84779	6.28497	5.49163	2.99682	3.64135	5.67329	2.78206	4.46501	4.06487	4.22174
79	G07	SodiumNitrate	3.11897	5.87786	Control	0.32	0.85333	FALSE	3.11897	4.88274	7.97664	4.7935	3.21564	7.91525	1.9973	9.57031	5.66464	6.1616	8.42112	8.45691	6.82605	5.0323	6.95341	5.90558	7.18701	7.30338	1.8717	5.92323	5.06696	2.44532	6.41418	4.89063	6.19327
80	G08	SodiumNitrate	2.80568	5.55961	Control	0.32	0.85333	FALSE	2.80568	5.15129	8.23415	5.47867	4.93291	5.81617	1.55353	9.76759	5.88371	4.68033	1.71435	9.32148	6.35662	5.84176	6.9161	4.38129	6.55739	6.43804	4.31661	4.9805	2.35409	3.61629	6.56575	6.13892	6.43302
81	G09	SodiumNitrite	2.21577	3.53155	Control	0.56	0.8671	FALSE	2.21577	4.13263	5.07791	3.34936	2.86131	3.98525	1.77165	0.66747	4.32815	2.33965	0.91526	7.00095	4.47288	4.73813	1.93797	3.90834	4.9872	2.13028	3.85621	3.06852	1.27736	3.16022	5.25104	5.1466	4.39276
82	G10	SodiumNitrite	2.63218	4.89588	Control	0.32	0.85333	FALSE	2.63218	5.5395	5.64685	6.19679	4.36814	5.77079	3.25996	1.63418	5.04758	4.06316	1.54971	9.6977	5.69987	6.21862	2.78076	5.2579	7.68598	3.3088	4.51172	3.97461	1.82583	3.10056	7.39717	6.95757	6.00732
83	G11	SodiumNitrite	1.75202	3.93376	Control	0.32	0.85333	FALSE	1.75202	4.98469	3.55279	3.82497	4.28212	4.78597	3.36565	1.28481	3.5784	3.43957	1.06769	7.24482	4.54648	4.97703	3.27585	4.60951	5.16741	2.43213	5.21401	3.16734	1.39041	3.20731	5.26408	5.39997	4.34732
84	G12	SodiumNitrite	1.31836	3.57789	Control	0.32	0.85333	FALSE	1.31836	3.87002	4.02982	4.51948	3.0266	4.42918	3.28452	1.01356	3.33794	2.29687	1.13286	6.98835	3.95232	4.28243	2.13122	4.73964	4.62998	2.52446	3.59753	2.99203	1.21921	2.5849	5.68972	5.63041	3.9664
85	H01	LithiumChloride	2.33135	5.33393	Control	0.08	0.59077	FALSE	2.33135	4.58106	7.50057	6.1168	3.39316	6.13831	4.79526	6.97637	4.26237	5.22857	7.11367	6.25977	5.82433	3.02758	6.72054	5.81345	5.85141	6.7202	3.59521	4.05827	2.98631	6.25201	5.81092	5.02144	3.9667
86	H02	LithiumChloride	4.99839	6.82389	Control	0.48	0.8671	FALSE	4.99839	4.51738	9.86393	7.98203	3.96904	8.20021	5.89141	9.56027	5.58173	6.83324	9.13105	7.93186	7.47406	4.46089	7.3071	7.444	9.11085	8.26309	4.34708	5.35631	4.30512	8.14121	7.28058	5.53156	5.28944
87	H03	LithiumChloride	5.14854	7.00846	Control	0.32	0.85333	FALSE	5.14854	6.07372	8.03069	8.19208	4.84497	8.09986	6.05649	8.12814	7.06425	6.99572	8.94287	8.48627	7.54098	5.16856	7.40045	7.28613	7.66538	8.51928	4.70252	6.01201	5.32201	8.88263	7.27146	6.37948	5.13705
88	H04	LithiumChloride	7.83474	7.8967	Control	0.96	1	FALSE	7.83474	4.85303	9.23913	9.49081	4.85818	8.92462	6.92933	10.6288	7.31393	7.47815	9.8171	10.6012	9.24304	6.0105	8.4004	9.0224	10.5885	8.16481	5.6286	6.66809	6.57731	7.93211	7.46049	8.48664	5.20353
89	H05	FerricChloride	6.5967	7.57508	Control	0.72	0.9216	FALSE	6.5967	3.78435	11.2774	8.90817	3.45582	9.5455	7.55183	7.77218	7.62636	7.94938	9.99482	9.40117	9.26147	5.48407	9.26525	8.83444	10.1529	8.56441	6.1285	5.38497	5.80419	7.15852	6.47913	7.03432	4.98268
90	H06	FerricChloride	5.90752	6.31227	Control	0.96	1	FALSE	5.90752	3.4785	8.64599	6.18947	3.1902	10.0019	3.13046	8.43017	7.36798	6.68627	3.26523	9.73735	9.50942	5.03251	9.38183	8.90831	10.0608	5.88671	3.7479	4.36987	4.77788	3.59436	6.15271	5.94665	4.00208
91	H07	FerricChloride	3.13962	5.50194	Control	0.4	0.8671	FALSE	3.13962	4.96318	8.39911	4.68772	2.51441	9.67543	3.48714	9.55488	6.92318	3.41691	1.23761	9.69344	7.91172	4.43404	4.95963	7.59251	9.81624	5.39986	3.35713	3.123	3.05707	3.4678	5.37479	5.70051	3.29928
92	H08	FerricChloride	1.79351	3.22614	Control	0.4	0.8671	FALSE	1.79351	2.26556	4.19595	2.15597	1.68881	5.66152	2.00174	2.67616	5.65631	2.16474	0.99658	6.8238	5.35692	2.47222	2.57036	5.35659	5.9865	4.93178	2.64849	2.30018	0.58403	1.44664	2.69315	2.80739	1.98591
93	H09	MagnesiumChloride	1.66663	4.0636	Control	0.24	0.85333	FALSE	1.66663	4.16161	6.07856	4.35001	3.24662	4.83226	1.85283	1.74389	4.58238	2.43447	1.10627	7.33281	5.70178	4.2902	2.2088	4.12463	4.57004	5.2775	6.05228	3.61136	1.47293	2.40172	6.10015	5.82148	4.17174
94	H10	MagnesiumChloride	1.16148	3.57634	Control	0.16	0.85333	FALSE	1.16148	3.51492	4.53801	3.70027	2.81852	4.22337	2.70029	1.13873	4.32217	2.9264	1.33928	6.51404	4.13434	3.66591	2.50004	3.94206	5.2499	2.73936	3.70517	3.82529	1.2873	2.68011	5.27789	5.20357	3.88518
95	H11	MagnesiumChloride	1.03344	3.57275	Control	0.24	0.85333	FALSE	1.03344	3.65739	3.87098	3.67289	3.38768	3.84366	2.60474	1.00622	3.66649	2.63641	1.00876	7.23378	4.56239	3.5243	2.85455	3.71029	5.37402	3.05413	5.43828	2.96004	1.14334	3.28383	4.88708	5.25044	3.11438
96	H12	MagnesiumChloride	1.27887	2.7694	Control	0.32	0.85333	FALSE	1.27887	2.69755	3.50638	3.07723	2.17179	3.52273	1.98703	0.71048	2.93292	2.06438	1.11679	5.62011	3.79482	2.92078	1.77233	3.77323	3.84652	2.63962	2.96632	2.24014	0.94334	2.07874	3.99356	4.2955	1.79326

## Sheet: PM-M6
	Well	Compound	Mean Patient	Mean Control	Higher Mean	Unadjusted p-value	Adjusted p-value	p < 0.05 (Adjusted)	Patient 1 (Dup)	Control 3	Control 6	Control 9	Control 12	Control 13	Control 14	Control 17	Control 25	Control 26	Control 27	Control 28	Control 30	Control 31	Control 32	Control 33	Control 35	Control 37	Control 41	Control 43	Control 44	Control 45	Control 46	Control 48	Control 49
1	A01	NegativeControl	3.43955	6.09603	Control	0.08	0.74927	FALSE	3.43955	8.14697	6.54187	5.67804	4.25841	7.8105	6.86593	7.27827	4.70178	6.2911	8.33527	7.14056	6.7593	4.2926	8.06145	5.4699	6.21276	5.97618	3.9756	6.60319	4.36728	4.47352	6.09869	6.08614	4.87931
2	A02	NegativeControl	5.78707	6.50445	Control	0.72	0.9216	FALSE	5.78707	8.95811	6.97652	6.70074	4.0433	8.27481	6.92268	8.05107	4.9312	6.81774	8.94827	7.27042	7.12315	4.53621	8.52932	5.34826	6.73283	6.11876	4.11851	7.04277	4.54167	5.77996	6.71814	6.69845	4.924
3	A03	NegativeControl	6.79315	6.60342	Patient	0.96	0.97011	FALSE	6.79315	9.32636	7.24599	6.9925	4.23009	8.13265	6.49923	8.389	5.00905	6.90047	8.63412	8.50583	7.15441	4.1697	8.04797	6.41964	6.6898	6.18789	4.69974	6.93582	4.68458	5.28141	6.24888	6.60636	5.49065
4	A04	NegativeControl	8.10159	7.70243	Patient	0.96	0.97011	FALSE	8.10159	10.7021	8.60514	8.52672	5.4225	9.7454	6.67367	9.42304	6.61285	7.87256	10.4904	8.9293	8.64252	5.45735	9.32573	7.34407	8.38109	7.51003	4.96295	6.43641	5.89761	5.36487	8.19786	8.04811	6.28603
5	A05	NegativeControl	5.92045	6.06247	Control	0.96	0.97011	FALSE	5.92045	8.64065	6.55673	6.79281	4.28147	7.68523	4.19596	6.96951	5.30161	5.7565	8.23499	7.59828	6.21058	4.56108	7.66869	5.31209	6.65981	6.14462	5.16952	5.66622	4.63998	4.05482	6.01386	6.22398	5.1603
6	A06	NegativeControl	4.13275	6.3954	Control	0.16	0.74927	FALSE	4.13275	9.07818	6.95759	7.97145	4.69264	8.09717	3.4674	8.65107	5.68304	5.38089	8.60357	7.85505	6.35684	5.08802	8.02226	5.21782	7.29937	6.70796	4.59382	4.95058	5.67214	4.5316	6.22271	7.00645	5.382
7	A07	Dibutyryl-cAMP	2.03036	5.75286	Control	0.16	0.74927	FALSE	2.03036	8.59266	6.28317	6.14166	3.98554	7.2889	1.95655	8.76566	5.00257	4.51033	8.44955	8.10225	5.94571	4.94145	5.96586	4.83222	6.66413	4.90602	4.44848	4.13841	5.57086	4.1348	6.54676	5.62259	5.27256
8	A08	Dibutyryl-cAMP	2.642	5.60824	Control	0.16	0.74927	FALSE	2.642	8.67948	6.64382	6.40563	3.67847	7.29451	2.46016	5.14054	5.31249	4.0491	8.10135	7.64598	5.30843	6.12023	5.95316	4.34578	5.60719	4.78532	5.21144	3.84419	4.40353	4.44358	6.5234	6.58927	6.05081
9	A09	Dibutyryl-cAMP	1.97337	4.10234	Control	0.4	0.768	FALSE	1.97337	7.88405	4.79874	5.36722	1.32999	5.12159	2.92963	1.70402	4.59227	3.18835	1.09226	7.43879	4.14849	4.51091	4.84157	2.52751	5.37497	2.95186	4.57747	3.45246	1.69105	3.29568	5.5996	5.7256	4.31212
10	A10	Dibutyryl-cAMP	2.5043	5.4224	Control	0.32	0.74927	FALSE	2.5043	6.75832	5.05497	8.67233	1.54594	7.42153	4.28395	2.56721	6.12984	4.02521	1.31297	8.87026	4.46183	7.71323	7.07167	3.36836	6.64357	4.22154	6.76198	5.83038	1.79454	4.45887	7.52866	7.57711	6.06331
11	A11	Dibutyryl-cAMP	2.43559	4.73608	Control	0.48	0.80842	FALSE	2.43559	5.99637	4.3316	8.34091	1.56107	6.17044	3.51412	1.81138	5.86754	1.98714	1.52914	7.96891	2.86852	6.93236	7.45802	3.15803	7.05083	3.4225	5.96516	4.31521	1.68207	3.6508	6.51994	6.53184	5.03211
12	A12	Dibutyryl-cAMP	1.99666	3.16231	Control	0.72	0.9216	FALSE	1.99666	1.64148	2.08028	6.35382	0.6927	5.7294	2.52903	0.7362	4.69769	0.60303	1.29955	6.04884	0.7607	5.31824	5.89913	1.9524	5.19294	2.57241	4.06203	1.9973	1.01336	3.00962	4.98835	4.46344	2.25345
13	B01	3-Isobutyl-1-Methylxanthine	5.57869	6.81747	Control	0.56	0.82708	FALSE	5.57869	9.9351	9.15672	7.77804	4.55573	9.6593	8.16976	0.93584	5.63875	7.93458	9.46149	8.85223	9.34068	4.75631	8.50907	7.23808	7.98578	7.61723	3.04095	7.23042	0.28082	4.31503	7.55514	7.14598	6.52633
14	B02	3-Isobutyl-1-Methylxanthine	9.28654	7.92783	Patient	0.8	0.94815	FALSE	9.28654	12.6896	8.80167	8.19513	5.87843	12.3254	10.6767	1.18573	6.72849	10.3145	11.5718	10.8337	10.2863	7.1387	10.8039	6.81487	9.34873	8.81548	3.014	7.76191	0.39017	4.59231	7.51655	8.01833	6.56569
15	B03	3-Isobutyl-1-Methylxanthine	8.94623	6.19701	Patient	0.48	0.80842	FALSE	8.94623	9.49083	7.13465	6.86082	4.19419	9.73137	8.99715	0.61389	5.62268	8.657	8.09822	9.31225	8.33932	5.94247	9.20436	6.00501	7.33688	6.33994	1.83174	5.22542	0.26146	3.06943	5.60933	6.60853	4.24118
16	B04	3-Isobutyl-1-Methylxanthine	7.05324	3.22451	Patient	0.08	0.74927	FALSE	7.05324	4.70757	4.16889	3.22903	1.52698	6.43554	4.06775	0.27909	3.51115	4.84369	3.12523	5.89118	4.32305	4.16987	6.24229	2.16472	4.23923	3.1066	0.37039	2.18622	0.27082	1.2419	2.61889	3.18302	1.48518
17	B05	3-Isobutyl-1-Methylxanthine	1.22828	1.0449	Patient	0.8	0.94815	FALSE	1.22828	0.782	3.05994	1.04801	0.72842	1.2631	1.23585	0.31348	0.79005	0.45274	0.83116	1.12852	0.61547	1.93908	1.45959	1.42421	0.86286	0.68919	0.47164	1.41462	0.28571	0.53777	0.94051	1.56749	1.2361
18	B06	3-Isobutyl-1-Methylxanthine	0.33698	1.56489	Control	0.88	0.97011	FALSE	0.33698	6.6245	0.2598	0.3713	0.16512	0.42757	4.65013	0.28932	4.33474	0.82567	0.89809	0.92966	3.70492	0.21374	6.44681	0.20747	0.27274	4.68143	0.27536	0.16325	0.1863	0.21037	0.37997	0.45	0.5891
19	B07	Caffeine	4.46629	7.04668	Control	0.24	0.74927	FALSE	4.46629	9.59798	8.87859	5.95567	4.06524	9.55765	7.93723	10.2122	5.67597	4.78943	2.22805	9.85426	6.87783	6.41407	8.00164	6.91613	7.3588	5.59785	4.8372	7.54674	8.32469	6.33064	7.3815	7.36444	7.41663
20	B08	Caffeine	2.70924	4.70657	Control	0.24	0.74927	FALSE	2.70924	7.56647	5.38548	4.98706	2.69349	6.97145	4.03863	4.77618	4.34071	2.98579	1.78976	7.23866	4.83756	4.74306	5.79688	3.77107	4.99482	3.28845	4.09155	3.32959	5.82621	3.72343	5.48159	5.9894	4.31028
21	B09	Caffeine	2.83042	5.36418	Control	0.24	0.74927	FALSE	2.83042	7.89205	6.36459	4.52608	1.11181	5.89171	3.29688	4.78253	5.20855	3.91003	2.05935	9.09136	5.74731	6.20045	7.047	3.88753	6.16607	5.1475	4.87823	3.84943	7.78603	3.99992	6.98298	7.51248	5.40055
22	B10	Caffeine	1.58351	2.88648	Control	0.32	0.74927	FALSE	1.58351	2.6195	3.84945	1.87672	0.70982	3.54557	1.84523	1.12319	3.04392	1.62438	0.93028	5.79572	2.35042	3.42894	3.84413	1.6349	4.362	2.08753	3.39049	2.59548	3.18543	2.2832	4.53462	5.2512	3.36347
23	B11	Caffeine	1.67727	2.63386	Control	0.72	0.9216	FALSE	1.67727	1.56525	4.01005	1.81549	0.84251	3.15538	1.71588	0.70897	2.94041	0.88378	1.02055	5.57441	1.48061	4.21124	4.25053	1.92422	2.96347	1.51282	4.55161	2.33051	0.98507	1.74501	5.21737	5.1425	2.66507
24	B12	Caffeine	1.06955	1.54611	Control	0.96	0.97011	FALSE	1.06955	0.76646	2.30483	1.34073	0.39534	2.45985	1.03946	0.69605	1.9392	0.81055	1.01085	2.18489	0.85185	4.01836	3.30355	0.77405	1.3898	0.76314	1.96139	0.97822	0.65573	0.87972	3.27577	2.37293	0.93406
25	C01	Epinephrine	4.23136	6.18597	Control	0.32	0.74927	FALSE	4.23136	8.93222	7.04696	5.55408	4.38991	7.83585	5.87892	7.83338	4.60862	6.58061	7.8606	7.73857	7.08618	4.12852	7.14154	6.2568	6.76868	6.64703	3.778	5.14575	4.57362	3.92392	6.5648	6.05585	6.13295
26	C02	Epinephrine	6.76175	6.67902	Patient	0.96	0.97011	FALSE	6.76175	9.88986	7.08561	6.51241	4.19218	9.23586	7.23186	8.26717	4.61297	7.89807	8.34838	7.64976	7.62472	4.05761	6.2035	6.14648	7.03948	6.54101	5.27021	7.19486	4.70856	6.34125	6.62807	6.39478	5.22186
27	C03	Epinephrine	8.51199	6.8951	Patient	0.4	0.768	FALSE	8.51199	10.4793	7.58889	5.93466	4.21691	9.38352	6.99265	8.67359	5.12952	7.34068	8.74929	8.24523	7.76166	4.59146	8.03453	6.82812	8.36647	6.8931	5.43255	7.55256	4.84699	4.57804	5.68663	6.76161	5.41452
28	C04	Epinephrine	10.4824	8.16322	Patient	0.32	0.74927	FALSE	10.4824	11.8775	9.14688	7.14789	5.63191	11.6485	7.55653	11.4921	6.42406	8.51686	10.0277	9.43664	8.92188	6.29082	9.52754	7.94434	9.72707	8.10309	4.77668	6.75807	6.46517	5.79016	7.35813	8.25138	7.09642
29	C05	Epinephrine	5.84946	4.82699	Patient	0.56	0.82708	FALSE	5.84946	7.36716	5.2208	4.23208	2.76255	6.24522	5.03417	6.85333	3.51107	4.0665	5.09323	6.60499	4.95129	3.45405	5.91315	6.24405	5.77553	4.52595	3.07833	3.90675	4.17721	3.43522	4.37298	4.88846	4.13358
30	C06	Epinephrine	6.58076	5.66592	Patient	0.64	0.86535	FALSE	6.58076	8.6971	5.69673	5.32005	3.28443	7.57823	6.66018	8.41613	4.09914	4.56	5.73741	6.7491	6.46499	4.21079	6.9803	5.26683	6.70366	4.82735	4.93728	6.51251	4.2956	3.60975	4.77128	5.37558	5.22775
31	C07	Norepinephrine	4.8733	5.38196	Control	0.88	0.97011	FALSE	4.8733	8.67565	6.31471	4.99483	2.31627	7.46118	3.62061	9.97838	4.29441	4.18465	4.14123	7.11561	5.85171	5.48312	5.49996	4.61084	6.1222	4.45547	3.91027	5.24577	5.55176	3.4488	5.75987	5.57812	4.55156
32	C08	Norepinephrine	2.59177	4.68991	Control	0.24	0.74927	FALSE	2.59177	6.94273	5.5337	4.21619	1.06617	7.08661	6.8631	7.76289	4.15323	2.85328	1.83737	6.42263	4.73505	4.30151	5.1148	3.77582	4.65651	3.29346	4.70877	3.38793	4.81619	4.74805	4.68057	4.87882	4.72241
33	C09	Norepinephrine	2.23185	4.40666	Control	0.32	0.74927	FALSE	2.23185	8.53899	4.80018	4.4207	1.11124	7.60164	2.6176	1.7834	4.12627	3.04726	1.71841	6.90975	5.15779	4.70717	5.62462	3.01255	4.93465	3.39201	3.74809	3.91674	3.64899	5.05053	4.99414	5.54187	5.35524
34	C10	Norepinephrine	2.34224	4.17934	Control	0.4	0.768	FALSE	2.34224	6.39145	4.62984	4.5653	1.16541	6.88045	2.68369	1.639	4.13643	2.65344	1.58339	7.12678	4.31016	4.54337	6.03595	2.42348	5.75723	3.38359	3.64018	3.18962	2.25655	4.81016	5.87784	5.95725	4.6636
35	C11	Norepinephrine	2.43813	4.82536	Control	0.48	0.80842	FALSE	2.43813	6.4646	5.77272	4.99149	2.01236	7.5788	2.81098	1.25545	4.93327	1.9279	2.41108	8.70391	4.69645	6.10259	7.01133	3.03698	7.07344	3.92566	4.85286	3.73738	2.11062	4.90027	6.2641	7.49411	5.74033
36	C12	Norepinephrine	1.2327	3.33314	Control	0.32	0.74927	FALSE	1.2327	2.719	4.13441	4.22651	1.08707	4.59007	2.21231	1.26107	3.79177	0.60701	1.18541	5.84669	2.2277	3.54757	5.38336	2.29654	5.14572	3.32045	4.28753	3.59675	1.66851	4.17156	4.34442	4.80108	3.54289
37	D01	L-Leucine	5.09232	6.06637	Control	0.64	0.86535	FALSE	5.09232	8.60644	6.18919	6.20628	4.00422	7.60994	4.97859	6.90321	4.31275	6.41286	8.26875	7.33709	7.98262	3.95278	6.50487	6.34815	7.62929	5.50328	4.86123	6.39029	4.02813	4.08633	5.63551	5.95705	5.884
38	D02	L-Leucine	9.63801	8.3067	Patient	0.64	0.86535	FALSE	9.63801	12.9318	8.90502	7.73804	5.44234	11.9747	7.45583	9.99816	5.83942	9.06804	12.5398	10.3001	9.88042	5.57795	8.85672	9.72916	8.34571	7.14102	6.21609	6.14917	6.13494	7.66084	7.04099	8.16921	6.26522
39	D03	L-Leucine	10.8072	8.45441	Patient	0.4	0.768	FALSE	10.8072	13.1167	9.19993	7.53139	5.71154	10.4283	8.4233	11.0789	6.96536	8.90309	12.9674	10.4602	9.74719	5.55757	9.23342	7.68361	10.8717	7.82816	4.96111	6.66847	6.37108	6.25338	7.0848	8.48385	7.37543
40	D04	L-Leucine	9.01984	7.28018	Patient	0.64	0.86535	FALSE	9.01984	11.1975	7.01716	7.6237	4.88244	9.20588	6.90261	9.49656	6.10349	9.61865	10.8611	9.49311	8.55747	5.42884	9.04803	6.24283	7.77666	6.1692	4.82223	5.64652	5.45554	4.67469	5.82722	7.07548	5.59744
41	D05	L-Leucine	5.6053	4.17811	Patient	0.4	0.768	FALSE	5.6053	6.72212	3.77568	3.13826	2.61833	6.29616	3.9812	4.71044	3.86392	4.82304	6.91858	6.2073	5.41001	2.23653	5.37313	3.62492	4.37228	3.33068	2.50295	4.37106	3.30613	2.15355	3.48201	3.94972	3.10665
42	D06	L-Leucine	7.09286	3.73232	Patient	0.08	0.74927	FALSE	7.09286	6.17731	4.32057	2.65734	2.64915	4.70507	2.61284	4.16172	3.23177	3.56014	6.46471	6.38194	4.27473	2.62805	5.93834	2.60117	4.04549	2.71497	2.81883	2.58191	2.86016	1.86026	3.29071	3.62763	3.41085
43	D07	Creatine	3.76885	5.06746	Control	0.56	0.82708	FALSE	3.76885	7.8104	5.25615	5.13908	2.68942	6.6229	5.74201	6.41174	3.98725	3.35931	7.57265	6.53561	5.51532	3.90889	6.24709	6.44105	5.35494	3.74053	3.25126	4.86408	3.68943	3.368	4.85475	5.03125	4.22586
44	D08	Creatine	3.13106	5.73634	Control	0.24	0.74927	FALSE	3.13106	10.0684	5.95465	5.27488	1.48636	8.67811	5.43426	3.87124	5.70758	3.90597	10.0414	8.49938	6.89245	4.6912	8.03631	5.46699	6.22315	4.6941	4.18612	3.71299	2.41128	4.90953	5.9757	6.13125	5.41884
45	D09	Creatine	2.95808	5.37356	Control	0.4	0.768	FALSE	2.95808	10.5615	5.50452	5.08332	1.26571	8.26151	2.90921	2.6815	5.28088	3.64503	8.58396	8.3945	5.85981	5.05168	8.15026	5.66289	6.50766	3.95776	4.36541	3.66401	2.05143	4.43526	5.97872	6.25277	4.85621
46	D10	Creatine	2.04849	4.17473	Control	0.32	0.74927	FALSE	2.04849	6.00773	4.4619	4.42231	0.80138	5.98535	2.35398	2.23018	4.04853	2.37963	1.88716	6.52513	4.36274	4.14177	6.31803	5.81399	5.36629	3.0432	4.70452	4.00118	1.62387	4.89991	5.03741	5.17368	4.60366
47	D11	Creatine	2.24708	4.81938	Control	0.32	0.74927	FALSE	2.24708	6.30252	5.54622	5.37946	1.16534	6.19502	2.64105	2.6266	4.91788	1.9976	2.50281	8.39841	4.48911	5.651	7.92224	5.38526	6.48035	4.16426	4.61777	4.43687	2.12231	4.9919	6.31253	6.46072	4.958
48	D12	Creatine	1.4167	3.949	Control	0.24	0.74927	FALSE	1.4167	2.11959	4.7802	4.92571	1.24196	5.74859	2.22503	1.85274	4.61372	0.7322	2.12247	6.97904	2.88236	4.7148	6.57157	4.32802	5.80848	3.64782	3.82558	3.55057	1.96023	4.08803	5.64516	5.51276	4.89936
49	E01	Triiodothyronine	5.18042	6.20309	Control	0.48	0.80842	FALSE	5.18042	8.23435	6.72496	6.43748	4.30361	7.592	5.45865	7.18084	4.52185	7.22596	8.17206	7.44505	5.95967	3.92092	6.52254	5.96833	6.86373	6.03939	5.2093	6.93595	4.8048	4.7162	6.49492	5.73177	6.40994
50	E02	Triiodothyronine	8.98757	7.91184	Patient	0.8	0.94815	FALSE	8.98757	11.9517	9.16367	7.03695	6.16907	9.82446	8.04856	9.64334	5.7674	9.03833	11.4056	9.57477	9.28446	5.36034	8.63388	6.57316	9.03477	8.0037	4.61188	6.34356	6.45304	6.29056	7.67233	7.72448	6.27418
51	E03	Triiodothyronine	9.00894	7.3277	Patient	0.4	0.768	FALSE	9.00894	10.4869	7.62746	6.53138	5.20194	8.62928	7.32096	9.41333	5.30661	7.55984	9.16487	8.34686	8.4319	4.85321	7.62747	7.07454	9.51078	6.63271	6.52437	7.24026	5.38063	7.4619	6.33636	6.71759	6.48362
52	E04	Triiodothyronine	9.99732	8.04928	Patient	0.32	0.74927	FALSE	9.99732	12.0599	8.60889	7.32455	5.42221	9.83272	8.5539	9.84674	5.94398	10.0232	10.6568	9.57009	9.39403	5.84507	8.90582	7.64818	9.6389	7.79504	5.13342	6.9441	6.95412	5.84438	6.50896	7.475	7.25263
53	E05	Triiodothyronine	7.06226	5.68698	Patient	0.32	0.74927	FALSE	7.06226	6.77332	5.92098	5.86798	3.77342	6.7753	5.01279	7.57879	4.28819	6.10272	8.01084	7.03239	6.45572	4.02505	6.42975	7.10606	6.71	5.32448	5.02314	4.91551	4.24866	3.97787	4.72416	5.5264	4.88404
54	E06	Triiodothyronine	5.92929	5.5651	Patient	0.8	0.94815	FALSE	5.92929	6.13759	5.89943	4.98004	2.66554	6.55551	5.86573	8.92461	4.19166	5.17127	7.77029	6.51498	7.00845	4.24829	6.5781	4.03435	6.44043	5.65254	4.7369	6.47616	4.40886	3.5964	4.81703	5.32731	5.56099
55	E07	Thyroxine	4.33026	5.46888	Control	0.56	0.82708	FALSE	4.33026	7.69845	5.62495	4.56539	1.7616	6.99089	7.75039	7.8582	4.30171	4.60359	8.06253	7.26782	5.88151	4.34817	6.88522	5.18343	6.86342	4.05159	3.6081	5.3429	3.51636	3.3441	5.37263	5.05215	5.31809
56	E08	Thyroxine	3.53503	6.34158	Control	0.24	0.74927	FALSE	3.53503	8.9128	6.56858	5.48566	1.32803	7.98077	9.71706	5.40628	5.28268	4.5134	6.44059	8.80547	6.90346	5.63421	8.42693	8.06103	7.98932	5.21861	6.77664	5.96463	2.78162	4.36215	6.77365	6.83361	6.03064
57	E09	Thyroxine	1.69669	3.38085	Control	0.24	0.74927	FALSE	1.69669	4.20406	3.6821	3.53638	0.87127	4.94509	2.03642	1.8376	3.26558	2.47109	1.95303	5.15671	3.84106	3.37712	5.12523	4.5531	4.43806	2.61689	4.24741	3.70437	1.54411	2.53336	3.87579	4.13025	3.19436
58	E10	Thyroxine	2.46739	4.32558	Control	0.48	0.80842	FALSE	2.46739	5.4064	5.01739	4.8073	0.90532	4.69677	2.30483	1.47499	4.68098	2.69907	2.42267	7.5857	4.68321	5.54559	7.27255	5.19366	5.63968	3.45684	4.22805	3.59235	1.7302	4.03189	5.6379	5.967	4.83359
59	E11	Thyroxine	1.90086	3.91914	Control	0.48	0.80842	FALSE	1.90086	2.12329	4.17974	4.11697	0.87205	3.14232	2.30096	0.72702	4.97208	1.49103	1.64788	7.46453	4.01678	6.10805	8.17301	6.03804	5.49654	2.85654	4.71871	2.86635	0.97141	3.81961	5.00002	6.03983	4.9165
60	E12	Thyroxine	1.3037	2.27183	Control	0.96	0.97011	FALSE	1.3037	0.56232	3.7202	1.98792	0.50198	1.60536	0.79538	0.71703	4.71348	0.66682	1.01181	5.92245	0.83785	4.23535	6.27224	0.94925	4.18296	1.28705	2.07	0.88445	0.63625	1.52823	2.82115	3.81798	2.79635
61	F01	Dexamethasone	5.27299	7.37339	Control	0.4	0.768	FALSE	5.27299	9.65162	9.26794	7.36437	4.75024	8.95244	6.66614	9.93156	5.54813	8.21971	9.98041	8.94134	9.40575	5.00772	8.08457	7.23093	7.34776	6.68387	5.73038	7.91032	5.13645	4.83477	6.90043	6.81167	6.60288
62	F02	Dexamethasone	6.46616	7.51809	Control	0.88	0.97011	FALSE	6.46616	11.7078	9.32492	5.61616	4.75583	10.1396	6.97649	11.1402	5.82538	9.39714	10.2204	9.11264	9.38999	5.05337	8.82096	7.44182	8.28289	6.90395	4.21411	5.6964	5.12552	6.2875	6.27434	6.89993	5.82677
63	F03	Dexamethasone	7.48214	7.41422	Patient	0.88	0.97011	FALSE	7.48214	11.8301	9.94061	4.14286	5.39083	8.76649	7.22312	12.0978	6.545	9.61984	10.3614	9.43862	9.40643	4.7924	9.22828	6.15242	10.0681	6.76961	3.86213	5.26655	4.14144	3.87382	5.8576	7.16597	5.99987
64	F04	Dexamethasone	4.10627	4.31962	Control	0.96	0.97011	FALSE	4.10627	7.0909	5.41659	2.87397	3.16521	4.73232	4.79043	6.976	3.92391	5.63863	6.18907	5.75042	5.13288	3.19061	5.49118	3.34212	4.78654	4.07605	2.87276	3.01314	2.2703	2.20553	3.11541	3.95452	3.67247
65	F05	Dexamethasone	4.48783	4.55825	Control	0.96	0.97011	FALSE	4.48783	7.62352	5.41387	2.65751	2.74499	5.12701	3.4412	6.65623	4.39865	5.58222	7.27034	7.00948	5.85422	3.09113	6.00377	3.99881	5.74623	4.45648	2.30258	3.15009	2.47678	2.21923	3.64125	4.50632	4.02613
66	F06	Dexamethasone	4.37012	5.05699	Control	0.8	0.94815	FALSE	4.37012	7.84448	6.26525	1.94163	3.50926	4.46239	5.22145	8.78466	5.08967	5.51129	7.28143	7.89262	6.5305	3.5767	6.59545	3.17206	6.65489	5.89206	2.45052	3.79954	2.67417	2.47074	4.00218	5.22389	4.52088
67	F07	Hydrocortisone	2.81944	5.17859	Control	0.16	0.74927	FALSE	2.81944	7.25698	6.62945	4.80229	2.01618	6.2805	6.06039	6.96988	4.16129	4.12719	7.29424	6.16418	5.2191	3.49089	6.09867	5.73774	5.82496	4.72581	4.4773	4.13445	4.98803	4.18065	4.68982	4.3336	4.62249
68	F08	Hydrocortisone	3.06118	5.01273	Control	0.24	0.74927	FALSE	3.06118	8.08788	5.74547	4.38949	1.8452	6.91025	2.84567	5.22495	5.11275	4.01854	4.97408	7.41265	5.54648	4.60479	7.20132	4.84317	5.47938	4.9263	3.88015	3.52631	4.6676	3.45388	5.01559	5.47115	5.12254
69	F09	Hydrocortisone	3.34614	4.96691	Control	0.56	0.82708	FALSE	3.34614	7.55332	6.15588	3.17005	1.75086	6.6764	2.3641	3.0189	5.26737	3.8704	2.19919	8.53038	5.78345	4.80932	8.27252	4.89738	6.16382	7.2055	3.64096	5.55853	1.76024	3.39911	5.64596	6.36722	5.14487
70	F10	Hydrocortisone	1.96139	3.44493	Control	0.32	0.74927	FALSE	1.96139	3.05717	4.12771	2.54702	1.50049	3.43663	1.87859	2.5163	4.14789	2.21645	2.10237	6.40416	3.64361	4.15349	6.3957	3.30214	5.22475	2.48101	3.63914	2.80901	1.32542	2.60275	4.32436	4.89709	3.9451
71	F11	Hydrocortisone	1.54836	3.68038	Control	0.24	0.74927	FALSE	1.54836	3.32386	4.05575	2.3485	1.6617	2.77174	1.99943	3.17661	4.68572	1.54706	2.31994	7.63725	3.46884	4.51254	7.21291	3.42489	5.47236	2.65623	3.30516	3.99414	1.48023	2.8112	4.62204	5.43001	4.41092
72	F12	Hydrocortisone	0.98374	3.04998	Control	0.24	0.74927	FALSE	0.98374	0.67603	3.60817	2.32523	1.739	2.68861	1.77541	2.97926	4.37359	0.62086	2.7508	6.68932	1.44125	3.39444	6.15713	3.19775	5.46833	2.37955	2.88271	2.2117	1.38517	2.55773	4.1643	4.53184	3.20129
73	G01	Progesterone	4.40221	5.76789	Control	0.56	0.82708	FALSE	4.40221	7.6731	7.09799	6.18689	3.62375	7.95514	4.77888	6.97539	4.15475	6.48629	7.46006	6.72638	7.52814	3.76308	6.53672	5.80159	6.23429	5.11765	4.95318	6.44805	4.2967	4.12354	5.24627	4.96108	4.30038
74	G02	Progesterone	8.33366	7.55779	Patient	0.72	0.9216	FALSE	8.33366	11.0306	10.018	8.06075	5.01952	9.84796	6.36613	11.2805	5.82814	8.81896	10.6479	9.48551	8.96684	5.51425	8.25837	5.85021	8.28785	7.88546	4.69179	5.9347	6.03617	5.06678	6.07806	6.32855	6.08386
75	G03	Progesterone	6.39183	5.03358	Patient	0.32	0.74927	FALSE	6.39183	7.16246	6.26738	5.52923	3.54023	6.35068	5.02444	7.22377	3.97678	5.66217	6.20626	6.1664	6.90217	3.49399	5.62542	4.58457	5.77162	4.4678	3.10929	4.10545	3.63913	3.032	4.35934	4.76634	3.83894
76	G04	Progesterone	9.39508	7.65993	Patient	0.56	0.82708	FALSE	9.39508	9.65651	9.59195	8.44078	5.25835	9.70399	7.25252	10.9585	5.8233	9.7446	9.43163	9.37989	7.94137	5.62784	8.89057	6.73184	8.78671	7.43027	5.63691	6.13422	5.89083	5.03284	7.50292	6.9257	6.06439
77	G05	Progesterone	5.02381	4.40817	Patient	0.8	0.94815	FALSE	5.02381	4.36454	5.17834	5.49473	2.65862	5.75522	4.37469	5.62683	3.49188	4.95094	5.4847	6.48387	5.10192	2.93385	5.22195	3.93646	5.21271	4.95397	3.11697	3.4305	3.61569	2.95366	4.00939	3.87463	3.56996
78	G06	Progesterone	5.8908	7.30824	Control	0.64	0.86535	FALSE	5.8908	7.49554	8.54423	7.73886	4.45979	9.35318	7.02213	11.7999	6.15632	7.82537	8.37175	9.36685	8.3064	5.33426	8.77703	6.57176	8.79021	8.32809	5.03825	5.54352	5.75116	5.14716	6.71557	7.11764	5.84271
79	G07	beta-Estradiol	3.24724	6.49373	Control	0.08	0.74927	FALSE	3.24724	7.70217	7.30757	5.97515	3.46459	8.70438	6.33643	10.566	5.27169	6.1794	7.68313	8.38107	6.50401	5.34026	8.48631	5.97957	7.12162	7.24176	4.40722	5.00385	5.89544	4.67903	5.98122	6.75674	4.88097
80	G08	beta-Estradiol	2.60073	4.7926	Control	0.16	0.74927	FALSE	2.60073	5.61418	5.0774	4.56824	1.99761	7.11681	4.35084	5.86573	4.48808	3.82421	6.43971	6.71828	4.77014	4.69567	6.55978	5.17902	5.37346	4.62983	3.19235	3.81564	3.70271	3.14055	4.59811	5.13257	4.17146
81	G09	beta-Estradiol	2.97409	4.91881	Control	0.32	0.74927	FALSE	2.97409	6.96938	5.40675	5.99331	1.58995	6.89656	3.76695	3.28656	4.91483	3.69563	2.58601	7.69614	4.90906	4.69267	7.49248	5.19465	5.91572	5.66331	3.79134	4.32471	2.36986	3.46789	6.48327	6.23069	4.71379
82	G10	beta-Estradiol	2.11139	4.65126	Control	0.32	0.74927	FALSE	2.11139	5.96352	4.98631	4.99709	1.67287	6.46045	3.47269	3.91543	4.92011	2.79383	1.05988	7.68047	4.39953	5.44712	7.57177	6.63054	5.83283	3.62384	3.84113	3.77162	2.05891	3.69492	6.18662	5.88441	4.76433
83	G11	beta-Estradiol	1.82045	4.64695	Control	0.16	0.74927	FALSE	1.82045	5.49457	5.3595	5.14423	1.92088	5.04853	2.86043	4.96794	5.26012	1.8326	1.76882	7.44566	4.1254	5.16316	7.84513	6.01337	5.68612	3.95777	3.84543	4.49682	2.37223	3.95665	6.15395	5.64487	5.16267
84	G12	beta-Estradiol	1.55943	3.79832	Control	0.24	0.74927	FALSE	1.55943	3.20221	3.95783	4.83791	1.415	4.76904	2.37416	4.15971	4.35015	0.69719	1.79973	6.52282	2.9578	4.33239	6.34128	4.85615	5.34282	3.48943	3.33548	3.63861	1.72793	3.11415	5.07236	4.84069	4.02489
85	H01	4,5-a-Dihydrotestosterone	3.61586	5.81123	Control	0.16	0.74927	FALSE	3.61586	8.12029	6.9963	6.17745	3.58249	7.02896	6.83056	7.68138	4.46654	6.51231	7.95071	7.4429	6.28979	3.94846	6.70108	4.99234	6.28847	5.51912	3.74209	5.90024	4.41069	3.73347	5.11173	5.76181	4.28033
86	H02	4,5-a-Dihydrotestosterone	6.87742	7.92817	Control	0.64	0.86535	FALSE	6.87742	11.2277	9.36121	8.3054	4.8944	9.05952	8.33915	11.1437	6.22302	8.69183	10.4207	9.7309	9.36033	5.30321	8.75231	7.07368	10.4409	7.15965	7.02485	5.94126	5.91288	5.03138	6.94009	7.5414	6.39661
87	H03	4,5-a-Dihydrotestosterone	7.4715	7.73369	Control	0.88	0.97011	FALSE	7.4715	11.3315	9.11519	7.93416	5.0982	9.10743	7.92298	10.8969	5.76905	8.56495	10.1517	9.50948	9.02166	5.30834	8.77931	7.44796	8.36044	6.93723	5.00371	6.12566	6.05617	5.09339	7.88393	7.62268	6.56652
88	H04	4,5-a-Dihydrotestosterone	6.74567	6.65066	Patient	1	1	FALSE	6.74567	9.46725	7.29731	6.59173	4.16166	7.449	6.38368	9.58532	6.82773	7.05377	8.81655	8.06137	8.32246	4.75544	8.01093	7.27232	7.15385	6.12991	4.04177	5.1018	5.4981	3.93315	6.30287	6.10754	5.29038
89	H05	4,5-a-Dihydrotestosterone	8.69674	7.50145	Patient	0.56	0.82708	FALSE	8.69674	10.8434	10.1634	7.45784	4.64964	7.836	7.12806	10.0585	5.77448	7.72265	9.75396	9.57509	7.54328	5.40149	8.93013	7.89535	8.14741	8.05948	5.75112	5.60052	6.02947	5.03192	7.2053	7.12357	6.3527
90	H06	4,5-a-Dihydrotestosterone	7.35972	6.92101	Patient	0.88	0.97011	FALSE	7.35972	9.44401	7.44272	6.51305	4.66993	7.80682	7.47165	10.1772	5.65507	6.51918	9.77532	9.1272	6.43514	4.6798	8.59603	5.93579	8.31403	7.81423	4.73582	5.38525	5.20249	4.87993	6.8229	6.72709	5.97353
91	H07	Aldosterone	4.11506	5.67266	Control	0.48	0.80842	FALSE	4.11506	8.17459	6.01661	6.02886	2.7272	6.34977	7.21473	7.98756	4.86313	5.43914	7.73847	7.76277	5.24877	3.81897	7.96911	4.81447	6.69114	5.97147	3.94964	4.2034	2.70713	4.02863	5.89325	5.74987	4.79519
92	H08	Aldosterone	3.25708	5.31576	Control	0.24	0.74927	FALSE	3.25708	7.85569	7.74332	5.52178	1.76491	5.45132	5.9682	7.054	4.62578	3.58413	4.45348	7.89956	4.96033	4.41791	7.38314	4.67643	6.32649	4.94729	5.57608	4.20591	2.33293	4.2759	5.33627	6.22288	4.99463
93	H09	Aldosterone	2.36356	4.18835	Control	0.32	0.74927	FALSE	2.36356	5.38946	5.11334	4.51662	1.60279	4.53583	2.54407	3.02725	4.37277	2.10423	2.7066	6.87315	3.74483	4.08874	6.48964	4.31972	5.48019	3.87563	5.55942	3.77219	1.913	3.87454	5.04895	5.34743	4.21996
94	H10	Aldosterone	2.36631	4.82437	Control	0.4	0.768	FALSE	2.36631	5.78027	5.24717	6.74123	1.75746	2.17167	3.1302	3.85452	5.17351	1.5789	3.56465	8.39428	3.76642	4.96349	7.57852	6.52199	6.2726	4.59845	6.41968	4.08909	2.3484	4.26191	5.7866	6.46936	5.31441
95	H11	Aldosterone	1.84909	4.46565	Control	0.32	0.74927	FALSE	1.84909	3.66846	4.89542	5.7222	1.59166	4.99419	2.56522	4.36348	4.79844	0.79012	3.21939	7.85554	1.81616	4.61425	7.66036	4.94823	6.04595	4.81345	5.91669	4.8193	2.04668	3.86555	5.1865	5.95702	5.02122
96	H12	Aldosterone	1.35804	4.20397	Control	0.32	0.74927	FALSE	1.35804	0.75597	6.3398	4.72464	1.72511	5.07638	2.69604	4.46222	5.79793	0.87943	3.25394	7.37605	0.90462	4.40029	7.00776	4.49989	5.80718	4.77921	5.94436	3.80317	2.19276	3.83491	5.02004	5.51572	4.0978

## Sheet: PM-M7
	Well	Compound	Mean Patient	Mean Control	Higher Mean	Unadjusted p-value	Adjusted p-value	p < 0.05 (Adjusted)	Patient 1 (Dup)	Control 3	Control 6	Control 9	Control 12	Control 13	Control 14	Control 17	Control 25	Control 26	Control 27	Control 28	Control 30	Control 31	Control 32	Control 33	Control 35	Control 37	Control 41	Control 43	Control 44	Control 45	Control 46	Control 48	Control 49
1	A01	NegativeControl	6.23565	5.47138	Patient	0.72	0.7513	FALSE	6.23565	7.21625	6.45778	4.59203	3.35204	5.46733	5.24505	7.11595	5.7371	3.01523	7.59502	7.64969	6.20718	3.10481	6.45965	5.96531	5.51144	6.38208	3.51034	4.19421	4.1948	4.10472	6.71326	5.80555	5.71626
2	A02	NegativeControl	3.97608	5.40588	Control	0.4	0.45714	FALSE	3.97608	7.78966	6.38463	4.55402	3.20455	5.23487	5.36539	7.47795	5.79847	3.02011	7.10756	7.69245	6.19228	3.28921	6.51351	6.12404	5.60479	5.10005	3.71222	4.20294	4.1837	4.5546	5.15913	5.80385	5.67123
3	A03	NegativeControl	3.39554	5.18146	Control	0.32	0.37463	FALSE	3.39554	7.16029	5.6801	4.3879	3.27134	4.54668	4.89506	6.93333	6.7457	2.8327	6.80265	6.87014	5.67928	3.02604	5.75645	5.71221	6.53742	5.80127	4.27698	4.89162	3.53735	4.00814	4.86549	5.3576	4.77922
4	A04	NegativeControl	2.32865	5.34566	Control	0.08	0.12387	FALSE	2.32865	7.45205	5.75647	4.82192	3.60772	5.51543	4.95373	7.4136	6.07135	3.21479	6.50977	6.51968	6.50923	3.1256	5.95964	5.884	7.05111	5.10911	3.49852	3.95279	3.90857	4.48615	5.50835	5.82467	5.64151
5	A05	NegativeControl	2.95565	7.25882	Control	0.08	0.12387	FALSE	2.95565	9.79649	7.70427	6.84993	4.55871	7.81655	6.27578	8.82122	7.90155	4.35018	8.69924	8.45992	8.21708	4.15231	8.05095	8.60779	9.25925	8.75072	6.4181	6.92547	5.56814	5.78793	6.6111	7.44962	7.17949
6	A06	NegativeControl	2.9115	6.68307	Control	0.08	0.12387	FALSE	2.9115	8.83115	7.47855	6.12977	4.33796	6.61381	6.02821	9.52784	9.01691	3.37364	7.39953	9.01527	7.58775	4.05697	7.20423	7.32294	8.17504	8.64321	4.61028	5.20372	5.42783	5.84393	6.34851	6.75831	5.45827
7	A07	Insulin	2.37294	5.31735	Control	0.16	0.19948	FALSE	2.37294	7.74758	5.41616	4.91858	3.6981	1.14116	4.70968	7.27387	5.62983	2.94298	5.13262	8.00249	5.88006	3.64379	5.53979	5.36563	7.30395	7.68893	4.13933	4.51741	4.71741	4.9352	5.81911	6.3488	5.1039
8	A08	Insulin	1.46578	4.82407	Control	0.16	0.19948	FALSE	1.46578	7.80104	5.93402	4.48039	2.73355	1.04917	4.191	4.61746	6.28734	2.696	3.73901	7.83369	5.21256	4.72701	3.0606	4.54709	7.32916	5.84792	3.83149	5.09853	2.76389	4.85353	5.74915	5.9014	5.49256
9	A09	Insulin	1.59916	3.574	Control	0.16	0.19948	FALSE	1.59916	4.83153	3.51009	3.57415	1.60397	0.85819	3.70579	3.87907	4.03777	2.12086	3.91265	5.50397	4.57175	2.73562	2.18743	4.70532	4.76459	3.83232	3.19311	2.88718	1.89671	3.87645	4.89581	4.99643	3.69523
10	A10	Insulin	1.56807	3.35803	Control	0.16	0.19948	FALSE	1.56807	4.95864	3.28088	3.66943	1.64196	1.52353	3.14535	3.93694	2.57293	2.10122	2.16679	5.51557	3.85386	2.81351	2.00234	3.71368	4.72018	3.70771	3.37715	2.90679	1.95472	4.35666	4.43931	4.56527	3.66827
11	A11	Insulin	1.71779	4.19281	Control	0.16	0.19948	FALSE	1.71779	5.89677	4.04732	5.00201	2.00644	1.40008	3.74722	4.4744	3.46749	2.72889	2.30976	6.67748	4.76811	3.8074	2.89883	4.71483	5.98021	3.69159	5.35985	3.00499	2.73324	5.0653	5.02705	5.89442	5.92377
12	A12	Insulin	1.34272	3.68709	Control	0.16	0.19948	FALSE	1.34272	2.3193	3.86908	4.65136	1.93977	0.75276	3.91231	4.31307	3.60459	2.31236	2.21151	6.46803	4.31839	3.7403	1.90965	3.69501	5.81797	3.56567	4.3104	3.08279	2.61113	4.53851	5.06884	5.30227	4.175
13	B01	Resistin	6.35643	6.19426	Patient	1	1	FALSE	6.35643	8.41422	8.52548	5.57594	3.38182	6.72922	8.01142	7.67227	6.7608	4.01465	7.958	7.70098	7.81205	3.89338	7.14475	6.95265	6.46421	5.48277	4.00753	6.16859	4.16975	4.16919	6.04371	6.33944	5.26927
14	B02	Resistin	5.8502	5.16814	Patient	0.56	0.61793	FALSE	5.8502	7.99495	6.10357	4.29995	2.88626	4.54767	5.76794	7.41862	7.22911	3.63802	7.20874	6.37082	4.68382	3.16764	5.6339	5.76627	5.65137	4.45353	3.18324	4.7757	3.74887	4.67637	5.12133	5.31623	4.39153
15	B03	Resistin	5.12585	8.06578	Control	0.16	0.19948	FALSE	5.12585	12.1872	9.40071	7.50082	5.16388	8.1003	9.33065	10.5148	8.28447	5.72362	10.8669	10.1784	8.80261	4.85511	8.9217	9.14817	8.20788	6.61766	5.66221	6.52244	6.56702	7.24692	7.63555	9.28918	6.85025
16	B04	Resistin	3.62759	7.80637	Control	0.08	0.12387	FALSE	3.62759	12.0629	9.10028	7.54005	5.3429	7.79848	8.12965	10.7574	7.96962	5.20899	9.21164	9.53914	8.75196	5.03116	8.0898	8.79447	8.30834	7.22682	5.08587	6.19129	6.78544	7.03271	7.76104	8.87477	6.75815
17	B05	Resistin	2.32797	5.59462	Control	0.08	0.12387	FALSE	2.32797	8.9248	7.00209	5.24038	3.86239	5.72118	6.79876	8.34493	5.09379	3.41757	6.19992	6.43044	6.10097	3.70929	5.54202	6.2852	5.62508	5.00973	3.86863	5.25358	4.84381	4.39126	5.1619	5.72138	5.72189
18	B06	Resistin	3.27381	7.46204	Control	0.08	0.12387	FALSE	3.27381	11.5645	8.05472	7.13542	5.78607	7.4445	5.35999	12.6126	7.4341	5.02944	6.47143	9.68259	8.0839	4.98377	7.84122	8.87032	8.11899	7.13206	5.42524	6.73415	5.72846	6.50687	7.48651	8.4425	7.15951
19	B07	Glucagon	2.50953	6.45446	Control	0.08	0.12387	FALSE	2.50953	9.35101	7.67849	5.59039	3.93641	2.88749	8.85667	9.97313	6.61275	3.98877	5.23049	8.14347	7.32944	4.57072	5.91292	7.31542	7.00504	5.84825	6.84625	6.35883	5.51074	5.46741	6.55449	7.1677	6.7707
20	B08	Glucagon	2.43166	5.26172	Control	0.16	0.19948	FALSE	2.43166	8.78241	5.47394	4.96903	2.62449	1.73294	3.77145	7.78191	5.98412	3.7912	3.74872	7.70484	6.04874	4.24054	2.9592	5.3407	6.90666	4.6077	5.1689	6.28042	3.37946	5.51823	6.29738	7.2269	5.94151
21	B09	Glucagon	2.56343	5.74691	Control	0.16	0.19948	FALSE	2.56343	8.72571	6.16473	5.95623	2.92659	2.3603	4.90803	6.78028	5.68085	4.17341	4.68939	9.05233	7.12146	5.18098	2.56919	6.00151	7.72316	4.64633	5.59299	4.46682	4.16059	6.92056	7.33186	8.30476	6.48768
22	B10	Glucagon	1.67157	4.10959	Control	0.16	0.19948	FALSE	1.67157	6.72402	3.81556	4.36626	2.27365	1.97032	2.76035	5.75786	3.59239	2.76874	1.60419	6.65519	4.90605	3.703	2.26573	4.48573	5.47816	3.60946	4.08072	3.46108	2.699	4.97105	4.86945	5.8032	6.00908
23	B11	Glucagon	1.92496	4.57031	Control	0.08	0.12387	FALSE	1.92496	7.22784	3.98204	4.91184	2.15547	2.13101	3.38304	5.91037	4.36389	2.92606	2.16857	7.82056	5.63444	4.74497	3.09149	5.06639	5.98301	4.04689	4.46379	3.98249	3.07197	5.17471	4.33484	6.96986	6.14187
24	B12	Glucagon	1.76325	4.97056	Control	0.08	0.12387	FALSE	1.76325	6.31536	4.83272	5.91227	2.23061	2.10519	3.74656	6.09534	5.53228	3.07356	2.54381	8.43419	6.28616	4.31636	3.72429	5.91225	6.81507	4.24327	4.83113	4.33076	3.67005	6.06781	6.05601	7.02443	5.19386
25	C01	Ghrelin	6.5106	6.30735	Patient	0.96	0.97011	FALSE	6.5106	8.62904	7.53404	6.18941	3.95604	7.07734	6.00707	7.89533	6.84411	4.28244	7.94773	7.8196	7.57748	4.0606	7.05087	6.62327	6.82836	5.8059	5.49865	6.16983	3.27379	5.17902	5.46978	7.00183	6.65482
26	C02	Ghrelin	5.51682	4.97685	Patient	0.64	0.68267	FALSE	5.51682	6.87845	5.81586	4.33574	2.71106	5.15147	4.37146	6.92529	5.61019	3.79924	6.08571	5.92064	5.19798	3.1055	6.34148	5.03986	4.9425	4.2609	4.23171	4.98545	3.98596	4.46036	4.63312	5.35705	5.29735
27	C03	Ghrelin	3.75309	6.22463	Control	0.08	0.12387	FALSE	3.75309	8.87478	6.92612	5.54128	4.31216	6.43544	5.92946	7.66544	6.81135	4.85173	8.85166	7.53446	7.38022	3.78817	7.23212	6.62669	6.26442	5.57017	6.07112	4.45895	4.71921	5.51047	6.04352	6.76327	5.22891
28	C04	Ghrelin	3.02534	6.74706	Control	0.08	0.12387	FALSE	3.02534	9.55322	7.67187	6.00531	4.51143	7.01484	6.87826	9.22198	8.28474	4.73065	7.78725	8.26538	8.09482	4.49134	8.41395	7.65961	6.59431	6.14148	4.54135	4.94385	5.63175	5.34812	7.0284	7.3941	5.72152
29	C05	Ghrelin	2.79358	7.06011	Control	0.08	0.12387	FALSE	2.79358	9.57374	7.54878	6.77623	4.70678	8.44741	7.9366	11.1581	7.47362	4.70562	8.15306	8.27212	8.19407	4.6297	8.22722	7.79267	7.09974	6.3455	5.13512	7.02517	5.67179	5.05511	6.33507	7.41249	5.76696
30	C06	Ghrelin	2.97687	7.98504	Control	0.08	0.12387	FALSE	2.97687	10.3377	7.95373	7.7512	5.54874	8.77511	10.207	11.8136	8.62107	5.03066	8.61268	9.43098	9.46676	5.56535	9.00431	8.4823	8.76597	7.53589	7.26705	7.54478	5.95119	5.60751	6.97728	8.02308	7.36695
31	C07	Leptin	3.08499	7.88832	Control	0.08	0.12387	FALSE	3.08499	12.5879	8.02338	6.777	5.388	6.45598	10.3581	10.2086	10.8474	4.69111	7.60672	10.2625	10.1943	5.14535	8.81434	8.95091	8.94959	7.33106	6.1779	5.67068	5.03364	6.11967	8.12832	9.08641	6.51087
32	C08	Leptin	2.29747	5.59659	Control	0.08	0.12387	FALSE	2.29747	9.35327	6.41763	5.0616	2.84978	3.14505	5.67079	7.65498	4.42471	3.60548	5.64276	7.93998	7.67649	4.51071	5.59693	6.6716	7.13176	4.8194	5.31195	4.74638	2.88071	4.71697	6.28261	6.86238	5.34422
33	C09	Leptin	1.66857	4.22191	Control	0.08	0.12387	FALSE	1.66857	5.77275	5.20576	4.07268	2.0046	2.58528	3.17699	5.71067	3.15266	2.90099	3.08602	6.03142	4.69273	3.94662	4.45518	5.32374	5.51518	3.20355	3.96847	4.29114	2.58257	4.4166	4.91945	5.66163	4.6492
34	C10	Leptin	2.40709	6.27769	Control	0.08	0.12387	FALSE	2.40709	9.11319	6.45704	6.82727	3.66277	4.68542	3.964	7.95107	5.79598	4.28984	2.85658	10.2277	7.52386	5.08709	4.41337	6.92352	8.04341	5.6161	6.08456	5.49755	4.36037	7.11932	7.83087	9.26841	7.0652
35	C11	Leptin	2.12018	5.54961	Control	0.08	0.12387	FALSE	2.12018	7.93754	5.1528	5.95928	2.96555	3.60509	3.98384	7.14987	5.24477	3.68871	2.92031	8.81149	6.21908	4.91558	4.62256	6.44215	7.10087	5.27082	5.27695	4.87883	3.34975	6.84129	6.83042	7.99607	6.02704
36	C12	Leptin	1.50559	4.54798	Control	0.08	0.12387	FALSE	1.50559	5.70769	4.47938	4.79144	2.28581	2.46195	3.88375	5.19847	4.22228	3.05091	2.9318	7.50733	4.91204	3.95203	3.57618	6.18982	6.05867	4.44681	4.27652	4.08509	2.88972	5.73522	5.70884	6.10589	4.69395
37	D01	Gastrin	7.38199	6.37536	Patient	0.64	0.68267	FALSE	7.38199	8.28266	8.51742	5.75163	3.57293	6.36072	7.68491	7.15372	6.35242	4.48373	7.53111	8.67558	6.70315	3.86416	7.98041	6.73963	7.96447	5.59197	5.33837	6.12181	4.4871	5.19888	5.72321	6.69876	6.22998
38	D02	Gastrin	7.51375	5.50819	Patient	0.16	0.19948	FALSE	7.51375	7.87135	6.45302	4.94834	3.50263	6.14562	6.17093	7.34769	5.67483	4.08537	6.7437	6.79241	6.06694	3.35102	5.98841	6.01926	5.96627	4.69479	5.02581	4.55233	4.1354	4.69751	4.66563	6.39178	4.90543
39	D03	Gastrin	6.47579	6.98734	Control	0.72	0.7513	FALSE	6.47579	9.8694	7.71034	6.79345	4.42449	6.53596	7.89985	10.3866	7.44932	5.05619	9.21504	8.328	7.52677	4.01181	7.67485	7.70819	8.01762	6.51777	5.25703	5.04593	5.42125	5.8371	6.60344	8.24122	6.16451
40	D04	Gastrin	3.89002	6.95063	Control	0.08	0.12387	FALSE	3.89002	10.8101	7.60485	7.36484	4.41694	7.31092	7.36721	10.2804	7.13935	4.83192	8.45924	8.29874	7.66537	3.94445	7.47581	7.48441	8.20437	6.22239	5.214	5.21047	4.95808	5.48747	6.76764	7.90177	6.39446
41	D05	Gastrin	2.2223	5.08791	Control	0.08	0.12387	FALSE	2.2223	7.96205	5.18476	5.46423	3.14996	5.23671	4.874	7.66136	5.05456	3.77835	6.12698	5.98494	5.85591	2.87874	5.29956	5.49061	5.51017	4.83621	4.70327	5.24031	3.70264	3.32231	4.87547	5.70979	4.20698
42	D06	Gastrin	3.12218	7.09981	Control	0.08	0.12387	FALSE	3.12218	9.79284	7.07971	7.09094	4.14338	7.40076	7.47581	11.3467	8.59525	4.6416	9.05896	8.68393	8.16199	4.11378	7.35323	7.71815	8.3265	7.0689	6.47785	4.58824	6.41888	4.71527	6.3882	7.44172	6.31276
43	D07	Exendin-3	2.70779	6.79717	Control	0.08	0.12387	FALSE	2.70779	10.2823	6.5214	6.32792	3.71511	6.93347	7.10281	10.4748	7.10844	4.26156	8.24477	8.35026	8.17103	4.2475	6.57416	7.50043	7.76139	7.18403	5.38047	4.69493	6.2866	5.27377	6.70397	7.06552	6.96548
44	D08	Exendin-3	2.29339	5.33505	Control	0.16	0.19948	FALSE	2.29339	8.46541	5.41771	5.35011	2.0356	4.85806	5.89828	7.19601	4.28384	3.59633	5.10392	7.45121	6.45727	3.72969	4.73329	7.23551	6.33458	5.09088	3.83002	3.87595	3.82288	5.21454	6.30973	6.72705	5.02322
45	D09	Exendin-3	2.59654	6.22249	Control	0.08	0.12387	FALSE	2.59654	9.16012	6.1021	6.57016	2.78971	5.84875	5.03568	8.42791	5.75236	4.26085	6.64004	9.11481	7.42335	4.86484	4.4457	8.35881	7.69667	5.88448	4.75492	4.90454	3.9648	6.7902	6.0205	8.15495	6.37356
46	D10	Exendin-3	2.10138	4.91981	Control	0.08	0.12387	FALSE	2.10138	7.77776	4.66196	5.39695	2.56768	4.44466	3.2994	6.35501	3.96831	3.3283	3.53774	7.68851	6.33882	4.01745	3.83482	5.21196	6.30382	4.43722	3.90662	3.84647	3.48272	5.34611	6.36488	7.06379	4.89442
47	D11	Exendin-3	2.01227	5.18731	Control	0.08	0.12387	FALSE	2.01227	8.19251	4.55564	5.16197	2.88761	4.49215	3.36116	6.86058	4.30122	3.75163	3.32294	8.29309	6.70063	4.2069	3.84708	5.84086	7.16573	4.52249	3.86195	3.94984	3.1033	6.08335	6.20629	7.21688	6.60967
48	D12	Exendin-3	1.662	5.61275	Control	0.08	0.12387	FALSE	1.662	8.31345	5.05085	6.15085	2.64113	5.03111	3.77688	7.50683	5.24709	3.35113	3.78482	8.72186	6.49467	4.52079	4.38184	7.05292	7.22502	4.63005	5.0638	4.65737	4.19534	6.57639	7.06293	7.56897	5.69999
49	E01	hGH(Somatotropin)	6.22878	4.93468	Patient	0.4	0.45714	FALSE	6.22878	6.69118	5.61328	4.15663	2.65819	4.8769	6.35834	5.9621	5.35972	2.82716	6.64168	6.2104	5.62089	2.92716	5.65384	5.15707	6.81716	4.53747	4.43295	4.47798	3.06599	4.18297	4.72834	5.43978	4.03505
50	E02	hGH(Somatotropin)	11.7578	8.28654	Patient	0.24	0.29165	FALSE	11.7578	12.4234	8.56658	7.04023	4.56479	8.23712	10.7432	5.12136	9.34772	4.98466	12.3825	10.3753	10.2616	4.97733	9.34937	8.87069	11.484	7.68479	7.35259	5.78109	5.57539	7.59497	8.7284	9.95668	7.47316
51	E03	hGH(Somatotropin)	8.96947	7.69216	Patient	0.56	0.61793	FALSE	8.96947	9.63818	9.28407	7.06673	3.92024	8.00712	9.47126	9.77208	8.48325	4.22379	12.9167	9.4922	8.57024	4.04729	8.38903	7.85098	8.79671	7.37807	5.67373	7.21324	5.14965	6.32047	8.02154	8.40212	6.52308
52	E04	hGH(Somatotropin)	5.85491	6.99497	Control	0.64	0.68267	FALSE	5.85491	9.73084	8.56849	7.13241	3.30639	8.00468	8.49375	8.93583	7.77062	3.68605	11.9449	8.85251	7.85876	3.65186	7.75998	7.78419	8.28293	7.49011	2.20411	4.56958	5.09923	5.4687	7.06416	8.07777	6.14153
53	E05	hGH(Somatotropin)	2.58546	4.67547	Control	0.32	0.37463	FALSE	2.58546	6.32906	4.94231	5.29569	2.58153	5.38348	4.99806	6.52607	4.2936	3.01358	8.10629	5.7798	5.39684	2.5191	5.17267	5.01841	4.79258	5.30819	1.99254	3.95128	3.37437	3.53854	4.83414	5.20603	3.85722
54	E06	hGH(Somatotropin)	2.41645	5.11515	Control	0.08	0.12387	FALSE	2.41645	8.65655	4.92516	4.32881	2.62725	5.80666	4.34125	7.26015	5.80786	2.9928	5.59464	6.12521	5.73044	2.91157	5.42462	5.16286	6.20185	7.07077	3.78218	5.08825	3.87763	3.44319	5.52942	5.89868	4.17585
55	E07	IGF-I	2.43912	5.78323	Control	0.08	0.12387	FALSE	2.43912	8.47312	5.9525	5.33261	3.30822	6.19273	6.42402	9.21565	5.74867	3.65056	6.55571	7.38433	7.29927	3.86689	5.71664	6.18884	6.47143	5.37587	4.3288	4.4091	4.38608	4.57483	6.10199	6.74666	5.09308
56	E08	IGF-I	3.2391	7.16074	Control	0.08	0.12387	FALSE	3.2391	10.1264	7.13008	6.83535	3.38516	6.53265	7.50234	10.0147	6.75147	4.95627	7.26283	9.80295	9.04067	5.34224	6.66583	8.43824	9.11239	6.63962	5.28562	5.60762	4.00952	6.5183	8.6395	9.31358	6.94443
57	E09	IGF-I	2.57865	5.75163	Control	0.08	0.12387	FALSE	2.57865	8.56155	5.68847	6.25133	2.72885	5.28306	6.2722	8.16926	5.07551	4.42025	3.25391	8.17611	6.9672	4.14046	4.06954	7.1266	7.425	4.71448	4.56138	5.18261	3.36753	6.08109	6.6856	8.06707	5.77013
58	E10	IGF-I	2.625	6.13098	Control	0.08	0.12387	FALSE	2.625	9.42367	5.67127	6.67097	3.03341	5.62862	5.24594	7.15895	4.81446	5.10182	4.45023	9.09185	7.30303	4.96268	4.55194	7.78196	7.82808	5.30061	4.60768	4.39129	4.04957	6.99348	8.20779	8.71106	6.16326
59	E11	IGF-I	1.70513	4.83674	Control	0.08	0.12387	FALSE	1.70513	7.70623	4.00854	5.03049	2.2382	4.50692	3.774	5.71015	3.92085	3.84498	3.04308	7.01631	6.08556	3.55284	3.52562	5.59916	5.86197	3.98671	5.26487	4.81293	3.07331	5.57572	6.09323	6.69496	5.15518
60	E12	IGF-I	1.34652	4.53862	Control	0.08	0.12387	FALSE	1.34652	6.42979	4.06097	4.5292	2.43996	3.8597	4.43286	5.47748	4.14661	3.3517	4.34791	6.63546	5.27107	3.68158	3.63831	5.43473	5.47417	3.82911	4.71893	3.35033	2.9272	5.07569	5.53137	5.94315	4.33966
61	F01	FGF-1(aFGF)	9.12045	6.04773	Patient	0.08	0.12387	FALSE	9.12045	8.6145	7.09947	5.25992	3.24825	5.78982	6.8229	7.27195	6.59268	3.47612	7.76299	8.77928	6.99892	3.60284	6.41979	6.68922	7.19962	5.75794	5.58431	5.71175	4.58232	4.98573	6.31445	5.35424	5.22644
62	F02	FGF-1(aFGF)	12.7767	8.36327	Patient	0.08	0.12387	FALSE	12.7767	12.129	9.33013	7.89723	4.39493	8.46057	11.6572	9.96152	9.31104	5.39522	11.6474	10.5822	8.75841	5.349	8.0323	8.99872	10.3133	7.57541	5.47127	8.15599	5.86548	5.83838	8.64515	9.49059	7.45807
63	F03	FGF-1(aFGF)	13.0063	8.84105	Patient	0.08	0.12387	FALSE	13.0063	12.5596	9.65213	8.53722	5.17841	7.89521	11.6953	11.9261	9.81822	5.7414	12.3467	10.8126	9.75927	5.48943	8.9545	9.63076	10.7276	7.95427	7.00929	6.34105	6.31604	7.16345	9.32974	10.3388	7.00819
64	F04	FGF-1(aFGF)	6.84914	6.653	Patient	0.96	0.97011	FALSE	6.84914	9.07263	7.06265	6.88927	4.08862	6.08812	8.12266	8.48482	7.19756	4.33719	9.82001	7.75268	7.59226	3.99205	6.84105	7.12933	7.58931	6.40358	5.94558	5.95545	4.71035	4.66504	6.86403	7.35702	5.71066
65	F05	FGF-1(aFGF)	5.46806	8.38908	Control	0.32	0.37463	FALSE	5.46806	11.6148	8.07403	8.4617	4.98308	8.47704	10.2701	12.6197	9.40497	5.67963	10.8543	10.2707	9.47677	5.14847	8.79697	9.0644	9.98769	8.5627	7.24471	5.2865	6.34637	6.02529	8.21019	9.43894	7.03874
66	F06	FGF-1(aFGF)	3.79134	8.23726	Control	0.08	0.12387	FALSE	3.79134	11.9043	7.49523	7.74903	4.77145	8.43253	9.37582	11.1589	10.0359	5.09643	11.5517	10.4128	9.34027	4.79445	9.36381	9.17693	10.0682	8.42235	5.39803	5.62945	6.27909	5.96525	8.29146	9.25304	7.72803
67	F07	PDGF-AB	1.8744	4.95393	Control	0.08	0.12387	FALSE	1.8744	7.49811	4.40334	4.53613	2.50344	5.73109	5.29628	7.22076	5.02144	2.99814	5.14151	6.10077	5.89835	3.14655	5.41734	5.38641	6.58694	4.74442	4.19064	4.36833	3.38073	4.13866	4.90591	5.08359	5.19554
68	F08	PDGF-AB	3.17081	7.9665	Control	0.08	0.12387	FALSE	3.17081	11.5366	7.23065	8.28502	3.27321	8.10725	7.62728	11.2746	7.66672	5.95436	6.69379	10.7803	9.4607	5.15175	8.77106	9.5596	9.5674	6.58493	8.05282	7.73195	4.99073	6.33337	8.895	9.77956	7.88751
69	F09	PDGF-AB	3.42088	7.79807	Control	0.08	0.12387	FALSE	3.42088	12.1943	6.9578	8.25995	3.58936	9.84759	6.01041	9.23979	7.45195	5.81977	4.19381	10.9517	9.18817	5.7428	8.60711	11.1089	10.0602	7.62881	6.2886	5.26926	4.78239	7.20608	9.01339	10.0568	7.68475
70	F10	PDGF-AB	2.19141	5.94251	Control	0.08	0.12387	FALSE	2.19141	9.2064	5.00798	6.37103	2.98665	5.99619	4.6731	6.11182	5.78955	4.6309	4.26066	8.55179	7.22541	4.24705	5.86899	7.38081	7.52194	5.89918	6.37935	3.75428	3.78259	6.21794	7.12278	7.55898	6.07482
71	F11	PDGF-AB	2.07088	6.27523	Control	0.08	0.12387	FALSE	2.07088	9.40823	4.32758	6.98611	3.09329	6.40463	4.84022	7.40594	5.6083	4.11425	6.16066	8.72753	7.51528	4.46036	6.19003	8.16493	7.58571	5.96072	6.6833	5.1144	4.24748	6.3133	7.12999	7.97523	6.1881
72	F12	PDGF-AB	1.64986	5.14459	Control	0.08	0.12387	FALSE	1.64986	7.27136	4.87168	5.32151	2.53018	4.92389	4.15869	6.66436	5.58206	3.33486	4.26627	7.72559	6.09922	3.84411	5.48407	6.09735	6.47794	5.21452	3.73707	3.47116	3.05492	4.91682	6.05936	6.41854	5.94465
73	G01	IL-1beta	8.37797	5.17957	Patient	0.08	0.12387	FALSE	8.37797	7.39644	6.02747	4.60451	2.95537	5.14393	5.51188	5.98298	5.57303	2.94684	7.4114	6.90185	6.08129	3.78915	5.46229	5.87603	6.03667	5.24695	5.01268	4.46428	3.93414	2.73062	5.72741	5.13895	4.35346
74	G02	IL-1beta	13.7563	7.93551	Patient	0.08	0.12387	FALSE	13.7563	11.4169	9.13836	7.0445	4.06421	7.75244	9.79258	9.79625	9.51046	5.01916	11.4991	10.9151	8.30516	4.81783	8.17562	10.6679	9.11975	7.8419	4.41448	4.81429	5.58007	5.92867	8.92623	9.08959	6.82155
75	G03	IL-1beta	13.7472	8.37024	Patient	0.08	0.12387	FALSE	13.7472	11.7175	9.11762	6.90879	5.00921	7.68428	10.1361	12.5008	10.308	5.06071	11.8435	10.6862	9.25167	5.03456	9.09547	9.24401	11.0883	7.86815	5.39812	4.8425	5.80551	6.71988	9.09795	9.35487	7.11208
76	G04	IL-1beta	8.46522	7.92225	Patient	0.96	0.97011	FALSE	8.46522	11.8331	8.39834	7.57116	4.51431	7.6679	9.51446	10.4886	9.6588	4.69234	12.0755	9.9013	9.10125	4.3992	8.9198	8.5749	9.21419	7.78723	4.78211	6.18895	5.4788	5.68686	8.17559	8.49416	7.01519
77	G05	IL-1beta	4.43071	8.49219	Control	0.08	0.12387	FALSE	4.43071	12.3579	8.1631	8.13799	4.92318	8.62664	9.92722	11.2744	10.4785	5.87945	12.1718	10.7505	10.1323	4.5598	8.84189	10.5769	9.97251	7.51035	6.93481	4.83806	6.39026	6.02369	9.03431	9.54279	6.76421
78	G06	IL-1beta	2.99118	6.47111	Control	0.08	0.12387	FALSE	2.99118	9.11281	6.12867	5.72413	3.863	6.22815	8.02728	9.73532	8.05574	3.86057	9.44068	8.5218	7.16615	3.53896	6.66496	7.9237	8.01799	6.03089	5.17763	3.65988	4.81386	4.63998	6.56892	7.06225	5.34332
79	G07	IL-2	3.38033	7.60763	Control	0.08	0.12387	FALSE	3.38033	11.8492	7.20458	7.23678	4.32481	7.55599	9.09125	12.0106	7.52238	4.65433	10.0205	10.8013	8.2035	4.74174	7.89498	8.4356	9.23152	6.7791	4.32225	5.05304	5.41549	6.16581	8.58506	8.38929	7.09417
80	G08	IL-2	2.38404	5.30624	Control	0.08	0.12387	FALSE	2.38404	7.35952	4.78146	5.17	2.63745	5.25473	5.4573	7.52834	4.82772	3.36044	6.07784	7.43446	7.18371	3.2982	5.88298	5.90148	6.52068	4.6067	4.81899	3.23768	3.60273	4.94202	6.12903	6.29228	5.04403
81	G09	IL-2	2.4623	5.99132	Control	0.08	0.12387	FALSE	2.4623	8.8269	5.27192	5.80742	2.91415	6.17651	6.34118	7.93028	4.72584	3.89649	6.01573	9.26412	6.69152	3.96611	6.70536	6.98808	7.54469	5.52953	5.78489	3.60962	3.90487	5.11926	6.74303	7.46627	6.56783
82	G10	IL-2	2.50901	7.13912	Control	0.08	0.12387	FALSE	2.50901	10.6668	5.54593	7.1371	2.97846	8.30634	7.03996	8.28289	5.59124	4.44363	7.68064	9.89993	8.00091	4.75686	7.62577	8.06461	10.1746	6.37956	7.03734	4.39895	5.0764	7.11201	8.43031	8.73849	7.97003
83	G11	IL-2	1.63525	4.99847	Control	0.08	0.12387	FALSE	1.63525	7.4686	3.84369	4.98888	2.11739	4.69301	4.25649	5.75034	4.21361	3.0519	5.59138	6.94117	6.02001	3.65992	5.69202	5.70996	6.33832	4.65558	5.06827	5.02778	3.27668	5.04455	5.82259	6.23635	4.49475
84	G12	IL-2	1.82672	5.20068	Control	0.08	0.12387	FALSE	1.82672	7.09108	4.16758	5.14149	2.63854	5.34739	4.60212	5.91847	4.75645	3.17721	5.72771	8.08093	5.85245	3.8011	6.50718	6.14654	7.96845	4.56228	3.56815	3.39585	3.28227	5.63658	6.04011	6.43747	4.96885
85	H01	IL-6	7.83904	5.71692	Patient	0.24	0.29165	FALSE	7.83904	7.09813	6.03147	5.27773	3.00786	5.06476	7.11914	8.17188	6.41161	3.10704	8.2738	7.41962	7.59512	3.92961	6.07119	7.00799	6.12405	5.4289	3.34083	4.59222	4.05064	4.86928	5.83581	6.66022	4.71717
86	H02	IL-6	1.71979	4.98279	Control	0.08	0.12387	FALSE	1.71979	6.39455	5.2895	4.50004	2.64447	4.59111	6.22394	7.1869	5.62513	3.15469	7.04276	6.44084	5.48688	3.05941	5.19913	5.11596	5.52352	6.21525	4.26412	3.05005	3.61727	4.01982	5.15769	5.37162	4.41242
87	H03	IL-6	8.86385	6.04711	Patient	0.16	0.19948	FALSE	8.86385	7.86913	6.89801	5.76054	3.40673	5.99593	8.28364	9.27193	6.51824	3.82428	8.21368	7.49293	6.5258	3.8109	6.18355	6.04759	7.63713	5.83508	3.57611	5.39509	4.46761	4.74188	5.8138	6.35654	5.20445
88	H04	IL-6	7.29897	6.03372	Patient	0.56	0.61793	FALSE	7.29897	7.65518	6.56987	6.0981	3.59136	5.56355	8.1582	9.87198	6.31847	3.61604	8.38801	7.66842	6.34686	3.62974	5.85657	6.02641	7.93665	6.05765	5.10787	4.04125	4.33332	4.41064	5.75491	6.31311	5.49522
89	H05	IL-6	3.43733	5.82834	Control	0.16	0.19948	FALSE	3.43733	7.57305	6.15763	5.667	3.64532	6.01684	7.78712	8.86208	6.08826	3.4751	8.38533	7.61377	7.02259	3.55009	6.13224	7.6161	6.07829	5.99087	3.34216	3.79308	4.25452	3.92502	5.40756	6.61778	4.87831
90	H06	IL-6	2.47433	6.20997	Control	0.08	0.12387	FALSE	2.47433	8.00022	7.65072	6.03144	3.89242	5.86091	8.50954	9.54803	6.80537	3.59347	6.94579	8.2302	7.26421	3.75583	6.57824	7.99951	7.70163	6.0304	3.59279	4.10682	4.57541	4.29982	6.40836	6.98588	4.67238
91	H07	IL-8	2.44529	6.38102	Control	0.08	0.12387	FALSE	2.44529	7.85911	5.82765	6.3435	3.41715	5.94958	8.47212	9.80992	6.55416	3.73422	9.12104	9.32922	7.55587	4.27456	6.87101	8.08208	7.38632	6.13824	4.31736	4.50178	4.02315	4.24517	6.61676	7.26033	5.45413
92	H08	IL-8	1.76471	4.81982	Control	0.08	0.12387	FALSE	1.76471	5.90614	5.57797	4.88163	2.34159	4.47825	5.99352	6.52605	4.66548	2.52046	5.71497	7.26586	5.87578	3.22634	5.44858	5.30955	6.01816	4.7254	4.35295	3.15754	3.00671	3.50112	5.45073	5.61261	4.11833
93	H09	IL-8	1.72582	4.67402	Control	0.08	0.12387	FALSE	1.72582	5.96648	4.19108	4.66071	2.12536	4.17963	4.64479	5.68923	4.36075	2.65358	5.59341	6.71362	5.47445	3.20475	5.34469	5.36747	7.24343	4.66821	4.04491	3.85624	2.70246	3.98885	5.61303	5.75845	4.13095
94	H10	IL-8	1.43538	4.31034	Control	0.08	0.12387	FALSE	1.43538	5.5115	3.735	4.22272	1.94033	4.65054	4.44122	4.81436	3.82	2.2924	4.43568	7.02506	5.18055	2.8385	4.84174	5.19162	6.32132	4.32493	4.31954	2.97593	2.77959	3.62725	5.01482	5.35942	3.78418
95	H11	IL-8	1.39988	4.30079	Control	0.08	0.12387	FALSE	1.39988	4.98974	3.86322	4.30056	1.98245	5.00134	3.79017	4.79184	3.62865	2.54721	4.20329	7.0885	5.29709	3.07349	5.45501	5.16197	6.17989	4.07601	4.24525	3.11033	2.56309	4.09815	4.75166	5.23675	3.7832
96	H12	IL-8	2.27155	5.41449	Control	0.16	0.19948	FALSE	2.27155	2.13461	4.55052	5.30081	2.51232	5.50207	4.78494	6.77998	5.26101	3.14303	6.56552	8.44821	6.58971	4.10797	6.98689	7.04426	6.97712	6.1737	5.75376	3.72614	3.3021	5.45481	6.21761	6.83861	5.79202

## Sheet: PM-M8
	Well	Compound	Mean Patient	Mean Control	Higher Mean	Unadjusted p-value	Adjusted p-value	p < 0.05 (Adjusted)	Patient 1 (Dup)	Control 3	Control 6	Control 9	Control 12	Control 13	Control 14	Control 17	Control 25	Control 26	Control 27	Control 28	Control 30	Control 31	Control 32	Control 33	Control 35	Control 37	Control 41	Control 43	Control 44	Control 45	Control 46	Control 48	Control 49
1	A01	NegativeControl	4.23354	5.79073	Control	0.4	0.6	FALSE	4.23354	6.62815	5.46072	4.96655	3.26228	6.22131	6.42071	7.1696	6.37335	3.89932	8.01395	7.80599	6.79813	3.77991	4.9032	6.1335	7.61486	5.64973	5.792	5.41043	4.16041	4.40323	6.65925	6.292	5.15889
2	A02	NegativeControl	5.02758	6.10645	Control	0.56	0.672	FALSE	5.02758	8.09153	6.4988	5.14605	2.97684	7.43939	8.57798	7.23658	8.2732	4.66183	8.15527	7.42479	6.06507	4.00137	5.78675	6.09729	6.93264	5.36126	3.87447	6.013	4.59808	4.59584	5.97737	6.40712	6.36229
3	A03	NegativeControl	6.17374	5.70476	Patient	0.96	0.99097	FALSE	6.17374	7.39899	7.9262	4.72167	3.05147	6.2216	7.78243	6.62816	7.15984	4.42298	7.46347	6.458	6.69693	3.7508	4.99039	6.66642	6.26664	5.91626	3.80366	5.26593	3.48116	4.48457	5.12314	5.79659	5.43696
4	A04	NegativeControl	6.4166	5.45269	Patient	0.64	0.71442	FALSE	6.4166	7.60312	5.64644	5.01852	2.91111	5.54002	6.09432	7.03111	7.11758	4.01038	7.54071	6.62834	7.35897	3.87863	5.04821	6.01292	6.46581	4.91572	3.618	3.89075	4.69931	3.86505	5.23651	5.94051	4.79263
5	A05	NegativeControl	4.79824	4.767	Patient	0.96	0.99097	FALSE	4.79824	6.64182	4.46021	4.16353	2.37888	5.46207	6.24765	5.54791	7.00999	3.18969	6.60954	5.8685	5.18933	3.2951	5.11875	5.07953	5.32334	5.46105	3.29369	3.55408	3.10115	3.18126	4.68818	4.62971	4.9131
6	A06	NegativeControl	4.88723	6.07786	Control	0.56	0.672	FALSE	4.88723	8.21523	5.40105	4.93566	3.53936	6.90125	8.38205	7.13493	8.43781	4.59443	7.91455	7.3084	6.5234	4.1148	6.79233	6.15116	7.48708	5.49047	4.12108	5.94389	4.21597	4.03451	5.79045	5.97479	6.46395
7	A07	(Arg8)-Vasopressin	3.73192	5.74219	Control	0.16	0.41514	FALSE	3.73192	7.74656	4.99006	4.99225	3.38226	5.97469	6.47082	7.03719	6.94893	3.7886	7.35046	7.34702	6.27801	4.32433	6.02935	7.58975	6.01731	5.18389	4.5527	5.55965	4.32593	5.28939	5.83614	5.71998	5.07726
8	A08	(Arg8)-Vasopressin	1.64734	4.51791	Control	0.08	0.32	FALSE	1.64734	5.76642	3.62727	3.99479	2.47872	5.07143	4.27953	5.35062	4.6907	2.67754	5.61521	6.20523	4.7667	2.81874	4.42063	5.88305	5.50191	4.81547	4.20066	4.4727	3.00457	4.31636	5.09662	4.58693	4.78805
9	A09	(Arg8)-Vasopressin	1.55619	5.05635	Control	0.08	0.32	FALSE	1.55619	7.12344	3.97578	5.04649	3.12582	3.60804	5.34619	6.11671	5.25705	2.2981	6.1418	7.34935	5.90249	3.5203	5.39756	7.49699	6.3175	4.6055	3.63756	4.36462	3.6935	3.93132	5.45894	5.97947	5.65788
10	A10	(Arg8)-Vasopressin	1.57127	4.79524	Control	0.08	0.32	FALSE	1.57127	7.0972	3.45944	5.03584	2.51712	2.22727	4.63316	5.36492	4.73488	3.23908	5.70748	7.82077	5.74169	3.46656	5.39691	7.10655	5.79113	4.52957	3.67399	3.72409	3.12406	3.85681	5.42594	5.80216	5.60919
11	A11	(Arg8)-Vasopressin	1.05509	4.50655	Control	0.16	0.41514	FALSE	1.05509	6.51235	3.37011	4.53321	2.66134	1.00167	3.89794	4.72982	4.98691	2.384	6.66003	7.34776	5.50992	3.56822	5.27244	5.83183	5.99135	4.3376	3.604	3.62517	3.39689	3.86414	5.27865	5.42428	4.36754
12	A12	(Arg8)-Vasopressin	0.92789	4.60223	Control	0.16	0.41514	FALSE	0.92789	5.11654	3.87543	4.93265	2.67188	0.75045	4.26559	5.53638	4.90832	2.55196	5.82255	7.18322	5.15379	3.62038	5.42932	6.28324	6.35258	4.55404	3.70044	3.82759	3.32899	4.13913	5.47275	5.83104	5.14536
13	B01	ParathyroidHormone	3.36152	5.29381	Control	0.24	0.53581	FALSE	3.36152	7.76194	7.85302	4.76913	2.76073	5.54398	6.80443	5.77588	5.62933	5.55746	7.34754	6.2632	3.49704	2.96067	4.26479	6.28586	6.4789	4.53139	4.73414	3.39738	3.75265	5.39887	4.75438	5.63443	5.29422
14	B02	ParathyroidHormone	6.27475	5.55235	Patient	0.64	0.71442	FALSE	6.27475	7.8273	6.25561	4.43193	2.92537	5.75967	6.37164	8.29923	6.27575	5.28521	8.13695	6.78993	6.60839	3.57848	5.04512	5.64842	5.9546	4.36253	3.81489	4.20743	3.93841	5.56771	5.04335	6.22918	4.89926
15	B03	ParathyroidHormone	9.87717	8.15713	Patient	0.32	0.55855	FALSE	9.87717	11.663	8.97556	7.18922	4.68692	7.86891	9.66436	11.2788	8.68263	7.21496	13.3431	9.39772	8.46524	5.22588	7.66346	8.50135	8.67025	6.32686	5.97572	7.91385	6.69949	6.43646	7.34572	9.1842	7.39762
16	B04	ParathyroidHormone	10.45	8.08069	Patient	0.4	0.6	FALSE	10.45	11.3108	8.66461	7.0148	4.32173	7.41764	11.2926	11.5629	10.1811	7.29834	12.0098	9.29345	8.09009	4.9603	8.04902	8.11759	9.23635	6.47093	5.24726	7.60938	6.12751	6.53611	7.44978	8.73764	6.93682
17	B05	ParathyroidHormone	6.44033	5.84216	Patient	0.48	0.6227	FALSE	6.44033	8.56433	5.78263	5.26064	3.25651	6.00942	6.42356	9.49214	6.39558	4.55687	9.06658	7.12532	6.9707	3.79151	5.91229	6.0114	6.31491	4.45853	4.0178	3.99788	4.99032	4.69209	5.79332	6.2938	5.03377
18	B06	ParathyroidHormone	6.36443	7.51038	Control	0.64	0.71442	FALSE	6.36443	10.9847	7.1308	6.71962	4.07797	6.60531	9.24894	11.4121	8.64646	5.64364	10.5667	9.35118	7.97517	5.2686	7.20055	10.0917	7.98153	6.18526	4.94812	4.92757	7.15005	5.60739	7.71387	7.90554	6.90653
19	B07	Prolactin	2.16336	5.12228	Control	0.08	0.32	FALSE	2.16336	7.03619	5.21503	4.73129	2.75062	5.52308	6.62821	7.14442	4.85135	3.83541	6.28188	6.46619	5.43373	3.31878	5.53666	6.57623	5.12355	3.8694	4.59352	3.81406	4.34404	4.85801	4.62011	5.22384	5.15903
20	B08	Prolactin	3.75662	6.45075	Control	0.08	0.32	FALSE	3.75662	9.73363	5.62945	6.74274	3.96035	5.56759	6.99374	10.0676	6.88432	4.07195	8.16934	8.51958	7.88116	4.43009	6.38254	7.25352	7.37369	5.49133	4.55917	4.27708	5.47987	5.30209	6.80555	7.33501	5.90655
21	B09	Prolactin	2.64589	6.20418	Control	0.08	0.32	FALSE	2.64589	8.97485	5.09576	6.60181	3.83143	4.85141	6.48195	8.64707	6.50317	4.18421	7.30769	8.4315	7.49794	4.65395	6.27433	7.19871	7.93447	5.14969	4.53331	3.17483	5.07512	7.02375	6.29267	7.2159	5.96469
22	B10	Prolactin	1.77299	4.35469	Control	0.08	0.32	FALSE	1.77299	6.60789	3.18462	4.0374	2.7612	3.0145	4.29698	5.8182	4.47164	2.61656	4.9056	5.88598	5.14589	3.30569	5.95546	5.27098	5.0752	3.72298	3.2789	3.6325	3.44193	3.85905	4.71372	5.12819	4.38163
23	B11	Prolactin	1.85096	5.74684	Control	0.08	0.32	FALSE	1.85096	8.70318	4.7982	5.4328	3.45805	3.16895	5.76959	9.02469	5.60821	2.66576	7.26783	8.22471	6.1743	4.37102	6.05822	8.87642	6.72788	5.02791	4.43487	4.63129	3.90015	4.32162	6.16784	7.01816	6.09244
24	B12	Prolactin	1.1458	4.35292	Control	0.08	0.32	FALSE	1.1458	6.73895	3.75909	4.71594	2.27785	1.28586	4.06241	5.1729	4.83582	2.36747	5.44948	7.28426	5.07367	2.96889	5.02756	5.9564	5.41617	3.82794	3.38988	3.39911	3.08245	3.62123	5.01092	5.56868	4.17703
25	C01	Calcitonin	5.72379	6.38714	Control	0.72	0.78545	FALSE	5.72379	9.08614	7.76343	5.99176	3.08276	7.0343	7.94951	7.52243	6.72379	5.44071	9.25342	9.42126	7.01306	3.99546	4.5673	6.9768	7.31229	5.82413	4.22379	4.20075	4.52926	4.32146	6.73839	7.29737	7.02183
26	C02	Calcitonin	4.06721	4.92819	Control	0.48	0.6227	FALSE	4.06721	7.26413	5.55847	4.1725	2.45252	5.25717	7.44482	6.40688	6.03357	5.05264	6.58264	5.86367	3.24781	2.92876	3.38981	4.89341	4.72031	5.4247	4.52411	4.75455	3.6316	4.73214	4.36919	5.44361	4.12755
27	C03	Calcitonin	9.54354	6.44006	Patient	0.16	0.41514	FALSE	9.54354	9.37778	7.41475	5.2733	3.94148	7.24392	9.51912	9.30793	6.2981	5.09088	9.63256	7.33886	6.76985	3.98085	4.56735	6.66656	6.78679	5.67965	4.756	6.24175	4.55585	5.08313	6.20393	7.23834	5.59263
28	C04	Calcitonin	10.3979	6.66491	Patient	0.24	0.53581	FALSE	10.3979	11.0427	7.50091	6.41987	4.00734	6.56108	9.95493	9.33069	7.19437	5.32207	10.5259	8.14276	6.30656	4.11196	3.53571	7.12939	7.17669	5.9939	4.33404	4.47725	5.43817	4.69118	6.39369	7.91073	6.45605
29	C05	Calcitonin	6.25786	4.99711	Patient	0.56	0.672	FALSE	6.25786	7.23467	5.4672	4.63678	2.55522	5.34399	6.74891	6.58797	4.85544	3.4277	7.58598	6.323	6.36361	2.82751	4.26696	4.9282	5.26103	5.09975	4.56999	3.23019	3.99832	4.52923	4.48688	5.14584	4.4564
30	C06	Calcitonin	9.58599	7.84895	Patient	0.4	0.6	FALSE	9.58599	11.9784	7.50242	7.23139	4.13383	7.60751	11.5876	11.9392	7.72479	5.44662	11.7266	8.91393	7.86571	4.92261	5.45972	7.99924	7.96104	6.84403	7.74087	7.73822	6.417	5.28443	7.27202	8.60376	8.47384
31	C07	Calcitriol(1a,25-dihydroxyvitaminD3)	3.5074	4.72144	Control	0.48	0.6227	FALSE	3.5074	7.26855	4.30612	4.82532	2.41626	4.41713	6.25806	6.06324	4.81687	2.89316	7.19517	5.80108	5.46837	2.84663	4.61009	5.30955	5.08975	4.29516	3.65677	3.31154	4.0863	3.2439	4.47534	5.56905	5.09128
32	C08	Calcitriol(1a,25-dihydroxyvitaminD3)	3.17058	5.13955	Control	0.16	0.41514	FALSE	3.17058	7.69747	4.0824	5.31604	2.80802	4.49527	6.77695	6.72598	5.22495	4.00502	7.23121	6.42592	6.41538	3.26703	5.13361	5.6423	5.55237	4.08706	3.54131	4.35132	3.99859	5.15553	4.66388	5.69349	5.05803
33	C09	Calcitriol(1a,25-dihydroxyvitaminD3)	3.34517	4.84181	Control	0.4	0.6	FALSE	3.34517	7.84213	3.82113	4.79793	2.60838	3.65445	5.27363	6.94957	5.63172	3.30376	6.02336	6.04728	6.99396	3.23978	6.17971	5.11313	5.48734	4.06796	4.68781	3.33738	3.52113	3.72203	4.09023	5.30234	4.50722
34	C10	Calcitriol(1a,25-dihydroxyvitaminD3)	2.26396	5.64947	Control	0.08	0.32	FALSE	2.26396	8.98792	4.47484	5.84191	3.25355	2.40282	6.14717	7.81959	6.06056	3.20767	6.85168	7.3524	6.77487	3.94167	6.55848	6.85538	6.62976	4.68516	4.92661	5.88028	4.46774	5.19876	5.41841	6.61072	5.23944
35	C11	Calcitriol(1a,25-dihydroxyvitaminD3)	1.9185	6.4378	Control	0.08	0.32	FALSE	1.9185	10.0633	7.12236	6.17157	3.48447	2.11573	6.00407	8.53491	6.34933	4.39524	9.29013	10.5232	7.17551	4.62241	6.84036	9.79602	7.76466	5.34507	5.17925	4.80069	4.88629	5.33094	4.75451	7.91786	6.03927
36	C12	Calcitriol(1a,25-dihydroxyvitaminD3)	1.05161	4.96087	Control	0.16	0.41514	FALSE	1.05161	7.43298	5.93547	5.28095	2.6853	0.90061	5.22762	6.81386	5.09996	2.71031	6.06517	6.76838	5.6961	3.41233	5.56887	7.68583	6.17878	4.58751	4.06968	4.08938	3.37481	4.2286	4.69306	5.99357	4.56169
37	D01	LuteinizingHormone(LH)	3.24119	4.6459	Control	0.4	0.6	FALSE	3.24119	7.13464	4.78147	3.99717	2.1113	4.49499	6.42457	6.11078	5.76171	4.38747	5.90536	6.29094	4.03656	2.57655	4.2398	4.5938	5.92686	5.01121	4.08186	1.78087	3.03532	4.39394	5.01096	4.57692	4.83648
38	D02	LuteinizingHormone(LH)	6.58799	5.66382	Patient	0.48	0.6227	FALSE	6.58799	8.67192	6.44548	4.6177	2.99901	5.22094	6.26955	8.32402	6.0303	4.6979	8.2078	6.97011	5.7375	3.43548	5.1999	5.84767	5.97278	4.68052	5.40249	4.96938	3.84518	5.8538	4.87894	6.68235	4.97106
39	D03	LuteinizingHormone(LH)	9.32787	6.62665	Patient	0.32	0.55855	FALSE	9.32787	10.0282	7.10668	5.47841	3.48224	6.83176	8.68558	9.71526	8.767	5.13185	10.5627	7.90547	7.03553	3.90929	6.33693	6.77898	7.21459	5.08672	4.37578	4.03177	4.559	5.19164	7.59609	7.69746	5.53062
40	D04	LuteinizingHormone(LH)	9.78956	7.3184	Patient	0.32	0.55855	FALSE	9.78956	10.6342	7.32219	6.28178	3.91779	6.90119	8.80898	12.6101	9.65229	4.9204	11.5564	8.69438	7.7767	4.20951	6.88804	7.34722	7.82511	5.74165	7.20861	6.58578	5.26731	4.85273	6.70261	7.81841	6.11828
41	D05	LuteinizingHormone(LH)	8.35384	6.87592	Patient	0.48	0.6227	FALSE	8.35384	10.2682	7.07689	5.80069	3.34154	6.86195	8.97447	9.53817	9.34937	4.49898	10.4455	8.29431	7.38508	4.02353	6.91466	6.70497	7.51092	5.703	6.36751	5.48803	5.00497	4.3462	6.54403	7.22269	7.35646
42	D06	LuteinizingHormone(LH)	8.33185	8.32856	Patient	1	1	FALSE	8.33185	12.4896	8.08633	7.77414	4.32154	8.11546	9.92231	11.7003	11.6985	5.34162	12.1944	10.278	8.92633	4.72585	8.80557	9.21798	9.10223	7.18412	5.978	6.59346	6.48529	5.32672	8.95393	9.15338	7.51049
43	D07	LuteinizingHormoneReleasingHormone(LH-RH)	5.36737	7.64305	Control	0.32	0.55855	FALSE	5.36737	11.194	6.56135	7.44139	3.60468	6.85113	9.6059	12.3856	9.31262	6.52217	9.7275	9.26347	8.25089	4.60089	6.72888	8.09558	8.60648	6.30282	7.3168	7.4641	6.82239	4.67341	7.39656	8.17731	6.52733
44	D08	LuteinizingHormoneReleasingHormone(LH-RH)	6.22756	6.94149	Control	0.8	0.85333	FALSE	6.22756	10.8374	5.75059	7.72988	3.56358	6.29436	8.50148	8.24196	7.23953	4.31371	9.31675	9.16796	9.21228	4.42431	6.98754	7.82943	8.11944	5.70824	5.93684	5.27254	5.42984	4.85602	7.43714	7.91315	6.51169
45	D09	LuteinizingHormoneReleasingHormone(LH-RH)	4.37071	6.87474	Control	0.16	0.41514	FALSE	4.37071	10.603	5.33741	7.16779	3.54121	5.90991	7.23193	8.43893	7.40002	4.95836	8.66119	8.51028	8.48114	4.61323	7.34372	9.47589	8.16408	5.79145	5.12477	5.11651	5.29549	6.00706	7.08294	8.0522	6.68536
46	D10	LuteinizingHormoneReleasingHormone(LH-RH)	2.42674	7.34605	Control	0.08	0.32	FALSE	2.42674	11.2486	4.73105	7.84603	3.45088	4.71242	8.71311	11.2547	7.27216	5.21171	9.27884	9.35743	8.62333	4.96181	7.40064	8.76454	8.3741	6.58111	7.89579	5.04901	5.88412	7.34522	7.41301	8.4051	6.53047
47	D11	LuteinizingHormoneReleasingHormone(LH-RH)	2.7424	6.86588	Control	0.08	0.32	FALSE	2.7424	11.2795	3.75097	7.23993	3.27533	2.7809	8.0672	9.89031	8.41093	5.62051	9.19596	9.04082	7.37954	5.29255	7.00445	9.13773	9.17983	6.33057	6.00539	4.63931	5.80286	4.57938	6.59545	7.95468	6.32695
48	D12	LuteinizingHormoneReleasingHormone(LH-RH)	1.44378	4.69467	Control	0.16	0.41514	FALSE	1.44378	6.42738	3.5413	5.64813	2.07165	1.00184	5.40612	6.54583	5.54517	3.41678	4.51026	6.69906	5.6315	3.60997	5.2378	5.97027	5.79839	4.08571	5.3477	4.17833	3.62538	3.79699	4.87724	5.47567	4.22372
49	E01	ChorionicGonadotropinHuman(HCG)	3.36112	5.32774	Control	0.32	0.55855	FALSE	3.36112	7.32074	8.01932	4.97678	2.68839	4.14384	7.42956	7.05685	5.62409	3.57428	6.85243	6.51577	5.35855	2.94388	4.73911	5.36249	5.93903	4.58174	5.24527	5.14885	3.25933	5.58239	5.41146	5.80008	4.29157
50	E02	ChorionicGonadotropinHuman(HCG)	8.32651	8.37095	Control	0.96	0.99097	FALSE	8.32651	13.3692	9.74783	8.0846	4.48013	4.22668	11.9402	12.9507	8.4622	6.27943	12.7486	10.3339	8.76712	5.36082	8.32139	8.69118	9.42439	7.0786	8.86843	5.49626	5.57741	5.63051	8.59171	9.04488	7.42648
51	E03	ChorionicGonadotropinHuman(HCG)	9.71383	7.09229	Patient	0.32	0.55855	FALSE	9.71383	10.3206	7.20807	5.87946	3.13501	7.74037	8.94745	10.7074	7.0174	6.99448	10.9159	8.40342	7.70587	4.20607	6.07395	7.11882	7.5803	6.20203	7.00766	5.17528	4.83281	7.01533	6.70594	7.56273	5.75856
52	E04	ChorionicGonadotropinHuman(HCG)	12.4589	8.43546	Patient	0.24	0.53581	FALSE	12.4589	12.9593	9.12515	8.08938	4.05292	7.27359	11.8071	12.8758	8.9671	6.3041	12.3036	10.6268	8.31214	4.88351	7.87537	8.64943	10.5001	7.55941	7.07161	4.93889	6.29378	5.94042	8.77943	9.47686	7.78522
53	E05	ChorionicGonadotropinHuman(HCG)	9.68321	6.73167	Patient	0.24	0.53581	FALSE	9.68321	10.4232	6.88522	6.36622	3.4528	5.85236	9.01181	9.4052	7.44936	5.10575	10.1855	8.57675	7.4858	3.96974	5.94322	7.10771	7.24502	5.80589	4.21086	6.72967	5.30181	4.88069	6.70373	7.62699	5.83482
54	E06	ChorionicGonadotropinHuman(HCG)	8.15282	6.37657	Patient	0.32	0.55855	FALSE	8.15282	9.92021	5.85922	6.33812	3.02055	5.08793	7.58076	9.81999	7.06072	4.66274	9.12489	7.93819	6.10778	3.99157	6.46286	6.41532	7.1232	5.57819	6.41789	6.29577	5.16481	4.23679	6.32224	6.81173	5.69626
55	E07	AdrenocorticotropicHormoneHuman(ACTH)	5.68426	6.47117	Control	0.64	0.71442	FALSE	5.68426	9.86544	5.66162	6.94855	3.18936	5.90013	7.9879	9.17946	6.93215	4.62711	8.18366	8.66127	7.48969	4.27432	6.88655	7.72926	7.48428	5.77157	4.26796	5.05385	5.76829	4.48253	5.86154	6.93859	6.16293
56	E08	AdrenocorticotropicHormoneHuman(ACTH)	3.87187	7.39341	Control	0.16	0.41514	FALSE	3.87187	11.1898	6.49184	7.62955	3.77102	6.64769	10.3044	10.6373	7.75297	5.15489	9.18219	9.58347	8.32371	4.52552	7.44323	8.0322	8.18364	6.60306	7.64679	4.96128	5.77247	4.89431	7.29522	8.61922	6.79599
57	E09	AdrenocorticotropicHormoneHuman(ACTH)	3.62299	6.07802	Control	0.16	0.41514	FALSE	3.62299	9.28553	4.56782	6.48165	3.00129	5.76345	6.20925	8.92808	6.71969	4.05676	7.97437	7.83612	6.74632	3.78134	6.05114	6.52131	7.02434	5.40124	5.18185	4.03696	4.92739	6.30326	5.32273	7.09701	6.65363
58	E10	AdrenocorticotropicHormoneHuman(ACTH)	3.10087	6.53899	Control	0.16	0.41514	FALSE	3.10087	10.3357	4.93992	7.19593	2.92539	6.55653	6.359	9.04821	6.63897	4.89445	8.74282	8.71037	7.46284	4.57731	6.89807	7.56507	7.86432	5.72603	4.34656	5.54581	5.04526	5.09671	6.39893	8.00439	6.05716
59	E11	AdrenocorticotropicHormoneHuman(ACTH)	1.97936	6.48621	Control	0.08	0.32	FALSE	1.97936	9.73766	4.303	6.6364	3.42638	5.90105	5.61785	8.91521	6.82706	4.71668	10.1337	8.84152	7.10958	4.06275	6.65847	7.12333	7.57467	5.99978	6.62817	4.55558	4.91394	6.84601	5.59452	7.43971	6.10615
60	E12	AdrenocorticotropicHormoneHuman(ACTH)	1.23641	4.7842	Control	0.08	0.32	FALSE	1.23641	5.8976	5.28128	5.11291	2.40678	4.42086	4.37093	7.00212	5.26697	3.472	6.7888	6.79285	5.26666	3.25378	5.16225	5.47677	5.67258	4.59497	3.43121	3.34473	3.41758	3.81703	4.72606	5.44192	4.40207
61	F01	ThyrotropicHormone(TSH)	5.6106	6.1484	Control	0.64	0.71442	FALSE	5.6106	8.99584	8.91726	5.47875	2.52972	4.57037	8.79087	8.2283	6.06937	3.99734	8.45399	7.45524	5.80473	3.32733	5.6862	7.59094	6.86568	4.88805	5.79694	5.66224	3.78876	5.98755	5.96786	6.30795	6.40024
62	F02	ThyrotropicHormone(TSH)	10.1454	8.05781	Patient	0.4	0.6	FALSE	10.1454	13.7186	9.33779	6.98824	3.50643	8.54787	11.3822	10.0084	7.8442	6.67575	11.3579	10.1742	9.58465	4.80843	7.68973	8.51831	8.69091	6.76576	5.37648	6.11748	5.05666	7.53735	7.53582	8.92558	7.23864
63	F03	ThyrotropicHormone(TSH)	10.7609	7.43963	Patient	0.32	0.55855	FALSE	10.7609	11.6686	8.66831	7.03725	3.29819	7.86944	11.5927	9.44087	7.80039	5.54156	11.7886	9.83002	8.34524	4.29904	3.25544	8.76248	8.74668	6.37915	5.88856	4.95854	5.62135	5.20642	7.22323	8.26413	7.06496
64	F04	ThyrotropicHormone(TSH)	6.88907	4.75055	Patient	0.32	0.55855	FALSE	6.88907	7.7602	4.7596	3.8208	1.66863	5.28744	7.21411	6.01089	5.16412	3.22189	7.60832	6.13292	5.19796	2.34467	4.18305	5.5979	5.33107	4.64097	4.33126	3.03306	3.11796	2.7418	4.65749	5.74584	4.44134
65	F05	ThyrotropicHormone(TSH)	10.8197	8.27685	Patient	0.4	0.6	FALSE	10.8197	12.856	8.65345	7.811	4.17985	7.80416	11.2873	12.8444	9.29229	5.97616	13.6886	10.4989	9.54795	4.21444	5.53825	8.75464	9.90837	7.34096	5.69087	5.34797	6.14429	5.02692	8.00532	10.1386	8.0936
66	F06	ThyrotropicHormone(TSH)	8.08382	6.5654	Patient	0.48	0.6227	FALSE	8.08382	10.1379	6.73988	6.24768	2.85125	5.82042	9.17062	10.1322	7.381	4.66829	9.60701	8.58337	7.32219	3.63894	6.68875	7.42133	6.99329	5.57111	4.04861	4.69917	4.59828	5.08222	6.26222	7.48277	6.42109
67	F07	ThyrotropinReleasingHormoneacetatesalt(TRH)	4.25345	5.14537	Control	0.48	0.6227	FALSE	4.25345	7.87379	6.33949	5.02666	2.28015	4.29961	6.79273	7.8677	5.12336	4.93324	6.34946	6.39354	5.66366	2.99063	5.02469	6.75156	5.49965	4.48184	3.15991	3.32589	3.6945	5.05929	4.44737	5.44913	4.66105
68	F08	ThyrotropinReleasingHormoneacetatesalt(TRH)	4.4139	6.2675	Control	0.4	0.6	FALSE	4.4139	9.53324	7.11557	6.72724	3.06026	5.37573	6.71149	9.44601	6.33577	4.56893	7.65998	8.23827	7.48143	3.485	6.45124	7.27427	7.2948	5.37906	4.9096	4.29724	4.39661	5.30117	5.86746	7.61679	5.89274
69	F09	ThyrotropinReleasingHormoneacetatesalt(TRH)	3.97283	6.17428	Control	0.24	0.53581	FALSE	3.97283	9.23405	5.39672	6.68702	2.82886	5.29432	6.90605	8.16203	6.47391	4.5355	8.63376	7.94159	7.41555	3.38282	6.31066	6.86315	7.3615	5.67577	6.05057	4.87253	4.28059	4.51622	5.87625	7.50947	5.97382
70	F10	ThyrotropinReleasingHormoneacetatesalt(TRH)	2.60536	5.93641	Control	0.08	0.32	FALSE	2.60536	9.16833	4.22268	6.67271	2.75524	5.23846	6.81466	7.88818	6.8306	4.41837	8.54358	7.8407	6.84474	3.48499	6.18764	6.65337	7.02237	5.27142	3.94088	4.19418	4.38548	4.247	6.0041	7.25001	6.59408
71	F11	ThyrotropinReleasingHormoneacetatesalt(TRH)	1.503	4.98086	Control	0.08	0.32	FALSE	1.503	7.0277	3.43528	5.59812	2.53033	4.57148	6.2542	6.79315	5.34125	3.52102	7.92754	6.90039	5.74379	3.25112	4.91756	5.63686	5.9368	4.8301	3.29451	3.39821	3.72411	4.06512	4.29562	6.06015	4.48622
72	F12	ThyrotropinReleasingHormoneacetatesalt(TRH)	0.99251	3.80572	Control	0.16	0.41514	FALSE	0.99251	4.7093	3.74434	4.43373	2.12974	3.42851	4.41394	5.68616	4.5002	2.85117	5.37685	5.58557	4.32595	2.50401	4.04642	4.4896	4.70146	3.48545	-0.13249	2.79276	2.65092	3.11656	4.1529	4.66564	3.67873
73	G01	IFN-gamma	5.99196	5.90028	Patient	1	1	FALSE	5.99196	9.0905	6.83282	5.01192	2.6154	4.68568	8.56184	7.85249	6.56829	3.99406	8.3305	8.64866	6.13991	3.25866	5.53618	5.87138	6.55276	5.00981	3.87322	6.04138	3.69761	6.20142	5.36875	6.2586	5.60493
74	G02	IFN-gamma	8.21662	6.8135	Patient	0.48	0.6227	FALSE	8.21662	10.3561	8.18176	6.52914	3.13418	6.84369	8.5632	9.78268	7.19501	7.19075	10.0439	10.2851	7.04624	3.72266	5.70019	7.01368	7.11359	5.87413	4.18584	5.33616	4.21869	4.96516	6.19101	8.20515	5.84601
75	G03	IFN-gamma	10.1673	7.24947	Patient	0.32	0.55855	FALSE	10.1673	10.9126	8.19211	6.05757	3.32538	8.51896	9.69368	11.7148	9.31762	5.40085	11.1263	9.58516	7.48024	3.74762	7.07213	7.63775	8.03686	6.32603	4.48723	4.90853	4.84627	4.73284	6.3545	8.80024	5.71188
76	G04	IFN-gamma	7.73342	5.56424	Patient	0.32	0.55855	FALSE	7.73342	8.17667	6.1593	5.48625	2.63781	5.35845	7.53263	8.31669	7.1385	5.04382	8.16489	6.78967	5.90271	2.66245	4.6305	5.48302	6.4998	4.76144	5.05093	3.60113	4.28858	4.14075	4.62064	6.27421	4.82107
77	G05	IFN-gamma	10.148	7.7158	Patient	0.32	0.55855	FALSE	10.148	12.9155	9.16476	7.12876	3.73738	6.99725	10.0897	14.085	9.89904	5.44811	10.9582	9.5709	9.42711	3.92738	5.88528	7.68265	8.40964	6.80554	4.75587	4.78274	6.05714	4.96059	6.81766	8.95328	6.7198
78	G06	IFN-gamma	7.42745	6.43928	Patient	0.64	0.71442	FALSE	7.42745	9.55441	6.52829	6.32878	2.97282	6.00636	8.03462	10.8363	8.77519	4.30436	8.49712	8.20821	7.26308	3.22797	5.26424	6.75046	7.8498	5.25232	4.19139	6.36174	4.93119	4.10442	5.74122	7.27966	6.27882
79	G07	TNF-alpha	7.47393	6.74959	Patient	0.8	0.85333	FALSE	7.47393	10.7155	6.48538	6.9195	3.25241	5.7815	8.4302	11.4569	8.6808	5.09899	9.38997	8.82197	7.31227	3.47817	5.05077	7.85058	8.05822	5.61999	4.8787	4.41188	5.20951	4.7445	6.29015	8.11697	5.93528
80	G08	TNF-alpha	5.52849	6.98372	Control	0.56	0.672	FALSE	5.52849	10.7506	7.79395	7.24724	3.30783	6.9055	7.71329	11.0242	7.1521	4.51754	9.51015	9.00583	7.80815	3.47739	6.63702	7.86489	10.2914	5.88158	4.33341	6.71367	4.81463	4.618	5.7909	8.26038	6.18963
81	G09	TNF-alpha	3.99667	5.42508	Control	0.56	0.672	FALSE	3.99667	8.56077	4.61362	5.70518	2.81149	4.95993	6.66116	8.86755	5.70074	3.65575	6.84939	7.31603	7.49981	2.89615	5.65388	6.33907	6.48266	3.38863	3.48434	4.95937	4.09573	3.64077	4.69195	6.62865	4.7393
82	G10	TNF-alpha	3.24571	6.64393	Control	0.16	0.41514	FALSE	3.24571	10.5936	5.44756	6.85786	3.20415	5.70954	9.38501	10.1255	8.74936	4.4924	8.96514	9.02715	7.27703	3.50937	6.97644	7.29389	7.42246	5.53027	4.32919	5.07383	5.24615	4.83703	5.70568	7.97041	5.7254
83	G11	TNF-alpha	1.87271	5.10395	Control	0.08	0.32	FALSE	1.87271	7.82201	4.08884	5.42626	2.5875	4.59729	5.31162	8.22794	5.64991	4.42645	7.18231	6.7144	5.31767	2.7862	5.52573	5.55349	6.25834	4.56425	5.17562	3.93959	3.18361	3.28595	4.17138	5.67119	5.02721
84	G12	TNF-alpha	1.44453	4.97208	Control	0.08	0.32	FALSE	1.44453	6.69539	4.96525	5.34407	3.03295	4.9648	5.51883	7.92945	5.70256	4.41077	5.81909	7.474	4.60071	2.93536	5.08904	5.59793	5.77634	3.98454	3.36469	3.90432	3.34612	3.76624	4.70372	5.23827	5.16553
85	H01	Adenosine	4.4686	5.71933	Control	0.4	0.6	FALSE	4.4686	8.0618	6.00279	5.33766	2.74759	4.88666	7.98922	7.60343	6.46492	3.80313	7.97177	7.21197	5.93222	4.79792	5.56067	5.36896	6.54659	4.52099	3.33596	5.88373	3.51583	6.45363	5.47119	6.15444	5.64081
86	H02	Adenosine	5.44937	4.66272	Patient	0.56	0.672	FALSE	5.44937	6.41727	5.12176	4.10983	2.42111	3.9177	6.07555	6.9474	5.03335	3.94164	7.11576	6.15466	4.41031	2.89809	4.51317	4.72538	6.21538	4.59211	2.7833	4.73261	2.88	3.54761	4.32398	5.16019	3.86714
87	H03	Adenosine	7.75067	5.94832	Patient	0.48	0.6227	FALSE	7.75067	7.8864	7.14473	5.16444	2.80229	6.86383	8.87207	8.95805	5.39913	4.07363	8.20291	7.24624	5.91174	5.20159	5.86716	5.96951	7.77887	5.86743	3.52368	5.42637	3.60348	4.00594	4.93334	6.55839	5.49858
88	H04	Adenosine	8.12764	6.25525	Patient	0.48	0.6227	FALSE	8.12764	9.05915	7.61108	6.31367	2.96534	5.93144	9.39527	10.7743	6.47863	3.92039	8.39686	8.67571	6.60864	3.55613	6.86218	5.89801	7.00434	6.12121	3.9467	4.30428	4.10708	4.32507	5.95611	6.84499	5.06948
89	H05	Adenosine	6.31444	5.38152	Patient	0.72	0.78545	FALSE	6.31444	7.62346	5.98492	5.15757	2.38982	4.2085	7.70495	9.31416	5.02111	3.43871	7.08892	7.16328	5.91225	3.67951	6.46018	5.56072	6.89981	6.57686	3.16874	3.54869	3.26398	3.55074	4.92494	5.92045	4.5941
90	H06	Adenosine	6.8192	6.55646	Patient	1	1	FALSE	6.8192	9.66107	6.53424	6.82626	2.93741	5.29241	8.83503	11.0839	6.88747	3.93992	8.62218	8.5922	7.23485	5.13058	7.31187	7.10198	7.45223	5.65951	5.93198	4.12071	4.7255	4.56012	6.11843	7.30216	5.49298
91	H07	Gly-His-Lysacetatesalt	3.35652	5.60568	Control	0.24	0.53581	FALSE	3.35652	8.47541	5.28444	5.40482	2.56704	4.02159	7.48014	9.05649	5.63192	3.73156	7.63864	7.55298	6.22056	3.07524	6.71579	5.98004	6.74445	5.10799	5.36508	3.80799	3.8919	4.11437	5.77354	6.41125	4.48298
92	H08	Gly-His-Lysacetatesalt	1.92844	4.65629	Control	0.08	0.32	FALSE	1.92844	7.09684	5.82266	4.51397	2.06678	3.66885	5.51395	6.52097	4.79271	3.09421	5.77678	6.22055	6.32995	2.5995	3.1155	5.05798	6.02426	4.41415	4.37388	3.84292	3.18536	4.56138	4.04833	5.25189	3.85758
93	H09	Gly-His-Lysacetatesalt	2.16218	4.96979	Control	0.08	0.32	FALSE	2.16218	7.3082	4.11758	5.18847	2.52418	3.92363	5.51552	8.37628	5.26069	3.35848	6.07705	7.44208	6.29272	2.92714	3.0438	5.66467	6.39647	4.68254	3.42735	3.65986	4.35276	3.83951	4.37405	6.07014	5.4517
94	H10	Gly-His-Lysacetatesalt	1.61007	4.87804	Control	0.08	0.32	FALSE	1.61007	6.09561	5.01545	4.79961	2.27148	4.17247	5.30603	7.50906	5.18281	3.06935	5.46259	6.66033	5.86765	2.91908	4.42044	5.41036	5.96125	4.83035	3.22743	4.82922	3.56158	4.93295	4.70357	5.58415	5.28014
95	H11	Gly-His-Lysacetatesalt	1.34128	4.77196	Control	0.08	0.32	FALSE	1.34128	6.50242	3.39074	4.72806	2.10353	4.13967	5.58983	7.64277	5.11795	4.07395	5.824	6.00215	5.68823	2.64258	4.6168	5.08608	5.93428	5.29645	3.23007	4.60989	3.3031	4.9015	4.41816	5.53962	4.14529
96	H12	Gly-His-Lysacetatesalt	1.37637	4.87449	Control	0.08	0.32	FALSE	1.37637	4.28738	5.10203	5.13223	2.00587	3.81139	5.75943	7.5807	5.72756	3.8597	6.01695	7.01174	5.56903	2.8493	5.08672	5.19307	5.99962	4.50334	4.86187	4.66643	3.38758	5.02108	3.90498	5.65343	3.99638
