# Supplementary material for: A novel approach to metabolic profiling in case models of MECP2-related disorders
Source: Metab Brain Dis. 2025 Feb 13;40(2):124. doi: 10.1007/s11011-025-01546-5 (PMC11825590; doi:10.1007/s11011-025-01546-5)
Supplement: Supplementary file 23 — Supplementary Material 23 [file 11011_2025_1546_MOESM23_ESM.xlsx]

## Sheet: PM-M1
	Well	Compound	Mean Patient	Mean Control	Higher Mean	Unadjusted p-value	Adjusted p-value	p < 0.05 (Adjusted)	Patient 2 (LOF)	Patient 3 (LOF)	Control 1	Control 2	Control 4	Control 5	Control 7	Control 8	Control 10	Control 11	Control 15	Control 16	Control 18	Control 19	Control 20	Control 21	Control 22	Control 23	Control 24	Control 29	Control 34	Control 36	Control 38	Control 39	Control 40	Control 42	Control 47	Control 50
1	A01	NegativeControl	1.21619	1.60279	Control	0.19048	0.64646	FALSE	1.14499	1.2874	2.57248	0.95287	1.67832	1.37057	1.16437	2.08751	1.32828	2.70942	1.36202	1.76007	1.7589	1.99877	1.92388	0.9737	1.42676	1.49805	1.56903	0.87147	1.83555	1.5428	1.7423	1.84736	1.94395	1.73522	1.17669	0.84222
2	A02	NegativeControl	0.89014	2.11913	Control	0.01058	0.14512	FALSE	1.01961	0.76066	2.43037	1.34026	2.42264	2.71897	2.53039	2.31676	1.54175	3.51633	1.93129	2.66586	2.44959	2.59866	2.73201	1.19157	0.81989	1.90759	1.99801	1.44456	2.45019	2.14792	1.71269	2.71581	2.6947	2.06607	1.6525	1.10105
3	A03	NegativeControl	0.79128	1.58783	Control	0.01058	0.14512	FALSE	1.0696	0.51297	1.73751	1.154	2.08401	2.06879	1.70807	1.64283	1.31216	2.32546	1.29684	1.81259	1.72108	1.74057	1.91358	1.9934	1.45464	1.37059	1.45105	1.44586	1.66028	1.54102	1.38915	1.6222	1.70268	1.25602	1.1064	0.77278
4	A04	a-Cyclodextrin	0.98656	1.81029	Control	0.01058	0.14512	FALSE	0.92447	1.04865	2.48467	1.4056	1.92835	1.30529	1.37923	1.85646	1.3695	2.81694	1.54322	2.28046	1.85289	1.93628	2.50315	2.19514	1.68348	1.46689	1.74108	1.70603	2.08895	1.77796	1.45988	2.22751	2.14716	1.5129	1.3642	1.03429
5	A05	Dextrin	3.94952	5.74466	Control	0.38095	0.74636	FALSE	1.56367	6.33537	8.67977	2.44712	5.06671	2.51739	2.22247	6.63412	3.227	4.09619	7.96939	7.03504	7.25918	8.44262	9.14079	0.77883	1.21981	6.78645	8.42136	6.14659	8.14243	6.90274	4.50554	5.46667	7.96799	7.55843	5.99854	4.7281
6	A06	Glycogen	5.38807	5.22913	Patient	1	1	FALSE	4.1424	6.63375	7.60391	5.51872	5.35297	5.26735	4.42859	5.49034	4.00893	2.97907	6.1011	6.73716	6.67452	8.12464	7.05974	1.63726	2.10308	6.21908	7.26641	6.82089	6.34954	4.65189	5.40747	3.80971	5.88136	2.1216	4.75249	3.58955
7	A07	Maltitol	0.63408	1.72176	Control	0.01058	0.14512	FALSE	0.57137	0.69679	2.14896	1.30212	2.70824	1.90293	1.66222	1.7961	1.69918	2.24736	1.66447	2.08856	2.0857	1.94213	0.7382	1.17915	1.36875	2.02853	2.47433	1.35233	2.19768	1.75618	1.57943	0.63676	2.47449	0.93669	1.52475	1.27055
8	A08	Maltotriose	4.15025	3.12065	Patient	0.64021	0.89073	FALSE	0.97139	7.32912	5.59988	0.6565	4.42911	3.46411	4.16745	4.41381	4.23538	3.96137	4.30317	3.15618	5.04141	0.53679	0.67384	1.48752	1.7754	4.31122	2.95658	5.73644	0.57556	1.42195	3.14023	0.5152	6.06995	0.81701	3.98537	3.70543
9	A09	Maltose	5.33066	3.63155	Patient	0.8254	0.96632	FALSE	0.72841	9.93291	0.68503	0.75876	5.52595	4.47162	4.89765	5.16161	5.0719	7.69701	1.92971	0.62891	7.26434	1.51012	0.98388	2.24788	3.64099	6.8857	0.81728	7.59845	2.49682	1.0308	3.70904	0.60877	6.90388	0.90957	5.77841	5.20636
10	A10	D-Trehalose	0.89102	1.96801	Control	0.19048	0.64646	FALSE	0.57056	1.21147	0.88464	0.91524	3.42401	2.44169	2.33714	2.75903	3.18331	4.92949	0.76618	0.78926	2.42264	0.76558	1.61343	1.95488	2.82739	3.53649	0.98661	2.93864	0.8164	1.29626	2.52798	0.74002	0.78704	0.92606	2.54311	2.05564
11	A11	D-Cellobiose	0.60658	1.51147	Control	0.06349	0.40635	FALSE	0.42047	0.79269	1.16985	0.92871	2.93753	1.94313	1.87287	1.86221	1.70514	2.77332	0.66182	0.74179	1.08359	0.94879	0.79201	2.88813	1.86342	2.34843	1.03857	2.31058	0.72379	1.42834	1.49195	0.74897	0.79497	0.91234	1.63848	1.68937
12	A12	Gentiobiose	0.47756	1.08007	Control	0.08466	0.47806	FALSE	0.32986	0.62526	1.19049	0.76634	1.51232	1.01568	2.03401	1.7991	0.9155	2.23823	0.50772	0.61916	1.35604	0.5337	0.6124	1.21245	1.22101	1.66755	0.77892	1.36627	0.5869	0.74234	1.64134	0.61397	0.65409	0.72831	1.10305	0.66484
13	B01	D-Glucose-6-Phosphate	1.55615	2.68093	Control	0.10582	0.56437	FALSE	0.8061	2.3062	2.73078	2.08153	2.31707	1.68321	2.37735	1.69229	2.47458	3.62534	2.77639	3.38276	3.3783	3.23686	3.66047	3.08227	2.94875	2.9266	3.2841	1.539	2.97201	1.52733	2.57025	3.56317	3.50599	2.72811	1.92763	1.71196
14	B02	D-Glucose-1-Phosphate	3.5039	4.86468	Control	0.22222	0.64646	FALSE	2.82911	4.17868	6.95344	3.94683	4.33492	2.77812	3.16263	6.18148	3.99754	3.89776	4.19664	6.03602	6.13904	6.15444	7.32622	4.35436	5.55835	4.62917	5.82287	1.93931	6.07753	5.06732	3.25766	6.52876	6.28807	4.88053	3.66091	3.31183
15	B03	L-Glucose	1.54629	1.96865	Control	0.2963	0.64646	FALSE	1.11536	1.97723	2.40666	1.40428	2.81079	1.53108	1.66529	2.19459	1.59228	2.73963	1.44558	2.8536	2.05054	2.11652	2.25202	1.47044	2.06227	1.81353	2.09454	1.26619	2.45613	1.87959	1.57343	2.90644	2.17232	1.75128	1.44868	1.22716
16	B04	D-(+)-Glucose	6.70153	12.1308	Control	0.19048	0.64646	FALSE	1.93515	11.4679	15.0586	8.79171	9.79749	7.56996	6.56406	13.8787	8.38718	10.4739	13.1732	14.8271	14.8414	14.2721	15.3491	6.68223	12.5602	14.3996	14.4141	9.66534	16.2115	14.9058	9.26873	15.1054	13.4374	12.7074	10.8195	12.2379
17	B05	D-(+)-Glucose	4.17258	6.73997	Control	0.13228	0.63492	FALSE	1.8676	6.47757	8.47891	3.3651	5.85556	4.1436	3.2495	8.04685	6.6423	4.49271	8.02583	7.86329	8.13359	8.23976	7.55049	1.87951	7.74441	7.76087	9.40531	4.76726	9.5939	7.75632	5.1858	8.40183	8.07575	7.14341	6.6875	6.74983
18	B06	D-(+)-Glucose	6.18434	10.0361	Control	0.25926	0.64646	FALSE	2.32437	10.0443	12.2608	4.94057	9.07974	8.13111	5.47438	12.7795	8.61886	5.92808	9.94045	11.5181	12.0702	12.9153	13.6035	2.13098	10.2119	9.78976	12.7763	10.3006	14.4414	13.0548	7.53869	12.8326	11.1171	8.65193	10.1172	10.7146
19	B07	3-MethylGlucose	0.85964	1.86351	Control	0.04762	0.38095	FALSE	0.74079	0.9785	1.70744	1.57288	2.34904	1.575	1.68074	1.89357	2.75048	1.39699	2.10082	0.91206	3.20289	1.8039	2.22071	0.77296	1.45902	2.43544	2.05149	2.32604	1.97038	1.70862	1.93273	2.6717	2.17854	0.63303	1.60109	1.54381
20	B08	a-Methyl-D-Glucoside	1.9182	2.20052	Control	0.58201	0.88687	FALSE	2.24892	1.58747	1.31171	0.85608	2.90469	2.28672	3.33436	2.50337	2.30115	3.3639	2.5889	1.6675	3.84613	1.02063	3.16122	1.68706	1.71046	3.08486	3.20991	1.78736	2.03292	0.94612	1.99311	1.05421	3.204	0.86293	2.25576	2.23859
21	B09	b-Methyl-D-Glucoside	1.32987	1.98661	Control	0.25926	0.64646	FALSE	1.18211	1.47763	1.03725	0.93068	2.8946	2.08162	1.96432	2.35026	2.18765	3.4363	2.21093	0.76801	2.97919	1.70294	2.78714	1.71125	2.03697	3.23807	1.82869	1.59541	0.80492	1.52266	1.98782	0.76698	3.16678	0.84519	2.07284	2.74349
22	B10	Salicin	2.21335	2.34592	Control	0.89418	1	FALSE	1.87557	2.55113	2.15803	0.88427	3.8507	2.50402	2.99517	3.67914	4.15902	5.14047	2.37114	0.80712	3.03191	1.51287	0.77324	2.19836	2.60581	3.96569	1.19728	3.10556	0.78895	1.78511	2.64121	0.70065	0.72843	0.8152	3.5409	3.0537
23	B11	D-Sorbitol	1.39462	1.77322	Control	0.64021	0.89073	FALSE	0.80786	1.98138	1.91091	0.9036	2.8692	2.30027	1.83135	2.39208	1.96207	3.54186	2.16099	0.80464	1.19742	1.37062	0.88158	2.5049	2.18923	2.8967	0.95951	1.53831	0.70586	2.36025	1.91577	0.74098	0.74843	0.84291	1.92631	2.64801
24	B12	N-Acetyl-D-Glucosamine	1.23001	1.51664	Control	0.47619	0.81633	FALSE	0.6132	1.84682	1.11018	0.92178	2.69004	1.64627	1.52026	1.90858	1.56696	3.249	0.94641	0.8694	1.07499	1.12419	0.92831	2.07293	2.03245	2.46849	0.97368	1.9273	0.64865	1.99673	1.63777	0.73299	0.73601	0.80121	1.80968	2.03848
25	C01	D-GlucosaminicAcid	3.68389	3.38741	Patient	0.69841	0.94433	FALSE	2.9589	4.40888	3.68209	2.99531	4.43695	2.60525	2.74557	3.62439	3.06668	5.10318	2.81593	3.90248	4.27356	3.79683	4.23135	1.95204	3.5175	3.3628	3.55045	1.95124	4.05449	3.47759	3.36531	3.55855	4.36007	3.16107	2.31663	2.16526
26	C02	D-GlucuronicAcid	1.1564	1.28123	Control	0.8254	0.96632	FALSE	1.13002	1.18278	1.53016	0.65093	2.1469	0.96117	0.96183	1.93478	0.9532	2.00522	1.10414	1.55154	1.83069	1.38314	1.475	0.71159	1.47907	1.2195	1.37993	0.68852	1.47947	1.14198	0.94886	1.4417	1.52675	1.04013	0.96979	0.79588
27	C03	ChondroitinSulfateC	1.76411	1.47312	Patient	0.38095	0.74636	FALSE	1.39808	2.13015	2.04689	0.92954	1.6728	1.05792	1.06348	1.73775	1.205	2.17417	1.2278	2.68724	1.64101	1.54599	1.54633	0.89865	1.95515	1.25851	1.5373	1.31478	1.84643	1.33355	1.25916	1.5674	1.72874	1.15859	1.02384	0.8832
28	C04	Mannan	3.41806	2.44968	Patient	0.08466	0.47806	FALSE	3.08213	3.75398	3.26013	1.9007	2.87752	1.76278	1.58812	3.12168	2.1563	3.33102	1.93358	4.7688	2.37739	2.84101	2.34054	2.12668	2.43144	1.72309	3.13923	1.53658	2.65572	2.74527	1.40807	2.94269	2.37844	2.62509	2.06267	1.65718
29	C05	D-Mannose	4.80369	7.18335	Control	0.22222	0.64646	FALSE	2.6042	7.00319	8.22264	5.82019	5.8747	4.03241	3.55486	7.74722	5.93959	5.23753	8.3014	8.8044	9.65307	8.4794	9.53957	1.39916	7.95033	7.89341	10.1552	5.96593	9.91495	8.84944	5.46904	6.07778	9.48162	7.75456	7.37463	7.274
30	C06	a-Methyl-D-Mannoside	1.75308	1.44573	Patient	0.96296	1	FALSE	0.80515	2.701	1.60805	1.0518	1.77087	1.01767	1.126	1.67163	1.58303	1.65465	1.20466	1.88079	1.68202	1.46985	1.66154	0.74576	1.67305	1.4304	1.56411	0.85181	1.62639	1.6308	1.61722	1.71418	1.69079	1.3052	1.19139	1.16524
31	C07	D-Mannitol	1.86636	2.36734	Control	0.22222	0.64646	FALSE	2.37618	1.35655	2.64012	1.518	2.66433	2.17403	1.77769	2.51012	2.38468	2.64123	2.15541	3.13636	2.87613	2.37919	3.01414	1.46981	2.75474	2.78405	2.91348	1.86107	2.92268	2.41168	2.4878	2.12589	3.02663	0.85001	2.006	2.06559
32	C08	N-Acetyl-D-Mannosamine	1.20725	1.59859	Control	0.38095	0.74636	FALSE	1.09635	1.31815	1.6453	0.79646	2.21339	1.52031	1.31032	1.83579	1.47371	2.60833	1.98342	0.61051	2.87795	0.6019	2.62828	1.15731	1.20116	2.03425	2.07065	1.64072	1.86505	0.81932	1.67808	0.64274	2.27181	0.69329	1.37272	2.01047
33	C09	D-Melezitose	0.78392	1.09114	Control	0.38095	0.74636	FALSE	0.56404	1.00379	0.91172	0.514	1.61618	1.03534	1.05127	1.34295	1.43642	1.89224	1.43348	0.44819	1.99478	0.73855	0.5199	0.90949	1.17909	1.46591	1.43885	1.1983	0.73294	0.56658	1.0882	0.47126	1.57872	0.33827	1.07722	1.38971
34	C10	Sucrose	1.24958	1.43064	Control	0.47619	0.81633	FALSE	1.29877	1.20038	1.48297	0.6744	2.03527	1.45161	1.51911	1.79627	1.46334	2.71882	1.89173	0.68832	2.28037	0.87935	1.35276	1.71162	1.61648	2.20469	1.29979	1.17393	0.81865	1.29031	1.64462	0.67368	0.55886	0.50968	1.39379	2.0663
35	C11	Palatinose	0.6777	1.06434	Control	0.19048	0.64646	FALSE	0.46108	0.89433	1.36311	0.77963	1.44533	0.9937	1.1132	1.19387	1.06942	1.72591	1.02774	0.65347	1.33297	0.80026	0.79606	1.35545	1.20131	1.61228	0.94541	0.85558	0.73287	0.87273	1.21613	0.86356	0.71462	0.67312	0.97709	1.35812
36	C12	Turanose	1.28125	1.85481	Control	0.5291	0.87575	FALSE	0.87234	1.69015	1.44807	0.86805	3.34013	1.89801	3.19932	2.46087	2.46802	4.23088	0.68218	0.7074	1.4131	1.04306	0.92193	2.57641	3.08507	3.22517	0.93824	1.74731	0.67961	1.82423	1.97469	0.8968	0.79516	0.75469	2.33928	2.70743
37	D01	D-Tagatose	0.75284	1.00193	Control	0.42857	0.80672	FALSE	0.52361	0.98207	1.00205	0.74885	1.92881	0.66815	0.55666	0.93668	0.99482	1.50692	0.77974	0.95453	1.04939	0.83638	1.52027	1.27596	0.93465	1.2204	1.61892	0.62029	0.87011	0.7331	1.11487	0.92022	0.91445	0.87515	0.70264	0.76619
38	D02	L-Sorbose	0.84675	1.07116	Control	0.22222	0.64646	FALSE	0.90521	0.78829	1.2241	0.78575	1.22915	0.82525	1.27905	1.12919	0.96563	1.09994	0.84886	1.38432	1.73238	1.12365	1.10383	0.73052	1.36685	0.94449	1.26231	0.99648	1.16156	0.94828	0.83855	1.28316	1.19285	0.84389	0.86368	0.6863
39	D03	L-Rhamnose	2.40763	2.70793	Control	0.58201	0.88687	FALSE	3.00708	1.80818	3.27399	1.86035	2.83743	2.0627	3.4395	2.62375	2.78215	4.03056	2.1195	3.32654	2.7525	2.93519	3.02113	1.905	2.87593	2.17257	2.86114	2.54796	2.95511	2.49499	2.10751	3.71975	3.43635	2.13963	2.2507	1.87422
40	D04	L-Fucose	1.37253	1.33281	Patient	1	1	FALSE	1.24775	1.49731	1.58729	0.88681	1.45849	0.97019	0.98642	1.2841	1.41178	1.79835	1.04798	1.65824	1.50207	1.49907	1.54527	1.13139	1.49386	1.2616	1.39275	1.33666	1.51314	1.27672	1.07368	1.74754	1.66927	1.05445	1.13716	0.92867
41	D05	D-Fucose	1.30513	1.70641	Control	0.13228	0.63492	FALSE	1.30798	1.30227	1.96085	1.0164	1.61661	1.24401	2.0726	1.72062	2.1452	2.7009	1.24208	2.093	2.05782	1.79021	1.92313	1.20977	1.51875	1.79218	1.73478	1.61279	1.79658	1.50815	1.32866	1.95345	1.99238	1.38396	1.41755	1.53414
42	D06	D-Fructose-6-Phosphate	1.99607	2.51806	Control	0.8254	0.96632	FALSE	0.59807	3.39407	2.90466	1.6235	3.16421	1.50515	1.45891	2.81799	2.04976	2.31945	2.3885	3.07812	2.05292	2.82039	2.96839	1.64227	3.6834	2.67868	3.20442	1.76479	3.39048	2.57972	1.67896	3.45469	3.5417	2.54174	2.09896	2.05774
43	D07	D-Fructose	4.32542	3.10167	Patient	1	1	FALSE	1.11886	7.53199	3.70963	1.12293	3.33894	2.65137	3.07871	4.08055	2.66089	1.98868	2.97821	2.77562	3.49386	2.30966	5.00983	1.29917	5.16292	2.2972	5.01467	2.88829	2.47431	4.29144	2.62474	3.19223	2.59409	3.22206	3.11978	3.26357
44	D08	Stachyose	1.54624	1.93112	Control	0.22222	0.64646	FALSE	1.37994	1.71254	1.89307	0.65889	2.49486	1.58233	1.61415	2.40183	1.58572	2.95172	1.73438	1.39523	2.84758	1.44304	2.28042	2.23673	2.0307	2.25682	2.16069	1.80831	2.28831	1.58162	1.67011	2.62499	0.91058	2.15689	1.7853	1.81494
45	D09	D-Raffinose	2.34967	2.23386	Patient	0.89418	1	FALSE	2.75993	1.93941	2.42727	1.35622	3.09268	1.93382	2.0859	2.2656	2.29579	3.94725	2.14574	0.72556	3.3429	1.65113	2.07127	2.81711	2.42973	2.99184	2.61645	1.60322	2.5084	1.92555	2.14643	0.95437	0.95051	2.19748	2.3219	3.27636
46	D10	Lactitol	1.19161	1.64097	Control	0.2963	0.64646	FALSE	0.93433	1.44889	1.70794	0.69789	2.0356	1.42249	2.31072	1.76077	1.6174	3.03151	1.6819	0.56993	2.23137	1.44194	1.93208	2.00361	1.77707	2.30136	1.24789	1.85252	1.63166	1.70125	1.34842	0.56602	0.68884	1.1777	1.68561	2.24163
47	D11	Lactulose	1.23662	1.79273	Control	0.25926	0.64646	FALSE	1.14149	1.33174	2.13414	0.94536	2.37061	1.53955	2.77277	1.8937	1.96152	3.05308	1.79223	0.78537	2.24158	2.00223	1.78157	2.13872	1.80713	2.48455	0.88768	2.13107	1.83545	1.89856	1.5488	0.76962	0.84937	0.62862	1.80399	2.55363
48	D12	a-D-Lactose	1.077	1.5003	Control	0.2963	0.64646	FALSE	1.0052	1.1488	1.48911	0.90783	2.02035	1.22909	1.31837	1.65661	1.37309	2.72955	1.68805	0.64853	2.11833	1.78069	1.27734	2.01189	1.744	2.08083	0.87225	1.14057	1.98532	1.75146	1.41134	0.42777	0.77559	0.66949	1.69714	2.20332
49	E01	MelibionicAcid	2.30006	2.21669	Patient	0.8254	0.96632	FALSE	2.14721	2.45291	2.20049	1.34988	2.9827	1.3269	2.32042	2.99728	1.83736	3.45066	2.42998	2.89376	2.2767	2.57482	2.59302	1.43325	2.3314	2.07349	2.11794	1.81661	2.35615	2.41862	1.46174	2.48796	2.58938	1.92907	1.91386	1.47046
50	E02	D-Melibiose	2.41972	2.51704	Control	0.96296	1	FALSE	3.13528	1.70416	2.96617	1.59309	2.69174	2.02993	2.93335	2.55293	2.52838	4.29426	2.06702	3.2965	2.56914	2.96259	2.90431	1.49841	2.90058	2.29379	2.72421	1.76952	2.9207	2.32486	1.95924	2.87654	3.0246	2.14922	1.92851	1.6835
51	E03	D-Galactose	5.77141	4.03671	Patient	0.96296	1	FALSE	2.54419	8.99863	5.94966	3.9138	3.20102	3.09061	2.65251	2.98876	4.4504	4.73513	2.8627	5.11698	4.51329	4.31209	4.8264	2.52748	5.77821	3.70638	3.84528	3.90275	4.97793	4.25867	3.24376	5.04612	4.59548	3.78802	3.16807	3.50308
52	E04	a-Methyl-D-Galactoside	2.86306	2.89233	Control	0.8254	0.96632	FALSE	3.30274	2.42337	3.35053	1.96266	3.07645	2.10639	2.34666	2.63297	4.27917	4.22204	2.29921	3.86773	3.03248	3.20263	3.24283	2.88494	3.1737	2.8337	3.00585	2.70154	3.19864	2.45646	2.15564	3.20099	3.58139	2.19925	2.28615	1.90053
53	E05	b-Methyl-D-Galactoside	2.58333	2.43347	Patient	0.7619	0.96632	FALSE	2.88871	2.27795	2.75664	1.34735	2.59782	2.00972	2.955	2.39682	2.57199	3.43014	2.07985	3.11493	2.53902	2.68953	2.7722	1.85809	2.52878	2.34354	3.00844	2.33579	2.69625	2.06633	1.79939	2.5733	2.99903	2.01734	1.99873	1.78409
54	E06	n-acetyl-neuraminicacid	2.81445	2.68507	Patient	0.64021	0.89073	FALSE	3.02106	2.60784	2.70698	1.80928	2.76584	1.79151	2.77721	2.81577	2.11725	3.09422	2.37758	3.30304	5.56638	2.6961	2.98466	2.01957	2.76866	2.8031	2.71449	2.4213	2.66776	2.32358	2.51804	3.15316	3.08563	2.29974	2.0752	2.15587
55	E07	Pectin	4.61521	2.0328	Patient	0.00529	0.14512	FALSE	4.79035	4.44007	1.46517	1.36622	2.09097	1.80822	1.72547	2.66387	2.27623	1.52143	1.98719	2.87995	2.53727	1.70331	2.78864	0.72148	2.42859	2.43936	2.78486	2.52782	1.7117	1.80282	1.97086	2.64425	2.05259	2.09593	1.03185	1.82677
56	E08	Sedoheptulosan	2.59587	2.55637	Patient	0.64021	0.89073	FALSE	2.45672	2.73502	2.38187	1.65504	3.02624	2.17266	2.01395	2.95016	2.45236	4.24752	2.35046	3.04013	4.04396	2.07692	3.92145	1.99376	2.47565	2.97783	2.98278	2.2296	2.66165	2.22606	2.11682	3.06783	1.12752	1.70766	2.1598	2.40602
57	E09	Thymidine	2.27267	0.99221	Patient	0.19048	0.64646	FALSE	0.9759	3.56945	1.02698	0.58481	1.69545	0.89793	1.04716	0.89463	0.96143	1.24152	1.33756	0.38529	1.44859	0.75463	1.878	0.88838	1.03881	1.36866	0.70355	1.45847	0.64298	0.8785	0.938	0.59179	0.50722	0.7132	0.97449	0.93954
58	E10	Uridine	2.79022	1.65176	Patient	0.42857	0.80672	FALSE	1.48811	4.09232	1.70061	0.71843	2.18933	1.45343	1.37035	1.62341	2.88577	3.06637	1.71363	0.48472	3.07835	1.87526	0.56126	1.96997	1.72696	2.56272	0.89484	1.94982	1.44506	1.62113	1.5717	0.65842	0.73254	0.99645	1.8785	2.21673
59	E11	Adenosine	10.0064	2.07595	Patient	0.00529	0.14512	FALSE	8.34803	11.6648	3.54146	1.0835	2.99033	1.89646	2.08998	2.47516	2.94832	2.57609	3.20376	0.63693	2.90588	1.95807	0.9603	1.65901	2.4871	2.33771	1.10515	3.1175	1.68889	1.83561	3.60572	0.93284	0.91727	0.7073	2.54791	1.76638
60	E12	Inosine	6.55464	3.45785	Patient	0.58201	0.88687	FALSE	2.11883	10.9905	3.76194	1.58571	4.52937	3.66603	5.41572	4.57936	4.72626	5.48299	4.63679	0.86673	6.18769	3.10555	2.08342	3.36848	4.43197	4.71641	1.18108	2.97326	4.0412	3.33409	3.16281	0.96616	0.91632	1.34898	4.94656	3.88916
61	F01	Adonitol	3.33938	2.41601	Patient	0.64021	0.89073	FALSE	1.87202	4.80675	2.54277	1.73561	2.72373	2.71728	2.95146	2.36491	2.34761	3.37257	2.00183	3.22106	2.67636	2.56161	3.44494	1.81826	2.82884	2.37478	2.3255	1.45495	1.97328	2.19294	1.8015	2.9159	2.81702	2.16857	1.83202	1.65096
62	F02	L-Arabinose	2.04238	1.7753	Patient	0.2963	0.64646	FALSE	2.10924	1.97552	1.91144	1.06742	1.84703	1.82902	1.45035	2.38554	1.4706	2.75047	1.56054	2.4116	2.3772	1.83713	1.8258	1.12047	1.83469	1.62262	2.24991	1.66529	1.49143	1.49872	1.82938	2.11271	2.06834	1.55567	1.28837	1.09593
63	F03	D-Arabinose	2.14161	2.1405	Patient	1	1	FALSE	2.22485	2.05837	2.41439	1.45386	2.31853	1.77005	1.56997	1.96871	2.08779	3.47974	1.9818	2.63825	2.30947	2.3106	2.29708	1.42115	2.25664	2.20598	2.39927	2.27415	1.92889	1.91688	1.56601	3.32454	2.54885	2.03937	1.81742	1.35365
64	F04	b-Methyl-D-Xyloside	1.44061	1.78378	Control	0.25926	0.64646	FALSE	1.52154	1.35968	1.92563	1.14003	2.08722	1.72614	1.47064	1.64873	1.96827	3.043	1.52741	2.12182	1.75545	1.83116	1.91943	1.32876	1.50022	1.73909	1.92695	1.82914	1.48744	1.46778	1.46469	3.08635	2.15815	1.65653	1.48389	1.08444
65	F05	Xylitol	3.0464	2.69188	Patient	1	1	FALSE	1.57521	4.5176	3.38512	1.90097	2.68379	1.77063	1.29425	2.28888	2.05541	3.89427	2.14167	3.13391	2.47777	2.56911	3.24351	2.08777	3.76118	2.76583	2.58883	2.60185	2.2727	2.21417	1.87282	7.1893	3.01969	2.75074	2.13846	1.88629
66	F06	m-Inositol	2.62427	2.80126	Control	0.8254	0.96632	FALSE	2.59031	2.65822	2.84259	2.06529	2.97213	2.113	1.72166	2.59213	2.35837	3.42701	2.48917	3.58909	3.26601	2.72794	3.15822	2.48563	3.7445	2.99493	2.97221	2.72271	2.26875	2.30881	1.96693	5.3936	3.34693	2.91606	2.28671	2.10235
67	F07	i-Erythritol	1.33561	1.4408	Control	0.7619	0.96632	FALSE	1.23323	1.43799	1.19097	1.01817	1.73045	1.37656	1.48734	1.37057	1.25222	1.99756	1.23351	1.72494	1.93457	1.28727	1.58397	1.08305	1.73878	1.70708	1.71979	1.21236	1.02819	1.09516	0.88743	2.09788	1.69392	1.61296	1.15452	1.24157
68	F08	1,2-Propanediol	2.25586	2.48021	Control	0.58201	0.88687	FALSE	2.64543	1.8663	2.23444	1.57349	2.98198	2.01034	2.13071	2.22049	2.09821	3.95389	2.31833	3.23298	3.89743	2.58117	2.81371	2.30148	2.19508	2.70466	2.7405	2.46236	2.03393	2.18297	1.97705	2.75696	1.39053	3.30456	2.14359	2.24465
69	F09	2-Aminoethanol	1.20409	1.36655	Control	0.38095	0.74636	FALSE	1.24932	1.15887	1.31941	0.78917	1.72533	1.26006	1.9859	1.20184	1.38284	1.84377	1.2293	1.64577	1.90946	1.461	1.98867	1.26376	1.54295	1.53023	0.94707	1.07448	1.10689	1.25323	1.32411	0.69231	0.88844	1.21743	1.39282	1.55413
70	F10	D,L-a-GlycerolPhosphate	1.99491	1.75144	Patient	0.2963	0.64646	FALSE	2.06306	1.92676	1.73388	0.97548	2.27388	1.41874	1.49324	1.80193	1.72753	2.77122	1.70826	1.87267	2.63985	1.85416	0.87828	3.08442	1.78911	2.41508	1.49582	1.8585	1.526	1.57903	1.42097	0.62852	0.87999	1.60131	1.93418	2.17528
71	F11	Glycerol	0.81548	1.33724	Control	0.06349	0.40635	FALSE	0.631	0.99997	1.32336	0.8152	1.67723	1.14114	1.27332	1.40503	1.34844	2.30849	1.28159	0.99048	1.70121	1.51756	1.00798	1.49496	1.35683	2.02311	0.71864	1.0215	1.286	1.26083	1.28635	0.49676	1.09371	1.91351	1.28686	1.73813
72	F12	CitricAcid	1.23936	1.85718	Control	0.19048	0.64646	FALSE	0.87131	1.60742	1.95802	1.04899	2.39102	1.46639	1.76862	1.75727	1.9932	3.31562	1.86525	1.02568	2.51698	2.15787	1.6021	2.11562	1.75782	2.23679	0.81402	1.62053	1.7702	2.38955	1.57776	0.74789	1.29905	2.62458	2.31247	2.15334
73	G01	TricarballylicAcid	2.07547	1.92791	Patient	0.47619	0.81633	FALSE	1.68208	2.46886	2.10533	1.46834	2.88449	1.66377	1.4084	2.07852	1.89856	3.79607	1.4436	2.19745	2.45309	1.99338	2.24322	1.27817	1.77152	1.64764	2.34688	1.0905	2.1717	1.46628	1.47203	2.07368	2.33311	1.86011	1.55246	1.42746
74	G02	L-LacticAcid(DL)	4.47886	3.29957	Patient	1	1	FALSE	1.59642	7.36129	4.16836	2.5432	3.29318	2.52203	2.18676	3.9124	3.10382	4.46567	2.95862	4.06634	3.16661	3.59247	3.84537	2.69182	3.28942	3.65102	3.68961	1.92833	4.37944	2.81743	2.5396	4.20122	3.78041	3.11481	3.03365	2.84729
75	G03	MethylD-Lactate	1.96876	2.095	Control	0.8254	0.96632	FALSE	2.34842	1.5891	2.18828	1.39116	2.42044	2.15976	1.73596	2.43471	2.02839	3.07694	1.91318	2.72503	2.22747	2.3259	2.2981	1.45666	2.07337	2.33402	2.17104	1.89601	2.31446	1.80655	1.59188	2.38581	2.59979	1.94661	1.61828	1.3502
76	G04	MethylPyruvate	2.65827	3.03017	Control	0.47619	0.81633	FALSE	2.37732	2.93923	3.3728	2.09435	4.02004	2.46268	3.54446	3.13987	2.70512	4.36428	2.80139	3.65335	3.38985	3.16959	3.27512	1.88586	3.10272	3.29392	3.63769	2.68738	3.38121	2.33992	2.37064	3.31406	3.62573	2.75181	2.35758	2.04296
77	G05	PyruvicAcid	3.43894	1.69837	Patient	0.00529	0.14512	FALSE	2.68005	4.19783	2.02779	1.43504	1.72928	1.90475	1.2731	1.99222	1.99577	2.16559	1.53581	1.897	1.33944	1.73939	1.5558	1.31847	1.71103	2.26427	1.72336	2.59112	2.12455	1.21383	1.33883	1.87996	1.89487	1.35812	1.22154	0.92683
78	G06	a-Keto-GlutaricAcid	1.9019	2.18479	Control	0.47619	0.81633	FALSE	1.61672	2.18707	2.73591	1.92078	2.38471	2.52299	1.34899	1.67926	2.10971	2.19834	1.36706	1.97959	1.84055	1.65561	1.95744	2.63604	1.80621	2.23851	2.71218	4.1878	2.42702	1.38435	1.83562	2.71564	2.70807	2.47442	2.13344	1.84428
79	G07	SuccinamicAcid	7.78356	4.61772	Patient	1	1	FALSE	2.63606	12.9311	3.84098	3.6144	4.42706	4.70081	5.15619	4.55611	3.84178	5.26062	3.67706	5.08172	5.23012	4.30673	7.30267	3.57853	5.42214	4.96261	7.44031	5.39169	3.98181	3.20134	3.74915	5.15478	4.96568	3.3048	4.16348	3.74806
80	G08	SuccinicAcid	3.38445	3.13705	Patient	1	1	FALSE	2.05625	4.71265	2.39701	1.73301	3.30601	3.71994	2.84477	2.88061	2.92985	4.8197	2.53742	3.88398	3.53677	2.86827	4.18521	2.92858	2.57201	3.43005	3.0721	3.0622	3.7808	2.1947	3.1557	3.43827	3.44215	3.5148	2.56413	2.76533
81	G09	MonoMethylSuccinate	7.29628	3.21534	Patient	0.7619	0.96632	FALSE	2.11828	12.4743	2.84135	1.11586	3.9311	3.08106	2.95625	3.32653	4.63807	3.90714	3.24453	3.95486	4.42181	3.3932	6.39655	2.40843	2.97217	4.16014	1.80135	4.14796	3.37897	2.69255	3.25585	0.74716	1.25686	3.03365	3.23577	3.29952
82	G10	L-MalicAcid	1.9156	2.44739	Control	0.25926	0.64646	FALSE	1.86253	1.96868	2.61673	1.37098	3.51345	2.09028	2.19099	2.47455	2.38072	4.08872	2.62372	2.95091	3.26591	2.64097	3.48	2.67877	2.46521	2.87588	1.33261	1.69842	2.85266	2.25632	2.01042	0.92488	1.66763	1.78442	2.505	2.89203
83	G11	D-MalicAcid	1.80664	1.64086	Patient	0.69841	0.94433	FALSE	1.20691	2.40637	1.48445	1.15161	2.19267	1.36634	1.56521	1.72505	1.71525	2.54411	1.66853	1.91983	2.27581	1.85507	1.13833	1.8689	1.68474	1.93705	1.01043	1.10869	1.96472	1.45438	1.34545	0.73735	1.04827	2.37693	1.56548	1.95785
84	G12	m-TartaricAcid	1.45174	1.49643	Control	0.8254	0.96632	FALSE	0.86055	2.04293	1.32916	0.87127	2.06116	1.22995	2.21392	1.526	1.6185	2.35645	1.45545	1.19421	2.33085	1.64332	0.70554	1.78467	1.54058	1.50288	0.8631	0.95812	1.88136	1.26429	1.38648	0.79056	0.99318	2.19863	1.43966	1.76791
85	H01	AcetoaceticAcid	3.13378	1.31438	Patient	0.02116	0.20317	FALSE	1.70837	4.55918	1.58934	1.7026	1.35552	1.14614	1.07895	1.34229	0.83572	1.09222	1.30107	1.28002	1.7843	1.14869	1.49994	1.14618	1.28449	1.72245	1.20048	0.9913	1.67834	1.19833	1.25938	1.30722	1.55015	1.22963	1.31685	1.13214
86	H02	g-AminoButyricAcid	1.68033	2.073	Control	0.2963	0.64646	FALSE	2.06305	1.29761	2.35077	1.60237	2.46086	1.97339	1.79699	2.09531	1.69258	3.10738	1.86174	2.76487	2.57494	2.13302	2.68832	1.52571	2.08166	2.13666	2.06734	1.22769	2.44446	1.67386	1.67649	2.33277	2.55665	1.83155	1.58214	1.65834
87	H03	a-Keto-ButyricAcid	2.1341	1.17195	Patient	0.02116	0.20317	FALSE	2.43527	1.83293	1.0752	1.62401	1.40702	1.07968	1.84436	1.0006	0.66767	1.15181	1.10642	1.25517	1.45438	1.04617	2.16139	0.91347	1.24722	1.18197	1.32112	1.12307	1.34178	0.87702	0.87122	0.95767	1.30914	1.06046	0.7733	0.61935
88	H04	D,L-a-Hydroxy-ButyricAcid	2.77837	2.09065	Patient	0.58201	0.88687	FALSE	1.88126	3.67548	2.43366	2.00067	2.07281	1.7815	2.04456	1.72799	2.07643	2.14339	2.16297	2.2357	2.19393	2.44166	3.09999	1.78173	2.05483	2.41127	2.04916	1.37436	2.48385	1.87764	1.89002	2.28755	2.42736	2.10534	1.64967	1.54883
89	H05	b-Hydroxy-ButyricAcid	2.91681	2.45707	Patient	1	1	FALSE	1.53354	4.30008	3.07748	1.92191	2.48726	2.08762	2.90282	2.26453	1.88309	3.19878	2.31447	2.62458	2.37761	2.37483	3.50995	2.49972	2.50397	2.87625	2.56358	2.51275	2.79914	2.03981	1.89083	2.49618	2.69473	2.27855	1.81679	1.88668
90	H06	g-Hydroxy-ButyricAcid	1.46786	1.84764	Control	0.22222	0.64646	FALSE	1.13244	1.80328	1.90199	1.48325	1.90301	1.43524	1.30785	1.6833	2.66939	2.11925	1.54571	2.31493	2.10586	1.60884	2.31909	1.85879	1.82473	1.90767	1.71284	1.3799	2.04549	1.42455	1.85497	1.80296	1.97597	2.13539	1.73129	1.98642
91	H07	ButyricAcid	1.37338	0.60634	Patient	0.02116	0.20317	FALSE	1.30592	1.44083	0.42508	0.52869	1.06758	0.54665	0.37304	0.51328	0.39872	0.29266	0.64506	0.47161	1.0459	0.46538	1.49928	0.41707	0.6509	1.06178	0.52479	0.76692	0.55808	0.60337	0.3598	0.66964	0.54942	0.47726	0.48273	0.37026
92	H08	2,3-Butanediol	1.2206	1.82642	Control	0.06349	0.40635	FALSE	0.98359	1.45761	1.48883	0.75713	2.4654	2.14435	2.49926	1.67311	1.63406	2.7359	1.41581	1.95743	2.10658	1.59497	2.18043	2.3768	1.63633	2.12075	1.6036	1.71935	1.82475	1.52429	1.95934	1.96666	1.12534	1.96951	1.25764	1.74925
93	H09	3-Hydroxy2-Butanone	1.36039	1.84365	Control	0.22222	0.64646	FALSE	1.45065	1.27012	1.74749	1.04242	2.73027	2.30234	1.70835	1.678	1.38449	2.60283	1.97019	2.11308	2.38802	1.68025	2.25002	2.27277	1.78866	2.14761	1.26039	1.12999	1.92413	1.57047	1.39511	2.29714	1.01337	2.11208	1.34371	2.08177
94	H10	PropionicAcid	0.70581	0.94352	Control	0.5291	0.87575	FALSE	0.93823	0.47338	1.01535	0.47098	1.27635	0.91392	1.08547	1.10915	0.39693	1.10221	1.94397	0.6576	1.71645	1.06436	0.60028	0.59204	0.93595	1.69415	0.92398	0.48042	1.54524	0.98272	0.7572	0.43138	0.38551	0.5314	1.02307	0.89547
95	H11	AceticAcid	1.95908	1.44337	Patient	0.64021	0.89073	FALSE	1.18135	2.7368	1.6245	0.73331	1.75651	1.79221	1.27101	1.41694	1.75071	2.0367	1.64525	0.89697	2.32347	1.55033	0.92715	1.56648	1.49725	2.03081	1.22227	1.16568	1.88288	1.47979	1.37714	0.51443	0.72665	1.37874	1.38824	1.57222
96	H12	HexanoicAcid	2.31101	1.19709	Patient	0.03175	0.27706	FALSE	1.97132	2.6507	1.17732	0.65579	1.98814	0.82027	2.27142	1.21489	0.97544	1.0489	1.73196	0.8359	2.5549	0.89061	0.78506	1.1438	1.48592	1.63764	0.79539	0.89044	1.14759	1.26323	1.10156	0.51513	0.66348	1.12649	1.16892	1.23419

## Sheet: PM-M2
	Well	Compound	Mean Patient	Mean Control	Higher Mean	Unadjusted p-value	Adjusted p-value	p < 0.05 (Adjusted)	Patient 2 (LOF)	Patient 3 (LOF)	Control 1	Control 2	Control 4	Control 5	Control 7	Control 8	Control 10	Control 11	Control 15	Control 16	Control 18	Control 19	Control 20	Control 21	Control 22	Control 23	Control 24	Control 29	Control 34	Control 36	Control 38	Control 39	Control 40	Control 42	Control 47	Control 50
1	A01	NegativeControl	1.37299	1.53047	Control	0.64021	0.76825	FALSE	1.77107	0.9749	1.7218	1.25568	2.08404	1.39736	1.1988	1.62173	1.50807	2.41236	1.8676	1.81303	0.6781	1.6098	1.95475	1.10548	1.49232	1.54312	1.72251	0.99064	1.07085	1.45553	1.62424	1.94225	1.80598	1.55037	1.17686	1.18884
2	A02	NegativeControl	1.99757	2.28285	Control	0.5291	0.70547	FALSE	2.20506	1.79008	2.46005	1.95407	3.11809	2.58748	1.94677	2.30166	2.28073	3.75662	2.70541	2.81813	1.28479	2.49121	2.67433	1.72563	2.1647	1.92834	2.45641	1.54438	1.5697	2.05602	1.774	3.11602	2.76112	2.31102	1.83138	1.73593
3	A03	NegativeControl	1.60025	1.48666	Patient	0.96296	0.98345	FALSE	2.11382	1.08668	1.57691	1.25206	1.94702	1.38589	1.43026	1.48	1.5963	2.28373	1.64975	1.74128	0.75969	1.72219	1.72566	1.24165	1.30843	1.17902	1.74106	1.21309	1.13741	1.3231	1.48058	1.7938	1.93658	1.53843	1.12773	1.08149
4	A04	Tween20	0.72651	0.56715	Patient	0.7619	0.88124	FALSE	1.08976	0.36325	0.63995	0.66255	0.49333	0.38409	0.32267	0.93309	0.23297	0.74513	0.70807	0.57562	0.38996	0.61577	0.86819	0.48425	0.87529	0.19462	0.95685	0.49975	0.53455	0.55522	0.31305	0.57025	0.57388	0.52572	0.71004	0.38116
5	A05	Tween40	0.8103	0.4848	Patient	0.64021	0.76825	FALSE	1.29647	0.32412	0.53452	0.48041	1.00406	0.46518	0.27223	0.71491	0.18872	0.31266	0.64559	0.43451	0.32731	0.5174	0.59034	0.44331	0.35984	0.29889	0.86948	0.63989	0.34321	0.44961	0.32279	0.46849	0.52107	0.42117	0.65697	0.32222
6	A06	Tween80	0.62841	0.5657	Patient	0.96296	0.98345	FALSE	0.96864	0.28819	0.16141	0.54203	1.01214	0.48992	0.4292	0.75935	0.84365	0.70432	0.60208	0.43055	0.43068	0.50276	0.80289	0.61285	0.79162	0.14856	0.86463	0.66083	0.75783	0.45325	0.52406	0.38001	0.48984	0.44332	0.55221	0.31819
7	A07	Gelatin	2.14526	1.42771	Patient	0.02116	0.09235	FALSE	2.06308	2.22744	1.66948	0.98345	2.03719	1.23331	1.72199	1.67581	1.1111	2.25491	1.2619	1.81613	0.65803	1.3882	1.58234	1.43162	1.32698	0.5752	1.69658	1.36186	0.87292	1.45358	1.10172	1.76497	1.58503	1.79925	1.63935	1.11768
8	A08	L-Alaninamide	0.74576	1.3025	Control	0.08466	0.21965	FALSE	0.79868	0.69283	1.62384	1.298	1.52441	1.22208	1.46216	1.77769	1.14463	1.89898	0.45796	1.61784	0.55715	1.29899	1.73816	1.69703	1.34438	1.0985	1.47717	0.95903	0.70426	1.52498	1.06835	0.79154	1.61434	1.54241	1.10279	1.31834
9	A09	L-Alanine	1.27958	1.66023	Control	0.19048	0.36571	FALSE	1.31878	1.24037	1.74989	1.82737	1.85939	1.72796	1.59284	1.85636	1.42241	2.58817	0.70577	2.05805	0.82263	1.7408	2.23825	2.38864	1.63294	1.61213	2.21573	1.26764	0.80947	1.66957	1.28228	0.59011	1.54725	2.15004	1.95504	1.85523
10	A10	D-Alanine	0.69589	1.17744	Control	0.13228	0.28219	FALSE	0.69833	0.69345	1.2012	1.05478	1.47263	1.17301	1.03246	1.2889	0.99322	1.75941	0.51581	1.5387	0.56111	1.22977	1.28572	1.80374	1.23257	1.13096	0.9392	1.22154	0.64286	1.41862	0.9555	0.54567	1.31787	1.67257	1.18272	1.44278
11	A11	L-Arginine	0.87048	1.10426	Control	0.33862	0.53292	FALSE	1.04713	0.69383	1.11222	1.18228	1.33358	0.99818	0.95704	1.12628	0.88925	1.62594	0.48387	1.44919	0.44269	1.22889	0.8815	1.59919	1.11046	1.22974	0.67705	1.14945	0.87285	1.0205	0.91623	0.75465	1.44092	1.5119	1.41548	1.30151
12	A12	L-Asparagine	0.88467	1.1695	Control	0.25926	0.44444	FALSE	0.87048	0.89886	1.49534	1.03157	1.51486	1.34734	0.97614	1.63591	0.51779	1.64189	0.63363	1.31167	0.67556	1.17367	0.76786	1.44613	1.1694	1.71698	1.02543	0.79926	1.36734	1.0246	1.02873	0.54909	1.43825	1.567	1.32365	1.22782
13	B01	L-AsparticAcid	0.83872	1.62179	Control	0.02116	0.09235	FALSE	1.07874	0.5987	1.76862	1.6086	2.04786	1.45684	1.06443	2.00587	1.35476	2.20358	1.54174	1.88417	0.9795	1.94649	2.17466	1.33406	1.53439	1.87645	1.96835	1.27814	1.29669	1.44928	1.22279	1.9538	1.69337	1.68011	1.56005	1.28203
14	B02	D-AsparticAcid	2.00751	2.08491	Control	0.64021	0.76825	FALSE	2.25524	1.75977	2.40922	1.71135	2.32219	2.3159	1.82536	2.23373	1.60779	2.99737	2.06649	2.77448	1.31812	2.27962	1.98363	1.44302	2.41606	2.31088	2.44414	1.18588	1.70156	1.97138	1.79046	2.78712	2.46591	2.29135	1.76301	1.79168
15	B03	L-GlutamicAcid	2.00975	2.4769	Control	0.19048	0.36571	FALSE	2.23017	1.78932	2.87604	1.96862	2.58519	2.26993	1.92896	2.63069	2.07727	3.67298	2.52693	3.06046	1.93022	2.63476	3.02257	2.07932	2.5685	2.59079	2.86793	1.69659	1.65851	2.39803	1.79949	3.08008	2.73816	3.01937	2.27526	2.4426
16	B04	D-GlutamicAcid	1.76842	2.17179	Control	0.15873	0.32421	FALSE	1.65273	1.88411	2.50414	1.78949	2.39689	1.98906	1.79831	2.10618	1.92358	3.20008	2.12537	2.80018	1.41722	2.29667	2.73302	1.93733	2.20355	2.25872	2.26864	1.43545	1.59468	1.96244	1.68676	2.83148	2.51799	2.45118	2.27631	1.9619
17	B05	L-Glutamine	5.81083	4.16607	Patient	1	1	FALSE	2.36502	9.25663	4.98211	3.30712	3.83326	3.80692	3.46387	4.02897	2.6509	4.17069	3.14179	6.04573	4.84024	3.79264	5.44208	3.33266	4.38852	4.29497	4.0443	3.4714	3.16203	5.60773	4.53844	3.67141	3.42709	4.44247	5.38747	5.04308
18	B06	Glycine	2.0367	1.96955	Patient	0.8254	0.92137	FALSE	1.67258	2.40083	2.1869	1.42492	2.46365	1.52613	1.37657	1.92419	1.49964	2.78707	2.08527	2.29366	1.88625	2.085	2.23999	2.24872	2.01718	2.01626	2.17888	1.3067	0.55641	2.00898	1.56519	2.60487	2.75068	2.20249	2.16974	1.80291
19	B07	L-Histidine	1.21474	1.47809	Control	0.58201	0.75504	FALSE	0.80627	1.62322	1.80062	1.15251	2.15497	1.60773	1.14812	1.6694	1.57217	2.3207	0.44324	1.80327	1.61414	1.54725	1.93661	1.4323	1.61543	1.35829	1.69662	0.83266	0.41206	1.33195	1.15485	1.72859	1.53714	1.8217	1.26388	1.47405
20	B08	L-Homoserine	1.46457	1.4428	Patient	0.96296	0.98345	FALSE	1.61964	1.3095	1.43074	1.55539	1.49071	1.52316	1.20832	1.53198	1.10932	1.25544	0.75473	1.78336	0.86668	1.65799	1.7864	1.67858	1.31938	1.23454	1.76785	1.06206	0.66339	1.43043	1.31875	1.92872	1.85757	1.85104	1.87809	1.5683
21	B09	Hydroxy-L-Proline	1.47572	2.0583	Control	0.22222	0.40252	FALSE	0.96356	1.98789	2.27425	1.93064	2.46137	2.06254	1.7994	2.17198	1.93018	3.04321	0.76296	2.91988	0.94446	2.2699	2.55216	2.3854	2.14187	2.15975	2.13945	1.52368	1.06545	2.12915	1.728	1.05469	2.44025	2.97484	2.13321	2.51713
22	B10	L-Isoleucine	1.39838	2.05215	Control	0.13228	0.28219	FALSE	1.71715	1.0796	2.13294	1.80938	2.46097	1.92967	2.34004	2.19515	1.89905	2.85637	0.7993	2.77122	0.70301	2.2781	2.47534	2.51636	1.99227	2.20357	1.68632	1.5694	1.76044	2.37692	2.58517	0.70398	1.92287	2.6907	2.07024	2.62724
23	B11	L-Leucine	2.07287	1.78186	Patient	0.64021	0.76825	FALSE	1.55282	2.59291	1.74916	1.81943	2.46484	1.79307	1.40136	1.78011	1.74312	2.72484	0.7696	2.63056	0.7852	2.16919	2.25343	2.13565	2.0037	1.98972	1.22539	1.38187	1.30526	1.70383	1.45378	1.08298	1.75184	2.43089	1.6504	2.12918
24	B12	L-Lysine	1.16511	1.78278	Control	0.13228	0.28219	FALSE	1.6907	0.63953	1.80298	1.72988	2.10099	1.77083	1.54164	1.84599	1.59521	2.70523	0.89542	2.1882	1.01222	2.06602	2.1011	2.11424	1.84474	2.1391	1.73476	1.21384	1.31854	1.70637	1.60647	0.89718	2.01898	2.30602	2.09483	2.00152
25	C01	L-Methionine	0.99112	2.75208	Control	0.0229	0.0956	FALSE	0.99112	0.99112	3.90072	2.61667	2.62788	2.24873	2.5114	2.82602	1.89244	3.14273	2.91538	3.54174	1.99985	2.8597	3.26343	2.12903	2.71386	2.54427	3.52018	1.76936	2.4839	2.96645	2.11805	2.99671	2.93218	3.54707	2.69446	2.7918
26	C02	L-Ornithine	1.00277	1.68959	Control	0.06349	0.19048	FALSE	0.64249	1.36305	1.97177	1.61933	1.75617	1.46272	2.46125	1.569	1.10936	2.37234	1.78611	2.24172	1.01778	1.8533	1.72241	1.35173	2.22659	1.35921	1.57502	1.11579	1.46083	1.68246	1.71131	1.89371	1.94366	1.80905	1.42358	1.43325
27	C03	L-Phenylalanine	0.70187	1.9168	Control	0.00529	0.05644	FALSE	0.5558	0.84795	2.29077	1.50379	2.1589	1.55267	1.56145	1.96574	1.86119	2.94813	2.10497	2.59835	1.03607	2.24631	2.23132	1.69071	1.9265	1.6598	2.04664	1.49848	1.62118	1.49003	1.56833	2.54493	2.54264	2.09546	1.50694	1.58562
28	C04	L-Proline	1.73684	2.69985	Control	0.22222	0.40252	FALSE	1.00756	2.46612	3.34973	2.13983	2.87178	2.06598	2.1267	2.60146	2.46325	3.86277	2.94801	3.75406	1.80689	3.00369	3.35031	2.5923	2.62654	2.13382	3.14032	1.73558	1.8445	2.69878	2.1338	3.43883	3.42351	3.33539	2.32807	2.42013
29	C05	L-Serine	1.41214	1.63457	Control	0.42857	0.60504	FALSE	1.13251	1.69177	2.1774	1.28535	1.66806	1.44989	1.45852	1.48457	1.81175	2.13051	1.75948	2.07855	1.2164	1.47746	2.04471	1.56984	1.60359	1.25663	1.88535	1.16187	1.289	1.63761	1.23825	2.20254	1.78424	1.86386	1.51748	1.44583
30	C06	D-Serine	1.00987	1.66091	Control	0.10582	0.25397	FALSE	0.70847	1.31128	1.98368	1.25903	2.14063	1.30693	1.2491	1.60023	2.04205	2.25146	1.61165	2.22776	1.93399	1.63395	1.84777	1.59251	1.65126	1.14394	1.93472	1.12753	0.41283	1.44502	1.77979	2.17282	1.98967	1.89205	1.60892	1.34426
31	C07	L-Threonine	1.39538	2.10992	Control	0.10582	0.25397	FALSE	1.1413	1.64947	2.42198	1.91309	2.14363	1.74027	1.94916	2.13116	1.75804	2.9709	0.78738	2.87843	2.1468	1.99791	3.22413	2.22134	2.5382	1.38532	2.64016	1.51478	0.98305	1.90516	1.62755	2.67787	2.44775	2.64852	2.21383	1.99143
32	C08	D-Threonine	0.81044	1.5457	Control	0.04762	0.16327	FALSE	0.41055	1.21033	1.81023	1.42844	1.84375	1.22846	1.68926	1.65886	1.35667	2.18785	0.54096	1.97261	0.86589	1.49574	1.98183	1.89536	1.44112	1.38089	1.78265	1.02453	0.66239	1.47146	1.62909	1.99376	1.89371	1.98393	1.47443	1.49433
33	C09	L-Tryptophan	1.29423	1.50377	Control	0.2963	0.49903	FALSE	1.17853	1.40993	1.74766	1.70856	1.68834	1.35504	1.43575	1.53195	1.5633	1.60986	0.71773	2.23744	0.6194	1.53174	2.30859	1.35468	1.63301	1.20086	2.24181	1.77971	0.60794	1.53084	1.94032	0.77165	0.69882	1.72458	1.78844	1.77001
34	C10	L-Tyrosine	0.73253	1.35205	Control	0.08466	0.21965	FALSE	0.49037	0.97468	1.4834	1.39779	1.69865	1.2907	1.41962	1.43185	1.25287	1.94752	0.69456	1.94198	0.68894	1.47627	0.94036	1.2057	1.48532	1.40893	1.12335	1.31014	0.38241	1.55524	1.58169	0.65015	1.23824	2.04982	1.90497	1.59292
35	C11	L-Valine	0.74293	2.01818	Control	0.02116	0.09235	FALSE	0.61911	0.86675	2.18116	1.84128	2.39915	2.12443	1.20296	2.17623	2.4406	3.39423	0.85004	2.79026	0.84376	2.23378	2.02895	2.28381	2.06087	2.11326	1.48913	1.4728	1.7161	1.97369	1.71527	1.51237	1.99529	2.92815	2.2513	2.45381
36	C12	Ala-Ala	0.96757	1.55422	Control	0.10582	0.25397	FALSE	0.71672	1.21842	1.66208	1.5826	1.82005	1.60329	1.15259	2.14685	1.18781	2.64111	0.9487	1.80598	0.81992	1.65825	1.8665	0.96907	1.58339	1.58167	0.97886	1.49028	1.72091	1.48166	1.23938	0.8556	1.88517	2.16059	1.96482	1.60266
37	D01	Ala-Arg	1.01563	1.38067	Control	0.33862	0.53292	FALSE	0.61901	1.41226	1.69103	1.27824	1.58774	1.1	1.46714	1.3231	1.32937	1.56497	1.43054	1.60905	0.91522	1.27872	1.51847	1.21882	1.31372	1.41167	1.41888	1.18439	1.36949	1.49188	1.43527	1.70554	1.31363	1.4834	1.28046	1.17676
38	D02	Ala-Asn	1.74674	1.727	Patient	0.7619	0.88124	FALSE	1.50525	1.98822	2.32515	1.46018	1.86624	1.50203	2.33344	1.68934	1.22657	2.44779	1.88852	2.16109	1.3668	1.70487	1.15763	1.43517	1.63308	1.36143	2.03264	1.24835	1.94151	1.69998	1.47621	2.28687	1.62245	1.96887	1.49618	1.56954
39	D03	Ala-Asp	1.36239	2.35914	Control	0.03175	0.11722	FALSE	0.93635	1.78843	2.93019	1.93458	2.53739	2.0375	1.85697	2.56195	2.03176	3.68546	2.64228	2.95768	1.60491	2.59811	2.71382	2.02897	2.23334	1.91547	2.66408	1.44756	2.5642	2.23779	1.71108	3.43906	2.54334	2.69786	1.80751	1.95491
40	D04	Ala-Glu	0.98991	2.03436	Control	0.01058	0.07256	FALSE	0.71787	1.26195	2.4994	1.54502	1.98526	1.503	2.10321	2.14758	1.86202	3.06208	2.20378	2.48894	1.44784	1.96679	2.6744	1.65341	1.91429	0.88991	2.18116	1.57108	2.09794	1.85862	2.15978	2.63738	2.22183	2.51197	1.7804	1.92619
41	D05	Ala-Gln	7.39249	4.66132	Patient	0.06349	0.19048	FALSE	5.71594	9.06904	8.21775	3.94848	4.06172	3.44819	3.04205	6.7489	3.52455	5.65887	4.60771	6.51014	3.79037	4.4793	6.83563	3.61365	4.053	3.00527	4.76927	2.82559	2.86644	5.54607	4.89456	4.79728	3.82557	6.17367	5.05714	4.89312
42	D06	Ala-Gly	1.48382	2.00049	Control	0.25926	0.44444	FALSE	1.12941	1.83822	2.74726	1.62861	2.29933	1.47291	1.67013	2.18753	1.87036	2.99442	2.02992	2.66878	1.49706	1.97045	2.83506	1.77516	1.83286	0.56302	2.62866	1.26275	1.56493	1.85677	1.51446	2.72415	2.05309	2.49009	2.09115	1.78395
43	D07	Ala-His	0.9176	1.46179	Control	0.15873	0.32421	FALSE	0.65264	1.18256	1.78208	1.22772	2.13235	1.1463	1.70959	1.45631	1.81293	2.24316	0.47503	1.78736	1.83576	1.39995	1.902	1.38385	1.15216	1.03343	1.96773	0.80799	1.06257	1.23186	1.48565	1.79819	1.36734	1.74559	1.07107	0.98848
44	D08	Ala-Ile	1.81084	2.32611	Control	0.25926	0.44444	FALSE	1.5484	2.07328	2.57045	2.44779	2.4584	1.63588	1.79569	2.3233	2.58612	3.15034	0.8229	2.98924	2.39345	2.27139	3.41618	2.7031	1.9756	1.72757	3.39168	1.44769	1.7514	2.34735	1.82893	3.15291	1.87407	3.15907	2.05536	2.20302
45	D09	Ala-Leu	2.37525	2.28061	Patient	0.96296	0.98345	FALSE	1.52725	3.22325	2.59808	2.05707	2.35592	1.8867	2.55336	2.28718	2.39155	3.38981	0.82321	3.32149	2.2934	2.16594	3.16149	2.36374	2.11579	2.00236	2.69639	1.44182	1.76188	2.05092	1.90219	2.00474	2.0022	3.2363	1.9561	2.4763
46	D10	Ala-Lys	0.92929	1.45215	Control	0.06349	0.19048	FALSE	0.67697	1.18161	1.64615	1.42468	1.54322	1.30408	1.19017	1.44327	1.28136	2.30899	0.56926	2.05035	1.12869	1.44293	1.44659	1.65091	1.334	1.45197	1.58874	0.9828	1.30309	1.37907	1.55153	1.02227	1.6485	2.12568	1.32686	1.6107
47	D11	Ala-Met	1.12422	2.12892	Control	0.02116	0.09235	FALSE	0.86191	1.38654	2.47982	2.16735	2.30256	1.93086	1.44247	2.15143	1.8211	3.21139	0.75318	2.63971	1.44744	2.21627	2.13319	2.26908	1.981	2.39864	2.41547	1.82745	2.69064	2.27422	1.84616	1.67324	2.42191	2.68665	2.14024	2.03037
48	D12	Ala-Phe	0.58619	1.39417	Control	0.01058	0.07256	FALSE	0.39654	0.77584	1.48261	1.2079	1.62019	1.40284	1.28235	1.48129	1.16738	2.24791	0.7422	1.82114	0.83619	1.39987	1.25813	1.55947	1.43475	1.39712	1.57416	0.93107	1.13206	1.32265	1.15623	1.13585	1.63107	1.97258	1.51861	1.53289
49	E01	Ala-Pro	0.7212	1.55328	Control	0.02116	0.09235	FALSE	0.41702	1.02539	1.65381	1.18535	1.87224	1.17257	1.64936	1.44081	1.1392	1.77357	1.67997	1.78672	1.09505	1.53973	2.44186	1.34798	1.71027	1.67311	1.73646	0.98354	1.02256	1.60978	1.48765	2.06569	1.80031	1.74696	1.50046	1.27035
50	E02	Ala-Ser	1.42292	2.03113	Control	0.42857	0.60504	FALSE	0.77702	2.06881	2.54895	1.69875	2.10399	1.75801	1.57471	1.99459	1.4316	2.60394	2.15319	2.40332	1.34521	1.89464	5.16211	1.5734	1.77396	1.75033	2.34224	0.94974	1.63904	1.95389	1.55055	2.67301	2.27908	2.2525	1.66993	1.7288
51	E03	Ala-Thr	0.99394	1.22841	Control	0.42857	0.60504	FALSE	0.71263	1.27524	1.65297	1.01051	1.53325	1.0627	1.22742	1.09049	1.15719	1.63997	1.5698	1.39553	0.89204	1.08708	1.30982	0.95426	0.99597	1.04696	1.77541	0.59582	1.33874	1.14117	0.89212	1.5535	1.33486	1.38646	1.19114	1.10356
52	E04	Ala-Trp	1.51742	2.09571	Control	0.06349	0.19048	FALSE	1.21842	1.81642	2.60161	1.82933	2.03868	1.79998	1.96223	1.91908	1.82118	2.6839	2.18156	2.60811	1.41277	1.88282	2.38324	1.80897	1.90557	1.53991	2.70524	1.7483	1.96252	2.0088	2.04995	2.92064	2.38202	2.27186	2.2107	1.84957
53	E05	Ala-Tyr	1.23146	2.00445	Control	0.13228	0.28219	FALSE	0.74144	1.72149	2.68814	1.65134	2.14233	1.69507	1.69253	1.83919	1.8255	2.66791	2.26632	2.51167	1.48969	1.89069	2.2685	1.71129	1.77107	1.51079	2.64474	1.08158	1.57122	1.91335	2.35691	2.66155	2.47503	2.21471	1.80056	1.77411
54	E06	Ala-Val	1.27243	1.64487	Control	0.33862	0.53292	FALSE	0.97782	1.56703	2.02842	1.47681	1.78408	1.2649	1.89561	1.38549	1.50388	2.39999	1.92756	1.99588	1.3583	1.3978	1.74086	1.58134	1.53223	0.96996	1.91783	0.82444	1.50632	1.448	1.72506	2.20603	1.86051	1.7858	1.76822	1.48123
55	E07	Arg-Ala	1.37613	1.64714	Control	0.64021	0.76825	FALSE	0.71045	2.0418	1.83752	1.38459	1.66581	1.19822	1.32604	1.4677	1.64458	2.22798	1.39015	2.23204	1.82449	1.5839	2.18884	1.47617	1.38553	1.16764	1.82891	0.80547	1.37132	1.50404	1.33621	2.28061	2.08181	2.14368	1.84907	1.62336
56	E08	Arg-Arg	1.77111	1.80131	Control	1	1	FALSE	1.03599	2.50623	1.78994	1.42355	2.02264	1.50932	1.32496	1.55565	2.04063	1.88631	0.97692	2.51292	0.85733	1.68339	2.74418	1.82479	1.61389	1.86337	2.23769	1.00407	1.29088	1.7525	2.04923	2.36354	1.66784	2.76195	2.01061	2.06605
57	E09	Arg-Asp	0.68906	1.60568	Control	0.00529	0.05644	FALSE	0.69877	0.67936	1.65263	1.40878	2.48303	1.25778	1.31172	1.44001	1.27831	2.42841	1.01119	2.16169	0.75053	1.5147	2.06275	1.91081	1.44746	1.6342	1.81856	1.00337	0.97124	1.41411	1.82354	1.21842	2.0653	2.38574	1.38997	1.90354
58	E10	Arg-Gln	3.78001	2.52545	Patient	0.7619	0.88124	FALSE	1.92676	5.63325	2.64517	2.1097	3.06261	2.91026	2.24443	2.64661	1.95263	3.49994	0.65412	3.89709	0.84344	2.6619	2.71623	2.71176	2.32673	3.69657	1.75108	1.98968	1.93754	2.58792	2.32966	1.44921	2.64312	3.81555	3.58246	2.99621
59	E11	Arg-Glu	1.18547	1.87	Control	0.08466	0.21965	FALSE	1.03215	1.3388	1.95751	1.70674	2.22378	1.61179	1.90148	1.87373	1.65972	2.96807	0.6216	2.70175	0.77261	2.1757	2.12429	2.2454	1.74669	2.10035	1.73227	0.95529	1.37859	1.61008	1.51595	1.55165	2.13645	2.74292	2.14973	2.45593
60	E12	Arg-Ile	1.67355	1.76636	Control	0.96296	0.98345	FALSE	1.13599	2.21112	1.77488	1.61691	2.10506	1.68978	1.34719	1.78479	1.43568	2.34787	0.83416	2.20065	0.83035	2.04243	2.54526	2.01143	1.77407	1.91181	1.16661	0.9674	1.85734	1.722	1.66343	1.59813	1.90204	2.48797	2.26568	2.04238
61	F01	Arg-Leu	1.4343	1.45134	Control	0.96296	0.98345	FALSE	0.88755	1.98105	1.6272	1.16965	1.91394	1.04005	1.23084	1.31658	1.46913	1.8141	1.49183	1.74219	1.18471	1.62819	2.09169	1.01971	1.79039	0.93479	1.84651	1.03674	0.90557	1.22557	1.20758	1.70972	1.80748	1.71721	1.44727	1.3661
62	F02	Arg-Lys	1.9596	1.57833	Patient	0.42857	0.60504	FALSE	1.53672	2.38247	1.85619	1.28581	1.66856	1.29792	1.22112	1.48224	1.91561	1.91831	1.64516	2.03349	1.25038	1.61784	2.15511	1.21243	1.80104	0.11079	1.99106	0.81093	1.40115	1.54633	1.59174	2.0627	1.88847	2.158	1.5261	1.58807
63	F03	Arg-Met	2.73085	3.33895	Control	0.33862	0.53292	FALSE	2.28993	3.17176	4.11594	2.44702	3.05023	2.74791	2.22363	3.11742	3.22382	5.48972	3.52699	4.40355	2.49616	3.53309	3.6342	2.1362	3.01648	2.51658	3.90612	1.50467	3.50206	3.38789	2.91648	4.44435	3.20255	4.32055	4.27063	3.6785
64	F04	Arg-Phe	1.27964	1.61482	Control	0.5291	0.70547	FALSE	0.6839	1.87538	1.79409	1.16765	2.14601	1.26948	1.02627	1.39172	2.21638	1.88218	1.62884	2.00432	1.21552	1.68697	2.02359	1.27002	1.58126	1.61326	1.6641	0.83992	1.496	1.37765	1.59426	1.98941	2.00335	1.94654	1.54724	1.60928
65	F05	Arg-Ser	1.55169	1.84041	Control	0.47619	0.66253	FALSE	1.09239	2.01099	2.17167	1.44438	2.1915	1.60217	1.29727	1.70417	1.78707	2.31191	1.77153	2.345	1.36383	1.86351	2.12554	1.62925	1.74196	1.71679	1.90524	1.13812	1.72234	1.66828	2.05503	2.62024	2.24836	2.07873	1.63375	1.71305
66	F06	Arg-Trp	1.32269	1.55687	Control	0.42857	0.60504	FALSE	1.06617	1.57921	1.87823	1.18426	1.7059	1.33551	1.14629	1.44486	1.36934	2.00503	1.4246	2.05623	1.28982	1.8214	1.63703	1.6261	1.50288	1.3976	1.60089	0.84896	1.21735	1.40255	1.5137	2.3388	1.9606	1.85018	1.38495	1.5356
67	F07	Arg-Tyr	1.21433	1.45429	Control	0.58201	0.75504	FALSE	0.77811	1.65055	1.45457	1.38164	1.6166	1.30299	0.81454	1.15301	1.66211	1.62916	0.93696	1.64527	1.12284	1.42679	2.00788	1.49553	1.37811	1.42481	2.24921	0.83441	1.31086	1.26468	1.67786	1.84518	1.67675	1.87479	1.313	1.31204
68	F08	Arg-Val	2.66529	2.34126	Patient	0.5291	0.70547	FALSE	2.21895	3.11163	2.51739	1.96078	2.79143	1.83892	1.50355	1.93793	2.09029	2.7809	1.4704	3.05451	2.28441	2.31283	3.00092	2.42706	2.03265	2.5111	2.40905	1.30349	1.51764	2.23786	2.6512	3.1092	2.40732	3.2976	2.84073	2.58352
69	F09	Asn-Glu	1.95747	2.36542	Control	0.8254	0.92137	FALSE	0.95129	2.96365	2.20575	1.83699	2.79827	1.72422	1.7357	2.13164	2.49227	3.73392	1.66187	3.05295	2.60325	2.30989	2.86877	2.54497	2.16935	2.64172	2.43819	1.1399	1.49462	2.0882	2.10562	2.45823	2.67088	3.341	2.32657	2.92619
70	F10	Asn-Val	0.74195	1.49841	Control	0.00529	0.05644	FALSE	0.80769	0.6762	1.57028	1.51689	2.02961	1.26726	1.15996	1.28443	1.31551	2.24507	0.9202	1.91228	1.64168	1.43302	1.51278	1.63969	1.33281	1.39488	1.75106	0.82777	1.09838	1.34066	1.29361	1.55498	1.80843	1.99701	1.4359	1.67453
71	F11	Asp-Ala	0.88255	1.92549	Control	0.01058	0.07256	FALSE	0.55452	1.21058	1.83514	1.65444	2.31956	1.66357	1.28878	1.90781	1.81142	3.08429	0.65455	2.52688	2.02987	2.04512	2.01575	2.2781	1.77891	1.97683	2.02244	1.23105	1.3327	1.66378	1.75159	2.30274	2.30067	2.84763	1.64004	2.099
72	F12	Asp-Asp	0.6502	1.39389	Control	0.02116	0.09235	FALSE	0.45348	0.84693	1.32068	1.14619	1.77978	1.55649	1.07872	1.53073	1.09866	2.24367	0.6489	1.74667	1.24239	1.4633	1.37742	1.53867	1.30486	1.43953	1.19582	0.5645	0.96648	1.1635	1.33091	1.67416	1.8736	2.02476	1.38533	1.54549
73	G01	Asp-Glu	1.21777	1.7874	Control	0.22222	0.40252	FALSE	0.61951	1.81602	1.83379	1.44649	2.4326	1.47954	1.84043	1.7133	1.54356	2.45294	1.60079	2.02608	1.46739	1.92569	2.24589	1.25895	1.8657	1.99106	1.86426	0.79083	1.14017	1.90463	2.05678	2.10019	2.01285	2.14856	1.55361	1.77629
74	G02	Asp-Gln	7.22489	3.95154	Patient	0.02116	0.09235	FALSE	5.6507	8.79909	4.60729	3.24132	4.06924	3.56066	2.53909	4.19	2.14686	4.97337	2.98627	4.84604	4.01292	3.7612	4.79256	0.7183	4.81102	4.22239	5.89141	2.02861	3.36666	4.57517	3.62466	4.18793	3.76582	5.6526	4.85997	5.30868
75	G03	Asp-Gly	1.57268	2.56623	Control	0.13228	0.28219	FALSE	1.00449	2.14088	2.92302	2.08005	3.15994	2.29003	1.78622	2.57764	2.00467	3.93475	3.64651	3.20146	1.99274	2.6961	3.11231	0.87581	2.7517	2.55575	2.48372	1.42782	1.79766	2.34574	2.99766	3.47901	3.18488	2.88275	2.23033	2.30378
76	G04	Asp-Leu	2.9023	2.28842	Patient	0.8254	0.92137	FALSE	1.72431	4.08029	2.60463	2.0633	3.11828	2.07941	1.72851	2.39345	2.27838	3.20556	2.07759	2.89805	1.64065	2.28216	2.88516	1.81843	2.26838	2.05193	2.26259	1.65691	1.61916	2.00907	2.11259	2.9228	2.75397	2.77132	1.95998	2.03667
77	G05	Asp-Lys	1.39442	2.3087	Control	0.08466	0.21965	FALSE	0.87649	1.91234	2.59303	1.83901	2.49999	2.36741	1.90778	2.37001	1.78931	3.32088	2.08039	2.80646	1.70252	2.29959	2.97846	2.24772	2.23854	2.37812	2.39446	1.27227	1.63984	2.03456	1.99182	3.23532	2.80083	2.8261	2.08657	2.32511
78	G06	Asp-Phe	0.71857	1.84813	Control	0.00529	0.05644	FALSE	0.69823	0.73891	1.99835	1.73132	2.03899	1.50764	1.43976	1.88964	1.57392	2.65479	1.67694	2.31023	1.5795	1.78468	2.13667	2.1048	1.75374	1.80843	1.95891	0.93447	1.0383	1.53812	2.05759	2.40467	2.22145	2.17617	1.92123	1.81104
79	G07	Asp-Trp	1.29758	2.23131	Control	0.04762	0.16327	FALSE	1.18389	1.41126	2.46853	1.82237	2.54898	1.8025	1.22074	2.43872	2.08056	3.35738	2.06879	2.77178	1.81347	2.23945	3.14908	2.16955	2.2219	2.39789	2.36847	1.18358	1.26639	2.0303	1.89297	2.94827	2.411	2.92675	2.13847	2.2763
80	G08	Asp-Val	1.74808	1.72392	Patient	0.64021	0.76825	FALSE	1.75157	1.7446	1.63864	1.72914	1.67782	1.84508	1.24242	2.14862	1.35382	2.46982	1.96817	2.05213	1.9372	1.57256	2.36087	1.70638	1.51246	1.64859	1.726	0.75075	0.98576	1.48639	1.51341	2.31552	1.85491	2.2159	1.45644	1.65307
81	G09	Glu-Ala	1.45159	2.18277	Control	0.19048	0.36571	FALSE	0.91948	1.9837	2.02361	1.66248	2.76583	1.78703	1.60228	2.01635	1.93841	3.81139	2.03682	3.31395	2.76015	2.11209	2.40844	2.29511	1.9401	2.12373	2.18286	1.02269	1.35963	1.82082	1.80904	2.08106	2.28826	3.169	1.95029	2.47067
82	G10	Glu-Asp	2.32642	2.31787	Patient	0.89418	0.98345	FALSE	1.96158	2.69126	1.9558	1.82683	2.67989	2.28851	1.64403	2.34278	2.03683	3.88023	1.36133	3.35775	2.61165	2.35071	2.10951	2.50036	2.0478	2.24958	2.5171	1.34899	1.569	1.96961	2.13681	2.6404	2.48064	3.29037	2.27944	2.78867
83	G11	Glu-Glu	1.01831	1.55191	Control	0.08466	0.21965	FALSE	0.96319	1.07343	1.45731	1.32613	1.70841	1.30088	1.78113	1.61989	1.23417	2.34152	0.51834	2.11228	2.12539	1.65224	1.67899	1.6362	1.53757	1.58829	1.55681	0.71154	0.94091	1.26842	1.52261	1.57363	1.83849	2.14644	1.43539	1.7368
84	G12	Glu-Gly	0.63275	1.43592	Control	0.02116	0.09235	FALSE	0.77617	0.48933	1.29866	1.24022	1.65456	1.44435	1.04763	1.51262	1.1772	2.19325	0.56344	1.66649	1.87575	1.73064	1.63736	1.50932	1.33616	1.56109	1.18332	0.5182	0.93234	1.36342	1.91979	1.49392	1.71502	1.90189	1.32171	1.5356
85	H01	Glu-Ser	1.3199	1.62883	Control	0.42857	0.60504	FALSE	0.96164	1.67816	1.64072	1.59795	1.58631	1.37835	1.10851	1.609	1.29928	2.39276	1.60573	2.40823	1.3155	1.56501	2.22301	1.50423	1.68517	1.67836	1.70786	1.01744	1.02387	1.79969	1.38726	2.14587	2.18219	1.96871	1.28792	1.23076
86	H02	Glu-Trp	0.73459	1.2814	Control	0.00529	0.05644	FALSE	0.67458	0.7946	1.31327	1.08457	1.58301	1.05947	0.94746	1.14963	0.86423	1.64956	1.14814	1.93163	0.91462	1.27139	1.66116	1.09461	1.57997	1.14167	1.37325	1.12078	0.83434	1.27134	1.32536	1.62677	1.51822	1.64483	1.20796	0.99924
87	H03	Glu-Tyr	0.79802	2.03908	Control	0.00529	0.05644	FALSE	0.73123	0.86482	2.38831	2.0442	2.04835	1.73034	1.31904	1.98454	1.38838	2.56526	1.94001	3.25004	1.53206	1.96268	2.61649	1.88037	2.65067	1.68936	2.42761	1.11976	1.46782	2.48983	1.79933	2.42871	2.35747	2.68488	1.83541	1.41519
88	H04	Glu-Val	0.69748	1.60636	Control	0.00529	0.05644	FALSE	0.65513	0.73984	1.8614	1.65213	1.66045	1.43168	1.1073	1.59866	1.07113	2.32591	1.45758	2.40681	1.37068	1.54091	1.97893	1.43323	2.00395	1.30194	1.74728	0.80709	1.14623	1.76643	1.41444	1.93274	1.87411	2.07423	1.45696	1.34321
89	H05	Gln-Glu	1.13694	2.61862	Control	0.00529	0.05644	FALSE	0.94387	1.33	2.84871	2.56331	2.16443	2.41484	1.56957	3.14663	1.50922	2.94248	1.76704	5.50752	2.69065	2.25133	2.61827	2.41026	2.25248	2.70667	4.71682	1.49793	1.50098	2.8619	2.29868	2.55679	2.72325	3.29847	2.70549	2.5603
90	H06	Gln-Gln	4.95969	2.705	Patient	0.03175	0.11722	FALSE	3.48969	6.42968	3.2992	2.45734	2.61871	2.75161	2.107	3.662	1.59524	2.93297	1.90497	5.19877	2.5762	2.33471	2.66056	2.24071	2.39843	2.58505	4.36785	1.89901	1.40853	2.71905	2.60656	2.87378	2.34958	3.36738	3.12494	2.28993
91	H07	Gln-Gly	0.87661	2.10238	Control	0.00529	0.05644	FALSE	0.74345	1.00976	2.20862	1.83598	2.33418	2.3563	1.78744	2.8958	1.25298	2.67028	1.5765	3.19264	1.89192	1.83676	2.09002	2.29659	1.80429	2.26049	2.39286	1.85169	1.24411	2.17854	2.08935	1.99954	2.00868	2.45209	2.46811	1.68603
92	H08	Gly-Ala	0.77388	1.61972	Control	0.01058	0.07256	FALSE	0.54349	1.00427	1.74458	1.62991	2.01735	1.56784	1.73933	1.56528	1.76612	2.32142	1.6543	1.66165	2.01621	1.48797	2.12628	2.08688	1.46577	1.29191	1.58594	0.91439	1.11866	1.53749	1.32503	1.43285	1.75585	1.95401	1.22134	1.12447
93	H09	Gly-Arg	0.78045	1.02228	Control	0.38095	0.58986	FALSE	0.5189	1.04199	1.08686	0.92047	1.1755	1.0512	0.89015	0.95357	0.83749	1.38766	0.76907	1.20912	1.00391	0.99358	1.25804	1.20565	1.05854	0.95801	1.07633	0.60797	0.72495	0.90435	1.01038	0.99522	1.27263	1.41163	0.86637	0.95056
94	H10	Gly-Asn	0.61215	1.14061	Control	0.03175	0.11722	FALSE	0.50383	0.72047	1.26628	1.19095	1.32453	1.05955	1.00267	0.98947	0.96711	1.8024	0.43712	1.31196	1.67774	1.20888	1.22924	1.34478	1.04431	0.96105	1.26849	0.62688	0.8306	1.17344	1.03995	1.17277	1.38792	1.43532	0.93194	0.9706
95	H11	Gly-Asp	0.66474	1.56728	Control	0.01058	0.07256	FALSE	0.43118	0.8983	1.60403	1.4886	1.81422	1.584	1.23026	1.50594	1.15298	2.34004	0.95434	1.56138	2.03315	1.70612	2.08862	2.14607	1.54478	1.5261	1.5843	0.774	0.99589	1.32558	1.37118	1.73334	1.95412	1.99078	1.30152	1.43795
96	H12	D-(+)-Glucose	3.73933	3.90874	Control	0.96296	0.98345	FALSE	2.3104	5.16826	4.54048	3.50871	4.47051	3.65796	2.91455	4.94647	4.38469	5.18915	2.18869	2.44124	2.23355	5.0635	2.98601	3.49477	5.55432	6.38363	1.97772	3.29065	2.41346	4.9854	3.90667	2.76123	3.51525	5.922	4.99655	3.89995

## Sheet: PM-M3
	Well	Compound	Mean Patient	Mean Control	Higher Mean	Unadjusted p-value	Adjusted p-value	p < 0.05 (Adjusted)	Patient 2 (LOF)	Patient 3 (LOF)	Control 1	Control 2	Control 4	Control 5	Control 7	Control 8	Control 10	Control 11	Control 15	Control 16	Control 18	Control 19	Control 20	Control 21	Control 22	Control 23	Control 24	Control 29	Control 34	Control 36	Control 38	Control 39	Control 40	Control 42	Control 47	Control 50
1	A01	NegativeControl	1.27198	1.96125	Control	0.01058	0.03175	TRUE	1.06475	1.47921	1.86526	1.74536	2.55117	1.6893	2.16978	2.06242	1.70135	2.79216	2.01137	2.18108	1.50851	1.99503	2.06151	1.6716	2.00073	2.29925	1.94815	1.63818	1.416	1.76768	1.49918	2.29421	2.57047	2.10558	1.70967	1.7375
2	A02	NegativeControl	0.89025	1.94882	Control	0.01058	0.03175	TRUE	0.76611	1.01439	1.81084	1.70965	2.58633	1.59748	2.14028	1.93421	1.62715	2.89904	2.31907	2.05531	1.35772	1.94382	2.13441	1.80019	2.03243	2.27913	2.10153	1.49139	1.3673	1.77088	1.56353	2.56742	2.72948	2.19402	1.72637	0.93046
3	A03	NegativeControl	1.08206	1.80145	Control	0.00529	0.02822	TRUE	1.01156	1.15256	1.98826	1.4539	2.47902	2.04948	1.34351	1.82553	1.88129	2.88035	1.62861	1.89752	1.18322	1.70434	1.89163	1.64084	1.76745	1.94428	2.18199	1.32894	1.56914	1.48256	1.4363	2.07981	2.40591	2.00727	1.55445	1.23217
4	A04	Gly-Gly	0.95083	2.03319	Control	0.01058	0.03175	TRUE	0.68867	1.21299	2.43397	1.68031	2.6812	1.23491	1.75132	2.13419	1.65103	2.96239	1.91808	2.45498	1.57063	1.9655	2.37539	1.86376	2.08258	2.42875	2.23189	1.5511	1.46025	1.67792	1.4715	2.96823	3.07896	2.29595	1.93538	1.00273
5	A05	Gly-His	0.72798	1.59876	Control	0.02116	0.0521	FALSE	0.49552	0.96045	1.99601	1.39795	2.20787	1.16172	1.4388	1.659	1.29338	2.43088	1.56759	2.20257	1.25776	1.66102	1.72096	1.38315	1.55204	1.97369	1.89066	1.49441	1.16908	1.43933	1.19549	0.7927	2.45954	1.76581	1.50875	0.94769
6	A06	Gly-Ile	0.87864	1.74159	Control	0.02116	0.0521	FALSE	0.77949	0.97779	2.14008	1.41826	2.38383	1.45916	1.37771	1.75748	1.72129	2.55716	1.47529	1.86928	1.45642	1.82905	2.01385	1.67137	1.82353	1.99309	2.21251	0.77203	1.19344	1.62418	1.3026	2.01779	2.39076	2.08112	1.46482	1.27521
7	A07	Gly-Leu	2.01567	2.23228	Control	0.64021	0.78795	FALSE	1.59221	2.43912	2.12377	1.8058	3.49055	1.8683	1.68065	2.18449	2.04954	3.34795	1.79112	2.43194	1.85729	2.14507	2.57062	2.72377	2.14647	2.45891	2.71561	0.96032	1.57151	1.89849	1.5896	2.5958	3.39608	2.56611	2.12992	1.93961
8	A08	Gly-Lys	0.56705	1.45356	Control	0.00529	0.02822	TRUE	0.47861	0.65548	1.30677	1.13006	2.21999	1.20172	1.75609	1.56188	1.45047	1.83878	1.37511	1.21398	1.19548	1.39883	1.30186	1.41693	1.30859	1.69546	1.91657	0.95138	1.32011	1.16822	0.95454	1.80917	1.96445	1.89167	1.12743	1.31701
9	A09	Gly-Met	0.71918	1.74524	Control	0.01058	0.03175	TRUE	0.55895	0.87942	2.023	1.56685	1.96954	1.40856	1.32148	1.71448	1.90844	2.51283	1.81149	0.96583	1.57028	1.5973	1.95109	1.75695	1.63545	2.36653	2.40733	0.84035	1.01663	1.6556	1.16038	1.91196	2.45192	2.29591	1.74	1.81615
10	A10	Gly-Phe	0.55993	1.66221	Control	0.00529	0.02822	TRUE	0.5466	0.57326	1.71243	1.45137	2.12027	1.21385	1.40238	2.03406	1.39298	2.52177	0.64521	1.19181	1.53647	1.6813	1.90566	1.76909	1.74403	2.06655	2.3102	0.75207	0.88196	1.47744	1.2537	1.99674	2.5777	2.22333	1.58846	1.76664
11	A11	Gly-Pro	0.64111	1.45191	Control	0.03175	0.06926	FALSE	0.43525	0.84697	1.44609	1.3114	2.01909	1.33986	1.48701	1.70197	1.37576	2.18831	0.46505	0.51581	1.4722	1.47333	1.71984	1.57333	1.37783	1.69157	1.57356	0.66809	0.93591	1.3554	1.21627	1.51112	2.30859	1.97808	1.48692	1.55729
12	A12	Gly-Ser	0.86617	1.54523	Control	0.08466	0.1505	FALSE	0.52554	1.2068	1.494	1.40142	2.13989	1.33786	2.15768	1.59838	1.67783	2.44618	0.45099	0.65346	1.32294	1.48902	1.89294	1.76792	1.50432	1.62953	1.21191	0.82742	0.78038	1.36299	1.19117	1.96215	2.62549	2.069	1.5815	1.59967
13	B01	Gly-Thr	0.74142	1.62808	Control	0.01058	0.03175	TRUE	0.65969	0.82315	1.46724	1.62726	2.16423	1.20729	2.07737	1.69686	1.60271	2.63047	1.39199	1.88159	1.05901	1.24999	2.0631	1.482	1.55828	1.94311	1.70339	1.54209	0.70266	1.65929	1.54697	1.65884	1.90202	1.75502	1.39239	1.36488
14	B02	Gly-Trp	1.19105	1.80133	Control	0.02116	0.0521	FALSE	1.02922	1.35288	1.692	1.4543	2.12791	1.47846	1.65447	1.64648	1.57009	2.41695	1.55382	1.90219	1.27261	1.68405	2.11943	1.54097	1.95181	2.1432	1.97905	2.47285	1.09366	1.58288	1.78776	2.12963	2.36005	1.95434	1.71273	1.55299
15	B03	Gly-Tyr	1.16114	2.0553	Control	0.01058	0.03175	TRUE	0.88278	1.43949	1.77962	1.46243	2.30661	1.50948	1.76267	1.91892	1.59873	3.31283	1.79098	2.27856	1.36314	1.86723	2.33532	2.13627	2.09075	2.65959	2.19848	2.21073	1.45374	1.74265	1.7762	2.31646	2.4352	3.49808	1.93142	1.70168
16	B04	Gly-Val	1.01138	2.13436	Control	0.00529	0.02822	TRUE	0.92188	1.10088	2.07305	1.63358	2.70318	1.67459	2.04268	2.18542	1.697	2.94916	1.90834	2.29472	1.66296	1.98021	2.42379	1.87263	2.13557	2.57198	2.37021	2.03056	2.47968	1.87977	1.56385	2.4602	2.8843	2.04269	2.03572	1.93746
17	B05	His-Ala	1.09039	2.24659	Control	0.00529	0.02822	TRUE	0.73762	1.44316	2.49553	1.65216	2.79515	1.94667	2.18108	2.16267	1.74191	3.46805	2.01078	2.42012	1.84965	2.10407	2.35761	1.86192	2.19048	3.0904	2.90647	1.81387	2.24002	1.95407	1.52813	2.92437	2.74577	2.16824	1.97717	1.82511
18	B06	His-Asp	1.47303	2.35177	Control	0.08466	0.1505	FALSE	1.11354	1.83252	2.34113	1.8905	2.83726	1.81674	2.10754	2.4702	2.21438	3.97145	2.02472	2.4224	2.18412	2.17542	2.95696	2.18933	2.50457	3.00314	2.60643	1.1069	1.39985	2.26814	1.54741	3.22453	3.0879	2.65398	2.62872	1.51227
19	B07	His-Glu	0.62941	1.84147	Control	0.01058	0.03175	TRUE	0.58491	0.67391	1.7719	1.27856	2.95282	1.68605	1.65349	2.16851	1.79409	2.61044	1.54259	1.79739	1.67334	1.61501	2.51457	1.73427	1.73212	1.8652	2.27409	0.62244	1.55643	1.67201	1.57603	2.43746	2.0992	2.1147	1.88201	1.25352
20	B08	His-Gly	1.23495	2.27741	Control	0.03175	0.06926	FALSE	0.86663	1.60327	2.24972	1.93934	3.03115	2.41443	2.37858	2.23286	1.91156	3.21384	2.11441	2.09205	2.3503	2.08113	2.64955	2.3302	2.0825	2.36339	3.30033	0.9277	1.26412	2.25582	1.55378	2.87122	2.96838	2.55419	2.26379	1.81821
21	B09	His-His	1.59636	2.68542	Control	0.08466	0.1505	FALSE	1.18945	2.00328	2.70346	2.30213	3.92134	2.37159	2.64993	2.99229	2.69388	4.75178	2.24505	0.85854	2.92458	2.54736	3.1461	2.92074	2.59779	2.14614	2.66922	0.99499	1.52831	2.82091	1.98463	3.55955	3.54696	3.14176	3.17046	2.63146
22	B10	His-Leu	1.928	1.82539	Patient	0.89418	0.95379	FALSE	1.28764	2.56836	1.93268	1.62318	2.98296	1.61993	1.64052	1.84738	1.90272	2.99536	1.18551	0.77207	1.90861	1.81249	2.15622	1.74743	1.73871	1.27736	2.11193	0.82616	1.04312	1.74377	1.41098	2.45712	2.68328	2.08488	1.86795	2.0879
23	B11	His-Lys	1.22945	1.82191	Control	0.15873	0.24187	FALSE	1.32457	1.13434	1.74052	1.56057	2.59937	1.81776	2.2131	2.35031	1.5316	3.11619	1.01193	0.61983	1.73744	1.66725	2.15896	1.79247	1.74258	1.73357	2.13219	0.7994	1.05198	1.84107	1.26695	2.38966	2.22861	2.22783	1.94134	2.09704
24	B12	His-Met	1.03758	2.32931	Control	0.03175	0.06926	FALSE	0.9441	1.13105	2.50004	2.2322	3.05455	2.14433	3.65971	2.61758	1.70465	3.84005	0.79002	0.94504	2.32941	2.10588	2.69218	2.11914	2.14311	2.62605	2.94864	1.45199	1.25627	2.25768	2.02774	2.87502	2.70023	2.50584	2.55178	2.48294
25	C01	His-Pro	1.30764	1.89314	Control	0.08466	0.1505	FALSE	1.01668	1.5986	1.93704	1.64417	3.10121	1.46616	1.70021	2.26143	1.34901	2.83518	1.92462	1.81325	1.21868	1.63188	2.31466	1.53689	1.98421	2.22066	2.05542	1.85993	0.89393	1.70232	1.64039	2.3755	2.35412	1.78738	1.8108	1.80258
26	C02	His-Ser	1.22268	1.42906	Control	0.64021	0.78795	FALSE	0.74283	1.70254	1.36129	1.10712	1.69185	1.02152	1.27686	1.26322	1.40628	2.25589	1.11878	1.84585	1.01339	1.28019	1.78096	1.30765	1.35423	1.7654	1.86887	1.33779	0.68267	1.31547	1.26669	1.76255	2.08153	1.48037	1.39559	1.1137
27	C03	His-Trp	0.92226	1.58291	Control	0.00529	0.02822	TRUE	0.87033	0.97418	1.47305	1.31188	2.22273	1.11314	1.435	1.42792	1.52017	2.14869	1.27945	1.70313	1.22836	1.30714	1.9575	1.31507	1.56274	1.78269	1.834	1.74865	1.40149	1.42268	1.32735	1.95027	2.07271	1.46669	1.67442	1.46881
28	C04	His-Tyr	1.63458	2.59256	Control	0.06349	0.12439	FALSE	1.4498	1.81936	3.22986	2.21213	2.96726	1.92596	2.54877	2.41273	2.01392	3.39984	1.67277	2.01541	1.69712	2.66349	2.9016	2.67407	1.90922	4.34809	2.20546	2.96119	1.1362	2.8478	1.81261	3.56366	4.33473	3.22898	2.40221	2.32149
29	C05	His-Val	0.86085	1.82686	Control	0.00529	0.02822	TRUE	1.02768	0.69402	2.00904	1.59515	2.38521	1.44676	1.56812	1.92438	1.42941	3.01889	1.74533	1.98035	1.48479	1.51155	2.10735	1.399	1.68581	2.17841	2.29535	1.46431	1.81857	1.70975	1.37065	1.96501	2.32868	1.64561	1.73257	1.69831
30	C06	Ile-Ala	1.09646	1.6312	Control	0.00529	0.02822	TRUE	1.10487	1.08804	1.60925	1.34516	1.84889	1.11104	1.37356	1.54798	1.86706	2.2879	1.72534	1.80647	1.32584	1.29879	1.98411	1.73222	1.42656	2.30712	1.76159	1.23758	1.66286	1.4455	1.25927	1.72546	2.126	1.59547	1.58441	1.41573
31	C07	Ile-Arg	2.6786	2.48569	Patient	0.5291	0.6864	FALSE	2.32957	3.02763	2.52082	2.01138	3.13166	1.74515	2.17874	2.24072	2.24217	3.0613	2.25955	2.17393	2.30278	2.03688	3.54158	2.59347	2.58357	2.93515	3.37593	0.81983	1.92866	2.32151	2.99905	2.83075	2.93653	2.43899	2.82061	2.59731
32	C08	Ile-Asn	1.25408	2.17715	Control	0.02116	0.0521	FALSE	1.32635	1.18181	2.52133	1.82418	3.60795	1.7098	2.24555	2.21823	1.96154	2.79291	2.0755	1.46127	1.93596	1.64433	2.12946	2.17857	2.03555	2.62856	2.46621	0.79343	2.04896	2.26192	1.77409	2.40897	2.83585	2.32506	2.37129	2.34954
33	C09	Ile-Gln	5.12602	2.1577	Patient	0.00529	0.02822	TRUE	4.49342	5.75862	2.89843	1.81721	3.18526	1.99311	2.98838	2.29822	2.07169	3.12589	1.00793	0.80804	2.28302	2.14757	2.19544	2.02884	1.86555	1.95192	2.39847	0.5931	1.24708	2.67592	2.14441	2.28044	2.2852	2.48437	2.83816	2.48645
34	C10	Ile-Gly	1.40333	2.18513	Control	0.13228	0.20817	FALSE	1.48482	1.32185	2.46638	2.12923	2.90702	2.14574	2.23943	2.08992	1.94671	3.70912	1.30208	0.94338	2.24443	1.7952	2.44217	2.36303	1.86957	2.40695	2.65288	0.96358	1.21441	2.1486	1.87964	2.87231	2.85959	2.50365	2.31814	2.40028
35	C11	Ile-His	1.16151	2.07945	Control	0.08466	0.1505	FALSE	1.38317	0.93985	2.15735	1.76224	3.10003	1.95772	2.07719	2.16083	1.79941	3.63965	1.21171	0.68453	1.97368	1.8017	2.49209	2.22667	1.83094	1.90719	3.07977	0.76434	1.17811	2.01986	1.8219	2.57511	2.6212	2.34418	2.45334	2.42485
36	C12	Ile-Ile	0.66643	1.70028	Control	0.03175	0.06926	FALSE	0.74188	0.59099	1.64285	1.60977	2.19229	1.81194	1.6619	1.78951	1.47425	2.61023	0.53121	0.65839	1.56235	1.57534	2.14698	1.94433	1.64584	1.7023	2.20972	0.75622	0.83686	1.75036	2.30879	1.94987	2.50337	1.54797	1.86061	1.92391
37	D01	Ile-Leu	2.12785	1.64952	Patient	0.96296	0.9731	FALSE	0.95332	3.30238	1.54123	1.74836	1.86063	1.04549	1.34934	1.50603	1.69233	2.0407	1.50893	1.75507	1.1719	1.40999	2.21095	1.71148	2.06384	1.74234	2.02421	1.62707	0.75829	1.40723	1.82042	1.87885	2.40114	1.70884	1.3811	1.52172
38	D02	Ile-Met	1.17515	2.47256	Control	0.01058	0.03175	TRUE	0.76975	1.58055	2.62933	2.1897	2.92971	1.95311	2.41637	2.20122	2.86387	3.33704	2.49829	2.49555	2.07422	1.93034	2.77848	1.74481	2.46374	2.86005	2.93185	2.42881	1.39159	2.38696	3.01971	2.6217	2.64015	2.45216	2.6487	2.39917
39	D03	Ile-Phe	1.07184	1.64237	Control	0.10582	0.17515	FALSE	1.4582	0.68548	1.92143	1.36123	2.39067	1.12793	1.46488	1.45867	1.54334	0.51045	1.57048	1.99425	1.23698	1.4583	1.84545	1.73727	1.46304	2.44277	2.09103	1.42522	0.68826	1.56366	1.51033	2.14847	2.43499	1.92554	1.79102	1.59597
40	D04	Ile-Pro	1.05782	1.65276	Control	0.00529	0.02822	TRUE	1.06067	1.05496	1.61493	1.33665	2.30108	1.12111	1.35089	1.80129	1.46001	2.3186	1.47765	1.76083	1.30644	1.36119	2.17152	1.61358	1.57663	2.02245	1.93612	1.36067	1.34633	1.45447	1.79357	1.86864	2.03864	1.93227	1.50227	1.144
41	D05	Ile-Ser	1.27221	1.4478	Control	0.25926	0.37148	FALSE	1.23783	1.30659	1.56074	1.13318	1.36395	1.00172	1.14857	1.4682	1.6693	2.01973	1.36174	1.43134	1.15588	1.13317	1.68831	1.32484	1.37721	1.57824	2.0701	1.43372	1.30466	1.3869	1.57503	1.40737	1.79672	1.51077	1.43518	1.30617
42	D06	Ile-Trp	2.16983	2.59926	Control	0.19048	0.28571	FALSE	2.06836	2.2713	2.57406	2.15007	2.94	2.02075	2.05035	2.62271	2.28484	3.55398	2.46892	2.49476	2.0707	2.03841	3.38861	2.56365	2.98945	3.11017	3.17782	2.72253	1.85367	2.36602	2.58463	2.50159	3.22377	2.45524	2.93679	2.43728
43	D07	Ile-Tyr	1.58559	2.23821	Control	0.04762	0.09938	FALSE	1.50098	1.6702	2.216	1.68839	3.48929	1.48847	2.01536	2.19014	1.77043	3.24962	1.99864	2.04941	1.76659	1.62923	2.66685	2.22032	2.60455	2.25767	2.60286	1.97514	1.6496	1.98848	2.76832	2.28331	2.62553	2.34259	2.55148	2.10523
44	D08	Ile-Val	0.88738	1.71037	Control	0.01058	0.03175	TRUE	0.79989	0.97487	1.82264	1.55537	2.6378	1.29045	1.49226	1.80714	1.48656	2.31707	1.33263	0.84782	1.48355	1.45341	1.90208	1.83619	1.46851	1.90185	2.37517	1.44814	1.03064	1.68146	1.5236	2.06341	2.24805	1.89982	1.77089	1.79301
45	D09	Leu-Ala	2.54828	2.1	Patient	0.89418	0.95379	FALSE	1.44611	3.65045	2.54167	1.8739	2.72955	1.47112	2.19741	2.19798	2.05423	2.75774	1.4473	0.90209	1.91043	1.69028	2.68679	2.27983	1.73574	2.16673	2.61168	1.51896	1.42329	1.8639	2.0212	3.00298	2.93464	2.29693	2.21267	2.07092
46	D10	Leu-Arg	2.5289	2.12521	Patient	0.89418	0.95379	FALSE	1.49699	3.5608	2.42308	2.32532	2.62389	1.61108	1.84564	2.0328	2.41672	2.85487	1.07336	1.0631	2.12558	1.95652	2.78749	2.1718	1.9155	1.66721	2.4706	1.74577	1.50224	2.01628	2.30431	2.6704	2.54212	2.38709	2.42237	2.30036
47	D11	Leu-Asn	2.34363	1.67217	Patient	0.38095	0.52245	FALSE	1.61797	3.06928	1.88344	1.42698	2.50317	1.37909	1.98679	1.69148	1.52886	2.69874	1.00106	0.97274	1.32007	1.24999	1.96321	1.78627	1.28852	1.68889	1.89056	1.54274	1.03541	1.49284	1.88126	2.06249	2.21461	1.63608	1.65777	1.69329
48	D12	Leu-Asp	2.58267	2.10026	Patient	0.69841	0.82775	FALSE	1.75522	3.41013	2.00648	2.61249	2.84787	1.7293	2.09535	2.44092	1.74345	3.21588	0.65086	0.6106	2.10041	1.89143	2.63168	2.48188	1.98752	2.06555	2.38807	2.23688	1.70235	1.95191	1.96398	2.85244	2.12393	2.07351	2.11885	2.08314
49	E01	Leu-Glu	3.84431	1.95387	Patient	0.13228	0.20817	FALSE	2.11485	5.57377	1.82424	1.67709	2.21887	1.41542	1.95083	1.75722	1.91136	2.79819	2.19064	2.36829	1.55046	1.37742	2.74029	1.9494	1.93652	2.57872	1.70383	1.81023	0.87739	1.6174	2.22214	2.0969	2.82417	1.96651	1.64235	1.79464
50	E02	Leu-Gly	2.98319	2.06827	Patient	0.38095	0.52245	FALSE	1.86503	4.10135	2.29275	1.82838	2.83766	1.81236	1.59478	2.09491	2.51727	3.14888	2.178	2.27692	1.58183	1.74388	2.43162	1.8095	1.98135	2.55385	2.33595	2.00247	0.84683	1.84336	1.72521	2.45575	2.80822	1.82783	1.97459	1.2708
51	E03	Leu-His	2.23576	1.88887	Patient	0.8254	0.93221	FALSE	1.3748	3.09671	2.01484	1.66941	2.94724	1.43061	1.22044	1.85795	1.67073	2.9759	1.78514	1.99643	1.319	1.53917	2.37603	1.64634	1.8442	2.41728	2.1501	1.58037	0.94304	1.73915	1.98189	2.15928	2.51173	1.74759	1.79533	1.79134
52	E04	Leu-Ile	4.22793	2.70931	Patient	0.03175	0.06926	FALSE	3.58623	4.86963	2.92774	2.16697	3.43322	2.00702	1.80857	2.73721	2.80243	3.66532	2.63354	3.02347	2.12352	2.17346	3.66146	2.52739	2.76346	3.41617	3.0868	2.38761	1.45487	2.39746	2.59007	2.63042	3.87676	2.58462	2.94361	2.61883
53	E05	Leu-Leu	2.17559	1.72533	Patient	0.7619	0.88124	FALSE	1.35938	2.9918	1.75579	1.3339	1.64246	1.18975	1.07196	1.62715	2.25058	2.13546	1.6307	1.8233	1.37623	1.33474	1.98952	1.71122	1.64726	2.15074	2.26289	1.4575	1.57079	1.46466	1.97785	1.80759	2.35463	1.64621	1.83856	1.8071
54	E06	Leu-Met	2.03224	1.79339	Patient	0.89418	0.95379	FALSE	1.40693	2.65754	1.99269	1.64105	2.22639	1.29034	1.21807	1.72349	2.11565	2.66545	1.77196	1.71618	1.4395	1.28835	2.07827	1.51215	1.58324	2.14062	2.08099	1.51297	1.93637	1.53904	1.9026	1.77144	1.99336	1.69737	2.0202	1.77049
55	E07	Leu-Phe	2.46929	2.18942	Patient	0.96296	0.9731	FALSE	1.52182	3.41677	2.3396	1.81153	2.60983	1.61327	1.64078	2.2292	2.20988	3.29772	2.2817	2.46876	1.85325	1.70043	2.7328	2.54506	2.05583	2.89982	2.5063	1.82643	1.27176	1.86443	1.77828	1.75589	2.83824	2.27907	2.21617	2.29892
56	E08	Leu-Pro	1.98687	1.87018	Patient	1	1	FALSE	1.28266	2.69107	1.94079	1.53453	2.61765	1.39018	1.4008	1.67258	1.90517	2.51565	1.66468	1.724	1.54737	1.47733	2.1798	2.14639	1.55915	2.33338	2.52548	1.79326	1.35445	1.82315	1.45882	2.12487	2.29059	1.96429	1.7602	1.92007
57	E09	Leu-Ser	2.58021	1.71522	Patient	0.13228	0.20817	FALSE	1.95865	3.20178	1.86486	1.35265	2.3036	1.33058	1.30986	1.63391	2.28259	2.41238	1.66393	0.72207	1.40358	1.30007	2.29745	1.96111	1.30323	2.06891	2.48738	1.36708	1.54092	1.49521	1.35528	2.08815	1.71258	1.68317	1.75695	1.89824
58	E10	Leu-Trp	3.07356	2.39535	Patient	0.47619	0.62622	FALSE	2.18124	3.96589	2.64498	2.30677	3.08081	2.04326	1.86916	2.42491	2.40574	3.51152	2.07448	1.00253	2.03913	2.18729	3.02736	1.60315	2.7627	1.79927	2.90994	1.85692	2.7348	2.3312	2.39774	2.87214	2.15084	2.87876	2.53461	2.82912
59	E11	Leu-Tyr	2.86411	2.17523	Patient	0.8254	0.93221	FALSE	1.60834	4.11989	2.32967	1.9777	3.08256	1.82939	1.72042	2.24997	2.21871	3.30497	0.9901	0.88447	1.84761	1.80233	2.7483	2.50612	1.83245	2.52003	2.67041	1.98194	1.38436	1.96766	2.11163	2.68965	2.93456	2.30218	2.18501	2.48378
60	E12	Leu-Val	1.99382	1.7924	Patient	0.96296	0.9731	FALSE	1.19903	2.7886	1.73987	1.76999	2.44501	1.86638	1.50747	2.02849	1.64906	2.88207	0.52448	0.50774	1.60602	1.54145	2.87121	2.06854	1.61435	2.30376	2.17521	1.88598	0.87939	1.35845	1.628	2.36945	1.71483	1.90556	1.81242	1.94712
61	F01	Lys-Ala	0.99243	1.52573	Control	0.15873	0.24187	FALSE	0.61919	1.36568	1.53778	1.28902	1.84516	0.79973	2.27685	1.5723	1.70642	2.3086	1.46616	1.66635	1.21002	0.91461	2.02667	1.3505	1.38314	2.02647	1.46121	1.42397	0.46293	1.25282	1.58563	1.87148	2.17462	1.50208	1.16462	1.38981
62	F02	Lys-Arg	4.40002	2.61024	Patient	0.42857	0.57143	FALSE	2.25529	6.54475	3.13943	2.34846	2.90324	2.20885	3.49467	2.17107	2.41823	2.65487	1.97516	2.14396	2.04855	2.21405	2.86426	2.85905	2.14962	4.13797	2.59691	2.70694	0.79352	2.60594	2.18415	3.69296	3.76518	2.98179	2.07795	2.72942
63	F03	Lys-Asp	2.11502	2.73031	Control	0.58201	0.74497	FALSE	1.2874	2.94263	2.89774	2.28005	3.65435	2.09867	3.6922	2.89789	1.91604	3.81033	2.4774	2.66323	2.13034	2.17719	3.13345	2.43894	2.43619	3.40883	3.704	2.51761	1.26668	2.36039	2.27313	3.51285	3.52031	2.78289	2.46817	2.46919
64	F04	Lys-Glu	2.01089	2.15254	Control	0.69841	0.82775	FALSE	1.65073	2.37106	2.17215	1.79806	2.55846	1.79855	2.11725	2.18267	1.7859	3.0417	1.94291	2.20566	1.66049	1.61485	2.80063	1.78683	1.93673	2.5424	3.03748	1.94545	1.21004	1.84671	2.21836	2.45905	3.07429	2.17414	2.02971	2.02567
65	F05	Lys-Gly	1.39302	2.90637	Control	0.00529	0.02822	TRUE	1.05029	1.73574	3.0251	2.31514	4.59743	2.17686	3.45603	2.86376	2.39462	4.50601	2.44963	2.71156	2.23767	2.06197	3.09501	2.39358	2.36936	3.39097	4.06881	2.54459	2.76947	2.42487	1.86691	3.54408	3.74263	2.83787	2.75348	2.96815
66	F06	Lys-Ile	3.33541	2.86672	Patient	0.64021	0.78795	FALSE	2.55089	4.11993	2.97057	2.3382	3.65694	2.06381	2.91738	2.54597	2.81641	3.74633	2.7507	2.79358	2.58554	2.16431	3.57853	2.80891	2.63594	3.63584	3.8184	2.70785	1.6791	2.65831	2.3601	3.28349	3.46886	2.86081	2.91402	2.77482
67	F07	Lys-Leu	2.21226	1.64479	Patient	0.42857	0.57143	FALSE	1.49236	2.93216	1.59914	1.38018	2.33907	1.61164	2.1128	1.52446	1.56271	2.17397	1.45902	1.24972	1.40355	1.22412	2.02516	1.48129	1.45593	1.85506	2.21601	1.31221	0.79552	1.36205	1.805	1.74674	1.88586	1.80126	1.55725	1.82469
68	F08	Lys-Lys	0.8831	1.83602	Control	0.01058	0.03175	TRUE	0.60458	1.16162	1.81176	1.47208	2.29168	1.28185	1.9506	1.87082	1.59116	2.85604	1.4908	1.50878	1.55018	1.45268	2.04279	1.92333	1.58733	2.60325	2.51659	1.61386	0.85665	1.63241	1.38834	2.28707	2.24095	1.99777	1.82372	2.09405
69	F09	Lys-Met	2.2269	3.43153	Control	0.25926	0.37148	FALSE	1.18496	3.26885	3.6715	2.83985	4.23789	2.62189	3.59547	3.24478	3.09155	5.0232	3.02676	2.56868	2.79895	2.50683	3.85245	3.46108	2.70374	4.47423	4.05746	3.66952	1.87505	3.07725	2.60185	4.21609	4.42302	3.55246	3.74747	4.28079
70	F10	Lys-Phe	1.0307	2.53851	Control	0.00529	0.02822	TRUE	0.92083	1.14058	2.83439	2.00636	3.42665	2.23511	2.62238	2.33904	2.09697	3.57029	1.76542	1.48267	1.79458	2.17292	2.75727	3.03976	1.81211	3.53136	2.87018	2.6332	1.87649	2.18628	1.81186	3.47622	3.46391	3.14862	2.38446	2.66282
71	F11	Lys-Pro	1.09406	2.41849	Control	0.02116	0.0521	FALSE	0.6536	1.53453	2.60334	1.93437	1.08583	2.31979	2.88613	2.77835	2.19161	3.75268	1.6348	1.61533	2.11614	2.33873	2.78678	2.57778	2.13397	3.17124	3.00386	2.21159	1.4058	2.31868	1.72601	3.37762	3.16976	2.56341	2.54071	2.63632
72	F12	Lys-Ser	0.92694	1.79071	Control	0.06349	0.12439	FALSE	0.57382	1.28006	1.67209	1.56911	2.42353	1.98482	2.39599	2.01686	1.54875	2.88626	0.45182	0.40158	1.66554	1.43648	2.21493	2.43425	1.67686	2.21442	2.00057	1.73485	0.84826	1.5931	1.37777	2.56806	2.48643	1.32366	1.80264	1.82992
73	G01	Lys-Thr	1.73924	1.55791	Patient	0.89418	0.95379	FALSE	0.9602	2.51827	1.66126	1.55725	1.81182	1.23981	2.104	1.99277	1.57989	2.38402	1.30222	1.63557	1.12809	0.95329	1.71614	1.28383	1.49195	1.8551	1.66144	1.47434	0.69882	1.29854	1.11694	1.9312	2.10203	1.77087	1.28148	1.47293
74	G02	Lys-Trp	1.63579	2.60894	Control	0.04762	0.09938	FALSE	1.13756	2.13402	2.81019	2.29221	3.39848	2.04496	2.34802	2.48889	2.38605	3.66968	2.17227	2.65303	2.25219	2.10961	3.10733	2.41387	2.51307	3.14231	3.08947	2.87215	1.57395	2.32713	2.27375	3.22158	3.5617	2.61364	2.74212	1.75475
75	G03	Lys-Tyr	4.21769	3.51958	Patient	0.96296	0.9731	FALSE	2.17275	6.26264	4.06397	3.44383	4.87832	2.18979	3.21394	3.12619	3.04901	3.77815	2.54681	2.54729	2.66411	3.38464	3.78445	3.39043	3.08192	4.87265	4.78701	3.97148	1.59762	3.35494	2.69887	4.50166	5.63261	4.34717	3.43885	3.16337
76	G04	Lys-Val	1.26546	2.61003	Control	0.00529	0.02822	TRUE	1.12056	1.41036	2.83757	2.17056	3.16586	1.8721	2.47587	2.55402	2.05761	3.86187	2.30511	2.54453	2.15707	2.01278	3.1518	2.32724	2.30547	3.18579	3.27196	2.47442	1.8349	2.28771	1.9503	3.02922	3.7188	3.02433	2.46543	2.81836
77	G05	Met-Arg	3.64943	4.05858	Control	0.7619	0.88124	FALSE	2.36637	4.93249	4.64602	3.48362	4.8159	3.05016	3.78918	4.06618	3.61921	5.18353	3.73602	3.9916	3.49423	2.99735	4.47116	3.76648	3.4607	5.10614	6.09352	4.03415	2.69338	3.58424	3.00078	4.28478	5.02806	4.34238	4.13717	4.64701
78	G06	Met-Asp	1.44241	2.62367	Control	0.10582	0.17515	FALSE	0.65655	2.22828	2.87334	2.01596	3.22579	1.83833	2.22644	2.67936	2.88983	4.19099	2.25098	2.63594	2.23723	1.76115	2.89837	2.40527	2.20902	3.41323	3.90115	2.52687	1.37161	2.20067	2.63843	2.65787	3.06253	2.63093	2.60879	2.86539
79	G07	Met-Gln	7.97521	4.64632	Patient	0.10582	0.17515	FALSE	5.23878	10.7116	5.203	3.81803	5.60392	4.12749	4.36549	4.61559	3.42448	6.05667	3.3652	3.92311	4.6692	3.83894	5.66965	4.00706	4.30596	5.27688	6.00781	4.35102	2.73802	5.1356	4.39928	4.87109	4.51258	5.17692	5.73826	5.60307
80	G08	Met-Glu	1.17444	2.88288	Control	0.01058	0.03175	TRUE	0.80441	1.54447	3.13567	2.26271	3.89829	1.9338	3.41975	2.68363	3.13917	4.07148	2.40343	2.50365	2.49582	2.10805	3.05177	2.53672	2.36427	3.91953	3.5561	2.61729	1.50758	2.43593	3.10885	3.24771	3.11886	3.04623	2.96541	3.42305
81	G09	Met-Gly	1.51614	2.36339	Control	0.10582	0.17515	FALSE	1.11822	1.91407	2.75665	2.08091	2.93386	1.80628	1.99068	2.35787	1.74379	3.49863	2.13195	1.74627	1.94026	1.72112	2.53169	2.38524	1.79466	3.00538	3.80284	2.3097	1.38684	2.03157	1.89019	2.85295	3.06225	2.60224	2.422	2.66225
82	G10	Met-His	2.11777	3.54656	Control	0.22222	0.32821	FALSE	1.02987	3.20566	4.16865	3.06231	4.51336	2.92281	3.55864	3.66712	2.68112	5.73245	3.08266	2.3753	2.86914	2.87359	3.79382	3.40235	2.70639	4.57642	4.88143	3.79977	2.11155	3.02382	2.51467	4.308	4.26511	3.44905	3.7243	4.14678
83	G11	Met-Ile	1.38805	2.71237	Control	0.01058	0.03175	TRUE	0.87093	1.90516	2.84713	2.40524	3.11296	2.10112	2.63356	2.97826	2.31909	3.73951	2.19325	1.59277	2.51372	2.07232	3.02238	2.74892	2.17583	3.37923	3.40908	2.52042	1.91743	2.53536	2.61286	3.20689	3.62085	2.8121	2.92552	3.12584
84	G12	Met-Leu	2.57518	2.33224	Patient	0.96296	0.9731	FALSE	1.32566	3.8247	2.09922	2.09445	3.85838	2.16494	2.51866	2.61681	1.83144	3.47889	0.72825	0.61324	2.20704	1.97361	2.94423	2.3673	2.04832	2.91287	2.91537	2.26863	1.45011	2.02732	2.02677	2.94547	3.17485	2.35284	2.58418	2.43505
85	H01	Met-Lys	1.00973	2.02098	Control	0.02116	0.0521	FALSE	0.62355	1.3959	2.06959	1.68048	2.92148	1.48447	2.16524	2.13246	1.82838	2.36038	2.2649	1.73573	1.45826	1.15907	2.22189	1.75255	1.81367	2.66627	2.72345	1.9911	1.36831	2.18805	1.74407	2.1047	2.505	2.19022	1.8657	2.14994
86	H02	Met-Met	1.03245	1.99908	Control	0.02116	0.0521	FALSE	0.63712	1.42777	2.71387	1.65123	2.13742	1.55597	2.09309	2.17444	1.81524	2.70048	1.97328	1.82395	1.612	1.42964	2.38215	1.71616	1.73599	2.4918	2.5497	2.17066	1.20297	1.77488	1.41118	2.43174	2.32496	2.08069	1.94452	2.07819
87	H03	Met-Phe	1.05731	2.98518	Control	0.00529	0.02822	TRUE	0.76895	1.34567	3.54244	2.18414	3.19884	2.1298	2.79921	3.62571	2.9397	3.75775	2.63154	3.48137	2.26032	2.39581	3.43219	3.06667	2.48606	3.86747	3.5875	2.96514	1.53621	2.41074	2.1072	3.67908	4.03542	3.32582	2.94869	3.21993
88	H04	Met-Pro	1.29121	2.78395	Control	0.01058	0.03175	TRUE	0.84102	1.7414	3.48922	2.04941	3.0609	2.38156	2.75693	3.1072	2.1748	3.76675	2.42443	3.09077	1.83342	2.17244	3.37919	2.29213	2.38425	3.32148	3.5427	2.90627	1.40375	2.41979	2.67726	3.49677	3.42534	3.20494	2.67901	2.94191
89	H05	Met-Thr	1.25817	2.43019	Control	0.01058	0.03175	TRUE	0.89938	1.61696	2.61818	1.92316	2.77915	2.03699	3.55184	2.68867	2.40318	2.91855	2.1702	2.75178	1.71743	1.68755	2.97144	2.23483	1.80959	2.84824	3.10782	2.74208	1.34351	1.97691	2.32857	2.58537	2.83258	2.49021	2.30409	2.36301
90	H06	Met-Trp	1.75064	1.99374	Control	0.33862	0.47806	FALSE	1.46828	2.033	2.03414	2.36798	2.17454	1.59887	1.945	2.28738	1.50337	2.09876	1.85021	2.10635	1.70546	1.55489	2.79259	1.77023	1.87424	2.33226	2.6425	2.68659	1.11976	1.78051	1.8523	2.31833	1.00529	2.16036	2.18289	2.09256
91	H07	Met-Tyr	1.69968	2.93663	Control	0.06349	0.12439	FALSE	1.1162	2.28315	3.14132	2.48757	3.3599	2.24154	2.98646	3.24719	1.92243	3.54374	2.67681	2.416	2.17761	2.27756	3.94236	3.51205	2.48886	3.55686	3.54151	3.12834	1.56791	2.72464	2.45607	3.36881	4.10486	3.36366	3.04103	3.07736
92	H08	Met-Val	0.79533	2.05531	Control	0.00529	0.02822	TRUE	0.51335	1.07732	1.91172	2.08394	2.95536	1.70563	3.36762	2.13092	1.69687	2.82746	1.93061	2.05715	1.63911	1.35699	2.04758	2.02176	1.47978	2.17481	2.83445	2.29697	1.21146	1.55585	1.4195	2.22534	2.4723	2.11311	1.87542	2.04628
93	H09	Phe-Ala	0.63628	1.58282	Control	0.00529	0.02822	TRUE	0.49034	0.78221	1.55154	1.18563	1.99025	1.21943	1.9924	1.70834	1.28211	2.35133	1.44215	0.93736	1.29357	1.18439	1.82659	2.07593	1.26322	2.34827	1.89378	1.61386	0.89394	1.18363	1.14979	2.09468	2.13551	1.65524	1.40645	1.47382
94	H10	Phe-Asp	0.59437	1.65093	Control	0.00529	0.02822	TRUE	0.31313	0.87561	1.60184	1.23843	2.11355	1.40503	1.44945	1.78643	1.16012	2.49879	1.38599	1.27176	1.33139	1.32961	1.78668	2.0857	1.27036	2.05058	1.91625	2.0429	1.29893	1.27554	1.17023	2.16466	2.35014	1.87081	1.54423	1.52488
95	H11	Phe-Glu	0.55304	2.10174	Control	0.00529	0.02822	TRUE	0.39295	0.71313	1.94018	1.74087	2.50282	1.62564	1.86038	2.38628	1.32472	3.00437	1.16518	1.23953	1.83376	1.81944	2.50212	2.90699	1.76197	2.81652	2.98	1.97895	1.14646	1.6136	1.78124	2.76318	3.03407	2.6052	2.17106	2.14082
96	H12	D-(+)-Glucose	6.01691	6.41481	Control	0.69841	0.82775	FALSE	4.9677	7.06612	7.26263	5.49206	6.56554	4.56015	4.40972	7.09156	6.42626	7.86459	2.35637	1.55501	6.30098	7.22789	9.18456	7.38113	9.38707	5.66336	4.38826	6.12126	6.99831	8.70441	5.96845	6.13585	6.02078	10.3039	7.10565	6.30939

## Sheet: PM-M4
	Well	Compound	Mean Patient	Mean Control	Higher Mean	Unadjusted p-value	Adjusted p-value	p < 0.05 (Adjusted)	Patient 2 (LOF)	Patient 3 (LOF)	Control 1	Control 2	Control 4	Control 5	Control 7	Control 8	Control 10	Control 11	Control 15	Control 16	Control 18	Control 19	Control 20	Control 21	Control 22	Control 23	Control 24	Control 29	Control 34	Control 36	Control 38	Control 39	Control 40	Control 42	Control 47	Control 50
1	A01	NegativeControl	1.28215	1.87461	Control	0.13228	0.19841	FALSE	1.62497	0.93933	2.08704	1.55838	2.16926	1.73948	1.4025	2.38331	1.56194	2.76372	1.85326	1.84379	1.36109	2.07358	2.44396	1.69986	1.92334	2.11476	1.99621	1.63317	2.1684	1.51822	1.41969	2.02175	2.34059	2.01268	1.05345	1.59654
2	A02	NegativeControl	1.29318	1.91524	Control	0.10582	0.16654	FALSE	1.59584	0.99052	1.9902	1.44377	2.20498	1.78913	1.33026	1.95417	1.23457	2.94646	1.85572	2.01398	1.62434	2.49124	2.10683	1.55975	1.94584	2.18086	1.93499	1.5453	2.20187	1.70694	1.44264	2.75268	2.34808	1.96731	1.54237	1.68202
3	A03	NegativeControl	1.05767	1.73521	Control	0.00529	0.01752	TRUE	1.06656	1.04878	1.80103	1.26422	1.95635	1.63302	1.26829	2.09697	1.32755	2.51988	1.68338	1.68025	1.42576	1.84303	1.89342	1.35071	1.98756	1.99805	1.96889	1.42635	1.90451	1.65472	1.22488	2.48867	2.079	1.70539	1.40821	1.52551
4	A04	Phe-Gly	0.68132	1.72881	Control	0.03175	0.05861	FALSE	0.49145	0.8712	2.41881	1.46982	2.1456	1.31201	0.394	1.78556	0.83423	1.14721	1.53719	1.95743	1.87671	2.49702	1.93361	1.55607	1.76892	2.06942	1.74461	1.55895	1.97614	1.05328	1.30235	2.8703	2.43338	2.14489	1.37798	1.7836
5	A05	Phe-Ile	0.72862	1.75822	Control	0.00529	0.01752	TRUE	0.82114	0.6361	1.86784	1.29457	1.93352	1.96264	1.11136	2.15752	1.47744	2.32338	1.85227	1.63204	1.51039	1.76272	1.87371	1.42258	1.56753	2.10763	1.67528	1.7642	1.83825	1.55481	1.27362	2.61699	2.2214	1.88544	1.33823	1.6884
6	A06	Phe-Met	0.53899	1.93956	Control	0.01058	0.02605	TRUE	0.4051	0.67287	2.67468	1.49725	2.17981	1.47208	1.57147	1.92772	2.01386	2.97308	2.33421	1.85494	0.60772	1.79179	2.13381	1.58944	1.80255	2.7183	2.05075	1.63896	2.18439	1.92404	1.3467	2.64445	2.01744	2.00381	1.7438	1.73146
7	A07	Phe-Phe	0.50496	1.80757	Control	0.01058	0.02605	TRUE	0.55883	0.4511	1.77966	1.30887	2.29809	1.27924	1.40891	2.21133	1.49053	3.10578	1.84909	1.84156	0.83555	1.6913	2.14915	1.88877	1.70507	2.53391	1.97102	1.77516	1.86286	1.17457	1.40164	2.77108	2.32696	0.48145	1.7788	2.0766
8	A08	Phe-Pro	0.4569	2.16262	Control	0.00529	0.01752	TRUE	0.42176	0.49205	1.8301	1.52536	3.10141	1.80723	1.37965	2.06242	1.59527	3.1914	2.4405	2.49489	2.11267	1.77554	2.16415	2.59347	1.95268	2.83929	2.68198	1.69585	2.01466	1.22037	1.62489	3.18936	2.90015	2.33562	1.72041	1.97872
9	A09	Phe-Ser	0.87262	1.79303	Control	0.00529	0.01752	TRUE	0.57465	1.17059	1.59964	1.27452	2.20236	2.38729	1.21972	1.73236	1.30827	2.68578	1.94853	1.85999	1.59798	1.60482	1.76233	1.76186	1.64431	2.16047	1.84435	1.56672	1.79316	1.22109	1.21082	2.93352	2.45645	1.73402	1.49793	1.61046
10	A10	Phe-Trp	1.16997	1.85172	Control	0.04762	0.08466	FALSE	1.02842	1.31152	1.46576	1.54688	2.14916	1.80089	1.57401	1.82215	1.44361	2.6063	1.59108	1.64839	1.55855	0.63148	2.00998	1.98407	1.80056	2.26683	2.30002	1.87176	2.29622	0.6228	1.66732	3.02711	2.41137	2.22737	1.81818	2.00275
11	A11	Phe-Tyr	0.75617	2.42991	Control	0.02116	0.04417	TRUE	0.74074	0.77161	2.08244	1.89377	2.57226	1.95216	2.01026	2.42537	2.33412	3.6592	2.36416	1.65084	2.26268	0.73209	2.55389	2.85313	2.31389	3.23759	3.05006	2.18259	3.06537	0.85856	1.96288	4.0884	3.55523	2.79175	2.25302	2.472
12	A12	Phe-Val	0.50278	1.48111	Control	0.02116	0.04417	TRUE	0.38307	0.62249	0.69532	1.36156	2.07775	1.60351	1.24521	1.80218	1.13275	2.48302	0.64733	0.73166	0.46206	0.57185	1.56473	1.80006	1.61577	2.1016	1.35156	1.37382	1.75314	1.03015	1.39844	2.85701	1.80685	1.9051	1.47518	1.66131
13	B01	Pro-Ala	1.11466	2.29066	Control	0.01058	0.02605	TRUE	0.74053	1.48878	2.58192	1.7134	2.44868	1.61143	1.60469	2.80734	1.60961	4.0778	2.30074	2.32646	1.96145	2.94102	2.49676	1.75264	2.80615	2.53491	2.65434	2.58032	2.47778	1.84527	1.50551	2.83594	2.79432	2.24036	1.41477	1.63363
14	B02	Pro-Arg	3.22718	2.48271	Patient	0.7619	0.903	FALSE	2.00584	4.44851	3.30717	1.70656	2.67472	2.17968	1.76146	2.30509	2.02538	3.50899	2.31466	2.4002	2.16563	2.72927	2.48514	2.04928	2.4828	2.9688	2.36023	2.25348	2.80948	2.98286	1.93425	3.14722	3.04153	2.7678	1.98792	2.20095
15	B03	Pro-Asn	1.95836	2.79213	Control	0.15873	0.22743	FALSE	1.39443	2.52228	3.7071	1.86414	3.26536	2.12651	1.88436	2.87813	2.11611	4.49075	2.71301	2.83825	2.35887	3.29887	2.85888	2.82874	2.65702	3.21154	2.57718	2.46846	3.14166	2.66823	1.91166	3.91567	3.39193	2.95447	2.13095	2.33739
16	B04	Pro-Asp	2.0298	3.39819	Control	0.03175	0.05861	FALSE	1.59395	2.46565	4.24578	2.20754	4.03596	2.79938	2.55231	3.68891	2.60726	5.58055	3.13216	3.35732	3.30417	4.3939	3.58724	2.79373	3.29003	3.7061	3.1735	2.82855	3.95472	2.90365	2.27071	4.76708	4.17207	3.7613	2.33373	2.90531
17	B05	Pro-Glu	1.00791	1.97969	Control	0.03175	0.05861	FALSE	0.53668	1.47913	2.53079	1.46913	2.916	1.5184	1.25808	2.07905	1.41491	2.84509	1.73509	1.89814	1.71543	2.18786	1.89648	1.68606	1.8747	2.18273	2.34863	1.63362	2.15771	1.83031	1.5672	2.55379	2.43083	2.1973	1.53681	2.00768
18	B06	Pro-Gln	8.62572	4.97524	Patient	0.02116	0.04417	TRUE	6.65805	10.5934	6.78297	3.84225	5.2118	4.47302	3.46852	7.25779	3.07571	6.08112	3.75727	3.78471	3.61231	5.2058	4.86642	4.98036	5.98219	4.85363	4.75431	5.98455	4.96986	4.56138	5.40631	5.64747	4.98539	6.14877	4.15328	5.50917
19	B07	Pro-Gly	1.31667	3.08814	Control	0.00529	0.01752	TRUE	1.14042	1.49291	3.00754	1.99204	4.50549	2.66547	2.42452	3.65497	2.24422	4.59692	3.22241	3.74596	2.91007	2.98685	3.48791	2.89996	3.41708	3.35647	3.49138	2.60285	2.96299	2.25296	2.15959	4.2524	3.5252	3.08623	2.42473	2.41538
20	B08	Pro-Hyp	1.72861	2.56511	Control	0.13228	0.19841	FALSE	1.09874	2.35849	2.51072	1.86367	3.01048	2.10275	1.93911	2.70491	1.94287	3.84182	2.42503	2.72068	2.45264	2.71402	2.4301	2.81515	2.36782	3.12944	2.67156	2.2465	2.61846	1.70931	1.94229	3.83841	3.21518	2.90289	2.1171	2.45998
21	B09	Pro-lle	2.05959	2.7478	Control	0.15873	0.22743	FALSE	2.26209	1.85709	2.60841	2.08989	3.31889	1.82647	1.77967	3.1821	1.86695	4.17709	2.63587	2.93339	2.38346	2.85134	3.0585	3.11866	2.58546	3.25506	2.75162	2.68418	2.76732	1.55508	2.30932	4.32281	3.44506	3.22381	1.99804	2.71428
22	B10	Pro-Leu	2.47707	2.21317	Patient	0.8254	0.92137	FALSE	1.7753	3.17884	2.10721	1.62909	2.55053	1.6357	1.40333	2.28563	1.8763	3.1066	2.05277	2.13754	2.04223	2.29208	2.41613	2.57001	2.00024	2.44985	2.6887	1.9745	2.13464	1.92379	1.89567	3.2313	2.87589	2.46036	1.75508	2.04724
23	B11	Pro-Lys	3.44132	3.21044	Patient	1	1	FALSE	2.03428	4.84836	2.99621	2.43313	3.6301	2.70785	2.35208	3.17041	2.69922	4.33084	2.91963	2.61208	2.9742	2.7754	3.54786	3.1888	2.94998	4.36657	3.20077	2.83402	3.29227	2.70513	2.75351	4.62961	4.23689	3.83147	2.86346	3.47001
24	B12	Pro-Phe	0.68066	2.14517	Control	0.00529	0.01752	TRUE	0.67256	0.68877	1.97398	1.7632	2.71832	2.06306	1.84697	2.41342	1.48466	3.73133	2.11431	1.13171	1.95688	0.94631	2.449	2.18339	2.06707	2.83524	2.22295	1.94463	2.37547	1.15348	1.79503	3.21996	2.88879	2.41962	2.03358	2.04209
25	C01	Pro-Pro	0.97044	1.86619	Control	0.00529	0.01752	TRUE	0.80089	1.14	2.43451	1.40263	2.12261	1.47046	1.52338	2.47148	1.34471	3.19927	1.76411	1.90597	1.31131	2.39659	1.86369	1.48912	1.83395	2.01673	1.70212	1.72423	2.13998	1.66393	1.37035	2.46887	2.16644	1.92442	1.59264	1.21734
26	C02	Pro-Ser	1.47195	1.56818	Control	0.8254	0.92137	FALSE	1.31764	1.62627	1.96812	1.05719	2.24758	1.1188	1.04642	1.43528	1.40929	2.51573	1.58523	1.65318	1.37004	1.87094	1.52314	1.2264	1.48353	1.71121	1.4673	1.47605	1.81214	1.6974	1.16095	2.18342	1.96876	1.50216	1.21932	1.06318
27	C03	Pro-Trp	2.41158	2.6326	Control	1	1	FALSE	1.49658	3.32659	3.30498	1.9174	2.56472	1.91841	1.65919	2.54385	2.3316	3.23901	2.33572	2.64569	2.26938	3.32541	3.11735	2.38593	2.61759	2.9811	2.69709	2.70532	2.8586	2.31187	2.59212	3.28886	3.18347	2.98551	2.45203	2.2154
28	C04	Pro-Tyr	1.45341	3.33236	Control	0.00529	0.01752	TRUE	1.51467	1.39216	4.09734	2.28927	4.19753	2.62839	2.21721	3.4245	2.67705	5.02223	2.97505	3.30227	3.09688	4.13234	3.85228	2.64369	3.18407	4.30489	3.20447	3.10444	3.72791	2.8515	2.54726	4.12597	3.96926	3.86895	2.6663	2.5303
29	C05	Pro-Val	1.21128	2.79648	Control	0.00529	0.01752	TRUE	0.82853	1.59403	3.46005	1.89732	3.49593	2.09295	1.81843	2.95756	2.58013	4.20804	2.48157	2.72654	2.21543	3.30824	2.78199	2.27973	2.43876	3.0411	3.2901	2.52456	3.21578	2.67989	2.69383	3.3951	3.47041	3.01494	2.27574	2.3645
30	C06	Ser-Ala	1.48001	1.58233	Control	0.8254	0.92137	FALSE	0.76815	2.19188	1.96802	1.10417	2.43283	1.26679	1.04072	1.58506	1.49251	2.20907	1.6894	1.45068	1.18645	1.72797	1.78018	1.24188	1.35243	2.01266	1.78159	1.43453	1.69323	1.60363	1.12152	2.20388	1.83012	1.55394	1.4274	0.94985
31	C07	Ser-Asn	1.87121	2.02316	Control	0.69841	0.8487	FALSE	1.50918	2.23324	2.2493	1.37547	2.36824	1.89563	1.57186	2.2236	1.55766	2.90314	2.18236	2.1621	1.67164	2.17108	2.27131	1.73497	1.72782	2.23598	1.88727	1.95224	2.15775	1.99862	1.93977	2.63601	2.26339	2.1819	1.94048	1.34244
32	C08	Ser-Asp	1.19247	2.17889	Control	0.02116	0.04417	TRUE	0.84033	1.54461	2.16196	1.45854	2.55937	2.2849	1.83693	2.45495	1.47069	3.53472	2.18898	2.41541	1.88827	2.05039	2.13442	1.74063	1.97478	2.4519	2.00811	1.76834	2.28297	1.94128	2.21155	3.27465	2.74956	2.25347	1.94704	1.60733
33	C09	Ser-Glu	2.14273	2.44035	Control	0.5291	0.67725	FALSE	1.97344	2.31202	2.19132	1.53251	3.57207	1.89024	2.76102	2.3898	1.68726	3.48148	2.38946	2.60335	2.14945	2.29962	2.61996	2.09348	2.34865	2.79253	2.84404	2.26383	2.58214	2.22681	1.8747	3.55184	3.13218	2.28389	2.11959	1.76801
34	C10	Ser-Gln	7.40605	3.54344	Patient	0.00529	0.01752	TRUE	6.18573	8.62636	2.86251	2.47001	5.37709	3.217	2.8362	4.20992	2.30297	5.08061	2.87357	3.0682	2.70751	3.05898	3.49984	3.26613	3.31131	3.60882	3.51197	4.2556	3.21752	2.0843	3.32845	4.6275	4.0548	4.59579	4.61069	4.09212
35	C11	Ser-Gly	1.99348	2.10966	Control	0.89418	0.96451	FALSE	1.23454	2.75242	2.15148	1.50789	2.44	2.12098	1.71915	2.02411	1.52661	3.39158	2.2812	2.02394	1.64313	2.52176	2.36172	2.03827	1.76079	2.41736	2.20965	1.84897	2.44518	2.05368	1.45349	3.18407	2.53644	2.04141	1.73917	1.40907
36	C12	Ser-His	2.07289	1.82595	Patient	0.58201	0.72562	FALSE	1.77352	2.37227	1.21359	1.44488	2.3274	1.82657	2.06043	1.96085	1.42574	2.9398	2.00878	0.68307	1.39082	0.74277	2.22899	1.85218	1.78596	2.26091	1.89398	1.64385	2.39642	1.58465	1.40577	2.80631	2.26424	1.91744	1.81712	1.59224
37	D01	Ser-Leu	2.11651	1.83465	Patient	0.58201	0.72562	FALSE	1.5754	2.65762	2.02878	1.29368	2.60414	1.34114	2.07306	2.17817	1.61948	2.60737	2.26606	1.7458	1.61827	2.0284	1.92761	1.72897	1.72108	1.84407	2.10306	1.91705	2.03484	1.49974	1.26146	2.23214	2.21025	1.56642	1.15923	1.09066
38	D02	Ser-Met	2.0946	2.77324	Control	0.38095	0.49421	FALSE	1.41829	2.77091	3.45331	2.11733	3.28169	2.52271	2.07325	2.67433	2.66782	3.92309	3.08259	3.0253	2.29567	2.96169	2.71017	2.10777	2.66088	3.43261	3.14665	2.56024	3.2153	2.45293	2.22057	3.24074	3.29981	2.4163	2.48762	2.07376
39	D03	Ser-Phe	1.4243	1.88486	Control	0.22222	0.31373	FALSE	1.07785	1.77075	2.19172	1.31686	2.16715	1.56117	1.41715	1.85777	1.32038	2.98249	1.86516	2.09434	1.52192	2.22206	1.97657	1.38861	1.68201	2.4181	1.81243	1.65404	1.84829	1.66094	2.09348	2.44442	2.40685	1.87701	1.68329	1.54229
40	D04	Ser-Pro	1.65789	2.5441	Control	0.03175	0.05861	FALSE	1.18137	2.13441	3.02013	1.67803	2.80013	1.77404	1.66758	2.74678	2.45174	4.11267	2.43665	2.62353	2.24992	3.03655	2.6585	2.30753	2.20237	2.8229	2.6088	2.2752	2.62677	2.22544	2.53552	2.82133	3.14084	2.81563	2.22954	2.27845
41	D05	Ser-Ser	1.41318	1.55343	Control	0.8254	0.92137	FALSE	1.07637	1.74998	2.23214	1.07297	1.69748	1.16804	1.12344	1.53133	1.43248	2.5427	1.68732	1.70209	1.1813	1.74938	1.50876	1.18791	1.23674	1.77523	1.59689	1.40289	1.72437	1.77451	1.0706	1.73839	1.92966	1.5479	1.52376	1.25097
42	D06	Ser-Tyr	1.58073	2.26028	Control	0.10582	0.16654	FALSE	1.14806	2.01339	2.66723	1.58101	2.62858	1.82062	1.6055	2.39093	2.12899	3.12534	2.33898	2.37652	1.79642	2.33707	2.42298	1.89171	2.10181	2.58458	2.89068	2.03499	2.51863	2.04889	1.59241	2.76462	2.73548	2.35353	2.02557	2.00411
43	D07	Ser-Val	2.08826	2.62502	Control	0.25926	0.36071	FALSE	1.61463	2.56189	2.95285	1.98325	3.12433	2.0269	1.86102	2.97631	2.20097	3.85709	2.8495	2.93573	2.2061	2.81143	2.70037	2.34558	2.19667	3.10338	2.86463	2.33402	2.75359	2.36318	1.94606	3.24896	3.19767	2.82713	2.48927	2.09458
44	D08	Thr-Ala	1.76553	2.65194	Control	0.02116	0.04417	TRUE	1.50417	2.02689	3.04314	2.23509	2.78791	1.96289	1.75612	2.50005	2.04258	3.8053	3.22311	3.1079	2.11914	3.06463	2.72876	2.17419	2.13168	3.43919	2.67685	2.43988	2.70393	2.55191	2.06388	3.45626	3.25969	2.99603	2.64932	2.031
45	D09	Thr-Arg	1.28329	1.5176	Control	0.2963	0.39506	FALSE	1.21143	1.35516	1.65784	0.95456	1.52389	1.7422	1.3747	1.45617	1.30395	2.57109	1.61911	1.6877	1.2816	1.79621	1.37229	1.59506	1.01836	1.65123	1.26614	1.14833	1.44188	1.3305	1.39907	2.3336	1.77417	1.72756	1.32233	1.10793
46	D10	Thr-Asp	1.251	2.75881	Control	0.00529	0.01752	TRUE	1.13356	1.36844	2.65881	1.88633	3.36853	1.76876	1.95445	2.64798	2.40936	4.30165	2.58582	3.06757	2.47476	2.95189	2.77862	2.17007	2.14528	3.02376	3.38358	2.29599	2.96958	2.52895	2.90237	3.75389	3.51234	3.02574	2.61691	2.546
47	D11	Thr-Glu	1.30776	2.4243	Control	0.01058	0.02605	TRUE	0.85696	1.75856	2.60999	1.7665	2.6406	2.14687	1.91533	2.28397	2.01037	3.77005	2.40464	2.30364	2.24949	2.4556	2.58726	1.94297	2.1772	2.97496	2.34939	2.15684	2.49464	2.13155	1.69608	3.46905	3.06463	2.89324	2.17941	2.35751
48	D12	Thr-Gln	4.87264	3.30495	Patient	0.06349	0.10693	FALSE	3.89457	5.85071	2.98323	2.86683	3.59054	3.375	2.57758	3.81007	1.94389	5.11033	2.65574	1.88693	2.37062	3.17431	3.57995	3.04126	3.47098	3.44571	3.47332	4.02867	3.20025	3.1075	2.90818	3.92104	3.61511	3.97562	3.98649	3.82964
49	E01	Thr-Gly	0.96793	1.79196	Control	0.01058	0.02605	TRUE	0.76	1.17585	1.80293	1.39518	2.55941	1.6003	1.32698	2.24491	1.47598	2.72773	1.81933	1.98918	1.28528	1.71189	1.63245	1.24929	1.69472	1.91851	1.96674	1.89245	2.04121	1.48729	1.93887	2.47196	2.46423	1.5417	1.2141	1.13842
50	E02	Thr-Leu	3.82403	3.25285	Patient	0.89418	0.96451	FALSE	2.40113	5.24692	3.35224	2.45394	3.5448	4.27503	2.13962	3.09522	3.51425	4.72362	3.32919	3.61524	2.66871	3.85986	3.19221	2.36201	2.99739	3.75412	2.58134	2.73263	3.7551	3.32758	2.53742	3.76328	4.36442	3.06346	2.9075	2.66403
51	E03	Thr-Met	2.51404	3.80179	Control	0.10582	0.16654	FALSE	1.82051	3.20757	4.52715	3.01889	4.1851	3.12955	2.7261	3.64418	3.51946	5.58218	4.18507	3.60206	2.80132	4.43719	4.43083	2.77975	3.88164	5.15616	3.54001	3.59505	4.80101	3.4102	2.94513	4.25918	4.04118	4.00058	3.82482	2.82271
52	E04	Thr-Phe	1.19826	2.91454	Control	0.00529	0.01752	TRUE	0.92437	1.47214	2.97759	2.26943	3.72994	1.94117	2.24389	2.68844	2.29731	4.93088	3.02761	3.05848	2.81094	3.24319	3.45441	2.23675	2.52916	4.10627	2.39481	2.49848	3.21612	2.63663	2.00162	3.54854	3.65947	3.27136	2.58287	2.42262
53	E05	Thr-Pro	1.63197	2.68467	Control	0.02116	0.04417	TRUE	1.38173	1.8822	2.79921	1.68034	2.5931	2.02799	1.84339	2.61684	2.9144	4.56619	2.64321	2.49667	2.24259	3.03195	3.0415	2.10827	2.20443	3.1969	3.2493	2.36137	3.1861	2.74671	2.48505	2.95417	2.90646	3.13476	2.51794	2.25261
54	E06	Thr-Ser	1.73118	1.88089	Control	0.69841	0.8487	FALSE	1.17442	2.28794	2.16473	1.21085	2.75789	1.44323	1.38283	1.77445	1.59761	2.61741	2.01786	1.76433	1.46789	2.0355	2.36521	1.5837	1.53011	2.08722	2.19376	1.60058	2.34336	2.03628	1.2196	2.34358	1.97628	1.99041	1.90813	1.49023
55	E07	Trp-Ala	1.58941	2.13774	Control	0.08466	0.14012	FALSE	1.27581	1.90302	2.32545	1.69482	2.14471	1.98712	1.56885	1.90344	1.62094	3.06908	2.37309	2.38728	2.03781	2.2896	2.43239	1.94538	1.98595	1.93853	1.79339	2.09303	2.62356	2.21725	1.84609	2.72188	2.68778	2.25822	1.95725	1.67838
56	E08	Trp-Arg	1.08934	1.68985	Control	0.04762	0.08466	FALSE	0.84114	1.33755	1.74984	1.09317	1.84846	1.3796	1.29164	1.71427	1.46283	2.91434	1.64024	1.60885	1.66922	2.0173	1.83672	1.43251	1.52916	1.46732	1.32631	1.41108	1.87469	1.65637	1.29137	2.2151	2.17629	2.18637	1.63657	1.50641
57	E09	Trp-Asp	1.53161	3.24844	Control	0.00529	0.01752	TRUE	1.42299	1.64024	3.19721	2.466	3.60619	2.54617	2.17957	2.93171	3.06579	4.56421	3.01054	3.59131	3.14131	3.87241	3.63242	2.61101	2.83039	3.09196	2.52937	2.88362	3.50659	3.4811	2.43154	4.56016	4.20651	4.00078	3.17766	3.34387
58	E10	Trp-Glu	1.63097	2.96429	Control	0.01058	0.02605	TRUE	1.43404	1.82789	2.95518	2.19886	3.41935	2.18943	1.75306	3.0008	1.99299	4.6417	2.67846	2.49874	2.87697	3.27665	3.55698	2.63163	2.73922	3.07645	2.52493	2.77869	3.38781	2.21557	2.87857	3.7748	3.92084	3.9707	2.70986	3.4234
59	E11	Trp-Gly	1.56702	2.26667	Control	0.03175	0.05861	FALSE	1.33135	1.80269	2.20695	1.8006	2.99732	1.90441	2.02277	2.14409	1.74239	3.13599	2.12192	2.10387	2.20257	2.3074	2.55637	2.02135	2.16083	2.14855	1.73884	2.28306	2.48594	2.26028	2.13111	2.99055	2.87896	2.50586	2.16085	1.92065
60	E12	Trp-Leu	1.24947	1.73777	Control	0.15873	0.22743	FALSE	0.94299	1.55594	1.73963	1.54887	1.98818	1.5359	1.26447	1.8056	1.23694	2.26677	1.66494	1.28543	1.58214	1.88662	2.19566	1.48815	1.85437	1.52441	1.39115	1.83047	2.02011	1.36385	1.84224	2.39239	2.20556	1.80836	1.75329	1.70639
61	F01	Trp-Lys	1.11166	1.98333	Control	0.00529	0.01752	TRUE	0.96844	1.25488	2.14172	1.64591	2.88845	2.06442	1.61676	1.88429	1.60914	2.44262	1.8966	1.84012	1.70898	2.47446	1.9279	1.42647	2.00342	1.78368	1.38616	1.84728	2.24139	1.71924	2.38241	2.87673	2.58526	1.9464	1.466	1.76085
62	F02	Trp-Phe	2.16228	2.77833	Control	0.2963	0.39506	FALSE	1.67553	2.64903	3.066	2.26128	3.00004	2.28865	1.93674	2.88874	2.64077	4.12583	2.46061	2.70038	2.5738	3.22677	3.02132	2.55372	2.89605	2.58886	2.10793	2.89526	3.21574	2.64248	2.38369	3.28102	3.44345	3.03239	2.59866	2.40636
63	F03	Trp-Ser	2.39541	2.50545	Control	0.96296	1	FALSE	2.15638	2.63444	2.93361	1.87197	2.70189	2.14824	1.95173	2.50051	1.90416	3.28928	2.62026	2.7078	2.10044	2.85674	2.90135	1.8628	2.54463	2.43476	1.82252	2.59834	3.10605	2.50376	2.25406	3.26187	3.1993	2.61366	2.4283	2.02369
64	F04	Trp-Trp	1.33136	2.1827	Control	0.00529	0.01752	TRUE	1.21254	1.45018	2.36838	1.77447	2.6887	1.47089	1.51719	1.88641	2.05421	2.96815	2.20937	2.20707	2.16332	2.47802	2.6756	1.73272	2.16835	1.87149	1.55718	2.12648	2.94844	1.79396	2.04384	2.87572	2.43933	2.83961	1.91931	1.97187
65	F05	Trp-Tyr	1.44683	2.46253	Control	0.00529	0.01752	TRUE	1.27256	1.62109	2.67613	1.82714	2.6448	1.77186	1.78004	2.42378	2.24901	3.45581	2.27963	2.36223	2.26912	2.6284	2.74671	2.01531	2.36248	2.3739	2.02676	2.32071	3.04755	2.28958	2.06884	3.33589	3.09245	3.1013	2.39014	2.4863
66	F06	Trp-Val	1.75915	2.66614	Control	0.01058	0.02605	TRUE	1.59676	1.92153	2.77464	2.15503	2.7937	2.15337	2.04459	2.66842	1.87092	3.449	2.54367	2.92246	2.4016	2.69539	3.19967	2.58359	2.61325	2.53304	2.25985	2.61639	3.17904	2.45418	2.58072	3.05556	3.56677	3.11929	2.5255	2.55988
67	F07	Tyr-Ala	1.4086	2.33895	Control	0.06349	0.10693	FALSE	0.94507	1.87213	2.49428	1.68005	2.5597	1.64441	2.02385	2.16891	1.76548	4.33503	2.50121	2.63929	1.9617	2.20686	2.57351	1.88897	1.91222	3.5127	2.40266	2.04587	2.40234	2.30017	1.73836	2.95173	2.95883	2.51909	1.95353	1.67189
68	F08	Tyr-Gln	2.64538	2.7443	Control	0.89418	0.96451	FALSE	2.19803	3.09273	2.5281	2.02612	3.1011	2.76867	1.92861	3.01872	1.84869	3.53109	2.11901	2.38099	2.2874	2.63831	3.73911	2.22854	2.66328	2.95368	3.03482	3.08426	2.84474	2.21446	2.34843	2.84013	2.9413	3.5962	3.3391	3.34689
69	F09	Tyr-Glu	8.52162	4.17642	Patient	1	1	FALSE	0.98912	16.0541	4.51594	2.58037	4.7566	3.18191	3.15955	4.53304	3.84171	7.20616	3.6748	3.96953	4.04575	4.16463	4.63876	3.32844	3.66388	5.16604	3.94884	3.30217	4.66259	3.38694	3.07225	5.52771	4.70812	5.20232	3.98738	4.36157
70	F10	Tyr-Gly	1.01163	2.97341	Control	0.00529	0.01752	TRUE	1.23708	0.78618	2.98082	2.00031	4.37615	2.5944	2.34936	3.25193	1.9746	4.61761	2.90606	3.07181	2.66898	2.97385	3.13984	2.33643	2.56889	3.5173	3.93462	2.45577	3.34362	2.5709	2.21737	3.68237	3.53904	3.06454	2.70563	2.46636
71	F11	Tyr-His	1.47784	2.92925	Control	0.00529	0.01752	TRUE	1.01431	1.94136	2.9598	2.14606	3.71166	2.37763	2.22592	2.93677	1.98044	4.22036	2.67889	2.86582	2.62454	3.00595	3.24486	2.28696	3.04415	3.51917	3.19345	2.57749	3.32097	2.59682	2.1801	4.08422	3.45742	3.36484	2.64507	2.91104
72	F12	Tyr-Ile	1.25753	2.148	Control	0.03175	0.05861	FALSE	1.38369	1.13137	2.10769	1.81669	2.6358	1.706	1.8987	2.86429	1.36475	3.19884	2.01243	1.28586	1.27417	2.08339	2.48298	2.0191	2.26112	2.46879	2.54089	2.20179	2.49032	1.8709	1.82283	2.84062	2.0178	2.35769	2.14094	2.08363
73	G01	Tyr-Leu	2.77366	2.50636	Patient	1	1	FALSE	1.64112	3.9062	2.35773	2.23144	3.62603	2.91811	2.04584	2.43886	1.70569	3.37553	2.44298	2.47235	2.15627	2.56318	2.52838	1.77666	2.50089	2.87236	2.2496	2.25383	2.72836	2.13232	3.24223	3.49045	3.09972	1.68279	2.04221	2.23148
74	G02	Tyr-Lys	2.72281	2.42468	Patient	1	1	FALSE	1.2536	4.19202	2.4419	1.75157	2.5124	2.25045	1.90863	2.23842	1.9793	3.47752	2.4396	2.47464	2.10513	2.62978	2.38606	1.98606	2.34641	3.15048	2.62999	2.24551	2.69918	2.25332	1.9851	3.18676	2.95684	2.14047	2.29264	2.5735
75	G03	Tyr-Phe	1.3086	2.92494	Control	0.00529	0.01752	TRUE	1.21334	1.40386	3.07442	2.47039	3.17106	2.01053	2.16719	2.69939	2.22016	3.79747	2.56708	3.19028	2.68579	3.18047	3.10057	1.86442	2.68527	3.9816	3.38247	2.53461	3.4466	2.63796	2.22541	4.09354	3.65498	3.90614	2.53601	2.76475
76	G04	Tyr-Trp	1.19188	2.15482	Control	0.01058	0.02605	TRUE	0.96414	1.41963	2.25721	1.57641	1.95316	1.71798	1.67155	1.99749	2.0037	3.14305	2.20397	2.18295	1.9168	2.22493	2.52764	1.24166	1.99982	2.43026	1.96122	1.86457	2.59041	1.9193	2.56332	3.06821	2.3991	2.47299	2.08719	2.05041
77	G05	Tyr-Tyr	1.15256	2.65184	Control	0.00529	0.01752	TRUE	0.94258	1.36254	2.93014	1.98568	2.99112	2.02421	1.89393	2.34957	1.89085	3.91766	2.48628	2.79222	2.38746	2.66238	2.89272	1.94159	2.55288	3.48349	3.56437	2.47947	3.11233	2.28979	2.02401	3.60797	3.21515	3.06182	2.17176	2.23895
78	G06	Tyr-Val	0.82026	1.8975	Control	0.00529	0.01752	TRUE	0.63206	1.00846	2.05991	1.46417	2.28677	2.14901	1.46349	1.56361	1.21453	2.77681	1.78387	2.04072	1.63952	1.95239	2.24885	1.39542	1.72434	2.29607	2.10411	1.71538	2.18719	1.73801	1.48607	2.41477	2.23211	1.9683	1.67294	1.75663
79	G07	Val-Ala	1.40496	2.29792	Control	0.02116	0.04417	TRUE	1.14911	1.66082	2.37314	1.72502	2.55939	1.93104	1.83902	1.92226	1.64283	3.73723	2.67493	2.89529	2.01997	2.22913	2.43487	1.57116	2.0029	3.12855	2.40699	1.86817	2.48079	2.30992	2.49419	2.9419	2.64062	2.28599	1.83838	1.79217
80	G08	Val-Arg	2.51576	2.11583	Patient	0.96296	1	FALSE	1.4914	3.54011	2.29003	1.64037	2.44639	1.71589	1.35564	1.80342	1.86158	2.94315	2.07437	2.21479	1.91533	2.02654	2.46346	1.50848	1.96271	2.65923	3.00149	1.78279	2.34749	1.90366	1.63217	2.59152	2.51897	2.40015	1.83588	2.11618
81	G09	Val-Asn	1.52013	2.14359	Control	0.2963	0.39506	FALSE	1.93794	1.10232	2.57236	1.65004	2.46557	1.78771	1.52421	1.92143	1.4629	3.43674	2.30699	2.64538	1.85875	2.23996	2.3705	1.58054	1.85102	2.75496	2.41938	1.84681	2.42269	1.74246	1.59046	2.79683	2.55658	2.22636	1.90252	1.8003
82	G10	Val-Asp	1.43053	2.45094	Control	0.13228	0.19841	FALSE	0.74028	2.12079	2.75751	1.79389	2.81892	2.00675	1.60403	2.32351	1.67921	4.30321	2.48729	2.51605	2.19248	2.65875	2.65019	1.80838	2.10718	2.9283	3.2107	1.98919	2.61693	1.88036	2.93967	2.30573	2.99251	2.66919	2.14344	2.34104
83	G11	Val-Glu	0.87924	2.50281	Control	0.00529	0.01752	TRUE	0.76652	0.99196	2.62588	1.95529	2.68065	2.10296	1.78587	2.63792	1.58309	3.70143	2.46149	2.37972	2.34191	2.52558	2.93446	1.97008	2.42933	3.21412	2.58741	2.17949	2.79189	1.90502	2.05808	3.39637	2.83156	2.91067	2.34413	2.73876
84	G12	Val-Gln	4.51676	3.22171	Patient	0.04967	0.0867	FALSE	3.86795	5.16558	3.33358	2.95024	3.5038	3.86795	2.2156	3.74941	2.00463	4.69071	2.52701	1.56211	2.37618	2.783	3.44386	2.91747	3.5276	3.41957	3.33156	3.60726	3.32774	2.8231	3.02624	3.97198	3.4344	3.95702	3.69011	3.72234
85	H01	Val-Gly	0.59558	1.43553	Control	0.00529	0.01752	TRUE	0.61572	0.57544	1.45879	1.59779	2.25539	0.89596	2.53735	1.07681	0.82344	2.50883	1.44735	1.42773	1.09172	1.4274	0.99291	1.00221	1.3604	1.50502	1.4517	1.2136	1.53419	1.19532	1.68448	2.01325	1.70492	1.19377	0.91269	1.01069
86	H02	Val-His	1.21116	2.4024	Control	0.01058	0.02605	TRUE	1.38064	1.04168	2.6103	1.9003	2.59499	2.24953	3.55718	2.36767	1.25077	4.37136	2.25975	2.3181	2.10126	2.47958	2.12711	1.61668	2.24977	2.54677	2.86301	2.01806	3.21214	1.76949	1.62714	3.11957	3.28824	2.02866	1.8745	2.06045
87	H03	Val-Ile	0.95425	2.28395	Control	0.00529	0.01752	TRUE	1.20319	0.70532	2.30889	1.80792	2.40795	1.96327	4.60076	2.11946	1.53723	3.17581	2.23455	2.38581	1.85265	2.35344	1.90454	1.58882	2.10835	2.71783	2.29414	2.0761	2.61289	1.63543	1.74524	3.08028	3.05598	2.4672	1.86357	1.48455
88	H04	Val-Leu	2.60562	2.44119	Patient	0.8254	0.92137	FALSE	1.81604	3.3952	2.8765	1.8801	3.1976	2.33014	5.00751	2.76185	1.879	4.3828	2.26284	2.44007	1.20763	2.58381	2.8069	1.74963	2.04991	2.49862	2.07268	2.36537	2.79325	1.7458	1.56525	2.78294	2.49629	2.42925	1.8628	1.4424
89	H05	Val-Lys	0.83104	2.16825	Control	0.00529	0.01752	TRUE	1.01654	0.64554	2.50218	1.61745	2.9547	2.05164	3.79428	1.94595	1.42707	2.94271	2.12464	2.09509	1.75433	1.94146	2.27469	1.85952	1.97932	2.39639	2.202	1.84418	2.63612	1.57236	1.60161	2.63002	2.56546	2.23286	1.70378	1.72482
90	H06	Val-Met	1.31872	2.87872	Control	0.00529	0.01752	TRUE	1.11409	1.52335	2.58386	2.29944	3.0595	2.58288	4.91056	2.71686	2.54232	3.94455	3.37623	3.13462	2.25152	2.45214	3.41624	2.073	2.63871	3.69857	3.27015	2.53209	3.43861	2.29312	2.08481	3.22255	3.35101	2.8288	2.40695	1.73763
91	H07	Val-Phe	0.69297	2.53925	Control	0.00529	0.01752	TRUE	0.57676	0.80918	2.50503	1.86534	2.61939	2.08149	4.59237	2.05951	2.21002	3.4841	2.53246	2.32535	2.2889	2.20896	2.87172	1.91031	2.21148	3.52958	3.02675	2.64014	2.58782	2.21107	1.80947	3.3625	3.14808	2.57428	1.83365	1.53071
92	H08	Val-Pro	0.59134	1.80199	Control	0.00529	0.01752	TRUE	0.55621	0.62647	1.59425	1.2901	1.8933	1.59018	3.70334	1.71552	1.5529	2.72954	1.72935	1.63343	1.4339	1.58283	1.84643	1.36532	1.55055	2.23788	2.18773	1.78204	1.82166	1.41717	1.4059	2.16869	2.20818	1.80404	1.40935	1.1981
93	H09	Val-Ser	1.44313	1.92242	Control	0.33862	0.44531	FALSE	1.10025	1.78602	1.59912	1.38707	2.08368	1.66695	4.5224	1.46667	1.61785	2.61951	2.03335	2.23093	1.5459	1.72618	2.01305	1.38729	1.69269	2.18137	2.39544	1.94917	2.03193	1.46308	1.40527	2.37685	2.17009	1.8446	1.59696	0.97553
94	H10	Val-Tyr	0.8218	1.77532	Control	0.01058	0.02605	TRUE	0.66102	0.98259	1.71349	1.36059	1.93525	1.47686	4.59608	1.58648	1.46679	2.41383	1.61714	1.59263	1.37216	1.63091	1.48801	1.29745	1.6381	2.01705	2.30896	1.47144	1.82393	1.28707	1.25518	2.44104	2.09917	1.80518	1.54336	0.92019
95	H11	Val-Val	0.74374	1.76408	Control	0.00529	0.01752	TRUE	0.79203	0.69544	1.76093	1.39341	1.95166	1.4746	3.3085	1.31702	1.59526	2.64366	1.84314	1.30193	1.59539	1.68059	1.74884	1.41671	1.6139	2.10525	2.31707	1.61111	1.87696	1.32739	1.3183	2.61206	1.74317	1.91844	1.48968	0.90106
96	H12	D-(+)-Glucose	5.17278	5.31558	Control	0.7619	0.903	FALSE	4.50273	5.84283	4.79934	5.73379	5.30403	3.72488	6.14203	-0.0427	4.44423	6.50926	2.61804	2.16078	3.03035	3.53312	7.87629	5.19258	7.41507	6.54525	5.86243	6.66891	7.13159	4.02819	5.399	7.46666	7.39677	7.11677	5.70098	6.44748

## Sheet: PM-M6
	Well	Compound	Mean Patient	Mean Control	Higher Mean	Unadjusted p-value	Adjusted p-value	p < 0.05 (Adjusted)	Patient 2 (LOF)	Patient 3 (LOF)	Control 1	Control 2	Control 4	Control 5	Control 7	Control 8	Control 10	Control 11	Control 15	Control 16	Control 18	Control 19	Control 20	Control 21	Control 22	Control 23	Control 24	Control 29	Control 34	Control 36	Control 38	Control 39	Control 40	Control 42	Control 47	Control 50
1	A01	NegativeControl	1.35426	5.23726	Control	0.01058	0.21769	FALSE	0.49963	2.20888	6.01772	1.45702	2.23676	4.21446	7.01451	5.09558	4.43039	5.8414	3.36783	5.12917	5.94085	6.63784	6.09519	7.01875	4.55863	7.55874	5.30071	8.20406	7.88473	5.8555	5.52739	5.54269	5.51277	2.41925	5.0149	2.29198
2	A02	NegativeControl	1.89897	5.35472	Control	0.02116	0.21769	FALSE	1.32791	2.47002	6.51017	5.18667	2.4733	3.32901	7.61846	3.94757	4.52364	5.37951	1.79492	6.64995	6.39638	6.98106	6.82333	7.67573	4.57449	7.22612	5.53546	5.14333	8.17218	6.12997	5.54872	5.28731	5.70808	2.48423	5.91916	2.20389
3	A03	NegativeControl	2.39647	5.79561	Control	0.03175	0.21769	FALSE	2.04334	2.74961	6.84993	4.96121	3.05692	4.3537	7.90477	5.55518	4.71046	4.32253	2.47921	5.53586	5.62052	6.90093	6.59652	7.89943	5.34617	8.11927	7.30634	8.11431	8.58238	6.28858	6.92536	6.08163	5.88858	2.7151	6.07803	2.49298
4	A04	NegativeControl	2.95517	6.59104	Control	0.08466	0.2709	FALSE	2.17785	3.73249	9.10398	6.47195	3.4276	3.72278	9.01436	4.84489	5.91436	5.62754	1.68757	7.16758	6.23802	7.31665	8.37502	8.91975	5.63606	8.9895	7.0259	8.06778	10.0003	7.79606	6.86046	6.73302	7.35452	3.56966	8.2122	3.28955
5	A05	NegativeControl	2.0335	5.24659	Control	0.02116	0.21769	FALSE	1.58338	2.48363	7.63373	4.82395	2.62343	3.31009	7.08409	3.97417	4.68394	4.19538	0.41267	5.64815	4.81262	5.35926	6.46887	6.96033	4.95398	7.13788	5.65554	7.91759	8.06422	6.0795	5.74015	5.65645	5.21338	2.74893	6.53281	2.72034
6	A06	NegativeControl	2.65801	5.60373	Control	0.03175	0.21769	FALSE	2.24531	3.0707	7.35228	4.65116	2.70764	3.38564	7.91613	4.4204	5.26002	4.96646	0.79518	5.6095	5.51688	5.64119	6.92043	6.18333	5.18886	7.54675	6.15912	6.4426	8.56028	5.96989	9.64065	7.00977	5.68058	3.09956	5.79882	3.27388
7	A07	Dibutyryl-cAMP	2.59557	5.23478	Control	0.03175	0.21769	FALSE	2.04133	3.1498	6.16804	4.49599	3.09328	3.3654	7.59174	5.98462	5.85621	4.45279	1.46102	5.88872	5.06766	4.58731	6.20513	4.21597	5.71496	7.30887	6.16031	6.44148	8.18791	5.62843	6.91177	4.09328	4.97962	3.22717	5.08583	3.93066
8	A08	Dibutyryl-cAMP	3.5655	5.72978	Control	0.06349	0.26501	FALSE	3.06639	4.06461	6.2215	4.56299	4.46271	4.77435	8.59228	6.94046	5.92656	4.04175	2.35092	6.27582	5.56553	3.95079	7.45425	3.6424	6.3837	7.82675	8.35283	7.09218	5.76681	4.35539	7.2897	6.58177	4.93736	5.44479	5.48486	4.69582
9	A09	Dibutyryl-cAMP	2.80402	4.04863	Control	0.22222	0.34973	FALSE	2.25666	3.35138	5.22766	3.94366	2.84675	3.30424	2.70666	4.15438	4.95312	3.45388	1.78401	5.34878	4.16473	3.07613	1.70486	2.0901	5.01547	6.74871	5.52898	6.38382	4.69519	2.94178	4.14673	3.48619	4.48717	3.82047	4.74854	4.50227
10	A10	Dibutyryl-cAMP	3.93968	5.41426	Control	0.2963	0.41224	FALSE	2.60813	5.27124	6.78223	5.48133	4.15652	4.81166	3.51465	8.37112	7.72728	4.45067	2.83918	7.0159	6.09521	3.70838	2.61284	2.11491	3.06038	8.30377	7.34525	8.78205	5.38333	4.16531	5.12689	3.61549	6.30545	5.99687	6.36161	6.64249
11	A11	Dibutyryl-cAMP	3.76764	4.92733	Control	0.5291	0.6512	FALSE	1.87993	5.65536	6.47567	4.38445	4.06417	4.64014	4.03489	7.09451	6.24946	4.40724	2.60395	6.38169	7.08348	3.57491	2.52282	1.66014	2.94006	7.56742	5.61153	7.8023	4.98288	4.00512	4.84781	3.3973	4.79792	4.86028	6.22268	5.89788
12	A12	Dibutyryl-cAMP	2.88231	3.47037	Control	0.5291	0.6512	FALSE	1.47476	4.28986	5.22606	0.53982	2.50354	3.12708	3.21622	4.32569	5.03199	3.31351	2.11007	4.73633	5.14546	2.29752	2.00553	0.62604	2.08286	5.82625	4.85527	5.85493	3.6401	3.27159	3.02811	2.03419	3.53331	2.55178	4.78463	4.56188
13	B01	3-Isobutyl-1-Methylxanthine	2.71413	5.98621	Control	0.10582	0.29025	FALSE	2.4446	2.98366	7.43844	5.35091	0.215	3.71293	8.60681	5.08521	4.29685	6.73117	2.61107	7.54599	6.04756	9.72565	4.73499	9.85081	5.92413	8.85071	5.67117	8.11328	8.5715	6.45036	5.84608	7.21849	6.19967	1.97762	6.77964	2.08543
14	B02	3-Isobutyl-1-Methylxanthine	4.2782	7.2086	Control	0.25926	0.38291	FALSE	3.00425	5.55215	9.6907	8.50572	1.76452	4.1987	11.8047	4.35297	5.3582	8.7261	3.24781	8.22386	2.64221	9.95686	9.73588	12.0026	6.51196	10.6464	8.21065	11.0199	10.1285	7.28451	6.55057	8.32896	6.78457	1.88013	8.27385	1.59263
15	B03	3-Isobutyl-1-Methylxanthine	3.31041	5.32501	Control	0.33862	0.44531	FALSE	1.90973	4.71108	8.9715	6.23875	1.72238	2.50777	9.55418	3.1331	4.01406	6.19192	2.36746	5.9336	1.41694	6.25772	7.45037	9.11767	5.38274	8.11119	6.92613	8.99127	7.50405	5.32429	3.83198	4.79358	4.2685	1.34826	5.83047	1.2603
16	B04	3-Isobutyl-1-Methylxanthine	2.41622	2.88811	Control	0.89418	0.94331	FALSE	1.69204	3.14039	6.67775	3.20861	0.39588	1.13306	6.05809	1.14427	2.65071	2.03881	1.12492	2.98478	0.34576	2.8992	3.76896	5.36329	2.74346	5.17389	4.28806	5.84598	3.50886	2.94572	2.3156	2.7127	1.81169	0.40646	2.97643	0.56785
17	B05	3-Isobutyl-1-Methylxanthine	0.8144	0.92148	Control	0.8254	0.90043	FALSE	1.34577	0.28304	3.28337	0.404	0.25046	0.918	1.59241	0.67334	0.92495	0.61315	0.49079	0.55894	0.63283	0.73014	0.66918	0.77643	0.83172	1.33442	1.49964	1.33794	0.81003	0.58475	1.05488	1.91709	0.54921	0.37329	0.82878	0.31882
18	B06	3-Isobutyl-1-Methylxanthine	0.25273	2.14354	Control	0.25926	0.38291	FALSE	0.22626	0.27921	7.21901	3.22708	0.19641	0.27945	0.37128	0.2908	0.16753	1.69733	0.04154	3.32308	0.25947	1.44046	5.40277	5.44726	2.28338	5.52313	0.23151	7.07852	3.47304	2.13066	0.26041	0.19813	1.64488	0.31965	2.98739	0.23781
19	B07	Caffeine	4.21037	6.74478	Control	0.10582	0.29025	FALSE	3.82825	4.5925	8.56982	6.33289	3.92431	6.06862	3.43863	7.57636	8.15712	7.03492	1.3748	7.39333	6.62021	7.57848	8.08124	7.85019	7.0087	9.26321	9.02383	7.58271	6.43056	4.31243	9.90662	9.32801	5.96925	4.43895	6.63724	5.46192
20	B08	Caffeine	3.11644	4.6055	Control	0.15873	0.32421	FALSE	2.3509	3.88197	6.57204	4.38169	2.96279	2.90061	4.15754	3.75231	6.18346	4.14835	1.20109	5.58219	5.40164	3.30705	3.64355	6.5054	6.31018	7.16784	5.44339	5.99633	4.75971	3.11105	5.38425	4.63155	4.51699	2.49966	5.0227	4.19959
21	B09	Caffeine	4.29654	4.69105	Control	0.7619	0.8605	FALSE	4.07255	4.52053	6.40863	4.88362	3.53837	3.41078	2.08893	4.80259	7.00546	3.32625	1.8808	6.00112	6.63282	2.15343	2.08174	6.59491	2.74855	8.43881	7.08036	6.93305	5.18251	3.45332	5.06631	2.39516	5.44709	2.93563	5.91063	5.56649
22	B10	Caffeine	3.0036	2.76724	Patient	0.96296	0.99403	FALSE	3.02892	2.97828	3.76238	1.95331	2.40932	2.59119	1.2678	3.03396	3.90537	1.74808	1.36747	3.43686	4.09042	0.93581	1.27365	3.90826	1.33637	5.10481	4.89963	4.19159	2.97876	1.57377	3.88345	1.64063	2.11877	1.79572	3.42884	3.31202
23	B11	Caffeine	3.94804	2.55332	Patient	0.15873	0.32421	FALSE	4.12222	3.77386	3.90753	0.98982	1.80242	2.24044	1.91448	3.26865	3.10876	1.62473	1.00229	2.87217	4.49057	0.86343	1.26485	3.76913	1.26871	4.38127	5.32034	5.65766	2.42872	1.15186	2.13879	1.05827	1.61263	2.16755	3.3377	2.74363
24	B12	Caffeine	2.63747	1.33571	Patient	0.08466	0.2709	FALSE	1.79751	3.47743	1.09157	0.57856	0.48886	1.2978	1.1802	1.99131	1.42905	1.09474	0.52285	0.68544	3.11569	0.61498	0.89742	1.05898	0.86278	1.9707	3.31015	4.22384	1.05656	0.80751	0.82161	0.66589	1.19593	1.46657	0.99199	1.30754
25	C01	Epinephrine	1.98446	5.49175	Control	0.02116	0.21769	FALSE	2.24423	1.72468	6.43532	5.36766	2.6213	4.51867	7.21596	3.40553	4.48096	8.3411	1.68303	4.9989	5.76697	7.21371	7.77734	6.6991	4.83026	7.58518	5.12629	6.71311	7.02022	6.03457	7.58657	5.21686	5.5253	2.60577	5.6544	2.36153
26	C02	Epinephrine	3.28556	6.05059	Control	0.06349	0.26501	FALSE	2.69125	3.87988	6.80174	6.00345	2.80058	4.71488	7.68176	5.53119	5.572	8.37564	2.46808	5.49925	5.35334	7.13286	8.21934	7.41367	4.63936	7.76495	7.36172	6.86599	7.02715	5.95855	8.33707	7.77308	5.50494	4.16246	6.08431	2.26793
27	C03	Epinephrine	3.48297	6.09045	Control	0.08466	0.2709	FALSE	2.52034	4.4456	7.64119	6.50132	3.91178	5.11109	8.10863	3.89587	6.74191	8.99194	0.31021	6.18805	5.76703	6.0958	8.97623	7.99257	5.24865	8.13459	6.5412	7.16107	8.89866	6.52689	6.46994	5.83647	5.54056	2.75896	6.15406	2.84705
28	C04	Epinephrine	4.62848	7.18778	Control	0.19048	0.34501	FALSE	3.80222	5.45475	9.71423	7.61021	3.67198	4.2365	9.188	4.6205	8.4307	10.3197	1.65193	7.26777	7.09398	7.25115	8.93042	8.63164	5.82323	10.06	8.15131	8.75492	9.97989	8.2525	8.10244	7.04417	7.4243	3.47521	8.17408	3.02147
29	C05	Epinephrine	2.81775	4.43548	Control	0.13228	0.30972	FALSE	2.2465	3.38901	5.87763	4.38194	2.17675	2.66738	5.73911	4.65619	4.38645	5.8427	1.05637	4.39814	4.32355	4.396	5.05131	5.28946	4.24008	6.0751	4.69458	5.0502	6.60031	4.59575	4.54187	4.28972	5.44715	2.09074	5.01956	2.43435
30	C06	Epinephrine	2.89117	5.09615	Control	0.04762	0.26501	FALSE	2.44981	3.33253	6.23028	5.08928	2.79199	4.34648	7.1482	5.30939	4.89862	7.75895	2.11567	5.29092	4.61992	4.9596	6.37892	5.76443	3.73103	7.03121	6.89199	5.78288	5.40674	5.64237	4.83012	4.84415	4.59791	3.39303	4.99118	2.65462
31	C07	Norepinephrine	3.46358	5.02545	Control	0.19048	0.34501	FALSE	2.63992	4.28724	6.02417	5.35138	2.95355	3.22381	7.3549	3.61497	6.25556	7.9832	1.48976	5.91102	4.5676	5.25542	5.75639	6.03863	5.31963	7.11564	5.32661	6.15361	5.85147	4.19273	4.91258	3.9276	4.86327	2.56706	4.98742	3.66369
32	C08	Norepinephrine	3.29151	4.29782	Control	0.25926	0.38291	FALSE	3.11197	3.47104	5.06866	4.29643	3.4982	2.65151	7.36702	4.50728	5.0215	3.38773	1.85966	4.78444	4.86268	2.61179	5.39576	4.92271	4.6374	5.87818	5.33674	5.30706	5.69828	3.12816	4.16616	3.75931	3.44059	2.4997	4.24105	3.41534
33	C09	Norepinephrine	3.55066	4.27835	Control	0.42857	0.55598	FALSE	2.94458	4.15675	5.32443	4.70423	3.72078	3.2289	4.41586	4.62523	5.68887	3.19282	1.3413	5.2007	4.49074	2.38766	2.67741	5.21604	2.2586	6.41047	6.92016	5.71527	6.07166	3.2991	5.32284	3.02266	3.75027	3.41748	4.72099	4.11253
34	C10	Norepinephrine	4.87014	4.13128	Patient	0.58201	0.68138	FALSE	5.50712	4.23317	5.55343	4.5218	2.81411	4.81867	2.44422	4.05737	5.6985	3.17456	1.10675	5.45702	4.9964	2.80071	2.69308	5.15454	2.5463	7.37501	5.64931	6.44778	4.43073	2.9646	3.88539	2.63259	4.32881	2.42736	4.81029	4.62392
35	C11	Norepinephrine	4.97814	4.97994	Control	0.8254	0.90043	FALSE	4.89809	5.0582	7.51324	5.33893	2.92648	4.00184	2.76	6.51225	6.9614	3.76752	1.50759	6.72613	5.84859	3.20864	2.72171	5.18423	2.99774	8.29016	5.87085	7.96251	6.34219	4.15719	5.22175	3.60333	4.91392	3.23652	5.93954	5.96431
36	C12	Norepinephrine	2.45177	3.54263	Control	0.22222	0.34973	FALSE	2.0945	2.80904	4.66747	2.44585	2.18014	3.06403	2.44784	3.89869	5.22317	3.02938	1.23027	4.07617	4.76445	2.26252	1.85858	2.99854	2.11555	6.21719	6.35479	5.34237	4.21324	3.01286	3.93955	2.31184	3.17088	2.73049	4.3313	4.22119
37	D01	L-Leucine	2.36169	5.36574	Control	0.02116	0.21769	FALSE	1.88104	2.84234	5.57884	4.61336	3.17179	3.83479	7.73713	4.88185	4.70728	5.93521	2.38379	5.16139	4.82627	7.24272	6.09502	6.43789	4.50961	6.91499	6.22966	6.20558	6.73174	5.58037	7.16194	7.11588	4.88262	3.92628	5.65675	1.98652
38	D02	L-Leucine	4.42168	7.11014	Control	0.15873	0.32421	FALSE	3.74002	5.10334	7.80543	7.05979	3.39882	5.01291	8.71638	4.14342	7.19789	8.68777	2.62386	7.87606	6.124	7.97629	7.94476	8.90741	5.7849	9.29281	8.98119	8.33285	9.32506	7.1737	9.81034	11.0606	6.6152	4.86785	7.34403	2.80027
39	D03	L-Leucine	5.17784	7.09737	Control	0.22222	0.34973	FALSE	4.67819	5.67749	9.35555	7.07381	3.40131	5.62356	8.81446	4.36368	7.20012	8.16044	1.51642	8.27508	6.72934	8.06736	8.30711	9.61214	5.94549	9.82449	7.73196	8.33632	12.0043	7.37137	7.80913	7.46925	7.37701	3.39317	7.70787	3.06081
40	D04	L-Leucine	4.33734	6.33162	Control	0.15873	0.32421	FALSE	3.59491	5.07977	8.972	6.31226	3.07131	4.75869	7.58574	5.43451	5.94268	7.30316	1.38114	7.36464	5.65157	7.22469	7.47632	8.10653	5.45811	9.57376	5.9729	7.45153	10.4272	7.33937	6.83421	6.14569	5.86607	2.63887	7.50916	2.81992
41	D05	L-Leucine	2.74281	3.79142	Control	0.19048	0.34501	FALSE	2.70889	2.77672	5.62684	3.33242	2.16871	2.85103	5.09415	2.15662	3.30812	4.29819	0.77575	4.7185	3.46012	3.31299	4.98584	5.78945	3.22413	5.27424	4.58653	4.48104	6.14005	3.84	3.63099	3.03607	3.66424	2.23733	4.63381	1.94969
42	D06	L-Leucine	3.50567	3.30255	Patient	0.89418	0.94331	FALSE	3.6975	3.31384	3.98521	2.60966	1.35191	1.60739	3.65087	2.25597	2.81269	4.26844	1.01184	3.66168	3.46826	2.47148	3.79924	5.34707	2.53858	4.44888	3.6716	4.30187	5.7468	3.13944	4.04526	5.43995	2.5158	1.40658	4.60885	1.70104
43	D07	Creatine	3.78765	4.47636	Control	0.5291	0.6512	FALSE	3.53858	4.03671	5.30213	4.69227	2.59308	2.69291	5.02583	3.39543	5.23503	4.28107	2.00784	5.30817	4.22374	3.26501	6.01834	5.52241	2.54037	6.05269	6.86118	5.46177	6.55527	3.80651	5.90131	3.8983	4.36239	3.34403	4.68806	3.35014
44	D08	Creatine	4.74758	5.52284	Control	0.5291	0.6512	FALSE	4.66061	4.83456	7.65411	6.07754	3.25043	5.15426	8.74182	4.14928	5.92503	3.95255	1.52538	6.76746	5.58733	3.32452	5.90961	7.47228	6.16106	7.39604	6.02003	7.81262	7.93526	4.49833	4.83463	3.79184	5.07877	4.12377	6.08932	4.3607
45	D09	Creatine	4.62626	4.85955	Control	0.89418	0.94331	FALSE	4.04333	5.2092	6.95348	6.19183	3.70535	4.43069	3.65385	4.73285	6.30251	3.86518	1.47532	6.92736	5.41632	3.4776	2.36103	6.42203	2.67045	7.82503	6.31019	7.54185	4.83491	4.46694	4.94459	2.41271	5.44036	2.86382	6.12005	5.00207
46	D10	Creatine	4.09956	4.14148	Control	1	1	FALSE	4.1536	4.04552	5.83209	5.077	2.52304	2.99348	2.97004	3.74714	5.44241	3.53204	2.15543	5.83838	4.42073	2.88325	2.22186	5.53724	2.12682	6.66011	6.83259	5.99588	4.51516	3.6966	4.65557	2.78544	4.09638	2.36761	4.68044	4.09184
47	D11	Creatine	4.81096	4.89256	Control	0.96296	0.99403	FALSE	5.18003	4.44189	7.2257	5.94862	3.29615	3.68947	3.16689	4.64681	6.72881	3.639	2.06646	7.0375	5.55106	3.00489	2.71374	5.00614	2.61429	8.15329	6.1447	7.92868	5.87767	4.11576	6.28263	3.36394	4.85435	2.86567	5.66346	5.62095
48	D12	Creatine	2.97948	4.0994	Control	0.2963	0.41224	FALSE	2.99326	2.9657	5.91089	3.84385	2.93979	3.10036	3.23491	3.9498	5.85643	3.69727	1.85793	5.13646	6.02621	2.96592	2.58314	4.20587	2.56635	6.58489	5.45105	4.77699	5.05939	3.70854	4.11255	2.87953	3.95997	2.68897	4.90937	4.57809
49	E01	Triiodothyronine	2.72067	5.50571	Control	0.02116	0.21769	FALSE	2.48421	2.95714	5.3216	4.8974	3.06368	3.04806	6.90444	5.27783	5.05486	6.79638	3.99501	5.36114	6.35676	6.46047	6.25377	6.65542	5.07373	7.394	4.12796	7.67092	7.16384	5.83739	7.80298	7.27106	5.03821	2.99573	5.48042	1.84549
50	E02	Triiodothyronine	3.76556	7.02034	Control	0.10582	0.29025	FALSE	3.14711	4.384	7.67296	6.92825	3.43694	3.59311	9.21574	4.61412	7.69286	10.2477	1.72401	7.58494	7.03855	8.23709	10.0106	9.26351	6.34728	9.70424	7.00185	8.38634	10.4094	7.48967	7.28863	7.70523	6.68981	4.17614	7.43282	2.63699
51	E03	Triiodothyronine	4.29115	6.32009	Control	0.13228	0.30972	FALSE	4.03146	4.55085	7.17216	6.32324	2.97845	5.09092	7.40637	5.86666	6.69704	9.25294	2.78369	6.8338	5.69165	7.07173	7.76214	8.12201	5.81065	8.78813	6.18741	7.31877	9.71993	6.25988	6.17776	6.46184	5.64385	3.67345	6.76202	2.46587
52	E04	Triiodothyronine	4.34547	7.30753	Control	0.19048	0.34501	FALSE	4.1942	4.49673	8.77514	7.54102	4.04431	4.01195	8.53047	6.03882	7.4863	9.19264	1.65908	9.16561	6.66672	8.33447	9.7606	8.84809	6.88296	9.90663	7.20516	8.71544	10.9029	7.50413	9.09504	8.18179	7.08512	3.53482	7.81809	3.10852
53	E05	Triiodothyronine	3.56308	5.24592	Control	0.22222	0.34973	FALSE	3.25837	3.86778	6.73526	5.2837	2.4514	3.09733	7.24718	3.3664	5.46945	6.06056	1.17066	5.84957	4.9023	5.94195	7.18966	6.20766	6.97053	6.93213	6.82888	5.81597	8.11839	4.83024	5.29957	4.77024	4.64306	3.16352	5.55565	2.49268
54	E06	Triiodothyronine	3.43678	5.02917	Control	0.22222	0.34973	FALSE	3.55182	3.32174	6.18436	4.82203	2.73553	3.06163	5.74779	3.44776	5.34978	6.27534	1.51428	5.41849	4.77698	5.58408	6.55222	6.15272	6.14886	6.40861	6.97956	5.86202	7.93182	4.5972	5.13635	4.76742	4.26109	3.15494	5.11562	2.77195
55	E07	Thyroxine	4.05632	4.9407	Control	0.33862	0.44531	FALSE	4.14588	3.96677	5.86386	5.11573	2.97955	3.75728	4.62648	3.81053	5.6915	5.60305	1.25697	6.27814	4.63158	5.5513	7.10699	6.64997	2.85641	6.71688	5.36452	6.11877	7.23115	5.04229	5.27457	4.64089	4.66266	2.72564	5.45258	3.44893
56	E08	Thyroxine	5.40491	5.93052	Control	0.8254	0.90043	FALSE	5.05687	5.75296	7.48822	7.0177	4.52866	3.75033	5.0642	4.94647	7.78526	4.36669	2.69771	7.67456	6.20405	3.85102	5.11843	7.33511	7.1394	8.66314	6.82956	8.33607	8.07274	5.0361	5.47068	5.63435	5.36833	4.08439	6.94849	4.78185
57	E09	Thyroxine	3.10365	3.26953	Control	1	1	FALSE	3.14326	3.06405	4.29983	4.14275	2.30658	2.78607	2.24906	2.97504	4.00036	2.47775	1.6973	4.61851	3.82402	2.70082	2.01446	3.95869	3.74036	5.09731	4.14613	4.76446	3.53015	2.50481	3.43794	1.75368	2.99065	1.85802	4.08217	3.05071
58	E10	Thyroxine	4.83198	4.51857	Patient	0.69841	0.8078	FALSE	4.85617	4.80779	6.44861	5.76807	3.31344	3.47838	2.69395	4.60881	6.28217	3.40822	2.27473	6.82523	5.85582	2.57975	3.07337	5.05577	2.46612	7.26836	5.81824	7.40514	4.57843	3.73672	4.27268	3.01367	4.29569	2.5315	5.57426	4.85556
59	E11	Thyroxine	4.28002	4.35543	Control	1	1	FALSE	4.2831	4.27693	6.73352	5.36639	2.97287	3.21989	2.36376	5.08382	5.94697	3.09818	1.14466	6.89646	6.86531	2.19623	2.41954	3.49362	2.61969	6.94348	6.9965	7.59473	4.78479	3.36879	3.51438	3.11629	4.41103	2.11131	5.08375	4.89533
60	E12	Thyroxine	3.66039	2.2131	Patient	0.13228	0.30972	FALSE	3.99467	3.32611	5.66625	0.60742	0.9137	1.94145	0.8447	3.20157	2.05138	1.31405	0.63267	2.66959	5.85662	1.0824	1.0662	0.65274	1.03938	5.09994	2.34155	6.36531	1.75131	1.74419	1.29101	1.0961	2.16844	1.55553	1.8259	2.76117
61	F01	Dexamethasone	3.81983	6.26464	Control	0.13228	0.30972	FALSE	3.56951	4.07015	6.74275	4.3132	3.30619	4.68053	8.43885	6.46101	5.49536	6.78335	2.44599	6.40686	7.97581	7.53325	9.10107	6.87914	6.12576	9.63228	4.19946	7.51835	9.03801	6.15135	7.66079	8.60528	5.74568	2.76068	6.35362	2.52597
62	F02	Dexamethasone	4.20198	6.25752	Control	0.22222	0.34973	FALSE	4.10234	4.30161	7.75665	5.92185	3.16299	4.19385	8.36918	4.48095	6.66338	6.9101	2.38747	7.21628	7.16707	7.58818	10.6797	7.45576	5.64481	9.72395	3.72685	8.0592	9.98139	6.09477	6.42779	6.68805	5.4003	2.40025	6.47557	2.1192
63	F03	Dexamethasone	5.35605	6.27546	Control	0.58201	0.68138	FALSE	6.90004	3.81206	9.72886	5.75119	2.69187	2.8455	8.18684	4.1271	6.98593	6.37238	1.29791	7.08894	5.10262	7.47397	10.0506	7.32165	6.10169	9.90289	6.0889	8.30276	11.5891	5.74584	6.19334	7.00187	5.57827	2.32912	7.06381	2.23896
64	F04	Dexamethasone	2.74739	3.68982	Control	0.33862	0.44531	FALSE	3.36545	2.12933	5.93339	3.24512	1.51382	1.78751	4.74913	2.52717	3.88783	2.94137	1.03772	4.16379	3.49033	4.22004	5.61222	3.97144	3.4248	5.81374	4.76201	4.88999	6.71981	3.78083	3.40752	3.48753	3.32771	1.37624	4.59807	1.26617
65	F05	Dexamethasone	2.79582	4.00257	Control	0.33862	0.44531	FALSE	3.52927	2.06237	7.08303	3.27475	1.75592	1.84446	5.00044	2.51129	4.27772	3.29159	0.65325	4.53557	3.53798	5.39971	6.05296	4.51184	3.82265	6.96562	4.68036	5.30567	6.58993	3.60492	4.13071	3.0354	3.79727	1.00795	5.8132	1.5826
66	F06	Dexamethasone	3.1035	4.50722	Control	0.22222	0.34973	FALSE	3.71762	2.48938	7.84353	3.81694	1.89171	2.52698	5.35425	3.28054	4.94367	2.81286	0.80398	5.16121	4.2144	4.21107	7.66231	4.93094	4.54231	8.03528	5.61487	6.36737	6.8515	4.10079	5.53459	3.79061	4.61093	1.06265	5.28687	1.93558
67	F07	Hydrocortisone	3.3069	4.55255	Control	0.22222	0.34973	FALSE	3.12153	3.49226	5.73525	4.53836	3.2506	2.98578	4.88833	3.49625	4.62645	3.4036	1.77883	5.39384	4.21543	3.30789	6.92053	5.52505	4.87498	6.36058	6.1499	5.76242	7.06034	4.45158	4.40481	4.77182	4.11903	2.76727	4.88155	2.69586
68	F08	Hydrocortisone	4.39373	4.88877	Control	0.58201	0.68138	FALSE	4.16457	4.6229	6.76858	5.39665	2.82919	2.93804	4.89635	3.66428	5.58878	3.67296	1.11946	6.34499	5.08009	2.94398	6.72174	5.63693	5.28883	7.0534	5.68286	7.39013	7.99821	5.96301	4.87909	2.94833	4.42537	2.21922	6.1833	3.47425
69	F09	Hydrocortisone	6.59504	4.80874	Patient	0.19048	0.34501	FALSE	7.14826	6.04183	8.77628	5.79175	2.7889	3.47895	3.32694	4.19454	6.1404	3.25564	1.08571	6.97575	5.71928	3.99753	2.34461	5.8501	4.21074	8.21208	6.5702	8.37788	5.92605	3.72819	5.30444	2.10108	4.34696	2.29133	6.31167	3.92015
70	F10	Hydrocortisone	4.33342	3.45656	Patient	0.2963	0.41224	FALSE	4.97101	3.69583	6.59192	3.86709	2.57898	2.35895	2.30383	3.06477	4.7954	2.63646	0.89563	5.31684	4.47066	1.75859	2.04699	3.49402	2.41232	6.17669	4.6868	6.5794	3.33339	2.36043	3.37866	1.74598	3.26073	2.06297	4.46579	3.22737
71	F11	Hydrocortisone	3.99167	3.92369	Patient	0.7619	0.8605	FALSE	4.39115	3.59219	7.11435	3.94428	3.06823	2.63115	3.10925	3.65016	5.63912	3.04047	0.85775	5.49655	6.38729	1.79591	2.26561	2.73591	2.4091	7.36797	6.45832	7.23582	4.64948	2.51506	3.8251	1.65278	3.91325	2.24079	4.47816	3.53398
72	F12	Hydrocortisone	2.96974	2.96349	Patient	0.58201	0.68138	FALSE	3.29501	2.64447	6.11429	1.08236	2.63019	2.15932	2.27375	3.46512	4.97954	2.47247	1.04248	5.73549	5.17047	1.77028	1.81274	0.65105	2.05747	6.27252	0.05587	5.86988	3.18873	2.59539	3.51776	1.68774	2.59871	1.29896	3.25486	3.29342
73	G01	Progesterone	2.56964	5.01599	Control	0.08466	0.2709	FALSE	2.5444	2.59488	5.18027	3.83984	2.76198	3.98418	6.31631	4.13535	4.36485	4.64182	2.52976	5.00497	5.2251	5.64183	5.7628	5.2751	5.96373	8.04117	5.52245	5.66958	6.80736	5.17321	7.19157	7.44903	4.75156	2.28743	4.93971	1.95474
74	G02	Progesterone	4.00574	6.49907	Control	0.15873	0.32421	FALSE	3.56543	4.44605	7.15096	6.34797	3.85754	3.53731	8.31355	4.49571	6.31539	6.14293	3.19445	7.46105	7.66496	7.66405	7.5223	7.69799	6.02132	9.71739	6.74213	8.35942	9.79352	6.96116	7.22723	7.0615	6.30904	3.22034	7.09436	3.10221
75	G03	Progesterone	2.59153	4.22192	Control	0.19048	0.34501	FALSE	2.23439	2.94867	5.40407	4.3996	2.1735	2.21822	5.58075	2.98577	4.3621	3.34216	1.97935	4.85486	3.92392	4.95661	5.14915	5.0293	3.81958	6.61396	4.8052	5.28413	6.70687	4.28119	4.84829	4.88219	3.90315	1.95921	4.37561	1.93128
76	G04	Progesterone	2.72516	6.65186	Control	0.06349	0.26501	FALSE	4.05652	1.39381	8.2176	6.78128	3.7771	3.53697	8.47995	5.21379	5.93816	4.50925	1.80473	7.66393	7.26031	7.92589	8.258	7.50237	5.75814	9.75267	7.10034	8.18452	9.66952	6.68945	8.68515	10.102	6.16391	3.99866	6.88476	3.09005
77	G05	Progesterone	2.23707	3.94532	Control	0.13228	0.30972	FALSE	2.01276	2.46138	5.04288	3.91299	2.07702	2.08653	5.29359	2.86021	3.91517	3.38433	0.95252	4.63457	3.70501	4.56823	4.98037	4.55291	4.23131	5.76218	5.33304	4.94865	6.58004	3.88926	4.43828	3.83681	3.73449	1.84988	4.08302	1.92505
78	G06	Progesterone	2.78949	6.67637	Control	0.00529	0.21769	FALSE	2.39293	3.18605	8.43427	6.73331	3.77106	3.40639	8.78985	4.96033	6.72595	5.92084	3.18732	7.31487	6.90763	7.74931	9.02814	7.78441	5.46607	9.58558	7.31817	8.48578	9.59268	6.58466	8.10039	6.87109	6.4487	3.21655	7.23315	3.969
79	G07	beta-Estradiol	3.39454	5.93599	Control	0.10582	0.29025	FALSE	2.53363	4.25545	7.02646	6.18904	3.2217	3.81466	8.28137	4.5215	5.92621	4.01877	1.47619	7.02466	5.9812	6.35143	7.67558	5.8115	4.78006	8.95372	8.69643	8.00505	10.0175	6.01085	6.21772	5.00079	5.6597	3.15427	6.49312	4.02631
80	G08	beta-Estradiol	2.99695	4.30996	Control	0.13228	0.30972	FALSE	2.51031	3.48359	5.71011	5.13719	2.62519	2.55119	5.72893	3.32829	5.10253	2.74769	1.3227	5.71132	4.58026	3.84236	2.83656	4.43761	3.57795	6.58525	5.44563	6.80033	6.16689	4.19284	5.31039	3.53623	3.61315	2.51084	5.11289	3.54475
81	G09	beta-Estradiol	3.12468	4.6926	Control	0.15873	0.32421	FALSE	2.99292	3.25644	6.53052	6.14529	3.06005	3.07898	3.03278	3.77166	6.15399	3.5557	2.39961	6.70185	5.38474	4.10965	3.24076	4.563	2.801	7.29246	6.33576	7.39306	5.42647	4.71938	5.03838	3.94665	4.12179	3.24766	5.73989	4.21644
82	G10	beta-Estradiol	3.39508	4.5586	Control	0.25926	0.38291	FALSE	3.04214	3.74802	6.59789	5.55704	2.94719	3.11245	3.48114	3.92113	5.6414	3.04191	1.20557	6.24626	5.454	4.11869	3.27574	3.55936	2.87964	7.71636	5.65057	7.30167	5.42015	4.05544	4.87256	3.7717	4.39291	4.32147	5.30686	4.67441
83	G11	beta-Estradiol	3.63775	4.88044	Control	0.2963	0.41224	FALSE	3.10731	4.16819	6.96263	5.58576	4.11923	3.519	3.6502	4.2589	5.57182	3.89888	2.16806	6.54364	6.74256	3.91093	3.18204	3.79008	2.67957	7.41378	5.60603	7.22978	7.05728	4.24377	6.89249	3.59995	4.61626	3.11799	5.55405	4.97672
84	G12	beta-Estradiol	2.30513	3.85863	Control	0.08466	0.2709	FALSE	2.19262	2.41764	4.96268	3.66687	2.70755	2.82461	3.29511	3.48763	5.07391	3.29617	1.75765	5.16781	5.38109	3.23356	2.30102	1.98077	2.63045	6.52197	6.0411	5.89133	4.41235	3.75675	4.70541	2.97105	3.4923	2.29467	4.20295	4.26751
85	H01	4,5-a-Dihydrotestosterone	2.06777	5.12992	Control	0.06349	0.26501	FALSE	1.78331	2.35222	4.98209	1.27801	2.68372	4.76086	6.67239	4.54449	4.6213	7.17317	1.51646	5.24659	6.14204	6.19472	5.98245	4.98262	5.47316	7.50904	6.61419	6.14317	7.07482	5.70383	5.01733	7.40402	5.27995	3.42167	4.92038	2.03549
86	H02	4,5-a-Dihydrotestosterone	3.24708	6.90123	Control	0.03175	0.21769	FALSE	2.83188	3.66228	7.53303	5.73486	4.93414	4.11595	9.04864	5.07888	6.22162	8.79449	3.05627	6.73626	7.62904	9.50284	7.62922	9.97522	8.38688	9.87034	6.69318	8.0316	9.72245	6.91031	7.26081	6.3878	6.80167	3.3578	7.08313	2.9355
87	H03	4,5-a-Dihydrotestosterone	3.39582	6.60819	Control	0.06349	0.26501	FALSE	3.15891	3.63274	7.07415	6.15654	4.0537	3.90524	8.41709	4.49091	6.08296	9.24003	1.84775	7.01628	7.44953	9.45571	7.65046	7.54459	7.12613	9.88203	6.29017	8.10576	9.56179	6.92409	6.78762	6.30299	7.02736	3.34981	7.13323	2.9371
88	H04	4,5-a-Dihydrotestosterone	2.66884	5.75443	Control	0.03175	0.21769	FALSE	2.19855	3.13913	6.47814	5.01102	3.42015	3.28596	7.37903	4.09908	5.13225	5.886	1.64134	6.05032	6.58006	6.7134	6.32623	6.42778	6.05163	8.05064	6.77493	6.77966	7.82939	6.10003	8.01096	7.32655	6.18774	2.5944	5.98727	3.49113
89	H05	4,5-a-Dihydrotestosterone	3.21023	6.53754	Control	0.04762	0.26501	FALSE	3.06629	3.35417	7.40963	5.70001	3.57644	3.91792	8.4576	4.76438	6.14998	5.89705	1.95427	6.92856	7.42001	7.84969	7.57512	8.58386	7.40928	9.18971	6.14619	7.99797	9.16138	7.12387	6.87325	8.35379	7.73073	3.15734	7.32407	3.32404
90	H06	4,5-a-Dihydrotestosterone	2.61013	6.18187	Control	0.03175	0.21769	FALSE	2.02096	3.1993	6.44944	5.33763	3.35993	4.03481	8.32137	4.59966	6.02404	6.52204	1.93631	6.52154	6.88772	8.24343	7.69394	6.44399	7.89969	8.59091	5.85433	7.59964	8.68482	7.38751	6.30688	5.95347	6.34439	3.03736	7.12456	3.56926
91	H07	Aldosterone	2.44785	5.20205	Control	0.04762	0.26501	FALSE	2.01292	2.88277	5.76702	4.37523	2.83091	3.16464	7.72757	5.63586	5.25144	4.8635	1.44579	5.75465	5.86479	3.92228	6.28829	5.46976	6.02605	7.26385	6.67276	6.58874	7.24362	5.98293	6.1521	4.39246	4.7147	2.78631	5.52335	3.54464
92	H08	Aldosterone	2.62313	4.95258	Control	0.03175	0.21769	FALSE	2.07935	3.16692	5.81043	4.70065	3.30892	3.2665	8.08518	5.88893	5.48238	4.32478	2.44597	5.73748	5.6796	4.052	2.74564	4.26816	4.90609	8.16883	4.98019	6.29645	7.0593	5.81777	5.93227	3.77133	4.1777	2.87558	5.32774	3.65717
93	H09	Aldosterone	2.46643	4.01211	Control	0.08466	0.2709	FALSE	1.94677	2.9861	5.30515	4.31926	2.77032	3.17522	3.58761	4.01689	4.50078	3.05672	1.23973	5.36832	4.46016	4.27491	2.70428	2.99018	4.16017	6.36282	4.75856	6.08102	4.16703	4.23	4.27472	2.78027	3.83254	2.41737	5.48346	3.99747
94	H10	Aldosterone	2.87155	4.8703	Control	0.10582	0.29025	FALSE	2.48782	3.25527	6.28682	5.09566	3.19004	3.64421	3.87782	6.24031	6.59241	2.96705	1.57906	6.3978	5.37919	4.64652	3.018	3.4219	3.21807	8.08454	5.6157	7.89998	5.01332	5.23896	5.62458	4.4221	5.03028	2.78585	6.36914	4.98843
95	H11	Aldosterone	2.67996	4.58506	Control	0.08466	0.2709	FALSE	2.23582	3.12411	6.12052	4.64943	4.0559	3.12585	3.77695	6.22008	5.87779	3.22119	1.44624	5.85462	5.88384	3.96443	3.02794	1.48261	3.13714	7.54085	5.01156	7.31042	5.0303	4.74684	5.40723	4.35226	4.60904	2.6008	5.91153	4.84629
96	H12	Aldosterone	1.46032	3.8231	Control	0.06349	0.26501	FALSE	1.63079	1.28986	5.36094	0.65118	2.77802	4.72409	3.58298	3.9406	4.70371	3.36607	1.47122	5.17085	5.60434	3.91684	2.21714	0.64319	2.72789	7.32112	4.66956	6.34874	4.2408	4.02476	5.18467	3.312	3.90903	2.37629	2.37424	4.78042

## Sheet: PM-M7
	Well	Compound	Mean Patient	Mean Control	Higher Mean	Unadjusted p-value	Adjusted p-value	p < 0.05 (Adjusted)	Patient 2 (LOF)	Patient 3 (LOF)	Control 1	Control 2	Control 4	Control 5	Control 7	Control 8	Control 10	Control 11	Control 15	Control 16	Control 18	Control 19	Control 20	Control 21	Control 22	Control 23	Control 24	Control 29	Control 34	Control 36	Control 38	Control 39	Control 40	Control 42	Control 47	Control 50
1	A01	NegativeControl	1.73908	4.84715	Control	0.01058	0.17582	FALSE	1.34622	2.13193	6.20491	4.34425	2.67142	4.21156	6.03932	3.64348	3.91955	5.0122	1.72445	6.23695	7.63385	6.01371	5.74011	3.23393	5.12498	7.73331	6.51453	5.2134	6.42236	5.01349	5.86525	4.61427	4.39897	2.93316	3.33141	2.23102
2	A02	NegativeControl	1.89481	4.89131	Control	0.02116	0.17582	FALSE	1.24977	2.53985	5.97402	4.65028	2.6744	1.60413	6.94841	4.02655	4.02446	5.17498	2.73491	7.33448	8.20966	5.90792	5.60179	4.50572	4.39391	6.88243	6.8384	5.21345	6.7984	4.76929	4.78066	4.67136	4.10393	2.61091	4.79447	1.9452
3	A03	NegativeControl	1.64052	4.64296	Control	0.01058	0.17582	FALSE	1.04817	2.23286	5.38709	4.31388	2.37291	2.6097	5.38269	4.01109	3.82758	4.90422	2.51919	5.81806	7.33025	6.3564	6.06296	4.32171	4.56343	6.53233	6.16637	4.78979	6.36815	4.28625	4.60301	4.72777	4.95462	2.23551	4.33058	1.94131
4	A04	NegativeControl	1.93813	4.80503	Control	0.04762	0.17582	FALSE	1.31137	2.56489	5.64892	4.50092	2.60877	2.51154	5.98359	3.72104	4.23737	5.13577	1.42707	6.30236	7.44647	6.65235	7.0407	2.64878	4.13264	6.20707	6.80285	6.25542	6.17412	4.79114	6.08793	4.58456	4.36146	2.43617	4.98036	2.25151
5	A05	NegativeControl	2.51731	6.30415	Control	0.04762	0.17582	FALSE	1.50913	3.52548	7.53638	5.93084	3.51359	4.94604	7.59931	4.68979	5.25566	6.16514	2.76685	8.09627	9.2144	9.27553	8.78743	3.68141	5.40144	8.17436	7.99675	6.56001	9.08091	6.19225	6.21813	6.44086	6.71572	3.18546	7.14524	3.33825
6	A06	NegativeControl	2.43622	5.54374	Control	0.08466	0.1806	FALSE	1.48863	3.3838	7.03849	1.84926	2.53426	3.28117	7.38479	4.38878	5.34174	5.41405	1.7724	7.10411	9.74911	8.69061	6.65968	4.16817	6.9601	8.32201	5.14815	5.32194	7.33773	6.13508	5.35858	6.05436	5.44106	2.68014	6.68468	3.31684
7	A07	Insulin	2.22793	4.75345	Control	0.04762	0.17582	FALSE	1.50814	2.94772	6.98601	4.43938	1.99855	4.20393	6.87407	3.97008	4.93625	4.27672	1.87507	5.61038	6.6269	5.52307	6.01919	2.3798	4.34017	7.3205	4.6385	2.46847	6.66727	5.07058	5.20043	5.46432	4.46138	2.95247	5.72566	3.56047
8	A08	Insulin	2.20381	4.15754	Control	0.08466	0.1806	FALSE	1.32691	3.08071	6.53039	3.82307	1.77693	2.87659	5.7138	3.88964	4.89261	4.08421	1.3606	2.0221	7.0793	3.83276	6.77986	1.63087	3.71132	7.5764	3.48722	3.19779	6.66076	4.21933	4.20274	3.37809	3.95679	2.6492	5.33674	3.42683
9	A09	Insulin	1.80234	2.93162	Control	0.22222	0.25703	FALSE	1.23214	2.37253	4.38838	2.25717	1.32302	2.28008	2.85682	3.13831	3.91533	3.37178	1.06438	1.72575	4.11005	3.7127	2.86787	0.64404	2.05511	6.23358	2.8724	2.45801	3.6439	3.53014	3.46834	2.5738	3.81829	0.45222	4.0754	3.38534
10	A10	Insulin	1.73132	2.89716	Control	0.19048	0.23748	FALSE	1.0998	2.36285	4.91543	2.05773	1.75624	2.19924	3.08429	3.13935	4.44087	3.45119	1.16675	0.64195	2.88987	3.39879	2.43306	0.46398	2.63452	6.19031	2.99803	1.51858	3.44909	3.14484	3.40452	2.76668	3.33121	2.04752	3.94692	3.85531
11	A11	Insulin	1.96513	3.59197	Control	0.13228	0.1924	FALSE	1.36445	2.56581	6.41534	2.1183	1.92055	2.86705	3.64174	4.22978	4.23685	4.09246	1.46849	0.82524	3.27816	3.94015	3.70377	0.64906	2.93414	7.8384	3.9359	2.20361	4.2317	4.25486	4.54699	3.66479	4.2569	2.7789	4.76795	4.59019
12	A12	Insulin	2.66563	3.30506	Control	0.5291	0.53467	FALSE	1.68955	3.64171	4.94336	0.61826	1.5751	2.81925	3.3365	5.2225	4.71539	3.67086	1.74177	0.72823	3.93574	3.67176	2.77419	0.81108	2.52507	6.5595	3.94797	0.70629	4.40475	4.06068	4.29835	3.56275	4.63304	2.48032	3.57295	4.6158
13	B01	Resistin	2.15453	5.66756	Control	0.01058	0.17582	FALSE	1.53412	2.77495	6.49525	4.17326	3.15171	5.02935	7.9126	6.2044	4.70726	5.42254	2.99107	7.01928	8.68651	6.78011	7.33757	3.63732	4.91903	8.543	6.49903	6.42051	7.18619	5.49152	5.41015	5.15989	5.76597	4.19062	5.98778	2.23462
14	B02	Resistin	1.98007	4.48112	Control	0.04762	0.17582	FALSE	1.16057	2.79957	5.29719	4.00227	2.77731	2.46102	6.09719	3.02199	4.23583	4.38522	1.29002	6.0939	8.15402	5.28524	5.57156	3.49165	3.52344	6.34419	5.28145	4.47881	6.21358	4.07014	5.99897	5.1434	3.73328	3.38127	4.45485	1.72143
15	B03	Resistin	3.1219	7.20717	Control	0.03175	0.17582	FALSE	2.01536	4.22845	8.79109	6.63123	4.84827	4.2557	9.49083	5.25383	6.75107	7.3045	1.99246	9.67912	12.4947	8.48404	8.42288	7.97549	5.99329	9.91162	8.3847	7.42107	9.62356	6.9601	7.36111	6.7491	6.49562	4.78742	7.92562	3.39797
16	B04	Resistin	3.11746	7.04483	Control	0.03175	0.17582	FALSE	1.96967	4.26525	8.10177	6.22882	4.92771	5.23512	8.73117	4.88964	6.57643	7.65409	2.97946	8.83124	11.4884	7.74931	7.57247	7.87159	6.0381	9.48722	7.9398	7.59188	8.54622	6.57955	7.04315	10.1725	6.52321	3.93296	7.05594	3.41787
17	B05	Resistin	2.29899	4.55749	Control	0.03175	0.17582	FALSE	1.37166	3.22631	5.80701	3.87626	3.25239	3.54999	5.54559	3.5461	4.70423	4.81995	1.42714	5.46854	7.83341	5.3119	4.56263	3.24466	4.12999	6.59479	5.22847	5.02381	4.98946	4.38939	5.02992	5.28935	4.52763	3.08963	4.80178	2.45064
18	B06	Resistin	3.36514	6.40864	Control	0.10582	0.18141	FALSE	2.04437	4.6859	8.40892	4.01558	4.00655	3.92928	8.59052	4.96688	6.64667	6.9763	2.02914	8.18719	11.1584	8.1912	6.80075	4.99501	6.60273	9.75965	6.08394	6.7276	7.70669	6.71582	6.35925	7.41374	5.86917	3.72554	6.80434	3.95386
19	B07	Glucagon	2.97593	5.5003	Control	0.03175	0.17582	FALSE	1.96189	3.98997	7.09092	4.04651	3.30452	3.90526	6.58125	4.99481	6.37794	6.09241	2.16653	6.93924	5.99392	5.66214	5.42291	4.15066	6.04477	7.83323	5.19863	4.3756	7.96904	5.27153	6.43704	7.97546	5.33942	4.16751	5.48893	4.17774
20	B08	Glucagon	2.82278	4.73831	Control	0.08466	0.1806	FALSE	1.97079	3.67477	6.43619	3.79107	2.95316	3.59753	5.60927	4.37811	6.38538	4.43209	1.5014	3.87089	9.11631	4.81818	5.00553	3.48497	3.78485	7.22722	4.76085	4.66648	6.34909	3.80281	5.14321	4.08697	5.27043	2.90829	5.25864	4.55708
21	B09	Glucagon	3.40723	4.9182	Control	0.2963	0.32323	FALSE	1.86561	4.94885	7.33158	3.94229	3.14305	3.96613	5.04215	5.29357	7.61126	5.08161	1.81927	4.39148	4.32565	4.80457	3.65244	2.21808	3.34595	8.44144	5.4567	5.0597	6.65191	5.14584	6.05626	3.95779	5.45738	3.79388	6.43373	5.44943
22	B10	Glucagon	2.36096	3.60051	Control	0.22222	0.25703	FALSE	1.66625	3.05567	5.49705	2.43998	2.19433	3.11694	3.81431	3.68665	5.19038	3.92975	1.27712	1.93044	3.78525	4.34549	3.04896	1.3479	2.96462	6.89681	4.30991	2.23584	4.6383	3.492	4.21091	3.28863	4.34981	2.36522	4.6454	4.61119
23	B11	Glucagon	2.58092	3.88632	Control	0.25926	0.28941	FALSE	1.83913	3.3227	6.07856	1.34348	2.77955	3.95354	4.28917	4.27171	5.65718	4.21942	1.41899	2.41522	4.39681	4.15185	3.63839	0.71849	3.16927	7.36325	3.89689	1.82738	4.69096	4.15042	4.76388	3.9174	5.45298	2.70292	5.03353	4.74313
24	B12	Glucagon	2.29091	4.19091	Control	0.22222	0.25703	FALSE	1.80258	2.77925	6.32894	1.41046	2.25355	3.22897	5.13648	5.02687	5.86985	4.89688	1.71532	1.4305	4.18775	4.35749	3.56507	0.78592	3.94775	8.1293	4.72477	1.63282	5.84724	4.85591	5.37562	4.3406	5.89886	2.97327	5.60504	5.43855
25	C01	Ghrelin	2.52452	5.57539	Control	0.04762	0.17582	FALSE	1.8024	3.24664	6.42748	4.33499	3.34831	2.99572	7.94041	4.30605	4.95141	7.45064	2.07565	7.65812	9.46104	7.0158	4.78534	3.75443	6.25714	7.98812	6.74576	6.03457	8.08853	5.97026	5.63078	5.70344	5.00685	2.89944	5.78375	2.34601
26	C02	Ghrelin	1.96104	4.63033	Control	0.03175	0.17582	FALSE	1.21504	2.70704	5.12005	3.8691	2.92012	2.49469	5.05854	2.71834	4.2723	5.60154	2.35873	5.86048	7.69665	4.82244	4.9236	4.96023	4.82203	6.80919	5.23685	5.39939	6.27431	4.22536	5.75674	5.92883	4.57166	2.91789	4.0534	1.71625
27	C03	Ghrelin	2.91227	5.51381	Control	0.13228	0.1924	FALSE	1.80973	4.01481	6.60891	4.89762	3.44961	3.9386	7.16342	3.97684	5.06389	8.53386	1.67397	7.40478	9.24402	5.89189	4.97478	3.7826	4.77806	7.50378	6.49383	6.46942	8.08051	5.26002	5.48909	5.98235	5.59018	3.04312	5.39659	2.66726
28	C04	Ghrelin	3.06671	6.04497	Control	0.08466	0.1806	FALSE	1.87902	4.25439	7.96475	5.09407	3.78877	3.36743	7.96721	4.30561	5.56853	7.40688	2.89648	8.45807	10.0793	6.47667	4.51138	3.82245	5.23114	8.54323	7.36232	7.50555	6.64286	6.08591	5.63156	9.13597	6.19815	3.722	6.47806	2.92489
29	C05	Ghrelin	2.80807	6.20651	Control	0.04762	0.17582	FALSE	1.26349	4.35266	8.15746	4.9716	3.34535	5.25924	7.98523	6.8869	5.86827	6.39431	1.7973	8.07964	9.79204	6.2204	5.55805	6.10647	5.56178	8.92815	6.92873	6.97943	7.05415	6.39418	7.53965	7.08189	5.702	3.27116	6.37391	3.13206
30	C06	Ghrelin	3.7179	6.8274	Control	0.04762	0.17582	FALSE	2.45943	4.97636	8.98223	5.0792	4.58605	5.55843	9.42309	7.87549	6.66411	6.66131	2.9037	8.67348	10.9001	6.27949	5.36471	6.69733	6.64707	10.0382	8.21913	7.30566	7.40155	7.68511	8.34301	6.605	6.11852	3.24773	6.52795	3.72493
31	C07	Leptin	3.36242	6.53588	Control	0.10582	0.18141	FALSE	2.46355	4.26128	9.08794	4.91335	3.93576	3.92847	8.7027	6.37111	7.27007	6.75283	2.2686	8.17347	11.9678	6.07595	4.03267	3.7301	6.28786	9.91444	9.34644	6.88814	7.04293	7.18405	6.94061	6.67865	6.73037	3.62875	7.20604	4.87384
32	C08	Leptin	3.13968	4.77994	Control	0.2963	0.32323	FALSE	1.94798	4.33138	6.94273	3.45232	3.13567	3.68832	6.34385	4.67113	5.95909	4.1363	1.60324	3.90429	8.64812	4.30314	2.99635	2.05683	4.34071	7.43999	5.70805	4.0711	6.69222	4.99315	5.16542	5.66736	5.1826	3.36656	5.82334	3.98648
33	C09	Leptin	2.52139	3.61104	Control	0.25926	0.28941	FALSE	1.71028	3.3325	5.30784	2.30125	2.3842	3.73732	3.4088	5.15367	5.09376	2.98176	1.49392	2.87936	3.55288	3.20715	2.4288	1.2644	2.4402	6.14303	3.9821	3.44642	4.25035	4.32861	5.15658	3.38237	4.19058	2.84537	4.62885	3.89749
34	C10	Leptin	3.79462	5.54274	Control	0.33862	0.35723	FALSE	2.19245	5.3968	8.9483	3.9635	3.69803	5.18615	5.33711	6.99397	7.14232	5.21012	2.70113	3.27366	7.45848	5.82758	4.40129	1.20585	3.8758	10.3498	5.64388	3.28832	6.5811	6.31228	7.05043	5.28842	6.70174	3.72563	7.08017	6.86635
35	C11	Leptin	2.83929	4.6291	Control	0.15873	0.20874	FALSE	1.97163	3.70694	7.62654	2.48497	2.74205	3.72864	4.75176	5.37111	6.12219	4.03776	2.34716	3.06657	5.03197	4.96704	2.8568	0.97434	3.84917	8.48599	5.20441	3.37716	5.84471	4.66963	6.79781	4.65485	5.73583	3.47196	6.16424	5.99187
36	C12	Leptin	1.31249	4.01215	Control	0.03175	0.17582	FALSE	0.79477	1.83021	6.25194	1.2859	2.12125	3.62096	4.86928	4.83416	5.94343	4.36069	1.66832	2.1078	4.26772	4.02264	3.40548	0.94925	3.60989	7.40831	4.1736	1.90213	5.32201	4.10392	6.60898	4.25468	4.68195	2.91659	4.99012	4.63486
37	D01	Gastrin	2.36696	5.76268	Control	0.03175	0.17582	FALSE	1.51238	3.22154	6.24758	3.34063	3.52233	4.87476	7.9746	5.90465	4.78564	6.28972	2.76362	7.37446	9.12709	6.92462	7.48165	6.00285	2.44232	8.58267	6.62941	4.7048	8.64705	5.47296	6.64583	5.24219	6.52688	4.21217	5.87217	2.23708
38	D02	Gastrin	2.63523	4.80896	Control	0.19048	0.23748	FALSE	1.52131	3.74914	5.83712	3.94601	2.97817	2.77459	6.14974	3.45873	4.69751	7.0232	1.32131	6.24902	8.43672	5.66724	6.09428	2.9431	1.99161	7.40206	5.73624	4.65647	8.15073	3.07515	6.5037	4.35006	5.07428	3.68777	5.12013	1.708
39	D03	Gastrin	2.86966	5.92805	Control	0.06349	0.1806	FALSE	1.91734	3.82198	7.38833	5.09914	3.92356	4.39198	8.00146	4.54534	4.7032	8.6801	2.9231	7.5473	10.2179	6.7591	6.59073	3.09441	2.64365	8.50159	7.98685	6.15419	8.16654	4.23884	6.52452	6.80372	6.32612	3.47597	6.67227	2.76935
40	D04	Gastrin	3.02729	6.01347	Control	0.06349	0.1806	FALSE	2.11508	3.9395	7.37307	5.4334	4.03288	3.57189	8.03164	4.62946	5.35017	7.1953	1.78501	7.5553	10.2278	6.57383	6.68044	5.01621	2.78034	8.26561	7.76435	5.83581	6.75471	4.68791	7.87929	9.56233	6.18531	4.16461	6.25036	2.76321
41	D05	Gastrin	2.18222	4.63818	Control	0.08466	0.1806	FALSE	1.22026	3.14417	5.31559	3.83264	2.45922	4.10548	5.81956	4.87385	4.05625	5.14621	1.12172	5.39211	7.15129	5.41755	6.45675	3.663	2.38597	6.06198	5.93643	4.48361	5.2002	4.21738	5.69134	6.97259	5.00948	3.13304	4.50678	2.18266
42	D06	Gastrin	3.6053	6.1487	Control	0.15873	0.20874	FALSE	2.30087	4.90973	7.86484	4.73716	3.81787	3.31114	8.06516	4.64307	5.60301	6.96641	2.52707	7.84027	10.0961	7.58145	7.38195	3.03159	4.03302	8.68409	10.0823	6.34813	6.88365	5.94051	7.95548	6.6492	6.95061	3.33113	6.24169	3.29912
43	D07	Exendin-3	3.45045	6.04327	Control	0.13228	0.1924	FALSE	2.01098	4.88992	7.92477	5.91005	3.49568	3.36588	8.13703	6.71235	6.03355	7.04488	1.52746	7.12186	8.74291	7.44239	7.0518	2.52931	4.78085	8.32596	9.36638	6.4142	7.2802	5.54049	8.10962	5.37681	5.39492	3.79824	6.13744	3.55986
44	D08	Exendin-3	2.91557	4.74512	Control	0.15873	0.20874	FALSE	1.70749	4.12364	6.76284	4.38386	2.8793	4.99952	5.81115	4.16158	4.95786	4.18455	1.17807	6.09518	7.28164	5.69484	3.77869	1.3632	3.75777	7.64971	6.78452	4.96985	6.06348	4.3435	4.72316	4.48358	4.95523	3.65325	5.16731	3.28943
45	D09	Exendin-3	3.9613	5.39336	Control	0.38095	0.39324	FALSE	2.34459	5.57801	8.20107	3.06046	4.29164	6.11555	6.43111	5.11575	5.93285	5.41287	1.51035	4.9019	5.90569	6.66005	3.98563	1.49844	4.80908	9.38052	6.83095	5.49957	7.09962	5.88866	6.13862	5.05345	5.72862	3.34471	6.57804	4.85224
46	D10	Exendin-3	3.27016	4.53269	Control	0.33862	0.35723	FALSE	2.14377	4.39655	6.7183	2.85669	3.49059	3.30799	4.3313	6.3332	5.54111	4.88001	1.27778	3.36349	5.57352	5.3838	3.28322	0.75577	4.38278	9.28614	5.02454	3.18669	5.26522	4.67763	6.97718	3.95912	4.95043	2.88683	5.61402	4.5425
47	D11	Exendin-3	2.72285	4.58128	Control	0.08466	0.1806	FALSE	1.81733	3.62838	6.71007	2.60383	3.8164	3.25534	4.57816	5.25752	5.50042	4.42363	1.35523	3.71821	5.81133	6.12258	4.1108	0.77032	3.75982	8.0396	4.49273	4.03662	4.7899	4.32554	7.12997	5.55505	4.82197	3.71264	5.45289	4.96276
48	D12	Exendin-3	2.45476	4.90887	Control	0.10582	0.18141	FALSE	1.74545	3.16407	7.38208	1.36617	3.86364	3.42794	5.29008	5.72384	6.72312	5.236	1.82962	4.60678	5.62842	6.69072	5.72713	0.93183	5.24331	8.96711	4.77699	1.94087	6.08798	4.9646	5.99047	5.07009	5.32607	2.95475	6.20367	5.67724
49	E01	hGH(Somatotropin)	1.91567	4.57381	Control	0.03175	0.17582	FALSE	0.97724	2.8541	5.83814	3.61169	2.34949	4.02865	6.22155	4.91224	3.84869	4.58623	1.28308	5.43743	7.0388	5.1882	6.30953	2.8646	4.63868	5.97691	4.99303	4.2359	7.32881	4.63419	5.56773	4.28058	4.24144	3.26874	4.35735	1.87731
50	E02	hGH(Somatotropin)	3.91791	7.58808	Control	0.08466	0.1806	FALSE	1.97726	5.85856	9.5639	6.73049	4.43379	6.71223	8.72201	8.41483	8.30613	8.66311	1.97296	9.65962	13.0227	9.31866	9.10267	4.62826	7.26994	10.9057	8.81978	7.30048	11.1862	7.44478	6.64522	6.59953	7.76393	3.72018	7.33315	3.0497
51	E03	hGH(Somatotropin)	4.17662	7.05512	Control	0.13228	0.1924	FALSE	2.05408	6.29917	8.71794	5.43649	3.69886	6.21009	6.87698	7.7261	6.3722	8.24758	3.45869	9.01172	11.8316	7.58758	10.2873	3.81602	6.04554	10.1371	8.41473	6.3944	10.8909	7.68757	6.86208	6.65375	7.48057	4.62928	6.3213	2.63683
52	E04	hGH(Somatotropin)	3.94934	6.35823	Control	0.19048	0.23748	FALSE	2.02194	5.87673	8.38988	4.92812	3.33257	3.71407	7.09372	4.68549	6.42513	6.75124	1.51546	8.77024	11.7366	7.4655	7.61223	3.75442	5.69892	10.3695	7.88683	5.9845	10.3424	6.85816	6.45326	6.04361	6.8526	3.13256	6.53641	2.98055
53	E05	hGH(Somatotropin)	2.75012	4.29766	Control	0.22222	0.25703	FALSE	1.45002	4.05022	5.63998	3.04723	2.07082	2.25116	4.70811	2.80878	4.6091	4.5929	1.13742	5.92211	7.71037	5.58735	5.47662	2.45569	3.94868	5.78454	4.94964	3.92456	7.23417	4.31043	4.31715	6.43035	4.50338	2.08803	4.30825	1.92238
54	E06	hGH(Somatotropin)	3.12596	4.85655	Control	0.22222	0.25703	FALSE	1.62982	4.62211	5.70784	3.49928	2.52494	2.38285	4.86546	5.03016	4.90385	4.45665	1.34361	5.63003	8.08121	5.59773	7.21044	2.34396	4.8649	5.98105	6.66984	4.26362	8.59226	4.6286	5.65174	5.80222	6.16798	3.4437	4.60078	2.02571
55	E07	IGF-I	3.25306	5.1255	Control	0.15873	0.20874	FALSE	1.68737	4.81874	6.4443	4.29782	3.26928	3.57147	6.65054	4.06639	5.64621	4.87055	2.30365	6.7852	8.3021	5.17548	6.68545	3.18545	4.04913	7.25536	5.93594	5.30797	6.93685	5.4981	5.35815	5.08554	4.8346	2.69114	5.65297	3.40341
56	E08	IGF-I	4.21158	6.48228	Control	0.38095	0.39324	FALSE	2.1039	6.31926	8.93643	4.67674	4.25094	5.33978	7.63909	5.71445	7.63988	6.08567	1.77139	7.93355	10.838	6.75803	4.48039	1.83826	5.09424	10.1297	8.04353	6.74419	9.18616	5.95932	9.15925	7.99599	6.26418	4.07914	7.23956	4.74134
57	E09	IGF-I	3.69518	5.05169	Control	0.58201	0.58201	FALSE	1.72796	5.66239	7.5767	2.91543	3.56093	3.53818	5.08652	5.76526	6.57156	5.05924	1.37608	5.26072	6.03273	5.43148	4.25067	1.31192	4.08567	8.63476	6.78431	5.57678	5.81778	5.28786	7.74571	4.30167	5.29274	3.03323	6.39581	4.65021
58	E10	IGF-I	3.9563	5.50389	Control	0.5291	0.53467	FALSE	2.05337	5.85924	8.35038	3.42848	4.2534	4.15695	5.08618	5.5093	7.44176	6.01369	2.55371	4.60703	7.19386	6.19274	5.00877	1.00637	4.34344	9.41847	5.77869	5.25214	7.61871	5.42389	7.5102	4.94917	5.80525	3.36436	7.22389	5.61028
59	E11	IGF-I	2.98834	4.36934	Control	0.33862	0.35723	FALSE	1.68185	4.29483	6.79746	2.39471	3.44227	3.91153	4.20153	5.35925	5.24342	4.41012	2.49454	3.94109	4.732	4.83978	3.73527	0.88981	3.56026	8.10774	3.78104	3.69035	5.67688	3.98292	5.12313	5.5074	4.75625	3.12859	5.29284	4.60269
60	E12	IGF-I	2.24961	3.86158	Control	0.13228	0.1924	FALSE	1.21133	3.28789	5.4841	1.31553	3.10403	2.86924	3.77315	4.91634	5.1422	3.95566	1.97126	3.43775	4.30055	5.38521	3.94502	0.65866	3.55986	7.3531	3.61914	2.91954	4.70568	3.97411	5.07801	3.64397	3.88333	2.44159	4.70489	4.25912
61	F01	FGF-1(aFGF)	2.6129	5.8419	Control	0.04762	0.17582	FALSE	1.59274	3.63307	6.78953	3.55092	3.00004	5.34234	7.53836	5.56679	5.44204	6.66388	3.03079	7.59272	9.3225	6.77517	7.98869	5.92452	5.89262	7.62229	6.22073	5.74523	7.77709	4.63372	6.98692	4.93977	5.48855	3.8743	5.83137	2.34841
62	F02	FGF-1(aFGF)	3.92148	7.36461	Control	0.08466	0.1806	FALSE	2.16	5.68296	9.07395	5.71346	4.20045	4.26821	10.3761	7.81752	7.20134	9.01659	2.17932	8.84147	12.025	8.54084	10.6053	4.62687	6.76437	10.8504	8.6252	8.24506	10.5023	6.60105	7.0313	6.11976	6.93055	3.81468	8.50052	3.00806
63	F03	FGF-1(aFGF)	4.03328	7.86543	Control	0.10582	0.18141	FALSE	2.34513	5.72144	9.70917	7.41324	4.67113	4.56767	12.4804	7.12585	7.21085	9.242	2.34223	9.35426	13.0451	8.07192	12.0976	4.96219	6.78814	10.9944	9.61993	9.50187	11.3551	7.32124	7.78031	5.91619	7.64076	3.57757	8.36	3.3522
64	F04	FGF-1(aFGF)	3.05201	5.84695	Control	0.10582	0.18141	FALSE	1.77636	4.32765	6.84174	5.46029	3.3894	3.35337	8.53111	4.08372	5.43877	7.43643	2.96519	6.85595	9.41645	6.50131	9.13887	3.39238	5.20266	7.78023	6.96658	6.38729	9.32088	5.31728	5.88176	5.33194	5.50062	2.63236	6.30755	2.58646
65	F05	FGF-1(aFGF)	3.63916	7.4588	Control	0.10582	0.18141	FALSE	2.18275	5.09557	8.97024	7.89074	4.47502	4.27123	10.4968	4.87591	6.66224	9.38827	2.18731	8.88637	11.7012	8.16949	11.602	4.19342	6.55875	9.98195	9.26331	8.54259	9.0955	6.66477	9.87561	6.3388	8.00431	3.44473	8.91985	3.46857
66	F06	FGF-1(aFGF)	3.95457	7.42361	Control	0.08466	0.1806	FALSE	2.2481	5.66105	8.77824	6.50986	4.53552	4.62935	11.1659	5.8671	6.74206	8.7929	2.27186	8.76478	12.9762	8.91509	11.4953	3.50792	6.33359	10.4534	9.39765	7.74627	9.71272	8.09426	6.93148	5.80703	8.49939	3.54873	7.89218	3.64518
67	F07	PDGF-AB	2.30783	4.48515	Control	0.06349	0.1806	FALSE	1.40694	3.20872	5.37362	3.44088	2.91417	4.066	5.83938	4.89489	4.53215	5.10072	2.11869	5.49984	7.05041	5.14201	4.97767	1.97561	3.76502	6.38535	5.46908	4.35714	5.06182	4.70602	6.03524	4.05658	4.01033	2.2806	4.80085	2.75986
68	F08	PDGF-AB	3.93875	6.68954	Control	0.22222	0.25703	FALSE	2.64235	5.23515	9.37059	4.68133	5.08982	4.75202	7.59864	5.80782	7.14342	7.67352	2.05245	8.81622	12.1036	8.33158	5.03961	1.98506	5.20335	10.6718	8.43629	7.48337	7.60367	6.60657	8.97578	4.89428	6.62707	3.88094	7.72549	5.37387
69	F09	PDGF-AB	4.13926	6.76628	Control	0.15873	0.20874	FALSE	2.76236	5.51617	10.018	4.16389	4.92521	4.71947	6.83058	9.07481	7.64395	7.14077	2.03351	8.67316	10.313	9.4651	5.68815	1.58045	5.23523	11.9566	6.8258	6.55494	7.16642	6.78241	8.17254	6.17216	6.83046	3.8348	7.7889	6.3329
70	F10	PDGF-AB	3.53519	5.08602	Control	0.25926	0.28941	FALSE	2.21897	4.85141	7.53373	3.39121	3.59584	3.7817	4.60566	4.95107	6.24413	5.53179	1.93801	5.64215	7.6713	7.59649	5.86096	1.00405	4.15271	8.66301	5.88899	4.58673	6.00334	5.02327	5.93668	3.50977	5.12919	2.95771	5.94508	5.09192
71	F11	PDGF-AB	3.23304	5.32816	Control	0.15873	0.20874	FALSE	1.59299	4.87309	8.01083	3.55269	3.88906	3.87183	5.32391	4.9747	6.28434	5.28492	3.29298	6.10863	7.09068	7.37409	5.60688	0.95869	4.17078	8.9054	5.54726	3.84526	6.15342	5.01485	6.46565	5.69997	5.84134	3.23304	6.32519	5.70579
72	F12	PDGF-AB	2.26632	4.38921	Control	0.06349	0.1806	FALSE	1.8345	2.69815	6.07051	1.51087	3.23301	3.02242	4.51365	4.37195	5.1783	4.91847	2.28499	5.55549	5.54781	6.17778	4.00183	0.75643	3.78333	7.66721	4.47232	3.9069	5.70043	4.69929	5.60465	3.49401	4.52819	2.88874	5.14124	5.08955
73	G01	IL-1beta	1.86372	5.05378	Control	0.03175	0.17582	FALSE	1.15385	2.57359	5.96727	1.7806	2.43062	4.54283	7.32425	5.01136	4.4624	5.45623	2.89231	5.68522	8.12248	5.22982	5.68157	5.17578	5.21651	6.6	5.40273	5.22122	6.60079	4.98833	5.62148	6.07984	5.23125	3.48363	5.26876	1.92091
74	G02	IL-1beta	3.23539	6.9167	Control	0.06349	0.1806	FALSE	1.83313	4.63765	8.98354	5.02363	4.1402	3.79179	8.91994	5.38089	6.66662	7.95735	2.13436	8.72754	12.1339	9.15857	9.67624	4.81626	6.57657	9.8893	8.55724	6.55949	10.6233	7.34044	6.42759	6.42565	6.62429	3.31843	7.36453	2.61651
75	G03	IL-1beta	3.64083	7.38024	Control	0.08466	0.1806	FALSE	2.0284	5.25325	8.91197	5.80293	4.54489	4.1769	10.1049	7.77963	6.68105	8.58653	2.5187	8.83133	12.3054	8.27725	9.64991	4.75328	6.38411	11.0913	8.83472	6.99632	11.5117	6.96331	6.99105	9.9113	6.44173	3.30804	7.3102	3.21771
76	G04	IL-1beta	3.19591	7.15729	Control	0.08466	0.1806	FALSE	1.88752	4.5043	8.24222	5.83782	4.06531	3.88857	10.5541	5.81854	6.69425	9.27817	2.10071	8.68142	12.1986	8.36455	9.73144	4.1125	6.29746	9.86285	9.06984	7.61847	11.4809	6.43394	8.45485	6.98773	6.57521	3.16302	7.28395	3.29314
77	G05	IL-1beta	3.6896	7.45192	Control	0.10582	0.18141	FALSE	1.95238	5.42682	8.94527	7.05545	4.42911	4.13455	10.3559	4.74742	6.89788	8.852	3.7082	9.07824	12.568	8.95862	9.87884	4.151	6.48206	10.4629	10.8167	7.54251	11.2189	6.41938	6.50123	7.57165	6.70041	3.08157	9.39256	3.79957
78	G06	IL-1beta	3.02158	5.74317	Control	0.10582	0.18141	FALSE	1.73878	4.30438	7.08928	4.46748	3.11399	3.3972	8.22691	3.25042	5.37075	6.66228	3.10099	6.77204	9.89985	7.33174	7.58851	2.75772	5.08261	7.87208	9.2399	5.84078	9.28402	5.68202	4.95283	5.83843	5.46182	2.33154	5.48916	3.21795
79	G07	IL-2	3.78643	6.91201	Control	0.13228	0.1924	FALSE	2.2123	5.36057	8.89293	4.73456	4.15618	5.0067	9.84614	7.34841	7.1041	7.39037	2.4155	8.39659	11.8773	9.17412	7.52356	2.69885	4.85371	9.82143	10.2692	6.98096	9.70007	5.87846	6.70628	7.23603	6.08959	3.34475	7.68956	4.57698
80	G08	IL-2	2.28401	4.54468	Control	0.10582	0.18141	FALSE	1.40041	3.1676	6.36887	2.7131	2.99422	2.9969	5.09733	3.68724	5.27934	4.83809	1.64831	5.50343	8.70682	5.63325	3.48124	1.30872	3.50334	8.62746	5.72931	4.40861	5.64684	3.82504	6.39805	4.25947	4.01812	2.30568	5.52409	3.65886
81	G09	IL-2	3.02308	5.0203	Control	0.19048	0.23748	FALSE	1.7726	4.27357	7.35371	3.74197	3.56582	3.60909	5.41864	4.12146	5.85859	4.82773	2.03808	6.81633	6.77841	6.83589	4.2474	1.33751	3.77454	8.11376	6.39132	5.36032	5.83727	4.78899	5.71664	5.05266	5.22257	2.80393	6.42558	4.4895
82	G10	IL-2	3.40452	5.76821	Control	0.15873	0.20874	FALSE	1.60955	5.19949	8.59201	3.40227	4.01363	4.33928	5.86678	5.37564	7.38501	6.022	2.1993	6.21682	8.85132	8.33868	6.75531	1.36812	3.65475	9.54512	5.65225	6.45983	7.34327	5.71826	6.35975	5.10542	5.53321	3.30747	6.70181	5.86619
83	G11	IL-2	2.68889	4.24177	Control	0.13228	0.1924	FALSE	1.86564	3.51213	6.69952	2.43406	2.82038	4.14093	4.24297	3.84645	4.6495	4.05337	1.50523	4.83179	5.44994	5.83829	4.5197	0.85977	3.00188	6.74332	4.56787	4.01597	4.85608	4.3058	6.02433	3.92724	4.13551	3.30084	5.18485	4.33032
84	G12	IL-2	2.4366	4.23392	Control	0.13228	0.1924	FALSE	1.88509	2.98812	6.42432	1.39476	3.5484	3.04845	4.61355	4.23922	6.02118	4.34453	1.77745	5.13449	5.42371	5.89972	4.02112	0.85617	3.96811	7.08164	4.29495	2.35519	5.08375	4.77492	5.07691	4.18683	4.03736	2.55566	5.32128	4.59832
85	H01	IL-6	2.28335	5.30891	Control	0.04762	0.17582	FALSE	1.58574	2.98096	6.8479	0.84185	2.86778	5.03319	6.33963	3.66102	4.90907	6.21529	3.39301	6.31523	8.28549	6.27896	8.11741	5.81792	5.18727	7.27533	6.2573	5.04668	6.58741	5.3388	4.70051	7.07563	5.0626	3.75983	4.70518	2.11133
86	H02	IL-6	1.72931	4.33875	Control	0.04762	0.17582	FALSE	1.15288	2.30575	5.52546	1.25753	2.45486	2.40885	5.88989	3.30685	3.97981	5.28859	1.5391	5.38999	7.33293	5.08603	5.73099	2.76119	4.69495	6.37194	5.75888	4.52734	5.91263	5.41861	3.88481	5.67104	4.29056	2.18618	4.57256	1.56591
87	H03	IL-6	2.12677	5.12465	Control	0.04762	0.17582	FALSE	1.49961	2.75393	6.41646	2.43459	2.84647	2.99317	7.1532	4.16149	4.96153	6.58369	2.10321	6.56491	8.65222	5.70054	7.20563	3.55279	5.58094	8.63366	7.64938	5.04491	6.76236	2.30836	4.88292	5.60316	4.8583	3.16033	5.18562	2.24105
88	H04	IL-6	2.48143	5.24429	Control	0.08466	0.1806	FALSE	1.54644	3.41642	7.29382	2.72505	2.76495	3.11942	6.93619	4.02242	4.22035	6.54689	1.98324	6.12996	8.60511	5.77336	7.16511	3.77013	5.41399	8.59112	7.56981	5.23963	7.09281	4.45725	5.09761	4.83932	5.9762	3.09343	5.06901	2.85543
89	H05	IL-6	2.29612	5.24982	Control	0.10582	0.18141	FALSE	1.54352	3.04872	6.313	2.26823	2.88232	2.97342	8.67003	3.76393	4.64752	6.07136	1.71635	6.60233	8.54633	6.50413	8.32568	2.85496	5.50788	8.62287	8.05582	4.83232	7.28405	6.00383	4.52656	4.45476	5.02498	2.37329	4.96506	2.70444
90	H06	IL-6	2.83679	5.69868	Control	0.10582	0.18141	FALSE	1.54571	4.12788	6.84791	2.22132	3.01353	3.22003	7.96474	4.22942	5.09724	6.71273	1.79391	6.83423	9.66967	6.87184	9.89694	4.06497	5.58033	9.37376	8.00396	5.43843	8.36955	5.54536	4.90817	5.34823	5.77238	2.71937	5.53009	3.13754
91	H07	IL-8	2.41402	5.57954	Control	0.06349	0.1806	FALSE	1.60726	3.22078	6.89965	2.78274	3.14698	3.45922	8.93786	4.53465	6.01441	6.19805	1.89033	6.91924	8.97589	7.03037	7.80672	2.66418	6.13709	9.64562	7.51	5.37418	6.76545	5.74051	3.98315	5.25613	5.24536	2.79176	5.62986	3.72859
92	H08	IL-8	2.13155	4.21671	Control	0.04762	0.17582	FALSE	1.53932	2.72378	5.83788	2.09082	2.4212	3.84073	4.98069	5.07541	4.75607	4.31918	2.40583	5.26413	6.54064	4.91745	3.71001	1.83568	3.82417	7.42603	4.66294	4.32387	5.29111	4.00071	4.08929	3.84612	3.84886	2.99472	4.08771	3.24313
93	H09	IL-8	2.20217	3.857	Control	0.13228	0.1924	FALSE	1.4864	2.91794	5.65822	1.73145	2.38373	2.69797	4.61861	3.61773	4.65923	4.47164	1.44061	4.83099	4.37139	5.4903	3.75937	1.16069	3.80958	6.52379	4.29101	4.24415	4.49024	3.83868	4.06496	3.35837	4.64856	2.30043	4.35766	3.46262
94	H10	IL-8	1.65045	3.53968	Control	0.13228	0.1924	FALSE	0.87432	2.42659	5.21511	2.33589	2.09696	3.61595	3.82068	3.44585	4.27247	3.71645	1.4927	4.00456	4.10193	4.46983	3.8962	0.85328	3.07354	6.97255	3.58982	4.56463	5.60971	3.9513	-0.01101	2.915	4.16851	2.18019	4.27105	3.40844
95	H11	IL-8	1.82081	3.54237	Control	0.06349	0.1806	FALSE	1.43837	2.20325	5.33354	2.28851	2.26531	3.8706	3.76719	3.91863	4.77692	3.67196	1.50196	4.20868	3.90613	4.45627	4.08255	0.68695	2.96174	7.29638	3.77883	3.77406	5.16663	3.70066	-0.04452	3.1083	3.44156	2.30476	4.19304	3.68492
96	H12	IL-8	1.62784	4.32769	Control	0.04762	0.17582	FALSE	1.84447	1.41121	6.61062	1.69549	2.80013	3.04912	5.07587	6.15973	6.16536	4.89721	1.96794	3.06958	4.24662	6.14259	4.00266	0.85848	4.51977	9.57059	5.22723	4.69544	5.09389	5.04185	5.06838	4.22426	3.5192	2.58659	1.53916	4.69226

## Sheet: PM-M8
	Well	Compound	Mean Patient	Mean Control	Higher Mean	Unadjusted p-value	Adjusted p-value	p < 0.05 (Adjusted)	Patient 2 (LOF)	Patient 3 (LOF)	Control 1	Control 2	Control 4	Control 5	Control 7	Control 8	Control 10	Control 11	Control 15	Control 16	Control 18	Control 19	Control 20	Control 21	Control 22	Control 23	Control 24	Control 29	Control 34	Control 36	Control 38	Control 39	Control 40	Control 42	Control 47	Control 50
1	A01	NegativeControl	1.61686	5.40671	Control	0.01058	0.01752	TRUE	1.2055	2.02822	5.86307	4.11362	2.83036	3.16427	6.55686	6.34501	4.77288	5.98164	1.79414	4.81892	8.44937	8.25872	7.03594	5.72185	4.73715	6.82117	6.5589	5.24429	8.23419	5.40094	6.55062	5.12623	5.2668	2.76237	5.60729	2.55784
2	A02	NegativeControl	1.90422	5.30822	Control	0.02116	0.02673	TRUE	1.20237	2.60606	6.29512	4.13277	2.80459	3.25234	6.72554	6.13241	4.65848	7.16704	1.72665	5.82187	8.84586	7.10677	6.99475	5.02534	4.90979	5.66712	6.31434	4.87545	7.32366	5.39087	3.70774	7.64714	5.56976	2.74475	5.23345	1.94001
3	A03	NegativeControl	1.40885	5.10807	Control	0.00529	0.01752	TRUE	1.13969	1.67802	5.5866	4.35573	2.84438	3.76045	6.84946	4.4751	4.51221	5.2901	2.15831	5.56944	7.72242	6.39596	6.84395	5.71447	4.99604	4.67863	6.43625	5.05812	7.00085	5.85736	5.49592	6.32694	4.15682	3.06844	4.66943	2.98648
4	A04	NegativeControl	1.70221	5.04249	Control	0.01058	0.01752	TRUE	1.1918	2.21262	6.38872	3.95559	2.65263	2.9379	6.93914	3.8098	4.38703	4.71396	1.58768	5.69404	7.89425	6.40282	7.23965	6.19987	5.46726	7.18233	6.56156	6.11234	7.13892	4.78485	4.34231	4.23625	4.35592	2.67526	4.81154	2.63302
5	A05	NegativeControl	1.48627	4.18409	Control	0.01058	0.01752	TRUE	1.0288	1.94375	4.83084	3.33203	2.2604	2.6233	5.76649	3.06986	3.7939	4.19944	1.23713	4.8623	6.43269	5.27896	6.10324	4.2889	4.15137	5.38659	5.12296	4.31275	5.97234	4.32278	4.99291	3.5655	4.112	2.1786	4.33376	2.25534
6	A06	NegativeControl	1.86282	5.55009	Control	0.01058	0.01752	TRUE	1.37035	2.35529	6.07021	3.43113	3.64375	3.54704	7.28785	4.04006	5.55367	5.48041	1.52953	6.05901	8.45108	6.32883	7.42405	7.00807	5.40079	7.88024	6.86334	5.12432	7.82608	5.26854	6.5431	6.40653	4.8397	4.06663	5.39832	2.8301
7	A07	(Arg8)-Vasopressin	2.04775	5.26361	Control	0.01058	0.01752	TRUE	1.57725	2.51825	5.95361	3.8537	3.64157	3.35137	6.17715	4.1357	5.69252	5.33421	1.87578	5.81452	8.0126	6.76855	5.96236	5.13113	6.66098	8.09073	5.46494	5.20092	6.99524	5.30852	5.3266	4.91826	4.51582	3.93135	5.09696	3.63889
8	A08	(Arg8)-Vasopressin	1.58242	4.11532	Control	0.01058	0.01752	TRUE	1.15639	2.00846	5.05251	2.8522	2.23771	3.22108	5.13837	4.54286	4.39995	3.9404	1.29191	4.5162	5.79349	4.33643	4.10138	4.09442	4.06013	6.22276	4.4585	3.9039	5.28945	4.76059	5.03564	3.76352	3.55554	3.30564	4.12681	2.99686
9	A09	(Arg8)-Vasopressin	1.66735	4.53101	Control	0.01058	0.01752	TRUE	1.01333	2.32136	6.15761	4.00691	3.51616	2.9455	4.78924	4.08091	4.56724	4.60213	1.53373	5.56928	5.56685	4.84925	4.03278	4.88003	4.20309	7.69196	5.636	5.01907	4.56981	5.19106	4.346	4.07385	4.21708	2.78305	4.9786	3.99905
10	A10	(Arg8)-Vasopressin	1.70221	4.28911	Control	0.01058	0.01752	TRUE	1.08346	2.32096	5.31067	3.34202	2.88272	2.88194	3.88499	3.8374	4.46888	4.39071	1.54716	5.43596	5.10668	4.74271	3.73354	5.71974	4.0831	6.78384	4.7624	4.4906	5.06319	4.9504	4.20725	3.96068	4.00512	2.67784	4.65008	4.59726
11	A11	(Arg8)-Vasopressin	1.62283	4.1699	Control	0.01058	0.01752	TRUE	1.30128	1.94438	5.30018	2.54843	2.99143	2.97946	3.64218	3.77573	4.59517	4.20268	1.46209	5.41921	5.08286	4.65097	4.2402	5.03127	4.37258	6.26562	4.69256	3.96241	4.32516	5.75055	4.0934	3.68834	4.0565	2.56236	4.42087	4.30527
12	A12	(Arg8)-Vasopressin	1.82593	4.0577	Control	0.04762	0.04863	TRUE	1.78523	1.86662	4.89079	1.74951	3.09566	2.98631	3.98869	4.0209	5.09415	4.28209	1.74701	4.47476	4.76421	3.87915	4.03182	5.73336	4.74201	7.01463	4.3907	2.11568	4.65934	5.73781	3.99047	4.06817	2.97293	2.94699	4.19115	3.93185
13	B01	ParathyroidHormone	1.63455	4.85588	Control	0.02116	0.02673	TRUE	1.18699	2.0821	5.48179	3.98105	2.50436	3.85282	6.58539	5.58793	4.29701	5.0387	1.42827	5.0751	7.14448	5.9076	6.60631	6.41219	4.01463	6.35385	6.16507	4.39092	6.38488	3.42885	5.49185	6.09548	4.1608	3.54346	4.48599	1.834
14	B02	ParathyroidHormone	1.63678	4.84377	Control	0.01058	0.01752	TRUE	1.25495	2.0186	5.91101	4.0472	2.61297	2.85815	6.10207	3.47065	5.11913	6.08903	2.20382	5.54845	8.36005	6.73167	6.53435	4.58885	4.77029	6.11844	5.6715	4.56599	6.97102	3.054	4.34021	6.87841	4.25275	2.53286	4.79653	1.80873
15	B03	ParathyroidHormone	2.64174	7.17451	Control	0.02116	0.02673	TRUE	1.78138	3.50211	8.28444	6.91835	3.61051	4.58729	9.56716	5.64469	8.37551	8.77013	2.44791	8.83428	11.6183	9.49362	9.88768	7.31805	6.86639	7.74868	8.54258	6.96572	9.5644	6.05903	6.76427	8.17518	6.20492	3.96754	6.91334	3.40736
16	B04	ParathyroidHormone	2.69385	6.99615	Control	0.01058	0.01752	TRUE	1.95259	3.43511	7.84703	6.62099	3.9341	4.31807	9.43695	5.31686	8.08082	8.82465	2.32575	8.57949	11.1267	9.25144	9.43338	6.49995	6.56378	8.51477	9.15188	7.02793	9.05808	6.19347	7.6427	5.95226	6.0534	3.7873	6.66623	3.69184
17	B05	ParathyroidHormone	1.98555	5.40317	Control	0.01058	0.01752	TRUE	1.34151	2.62958	6.02473	4.35112	2.81344	3.85975	6.70431	3.93267	6.45904	6.16436	1.73935	6.28752	8.49795	6.95972	7.33371	6.49378	4.92404	6.91624	7.66423	5.07272	7.23714	4.58887	5.74805	4.50444	4.91842	2.99729	5.54979	2.73968
18	B06	ParathyroidHormone	3.00446	7.06941	Control	0.03175	0.03544	TRUE	1.97973	4.02918	7.96119	5.38747	3.68272	4.70781	8.98911	5.32579	7.72933	7.73912	2.41609	7.72557	11.1543	8.36684	9.77185	8.17268	6.61142	9.05584	10.9924	6.30197	10.9082	6.16558	7.0534	5.88901	6.64227	4.1665	6.98868	3.89952
19	B07	Prolactin	1.57921	4.69357	Control	0.01058	0.01752	TRUE	1.11055	2.04786	5.23529	3.47398	3.16952	4.58096	4.971	4.97551	5.69314	4.67473	1.70023	5.26153	7.2912	5.84205	4.62222	5.12276	3.96883	5.55035	5.87495	4.51683	6.24581	3.72875	4.84269	5.76895	3.99036	3.28457	4.53295	3.11355
20	B08	Prolactin	2.66337	5.8408	Control	0.02116	0.02673	TRUE	1.82965	3.4971	7.04104	4.44378	3.84551	3.87036	6.84836	5.53176	7.14083	6.20667	1.79894	6.99466	8.98762	6.4555	4.89558	6.75414	4.99791	8.44893	7.54728	5.66897	7.72681	5.17997	6.23604	5.38876	4.99882	3.53668	6.28053	5.03543
21	B09	Prolactin	2.1378	5.4617	Control	0.01058	0.01752	TRUE	1.08009	3.19552	7.16314	4.36857	3.55725	3.78743	5.84485	4.41341	6.62623	6.17709	1.92069	7.40483	6.55061	6.92803	5.09159	6.4607	3.80995	8.03694	6.32621	5.56631	6.71435	5.54117	5.23216	4.96334	5.0773	3.50932	5.92227	5.01057
22	B10	Prolactin	1.53037	4.00453	Control	0.01058	0.01752	TRUE	1.01714	2.0436	5.12958	3.16735	2.50831	3.2784	3.90613	3.88263	4.75347	3.93849	1.34728	5.11259	5.00393	5.01487	3.83011	6.3249	3.6514	5.85657	4.31132	3.71354	4.56002	3.6908	3.36521	3.8951	3.70689	2.34828	4.00785	3.81286
23	B11	Prolactin	1.75404	5.20135	Control	0.00529	0.01752	TRUE	1.56331	1.94476	7.35336	3.82825	3.16852	3.52758	4.89735	4.4617	7.04116	4.94488	2.63569	6.56707	6.59957	6.54453	4.92119	6.17821	4.93842	7.36682	5.66529	4.78714	6.27992	4.68669	4.54785	6.46519	4.32281	3.0816	5.14713	5.27712
24	B12	Prolactin	1.26292	4.05872	Control	0.00529	0.01752	TRUE	1.40042	1.12543	5.54782	2.44025	2.61802	2.68054	3.84067	3.584	4.44977	4.17268	1.59162	5.20582	5.08905	4.79951	4.45355	4.85767	3.84289	6.24589	4.39327	3.65832	4.75096	3.97602	3.61911	5.59732	3.22153	2.48918	4.48408	3.9171
25	C01	Calcitonin	2.20242	5.90015	Control	0.01058	0.01752	TRUE	1.72336	2.68147	6.90577	4.18986	3.28994	3.36195	8.14198	6.20266	4.88389	6.81577	1.96852	6.00011	9.45749	8.10104	7.06327	6.07717	5.75258	8.0093	6.98498	4.55266	8.81714	5.4876	6.50624	5.78906	5.48187	4.41416	5.92186	3.2271
26	C02	Calcitonin	1.42872	4.46103	Control	0.01058	0.01752	TRUE	1.08339	1.77405	5.01248	3.0778	2.76218	2.38087	6.30051	4.91061	4.38726	4.60851	2.00273	4.45194	7.20905	5.68068	6.69639	6.07554	4.03631	5.28704	4.90964	2.97341	6.17044	3.55958	4.63857	6.13844	3.83232	3.22172	4.06574	1.59709
27	C03	Calcitonin	2.1294	5.72958	Control	0.01058	0.01752	TRUE	1.53293	2.72587	6.52783	4.19417	3.0927	4.19018	8.22435	5.00943	6.57848	6.21934	2.29743	5.92721	8.71656	7.48282	7.32047	5.41238	6.13375	7.90339	6.65073	4.62596	8.38583	4.85081	5.78957	6.38511	5.45644	3.18337	5.65914	2.75152
28	C04	Calcitonin	2.46871	6.18797	Control	0.03175	0.03544	TRUE	1.57563	3.36178	7.25646	4.58306	3.31394	4.33855	8.24019	5.03945	6.02058	7.36928	1.74735	6.6734	9.01258	8.81253	9.80394	6.0646	6.71995	8.43363	7.3631	4.82987	9.06692	5.46049	5.47577	6.21848	5.88868	3.69923	6.09778	3.35731
29	C05	Calcitonin	1.65052	4.56789	Control	0.01058	0.01752	TRUE	1.1739	2.12714	5.23091	3.41018	2.53757	4.67459	6.07575	4.93504	4.21457	5.32438	1.84725	5.25106	6.89613	5.53992	5.84682	4.46612	4.48204	5.51458	5.80206	3.49884	6.54534	3.95655	3.84524	4.39991	4.15936	3.22911	4.79983	2.28205
30	C06	Calcitonin	3.17107	7.31668	Control	0.04762	0.04863	TRUE	2.0378	4.30434	8.14457	5.21839	4.15254	7.56472	8.11394	7.98944	7.36936	7.90437	3.15891	8.32273	11.1259	8.50331	7.59445	7.79217	8.73394	8.81941	9.90287	5.73792	9.52445	6.45286	8.69144	6.9931	6.76575	3.9044	8.10955	3.64309
31	C07	Calcitriol(1a,25-dihydroxyvitaminD3)	1.68883	4.36175	Control	0.01058	0.01752	TRUE	1.26159	2.11607	5.29866	4.29293	2.2552	2.87453	5.76858	5.33646	4.2827	4.41356	1.36301	5.58958	5.79581	5.57666	4.37514	4.17264	4.73405	5.4888	5.33147	3.70198	5.98336	3.91834	4.32064	4.26491	4.34758	2.73568	4.35082	2.83231
32	C08	Calcitriol(1a,25-dihydroxyvitaminD3)	1.53583	4.79299	Control	0.00529	0.01752	TRUE	1.10797	1.96368	5.96748	4.33105	3.15129	4.76913	5.64482	3.65081	5.38306	5.13677	2.21072	5.88906	6.26851	5.67272	4.78508	4.55802	4.96879	6.0809	5.69544	3.94826	6.96563	4.24275	5.03604	4.95671	4.37866	2.56367	4.72775	3.63454
33	C09	Calcitriol(1a,25-dihydroxyvitaminD3)	1.49145	4.49429	Control	0.00529	0.01752	TRUE	1.11976	1.86313	6.26509	3.83782	2.69401	4.82369	4.7914	3.48497	4.4781	4.71284	1.86594	5.56236	5.21074	5.76614	3.70092	6.47532	4.63625	5.54051	4.63568	3.92825	5.80277	4.47705	4.47902	4.85562	4.5321	2.51193	4.25765	3.52536
34	C10	Calcitriol(1a,25-dihydroxyvitaminD3)	1.84691	5.23805	Control	0.01058	0.01752	TRUE	1.4537	2.24013	6.70061	4.43787	3.49067	5.84755	5.17754	5.08101	5.28932	5.56503	1.5691	6.33916	6.35478	6.29394	4.73635	6.26521	4.72337	7.89591	5.76882	4.77394	6.93129	5.03102	4.78147	4.81111	5.10928	3.09626	5.25072	4.86811
35	C11	Calcitriol(1a,25-dihydroxyvitaminD3)	1.78345	5.67248	Control	0.01058	0.01752	TRUE	1.64839	1.9185	8.26954	4.62041	3.23721	3.81015	5.8525	4.73614	6.42733	6.3938	1.80971	7.21044	6.58815	7.37403	5.21784	7.99884	5.27799	8.01577	5.69476	5.26597	8.06392	5.39702	4.72751	5.48605	5.41519	3.21505	6.04416	5.3351
36	C12	Calcitriol(1a,25-dihydroxyvitaminD3)	1.33299	4.66845	Control	0.00529	0.01752	TRUE	1.48931	1.17666	6.09918	3.03176	2.73987	5.18229	4.62926	3.97476	5.77759	5.04931	1.67818	5.47124	4.41272	5.43303	4.51548	5.26089	4.03083	7.93463	5.15446	4.70326	6.02566	4.86717	5.24801	5.04827	3.92287	2.7518	4.58158	3.85571
37	D01	LuteinizingHormone(LH)	1.28612	4.34188	Control	0.01058	0.01752	TRUE	0.92359	1.64865	4.85533	3.09564	2.85103	2.42233	6.19234	4.82453	3.63867	4.70787	1.78037	4.421	6.21133	5.63264	4.60731	4.97874	4.56379	5.49614	5.41422	4.08099	6.27409	4.6129	3.9745	5.29367	4.2696	3.21874	4.07235	1.39876
38	D02	LuteinizingHormone(LH)	1.88735	5.21997	Control	0.00529	0.01752	TRUE	1.88462	1.89009	5.95944	4.36903	3.01649	2.89281	6.78904	3.9931	5.84015	5.93864	2.51069	5.74102	7.84166	6.78336	5.6648	7.35986	5.44566	6.95757	6.11133	4.7471	7.70755	4.21995	5.30475	4.4204	4.85926	3.93476	5.15412	2.15666
39	D03	LuteinizingHormone(LH)	2.35484	6.11288	Control	0.02116	0.02673	TRUE	2.22063	2.48906	7.39298	5.27102	4.05326	3.57355	8.38214	4.80086	6.36174	6.41274	2.28045	8.27104	9.94289	7.81169	6.39113	5.53328	5.91081	8.75433	6.99422	5.28371	8.81	5.31862	7.08293	6.72342	5.73936	3.52373	5.8423	2.47259
40	D04	LuteinizingHormone(LH)	2.05318	6.4759	Control	0.01058	0.01752	TRUE	1.89878	2.20758	7.78475	5.55367	3.59651	3.90196	9.08574	5.42455	7.97093	7.92526	1.98624	7.88358	10.8386	9.58194	7.0813	5.64115	6.40254	8.92429	7.55885	5.80956	9.00369	5.81973	5.54532	6.00269	6.47597	3.42437	6.28742	2.86262
41	D05	LuteinizingHormone(LH)	1.9036	6.39876	Control	0.00529	0.01752	TRUE	1.61944	2.18777	7.51227	4.73363	3.6037	6.938	7.89643	5.9578	6.19419	7.2422	2.60212	7.52053	9.87308	8.25339	6.05644	6.4148	5.89925	8.29168	7.71837	5.75356	9.48253	5.57056	7.97451	5.19591	6.14287	3.16615	7.20579	3.16798
42	D06	LuteinizingHormone(LH)	2.22629	7.53227	Control	0.01058	0.01752	TRUE	1.854	2.59858	8.64364	6.30481	4.61714	5.85043	9.51117	5.76663	7.64013	8.58571	1.99623	9.29826	12.5122	10.0762	7.75409	6.68037	8.7067	10.0615	9.26294	7.23915	10.7877	6.71504	7.18921	6.66495	7.61711	4.41759	7.89641	4.04381
43	D07	LuteinizingHormoneReleasingHormone(LH-RH)	2.62269	6.95238	Control	0.01058	0.01752	TRUE	1.71458	3.53081	8.64645	5.42784	4.70865	6.03899	9.53443	5.53222	7.66205	7.05045	2.78134	8.02615	8.88673	8.19802	6.97401	6.68414	8.17518	8.91403	8.45353	6.67174	8.36748	5.90299	6.69275	9.02859	6.73739	4.935	6.74556	3.98622
44	D08	LuteinizingHormoneReleasingHormone(LH-RH)	2.65794	6.5324	Control	0.01058	0.01752	TRUE	1.85687	3.45901	8.45438	4.96093	3.76134	5.21044	7.28434	5.42774	6.66999	6.18733	1.97309	8.27838	9.96085	8.03532	8.41503	8.05828	6.54863	8.58336	7.0645	6.1254	8.05403	5.77776	6.27281	6.66925	6.76498	3.93898	6.99532	4.37001
45	D09	LuteinizingHormoneReleasingHormone(LH-RH)	2.35192	6.42515	Control	0.01058	0.01752	TRUE	1.63235	3.07149	8.3677	5.53078	4.3214	4.32726	7.17831	5.14022	6.99513	6.57121	2.04119	8.37308	9.53245	7.88069	6.85888	8.04384	6.13219	9.19096	7.21429	6.18178	8.51216	5.77835	6.11536	6.05597	5.99778	3.53788	6.70784	4.46732
46	D10	LuteinizingHormoneReleasingHormone(LH-RH)	2.41952	6.83292	Control	0.01058	0.01752	TRUE	1.84894	2.99009	8.30051	5.53304	5.32366	5.38124	7.43619	7.67076	6.80498	5.96204	2.14146	8.67997	10.1475	8.00522	7.11051	7.2925	6.32103	9.89737	7.67063	6.17478	10.9265	6.15028	5.11858	5.66464	6.46362	4.78631	7.16879	5.52372
47	D11	LuteinizingHormoneReleasingHormone(LH-RH)	1.76348	6.51318	Control	0.00529	0.01752	TRUE	1.73874	1.78821	8.71029	5.60904	4.29313	4.01377	6.84859	5.84399	6.86166	6.06455	2.79256	8.15024	9.62638	7.59315	6.87798	7.36914	5.85152	9.50733	8.14985	5.91614	9.45871	6.28672	5.52285	6.36332	5.63997	3.71991	6.49602	5.776
48	D12	LuteinizingHormoneReleasingHormone(LH-RH)	1.08412	4.35223	Control	0.00529	0.01752	TRUE	1.0944	1.07384	5.82751	3.09059	2.67639	2.73836	4.22595	3.7702	5.16473	4.35004	1.45168	5.45978	7.07413	4.90923	5.53335	5.18271	4.00211	6.81478	4.94268	4.17778	5.74	4.19727	3.64478	4.45535	3.04748	2.68358	4.51813	3.47946
49	E01	ChorionicGonadotropinHuman(HCG)	2.31298	4.68229	Control	0.08466	0.08466	FALSE	2.40872	2.21723	5.33826	3.37684	3.31728	2.77887	5.91646	5.63267	4.28329	6.17853	1.41165	5.07895	7.43646	6.07011	6.29579	6.56351	5.46005	6.12539	5.31102	4.21868	6.65278	4.25487	0.241	4.06181	4.83581	3.98548	5.02518	1.88868
50	E02	ChorionicGonadotropinHuman(HCG)	3.41741	7.70006	Control	0.04762	0.04863	TRUE	3.09294	3.74187	9.15899	6.09472	5.19143	5.27039	9.83551	6.64243	9.35047	8.37374	2.9994	8.58985	13.4862	10.5919	9.87129	6.81796	7.15416	10.1957	9.65612	7.14256	11.2902	6.77384	4.57868	6.31041	7.51071	6.45052	7.9239	2.9404
51	E03	ChorionicGonadotropinHuman(HCG)	2.25418	6.49421	Control	0.01058	0.01752	TRUE	1.68738	2.82099	8.37402	5.11503	3.57933	5.84932	7.40936	6.99321	6.68697	6.51344	2.00084	7.44184	10.4823	7.78463	8.94244	6.52866	5.96839	8.507	7.76981	6.37607	7.80469	5.61816	6.78556	6.17715	5.9945	4.64713	6.30339	3.19625
52	E04	ChorionicGonadotropinHuman(HCG)	2.9976	7.96904	Control	0.02116	0.02673	TRUE	2.31074	3.68447	9.60814	6.72037	5.22496	5.28481	9.06631	5.99717	8.05661	9.08944	3.40017	9.33963	12.4337	10.2973	11.4884	7.24666	7.49936	10.6027	9.06523	8.12761	10.088	7.15272	7.31532	11.0079	7.31995	4.02671	8.21417	3.52169
53	E05	ChorionicGonadotropinHuman(HCG)	2.38298	6.51452	Control	0.02116	0.02673	TRUE	1.73995	3.026	7.58371	5.11614	3.47486	3.53691	7.21653	7.08241	6.52167	6.63704	2.7655	7.4596	10.1592	9.58464	9.10471	5.42159	5.40489	8.41218	7.08485	5.9518	9.38072	5.40247	8.23268	8.59643	6.05161	3.32482	7.0281	2.84255
54	E06	ChorionicGonadotropinHuman(HCG)	2.25757	6.26206	Control	0.02116	0.02673	TRUE	1.66775	2.84738	6.80048	3.97305	4.31757	6.38663	6.60022	5.08825	7.49037	6.66407	1.75705	6.80218	9.11814	7.34107	8.31674	6.7791	7.19601	7.68973	7.4315	5.63589	8.52304	5.26889	6.44746	8.41634	5.46515	4.28502	6.22749	2.79218
55	E07	AdrenocorticotropicHormoneHuman(ACTH)	2.63206	6.19302	Control	0.01058	0.01752	TRUE	2.21192	3.0522	7.60211	4.4717	3.44948	3.92065	7.23205	5.1013	6.74573	7.6922	2.66934	7.44939	9.30321	7.58731	7.93743	6.44237	5.43537	7.96717	6.8453	5.75497	8.68835	5.69632	7.11451	5.93306	6.29158	3.41241	6.56556	3.7096
56	E08	AdrenocorticotropicHormoneHuman(ACTH)	2.4144	7.1208	Control	0.01058	0.01752	TRUE	2.10524	2.72356	8.79309	5.38238	3.87997	4.47697	7.96964	5.69649	7.5104	6.99194	2.22356	8.50477	11.0581	8.48235	9.45721	8.04848	5.85313	9.24273	9.06555	6.2074	8.9723	6.77025	9.75866	7.47385	6.58164	4.05516	7.76979	4.91492
57	E09	AdrenocorticotropicHormoneHuman(ACTH)	2.16887	5.86798	Control	0.01058	0.01752	TRUE	1.72523	2.6125	6.88232	4.46444	3.38146	6.48757	5.98301	7.10078	6.06851	5.65943	1.7599	6.58	8.55962	6.95925	7.82093	5.37472	4.83236	7.77639	6.49077	5.34745	7.9463	5.36085	5.54453	6.13299	5.23155	4.10606	6.32796	4.38826
58	E10	AdrenocorticotropicHormoneHuman(ACTH)	2.92116	6.37705	Control	0.02116	0.02673	TRUE	2.65688	3.18544	7.80344	4.96691	3.62873	3.91386	6.83424	5.21341	6.95723	7.32546	2.08472	7.76062	10.4094	8.38882	6.80508	6.89381	6.0328	9.0609	7.62065	6.18622	8.92691	6.09273	5.56796	5.83742	5.50866	3.68863	6.94506	5.34971
59	E11	AdrenocorticotropicHormoneHuman(ACTH)	2.19553	6.26102	Control	0.01058	0.01752	TRUE	2.66842	1.72265	8.06676	4.60179	4.42552	5.05116	6.21193	7.27385	6.19545	6.19531	2.02463	7.14434	9.47256	7.95057	6.65428	9.16719	5.63126	8.11429	6.74836	5.44381	7.55673	5.49294	6.04555	6.86085	4.58145	3.91345	6.60003	5.3625
60	E12	AdrenocorticotropicHormoneHuman(ACTH)	1.8784	4.58532	Control	0.03175	0.03544	TRUE	2.09768	1.65912	5.38933	2.78808	2.81575	3.93899	4.42608	3.61455	5.53375	5.00628	1.54115	5.01218	6.66551	6.0928	5.33127	5.52793	4.59534	6.72456	5.7903	4.14451	5.8189	4.58333	4.16484	5.58252	1.91003	3.29129	4.6899	4.23921
61	F01	ThyrotropicHormone(TSH)	1.8702	5.65567	Control	0.02116	0.02673	TRUE	1.2468	2.4936	7.37229	4.50182	3.99326	3.10756	7.09563	6.07359	4.56306	7.0115	2.07973	5.80676	8.66967	7.14876	6.88803	5.08741	6.42423	6.59651	7.26013	4.69751	9.11182	4.74275	5.58072	5.12224	5.86089	4.41391	6.02384	1.81369
62	F02	ThyrotropicHormone(TSH)	2.63042	7.20201	Control	0.03175	0.03544	TRUE	2.13797	3.12288	8.65426	5.82094	4.03892	4.94438	10.0038	5.51407	7.20264	8.3671	2.01738	8.55936	11.09	9.38677	9.58191	7.06571	7.12524	9.51911	8.30762	5.9457	12.6972	6.64219	4.8671	7.63596	7.07706	4.40086	8.09245	2.69448
63	F03	ThyrotropicHormone(TSH)	2.77002	7.01758	Control	0.03175	0.03544	TRUE	2.18866	3.35138	8.39131	6.84014	3.92818	4.76637	9.58995	5.81841	6.56445	8.28492	2.13189	8.30284	11.3864	9.20956	9.34121	6.57053	6.8923	10.1981	8.28438	6.56106	10.4995	5.57407	4.25108	6.575	7.48469	4.67142	7.54056	2.7989
64	F04	ThyrotropicHormone(TSH)	1.87125	4.45197	Control	0.04762	0.04863	TRUE	1.63526	2.10724	5.02835	3.76177	2.54347	1.97426	6.20021	3.1098	3.22761	4.95529	2.04924	5.61005	7.23862	6.04686	6.22705	3.41593	4.69486	6.27599	5.42696	4.56712	6.65978	4.32741	3.07543	6.08942	4.3196	2.13823	5.23996	1.54801
65	F05	ThyrotropicHormone(TSH)	3.07697	8.06209	Control	0.03175	0.03544	TRUE	2.53397	3.61996	8.97031	7.01622	3.92887	4.48567	9.78247	7.69093	6.35746	8.30864	2.09852	9.10026	11.8192	10.6869	11.221	7.49172	8.32993	9.90362	9.30665	7.44551	13.9386	7.04929	6.56848	12.758	7.18545	5.41788	9.33323	3.41966
66	F06	ThyrotropicHormone(TSH)	2.26749	5.9257	Control	0.01058	0.01752	TRUE	1.99661	2.53837	7.14152	5.06912	3.28953	3.51344	7.8373	4.79321	5.21796	6.15997	2.38799	7.20177	9.66375	7.40412	8.28659	5.62459	6.1948	6.10095	7.44144	6.08461	9.25369	5.52145	5.73468	5.96002	5.68792	3.1964	6.50299	2.79829
67	F07	ThyrotropinReleasingHormoneacetatesalt(TRH)	1.79863	4.91515	Control	0.01058	0.01752	TRUE	1.42096	2.17629	5.34934	4.06491	2.83437	4.1136	6.99434	4.4646	5.11877	5.19488	2.00834	5.40694	6.73984	5.57546	6.26884	6.23005	4.49758	6.12232	5.91337	4.68166	6.52496	4.39017	6.00931	4.03709	4.22302	3.61	5.03375	2.38637
68	F08	ThyrotropinReleasingHormoneacetatesalt(TRH)	2.69383	5.77715	Control	0.02116	0.02673	TRUE	2.05	3.33765	7.0272	4.13486	3.6144	3.83675	7.15099	4.47074	6.21662	5.7712	2.03608	7.09776	8.66322	7.60687	7.05048	5.9482	5.12999	8.02921	6.88054	5.44697	7.57919	5.57932	5.74679	5.55432	5.57308	3.70153	6.665	3.69448
69	F09	ThyrotropinReleasingHormoneacetatesalt(TRH)	2.68586	5.60485	Control	0.01058	0.01752	TRUE	2.50556	2.86616	6.65862	4.51543	3.44188	3.48297	7.24904	4.40528	5.32136	5.60079	2.77225	6.90565	8.19696	7.19329	6.15783	5.91076	4.95268	7.38813	6.31493	5.32756	7.52594	5.86566	5.75165	5.72255	5.56868	3.28396	6.34457	3.86776
70	F10	ThyrotropinReleasingHormoneacetatesalt(TRH)	2.40301	5.69376	Control	0.02116	0.02673	TRUE	2.09947	2.70654	6.80399	4.72522	3.09419	3.58647	6.70127	3.96207	6.38567	6.31647	1.93572	7.00035	7.93389	7.03888	5.90874	5.96894	4.75227	8.1082	7.29527	5.48581	8.55436	5.317	5.51255	5.26861	5.17771	4.66436	6.19336	4.34628
71	F11	ThyrotropinReleasingHormoneacetatesalt(TRH)	1.91781	4.88577	Control	0.01058	0.01752	TRUE	1.64846	2.18717	7.17564	3.86314	2.67686	2.97065	5.52647	3.33976	4.88934	5.25523	1.69425	6.65347	6.61385	6.19234	5.34524	5.15224	4.34546	6.62086	5.90719	3.96332	6.49737	5.32926	5.35145	5.50953	4.60497	2.7108	5.01761	3.82377
72	F12	ThyrotropinReleasingHormoneacetatesalt(TRH)	1.51281	3.79043	Control	0.00529	0.01752	TRUE	1.44723	1.57839	4.71378	2.26162	2.21369	2.26663	4.75838	3.3598	4.05879	4.76792	2.20446	4.51938	5.26211	4.95078	4.99273	3.83887	2.85887	5.47988	4.18305	3.60488	5.0533	3.82414	3.20627	3.61468	3.23023	2.16428	4.26819	2.89445
73	G01	IFN-gamma	2.09461	5.53023	Control	0.03175	0.03544	TRUE	1.49942	2.6898	6.03647	3.63971	3.00571	5.87266	6.93624	6.45335	4.73176	5.36785	1.44634	5.76579	8.75933	8.20526	6.58495	7.10736	5.11405	7.13475	6.97436	4.43153	7.80126	5.15033	5.04488	5.16369	5.13156	4.56407	5.67387	1.68885
74	G02	IFN-gamma	2.61124	6.02158	Control	0.04762	0.04863	TRUE	2.02828	3.1942	7.44789	4.60363	3.4605	3.5869	8.00341	4.88237	5.80338	6.71398	1.64685	7.0783	11.0147	7.89448	7.45975	5.68678	6.87765	7.92882	7.40871	5.39888	8.04214	5.64132	5.75753	6.42568	5.64921	3.65643	6.73524	1.75647
75	G03	IFN-gamma	2.79741	6.57333	Control	0.03175	0.03544	TRUE	2.12869	3.46612	7.59886	5.51596	3.66359	3.59765	8.86436	4.94249	6.65776	7.39099	3.10799	7.22177	9.41886	7.93811	9.5102	6.23272	7.36653	10.3161	8.46257	6.22371	9.96183	5.7529	5.81606	6.76828	5.94662	4.10683	6.47773	2.04606
76	G04	IFN-gamma	2.2979	5.09765	Control	0.04762	0.04863	TRUE	1.66937	2.92643	5.76033	3.84568	2.68759	5.04493	6.53292	5.31862	5.98057	5.39273	2.22463	5.48156	7.44537	6.38761	7.74497	4.67776	5.32527	6.49439	6.00106	4.62096	7.18218	4.2607	4.98085	4.70718	4.63004	2.81882	5.2201	1.77195
77	G05	IFN-gamma	2.52964	6.82384	Control	0.01058	0.01752	TRUE	1.72325	3.33603	8.23413	5.34277	3.93548	3.9477	8.74232	5.06207	7.09771	7.61522	2.24966	7.9937	9.62484	9.10134	10.2005	5.82148	7.42477	10.2763	9.20104	6.46652	10.5148	6.30413	4.63497	6.2418	6.4627	3.90234	7.36218	3.65932
78	G06	IFN-gamma	2.53306	5.84608	Control	0.04762	0.04863	TRUE	1.7848	3.28133	6.98553	4.53654	3.30402	3.25523	7.03451	4.24167	6.43508	5.93973	1.9245	6.90591	8.81921	7.51466	8.59912	5.9622	7.56756	7.88613	7.51271	5.7668	8.59671	5.13551	5.19093	5.49384	5.14066	3.20037	6.508	2.54103
79	G07	TNF-alpha	2.71595	6.40309	Control	0.03175	0.03544	TRUE	1.98137	3.45054	7.88404	5.04095	3.85086	3.75955	7.93148	5.60514	6.94557	6.97975	1.98396	7.65171	9.39145	8.0912	9.8994	6.83571	6.85784	8.68582	7.99985	6.05147	8.67213	5.5911	5.93975	6.32076	5.23092	3.29352	6.83921	3.14727
80	G08	TNF-alpha	2.68231	6.50708	Control	0.01058	0.01752	TRUE	2.08031	3.28432	8.0847	4.6686	3.91411	5.25225	7.55022	4.90017	6.44895	6.09079	2.42434	7.93718	9.72571	7.92314	11.2877	6.28865	6.26347	8.81319	7.69763	5.81608	8.72195	5.6472	6.09665	5.61407	5.72961	5.00841	7.3202	3.95899
81	G09	TNF-alpha	2.44177	5.15443	Control	0.01058	0.01752	TRUE	1.82557	3.05797	6.29316	3.79309	3.07295	3.24982	6.09769	3.52687	5.87407	5.36946	1.93014	6.26742	7.80304	6.444	6.87268	5.2406	5.85859	7.39134	6.15685	4.73544	6.67856	4.64396	4.54401	4.25771	4.41096	4.29902	5.81534	3.38853
82	G10	TNF-alpha	3.39259	6.24055	Control	0.08466	0.08466	FALSE	2.13514	4.65003	8.05918	4.51252	3.78952	3.81787	7.58257	4.60293	6.99296	7.04336	2.33091	8.25737	9.00064	7.58259	8.66941	6.57094	5.72271	9.25447	6.9313	5.35951	9.74949	5.71351	4.88765	5.20729	5.69366	3.49003	6.66951	4.76252
83	G11	TNF-alpha	2.11224	4.86143	Control	0.01058	0.01752	TRUE	1.49708	2.7274	6.1178	3.49587	2.87167	3.08278	5.99503	3.33453	4.99589	5.55713	2.49902	5.88214	7.18307	5.91173	6.34213	6.43907	5.56185	6.93253	5.15919	3.31468	6.51182	4.3829	4.30201	3.93915	4.20976	3.00014	5.55317	3.82218
84	G12	TNF-alpha	2.16955	4.72579	Control	0.03175	0.03544	TRUE	1.87458	2.46452	6.65786	2.20754	2.96624	3.03657	5.99149	3.44031	5.80732	5.8425	2.09345	5.72512	6.90889	6.16442	6.64201	5.39712	4.40248	6.90946	5.05829	4.3467	6.64419	4.57021	4.09737	3.92837	3.03102	2.42647	4.90207	3.67307
85	H01	Adenosine	1.97027	5.07291	Control	0.04762	0.04863	TRUE	1.82264	2.1179	4.80735	2.38589	3.80427	5.38285	6.31787	3.92647	4.37888	5.71955	1.67553	5.14058	7.47478	6.18419	6.76126	4.73717	6.15884	7.79935	5.92654	4.95128	7.61244	6.25285	4.94705	4.80876	4.7877	3.01048	5.61964	1.32411
86	H02	Adenosine	1.3811	4.18246	Control	0.02116	0.02673	TRUE	1.08987	1.67232	4.88911	2.75655	2.18769	2.32168	5.24772	3.11656	3.8353	4.57713	1.45879	4.476	6.4321	5.14996	5.35618	5.2486	5.16295	4.80687	4.63349	4.12126	6.37451	3.82593	4.16843	6.23944	4.38202	2.24108	4.50434	1.23019
87	H03	Adenosine	1.98298	5.2492	Control	0.02116	0.02673	TRUE	1.35397	2.61199	6.06842	3.70234	2.85613	3.0346	7.02854	3.77421	4.7229	6.12628	1.79407	5.19439	8.29801	6.49436	6.99665	6.49958	5.88637	6.73941	6.56321	6.44997	8.82443	5.09505	4.86164	4.84313	4.58927	2.709	5.55915	1.76816
88	H04	Adenosine	2.17989	5.60773	Control	0.02116	0.02673	TRUE	1.4286	2.93119	6.67136	3.59585	3.25106	3.49338	7.22155	4.17843	5.11165	6.37692	1.85092	6.40109	8.92783	7.0885	7.49858	4.4685	5.8838	7.55732	7.54023	5.63986	9.11028	5.204	4.98959	5.29876	6.83817	3.01201	6.10118	2.49009
89	H05	Adenosine	1.86465	4.84311	Control	0.02116	0.02673	TRUE	1.21597	2.51333	5.88912	3.49358	2.61338	2.9338	7.42007	3.62386	4.2966	4.97837	2.41085	5.37662	6.6014	6.14143	6.51991	4.55846	5.15406	6.66781	6.53206	4.68032	7.06514	4.30409	4.67892	4.95677	4.68593	2.53296	5.65502	2.15045
90	H06	Adenosine	2.46881	5.9147	Control	0.02116	0.02673	TRUE	1.7797	3.15793	7.32807	3.29325	3.27358	3.37324	7.27117	4.45334	5.3481	6.04865	2.20365	6.83431	8.44214	7.99227	8.69625	5.54285	6.46074	9.41141	7.5589	5.42521	7.87319	5.2369	6.03165	5.67544	6.09584	3.35267	7.62025	2.93921
91	H07	Gly-His-Lysacetatesalt	2.09436	5.27298	Control	0.00529	0.01752	TRUE	1.31487	2.87384	6.51301	3.88397	2.87606	3.03987	6.00346	4.05504	4.84892	5.46795	2.8794	5.94909	6.67251	6.42426	7.19901	6.96879	6.08193	7.48815	6.9937	4.48024	7.50847	4.69164	5.43176	4.8319	5.04008	2.93654	5.73265	3.09909
92	H08	Gly-His-Lysacetatesalt	1.74522	4.48549	Control	0.02116	0.02673	TRUE	1.11309	2.37734	5.37976	3.70361	2.35673	2.95119	4.91398	4.06029	4.73545	4.9886	2.3689	5.34407	6.06964	5.26434	6.27469	5.82701	4.76233	5.88171	5.05728	3.71745	5.29293	4.31235	4.73737	3.86145	4.66464	2.40345	5.04407	2.64943
93	H09	Gly-His-Lysacetatesalt	2.28776	5.00902	Control	0.01058	0.01752	TRUE	1.8728	2.70273	6.35815	3.32468	2.86162	5.09246	5.92478	3.73897	4.43957	5.32686	2.68628	5.60009	6.12309	6.13122	6.99279	5.09533	4.57719	7.11888	5.57236	4.25388	6.2136	4.5669	6.53669	4.25861	4.78893	3.63367	5.55728	3.46058
94	H10	Gly-His-Lysacetatesalt	2.01131	4.66793	Control	0.00529	0.01752	TRUE	1.67141	2.35121	5.69056	3.24144	2.5894	2.61365	5.48958	3.55472	4.66409	5.07018	2.80185	5.39885	6.05639	6.04701	6.66176	3.9669	5.28543	7.46614	5.89357	3.51601	6.18214	4.53342	4.22133	3.92304	4.96229	2.49689	5.26271	3.77676
95	H11	Gly-His-Lysacetatesalt	1.67787	4.44743	Control	0.00529	0.01752	TRUE	1.35647	1.99927	5.23688	3.12854	2.5125	2.50942	5.32518	3.44761	4.15898	5.61445	2.89382	5.15614	5.23235	5.78947	6.0399	4.63425	4.56908	7.41843	5.34477	3.60237	5.633	4.6342	3.69692	3.80965	4.28851	2.45783	4.80248	3.69637
96	H12	Gly-His-Lysacetatesalt	1.78448	4.56306	Control	0.01058	0.01752	TRUE	1.60043	1.96853	5.44125	1.91515	2.71913	4.21628	5.89097	3.49601	4.32596	6.12671	2.15745	4.30284	6.91333	6.0193	6.28996	4.72073	4.82682	7.54494	5.0825	4.29515	6.03653	4.79331	3.88844	4.15671	2.93382	2.52815	4.58427	3.43399
